# Supplementary material for: Single nuclei and spatial profiling of sacrococcygeal teratomas reveals cellular composition and X inactivation heterogeneity
Source: NPJ Precis Oncol. 2026 Jan 21;10:87. doi: 10.1038/s41698-025-01262-4 (PMC12949016; doi:10.1038/s41698-025-01262-4)
Supplement: Supplementary file 2 — Supplementary Data 1 [file 41698_2025_1262_MOESM2_ESM.xlsx]

## Sheet: (A) ACT Cell Types
SCT01c
Cluster Name	Cell.Type #1 and #2*	whg.overlap (only top one)	gsea.overlap (only top one)
cluster_0	Fibroblast/Stromal cell	LUM,SFRP2,DPT,DCN,MGP,OGN,RSPO3,IGFBP6,CTSK,ADH1B,FBLN1,PDGFRL,MFAP5,TNFAIP6,SFRP4,MMP2,COL3A1,CTHRC1,SFRP1,SERPINF1	PLA2G2A,LUM,SFRP2,DPT,DCN,MFAP2,MMP23B,MGP,OGN,RSPO3,IGFBP6,CTSK,ADH1B,FBLN1,SPON2,PDGFRL,C1QTNF3,RARRES1,MFAP5,TNFAIP6,SFRP4,MMP2,CRABP2,COL3A1,OLFML3,CTHRC1,SFRP1,SERPINF1
cluster_1	Smooth muscle cell/Pericyte	RGS5,RERGL,ACTG2,MYH11,PLN,NOTCH3	AVPR1A,RGS5,WFDC1,CASQ2,CCL19,COX4I2,RERGL,FAM162B,ITGA7,SSTR2,PPP1R14A,ACTG2,MYH11,GJA4,CDH6,EFHD1,KCNAB1,PLN,LGI4,TBX2-AS1,NOTCH3,MAP3K7CL,PTP4A3
cluster_2	Tumor-associated macrophage/Macrophage	EREG,OLR1,LYZ,KYNU,MS4A7,C1QB,MS4A6A,TREM2,CD163,IL1RN,FPR3,C1QA,TREM1,MS4A4A,C1QC	IL1B,EREG,OLR1,LYZ,KYNU,MS4A7,C1QB,FPR1,S100A9,SERPINA1,TREM2,CD163,IL1RN,C1QA,TREM1,FOLR2,MS4A4A,C1QC
cluster_3	Vein endothelial cell/Blood vessel endothelial cell	ACKR1,SELE,PLVAP,SELP,VWF	CCL23,ACKR1,CCL14,SLCO2A1,ECSCR,PLVAP,BTNL9,ADGRL4,SELP,DIPK2B,VWF,CLEC14A,ARHGEF15
cluster_4	CD8-positive, alpha-beta cytotoxic T cell/Effector memory CD4-positive, alpha-beta T cell	GZMA,XCL1,XCL2,IFNG,GZMK,TRDC,NKG7,CD96	GZMA,XCL1,KLRB1,CD3G,XCL2,IFNG,SH2D1A,CD3D,TRBC2,TRBC1,GZMK,TRAT1,KLRC1,LINC01871,TRDC,CD3E,THEMIS,NKG7,CD96
cluster_5	T-helper 17 cell/Mucosal invariant T cell	RORA,ZBTB16
cluster_6	Neural progenitor cell/Astrocyte	GFAP,SOX2,PAX6	PAX6
cluster_7
cluster_8	Schwann cell/Neuron	CDH19,SCN7A	FGFBP2,CDH19,ANGPTL7,SCN7A,APOD,KANK4
SCT01n
Cluster Name	Cell.Type #1 and #2*	whg.overlap (only top one)	gsea.overlap (only top one)
cluster_0
cluster_1	Endothelial cell of vascular tree/Blood vessel endothelial cell	CDH5,PTPRB,EGFL7,PECAM1,VWF,FLT1,CD93	APOLD1,ADGRL4,CDH5,PTPRB,TNFRSF10D,ERG,EMCN,EGFL7,PECAM1,THBD,DIPK2B,VWF,FLT1,CD93,CAV1,ADAMTS9,CAVIN2,RASIP1,CRIM1,STOM,HLA-E,ADGRF5,DOCK9,CAVIN1
cluster_2	Fibroblast/Stromal cell	COL1A2,COL6A3,COL1A1,ABI3BP,COL3A1,COL14A1,LUM,COL5A1,MEG3	COL1A2,COL6A3,COL1A1,ABI3BP,COL3A1,THBS2,DCLK1,COL12A1,COL14A1,LUM,FOSB,BICC1,COL5A1,ABCA8,GFPT2,MEG3
cluster_3	Microglial cell	LAPTM5,APBB1IP,CSF2RA	SAMSN1,RGS1,CD53,LAPTM5,APBB1IP,CLEC7A,FYB1,MS4A7,OLR1,SRGN
SCT02
Cluster Name	Cell.Type #1 and #2*	whg.overlap (only top one)	gsea.overlap (only top one)
cluster_0	Fibroblast/Mesenchymal cell	TWIST2,FBLN1,DCN,PDGFRA,COL14A1,ELN,COL1A2,POSTN,COL1A1,COL3A1,COL5A2	TWIST2,FBLN1,LAMA2,DCN,PDGFRA,COL14A1,ELN,COL1A2,CLMP,POSTN,CDH11,COL1A1,COL3A1,BICC1,COL5A2
cluster_1
cluster_10
cluster_11	Smooth muscle cell/Myofibroblast cell	ACTG2,MYH11,MYOCD,ACTA2,CNN1,DES,TAGLN,CARMN,MYLK	ACTG2,MYH11,LMOD1,ACTA2,CNN1,DES,SBSPON,TAGLN,CARMN,MYLK,SORBS1
cluster_12	Neuroendocrine cell/Enteroendocrine cell	ASCL1,NEUROD1,CHGA	ASCL1,SCGN,CACNA1A,DDC,CHGA
cluster_13	Endothelial cell of lymphatic vessel/Blood vessel endothelial cell	PDPN,PKHD1L1,PROX1,FLT4,CCL21,MMRN1,RELN	STAB2,TBX1,PDPN,PKHD1L1,PROX1,FLT4,CCL21,MMRN1,RELN,C6orf141,CD36,PTX3,ARL4A,KANK3,SCN3B
cluster_14	Goblet cell/Enterocyte	MUC2,REP15,REG4,SPINK4,CLCA1,ITLN1,FFAR4,BCAS1	MUC2,REP15,HEPACAM2,REG4,SPINK4,KLK1,CLCA1,ANO7,FER1L6,CAPN9,FCGBP,ITLN1,FFAR4,SYTL5,BCAS1,ST6GALNAC1,ERN2,ENTPD8
cluster_15
cluster_16	Mast cell/Basophil	HDC,TPSD1,IL1RL1,MS4A2,CPA3,SIGLEC6,SLC18A2,RGS13,HPGDS,BTK,GATA2,TPSAB1,TPSB2,PTGS1,CD69	HDC,TPSD1,IL1RL1,MS4A2,CPA3,SIGLEC6,SLC18A2,TESPA1,RAB44,GRAP2,CDK15,RGS13,HPGDS,BTK,GATA2,ADCYAP1,TPSAB1,TPSB2,RHEX,IFITM10,PTGS1,SLC45A3,IL18R1,CD69,P2RX1
cluster_2	Epithelial cell	SFTA3,NKX2-1,MUC1,ALCAM,SFTPB	CP,CAPN8,MUC1,TMC5,EHF
cluster_3	Pericyte/Adventitial cell	RGS5,ABCC9,NOTCH3,PDGFRB,DLC1,EBF1,MYO1B	EGFLAM,TBX2,ITGA7,RGS5,CCDC102B,KCNE4,COL5A3,ABCC9,NOTCH3,PDGFRB,GUCY1A2,SEMA5A,CARMN,DLC1,EBF1,MYO1B,LHFPL6,PRKG1,COL4A2
cluster_4	Endothelial cell of vascular tree/Blood vessel endothelial cell	DLL4,FLT1,VWF,EGFL7,PECAM1	NOTCH4,BTNL9,FLT1,VWF,ROBO4,EGFL7,DIPK2B,PECAM1,CYYR1,ECSCR,ARHGEF15,ADGRL4
cluster_5	Basal cell/Epithelial cell	MIR205HG,TP63,KRT15,KRT17,KRT19	MIR205HG,TP63,KRT15,KRT17,PTPRZ1,KRT19,ADH7,CLDN1,RBBP8
cluster_6	Trophoblast cell/Transit amplifying cell	AURKB,ASPM,TOP2A	NUSAP1
cluster_7	Tumor-associated macrophage/Alternatively activated macrophage	MS4A4A,CD163,MS4A7,FPR3,MS4A6A,CIITA,MRC1,CSF1R,HLA-DMB,PTPRC	MS4A4A,CD163,SIGLEC1,FGD2,MS4A7,F13A1,ITGAX,SPI1,MRC1,CSF1R,FCGR2A,HLA-DMB
cluster_8
cluster_9	Cholangiocyte/Stem cell	ONECUT1,TM4SF4,MUC1	TM4SF4,GC,PKHD1,MUC1
SCT03
Cluster Name	Cell.Type #1 and #2*	whg.overlap (only top one)	gsea.overlap (only top one)
cluster_0	Fibroblast/Stromal cell	MFAP5,NEGR1,TWIST2,FGF7,COL3A1,FYN,VCAN,COL5A2,EGFR	MFAP5,TWIST2,FGF7,LAMA2,COL3A1,SPOCK1,LMCD1,SPON1,RBMS3,VCAN,COL5A2,DCLK1,CLMP,BICC1
cluster_1	Cancer-associated fibroblast/Chondrocyte	COL6A3,COL1A1	ENAH,AEBP1,ANTXR1,DPYSL3,COL1A1
cluster_10	Trophoblast cell/Progenitor cell	AURKB,ASPM,MKI67,CENPF	NUSAP1
cluster_11	Fat cell	PLIN1,ADIPOQ,GPAM,LIPE,G0S2,DGAT2
cluster_12	Mast cell/Basophil	HDC,ENPP3,MS4A2,ST14,PTGS1,IL1RL1,RGS13,CPA3,SLC18A2,KIT,GATA2,HPGDS,HPGD	HDC,ADCYAP1,ENPP3,GCSAML,MS4A2,CRLF2,RAB27B,PTGS1,IL1RL1,RGS13,CPA3,GRAP2,P2RX1,SLC18A2,KIT,GATA2,BATF,HPGDS,HPGD,CALB2,TNFRSF9,TESPA1
cluster_2	Blood vessel endothelial cell	FLT1,THSD7A,EMCN	NOTCH4,FLT1,ABCB1,THSD7A,PIK3R3,PREX2,MCTP1,ADGRL4,EMCN,CALCRL,RALGAPA2
cluster_3	Oligodendrocyte	RPS23,FAU,MIF,COX7C
cluster_4	Macrophage/Classical monocyte	F13A1,SIGLEC1,SLCO2B1,CD163,RBM47,SLC11A1,ITGAX,TLR2,TGFBI,ALOX5,LAPTM5,PIK3R5,FCGR2A,FCER1G,MSR1,MS4A7	F13A1,SIGLEC1,SLCO2B1,CD163,RBM47,NLRP3,SLC11A1,ITGAX,KYNU,TLR2,TGFBI,THEMIS2,TBXAS1,SAMSN1,ALOX5,LAPTM5,CSF2RA,ACSL1,FCGR2A,CD163L1,FCER1G,CLEC7A,MSR1,MS4A7
cluster_5	Mesangial cell/Myofibroblast cell	PDGFRB,SLIT3	NOTCH3,PDGFRB,PDE3A
cluster_6
cluster_7
cluster_8	Memory T cell/CD4-positive, alpha-beta T cell	IL7R,PTPRC	IL7R,RUNX3,PTPRC,CYTIP,CRYBG1
cluster_9	Endothelial cell of lymphatic vessel/Blood vessel endothelial cell	PKHD1L1,RELN,PROX1,CCL21,FLT4	STAB2,PKHD1L1,SCN3A,RELN,SCN3B,TBX1,PROX1,CCL21,FLT4,CD36,SEMA3A
SCT06
Cluster Name	Cell.Type #1 and #2*	whg.overlap (only top one)	gsea.overlap (only top one)
cluster_0	Cancer-associated fibroblast/Stromal cell	FAP,DCN,COL1A2,PDGFRA	COL5A1,COL5A2,COL1A2
cluster_1
cluster_10
cluster_11	Neuron	GAD2,RBFOX3,DLX6-AS1,CALY,CELF4
cluster_12	Oligodendrocyte/Oligodendrocyte precursor cell	MOG,GPR17,SOX10,ATCAY,UGT8,RGR,MYRF,CDK18,FERMT1,CLDN11,PLPPR1	TMEM235,MOG,GPR17,SOX10,ATCAY,UGT8,MYRF,CDK18,SLC24A2,CLDN11,PLPPR1
cluster_13	Natural killer cell/T cell	NCR1,CD247,KLRC1,CD96,IL18RAP,TRGC1,GZMA,KLRF1,RUNX3,IL2RB,PTPRC,CD69	NCR1,CD247,KLRC1,CD96,PYHIN1,IL18RAP,SKAP1,TRGC1,ZAP70,GZMA,KLRF1,TXK,RUNX3,KLRC2,STAT4,IL2RB,IKZF3,LCK,LINC00861,PTPRC,CD69,TBC1D10C,SAMD3
cluster_14	Mast cell/Basophil	TPSAB1,HDC,TPSB2,CPA3,MS4A2,RGS13,SLC18A2,GATA2,IL1RL1,CTSG,BTK,ENPP3,HPGDS,HPGD	TPSAB1,GCSAML,HDC,ADCYAP1,TPSB2,CPA3,MS4A2,GRAP2,P2RX1,RGS13,CRLF2,CDK15,LAX1,SLC18A2,RAB44,IL18R1,GATA2,LIF,IL1RL1,RHEX,CTSG,TESPA1,BTK,ENPP3,HPGDS,HPGD
cluster_15	Endothelial cell of lymphatic vessel/Blood vessel endothelial cell	FLT4,PKHD1L1,CCL21,RELN,MMRN1,PROX1	STAB2,FLT4,PKHD1L1,CCL21,TBX1,RELN,MMRN1,CD36,PROX1,TMEM255B,DIPK2B,SCN3B,ADCY4,RASGRP3,ERG,KANK3,PGM5
cluster_16
cluster_17	Transit amplifying cell	RRM2,TACC3	PBK,KIF18B,NUSAP1,TPX2,ANLN,KIF23,ASPM,TROAP,CDK1,HJURP,KNL1,GTSE1,KIF4A,MELK,KIF15,CEP55,RRM2,CKAP2L,TACC3,BUB1B,NDC80
cluster_18	Smooth muscle cell/Peritubular myoid cell	DES,CNN1,ACTG2,MYOCD,MYH11,CARMN,MYL9,ACTA2,TPM2	DES,CNN1,CASQ2,ACTG2,LMOD1,ITGA8,LDB3,MYH11,CARMN,MYL9,ACTA2,TPM2,SYNPO2,WFDC1,SYNM
cluster_19
cluster_2	Goblet cell/Epithelial cell	MUC5AC,MUC5B,AGR2,MUC1	FER1L6,MUC5AC,MUC5B,CAPN8,SERPINB11,AGR2,ERN2,MUC1,HS3ST1,MLPH,CREB3L1
cluster_3	Inflammatory macrophage/Macrophage	CD86,ITGAX,CCL4,CCL3L1,SPI1,CCL3,FCGR2A	CSF2RA,CD86,CSF3R,PLEK,OLR1,SLC11A1,CCL4,CLEC7A,MSR1,RGS1,CCL3L1,SPI1,CCL3,MS4A7,FCGR2A,CD83,LCP2,CD84
cluster_4	Club cell/Progenitor cell	KRT19,SCGB1A1,GABRP	EHF,KRT19,KLF5,SCGB1A1,ELF3
cluster_5	Endothelial cell of vascular tree/Endothelial cell of lymphatic vessel	CLDN5,VWF,EGFL7,CDH5	CLDN5,VWF,CLEC14A,TM4SF18,EGFL7,SOX7,ERG,DIPK2B,ROBO4,PCAT19,ITM2A,ADGRL4,CDH5
cluster_6
cluster_7	Pericyte/Mesenchymal cell	ITGA1,PDGFRB,EDNRA,TRPC6,NOTCH3,NR2F2	GUCY1A2,ITGA1,PDGFRB,CARMN,CCDC102B,EGFLAM,GUCY1A1,EDNRA,NOTCH3,NR2F2,NR2F2-AS1,RERG,GJC1
cluster_8
cluster_9	Oligodendrocyte/Oligodendrocyte precursor cell	OLIG1,MYT1,NXPH1,WSCD1,PLPPR1,PCDH15,MEGF11,ATCAY,DLL3	OLIG1,PLPPR1,ATCAY,DLL3
SCT09
Cluster Name	Cell.Type #1 and #2*	whg.overlap (only top one)	gsea.overlap (only top one)
cluster_0	Endothelial cell of vascular tree/Blood vessel endothelial cell	NOSTRIN,SELE,VWF,FLT1	ADGRL4,PDLIM1,ERG,SELE,EMCN,VWF,FLT1,BMPR2,CALCRL,EMP1
cluster_1
cluster_10	Inflammatory macrophage/Neutrophil	CD86,ITGAX,TLR2	RGS1,SLC11A1,CD86,CSF3R,CLEC7A,CSF2RA,NCKAP1L,PLEK,MS4A7,TLR2,LAPTM5,OLR1,CYBB
cluster_11	Endothelial cell of lymphatic vessel/Blood vessel endothelial cell	PKHD1L1,CCL21,RELN,FLT4,PROX1,MMRN1	PKHD1L1,STAB2,CCL21,RELN,MRC1,SCN3A,FLT4,PROX1,SEMA3D,CD36,MPP7,SEMA3A,TC2N,MMRN1,TBX1
cluster_2	Fibroblast/Stromal cell	MFAP5,ABI3BP,DCN,COL1A2,COL3A1,COL5A2,TWIST2,COL6A3,COL1A1,PLAGL1,VCAN	ABCA6,ABCA9,MFAP5,ABI3BP,DCN,COL12A1,SVEP1,COL1A2,COL3A1,PID1,COL5A2,TWIST2,COL6A3,COL1A1,ABCA10,COL16A1,LAMA2,SCN7A,THBS2,PLAGL1,VCAN,DCLK1
cluster_3	Mesangial cell/Mesenchymal cell	SLIT3,PDGFRB	NOTCH3,PDGFRB,PDE3A
cluster_4
cluster_5
cluster_6
cluster_7
cluster_8	Endothelial cell of artery/Endothelial cell	NOTCH4,SEMA3G,VEGFC,GJA5,IGFBP3,HEY1,PECAM1,DLL4,SOX17,JAG2,EDNRB	NOTCH4,SEMA3G,GJA5,IGFBP3,ARL15,PODXL,HEY1,PECAM1,FLT1,ADGRF5,CDH5,SOX17,JAG2
cluster_9	Skeletal muscle satellite cell	PAX7,CALCR,NCAM1,MYF5	PAX7,DLK1,MYF5,MEG3,CADM2
SCT10
Cluster Name	Cell.Type #1 and #2*	whg.overlap (only top one)	gsea.overlap (only top one)
cluster_0	Astrocyte/Ductal cell	SLC4A4,GLIS3,EEPD1,ABCC3	SLC4A4,GLIS3,EEPD1
cluster_1	Endothelial cell of vascular tree/Blood vessel endothelial cell	CDH5,PECAM1,VWF,LDB2,EGFL7,CD93,PTPRB	CDH5,ADGRL4,ERG,PODXL,PECAM1,PCAT19,VWF,CALCRL,PALMD,EMCN,DIPK2B,APOLD1,LDB2,EGFL7,CD93,PTPRB,ELK3,ITGA5
cluster_10	Dendritic cell/Macrophage	CSF2RA,WDFY4,CD83,CD86,HLA-DQB1,HLA-DMB,HLA-DRB1,GPR183	CSF2RA,WDFY4,CD83,CD86,MCOLN2,HLA-DQB1,HLA-DMB,HLA-DRB1,RGS1,GPR183
cluster_11	Effector memory CD8-positive, alpha-beta T cell/Memory T cell	RUNX3,ITGAE,IL7R
cluster_12	Acinar cell	CEL,CPA2,CPA1,CTRB1,CELA3A,CTRB2,CELA3B,GP2,CPB1	RBPJL,CEL,CPA2,PNLIPRP1,CPA1,CTRB1,SERPINI2,CELA3A,CTRB2,CELA3B,GP2,CPB1
cluster_2	Fibroblast/Stromal cell	MEG3,SLIT2,COL6A3,COL5A1,COL5A2,TWIST2,NEGR1	LAMA2,MEG3,PRRX1,DCLK1,ANTXR1,COL6A3,THBS2,COL5A1,CDH11,COL5A2,TWIST2,COL12A1,CRISPLD2,GFPT2,ABCA8,MRC2,SVEP1
cluster_3	Neuron	DSCAM,NFASC,NRXN1,SCGN	NRXN1
cluster_4	Trophoblast cell/Neural progenitor cell	MKI67,ASPM,CENPF,TOP2A	NUSAP1
cluster_5	Brush cell/Ionocyte	TRPM5,SH2D6,POU2F3,RGS13,AVIL,SPIB	TRPM5,SH2D6,SH2D7,POU2F3,IL17RB,RGS13,AVIL,ITPRID1,CORO2B,CMYA5,SPIB,HCK,HTR3E,BMX,FAT3,LRMP
cluster_6	Goblet cell/Enterocyte	MUC2,REG4,REP15,BCAS1	CEACAM5,MUC2,REG4,CAPN9,MUC4,REP15,ANO7,FER1L6,BCAS1,FAM177B
cluster_7	CD8-positive, alpha-beta T cell/Activated CD8-positive, alpha-beta T cell	TRBC1,TRAC,CD69,TRBC2,IL2RB,KLRB1,NKG7,IKZF3	CTSW,TRBC1,CD3E,TRAC,NCR3,CD7,TMIGD2,CD69,IL2RG,TRBC2,TBC1D10C,PYHIN1,IL2RB,LCK,TRDC,CD3D,CD3G,CORO1A,HOPX,GPR171,RAC2,KLRB1,HCST,NKG7,IKZF3
cluster_8	Monocyte/Macrophage	MNDA,LILRB2,FCGR1A,LILRA5,MPEG1,CFP,LST1,CYBB,CD14,IFI30,MS4A6A,SPI1,FCGR2A,NLRP3	MNDA,CSTA,BCL2A1,FPR1,LILRB2,FCGR1A,CCR1,RNASE6,C1orf162,LILRA5,MPEG1,CFP,LY86,LST1,CYBB,PLEK,LILRB4,PYCARD,IGSF6,CD14,IFI30,MS4A6A,SPI1,TREM1,FCGR2A,NLRP3
cluster_9	Mesangial cell/Mesenchymal cell	PDGFRB,SLIT3	PDGFRB,NTRK3,NGF,TBX2,EDNRA

## Sheet: (B) ModuleScoring
Naming based on Module Scoring			Do the names agree b/w teratomas
SCT01c
Cluster Name	CellName_OvTe	CellName_CellDerived
cluster_0	Adipogenic_MSC_Fib	myogenic_progenitor_cells	agree
cluster_1	pericytes & smooth_muscle_cells	Smooth_Muscle	agree
cluster_2	Myeloid & Neutrophils	Immune	agree
cluster_3	endothelial & Lymphatics_endothelial_cells	HSC	agree
cluster_4	NKT_cells & T_cells	Cycling_MSC_Fib
cluster_5	adipocyte	Adipogenic_MSC_Fib	agree
cluster_6	Radial_Glia & Airway_Epi_ciliated_cells & Retinal_Epi_ciliated_cells	Radial_Glia & Retinal_Epi	agree
cluster_7	epithelial & MSC_Fib & Mid_Hindgut_Epi	Chondrogenic_MSC_Fib
cluster_8	Adipogenic_MSC_Fib & schwann_cells	Pericytes & Schwann_Cells
SCT01n
Cluster Name	CellName_OvTe	CellName_CellDerived
cluster_0	Epithelia	Epithelia	agree
cluster_1	Endothelia & Pericyte	Smooth Muscle & Pericyte	agree
cluster_2	smooth_muscle_cells & MSC_Fib	Adipogenic_MSC_Fib & MSC_Fib
cluster_3	Immune	Immune	agree
SCT02
Cluster Name	CellName_OvTe	CellName_CellDerived
cluster_0	Adipogenic_MSC_Fib	Adipogenic_MSC_Fib	agree
cluster_1	Mid_Hindgut_Epi	Mid_Hindgut_Epi	agree
cluster_10	Radial_Glia	Radial_Glia & Chondrogenic_MSC_Fib	agree
cluster_11	smooth_muscle_cells	MSC_Fib
cluster_12	pDC	Early_Neurons & Kidney_Prog & Mid_Hindgut_Epi
cluster_13	Lymphatics_endothelial_cells	HSC	agree
cluster_14	Foregut_Epi & epithelial & Mid_Hindgut_Epi	Mid_Hindgut_Epi	agree
cluster_15	Retinal_Epi_ciliated_cells & Airway_Epi_ciliated_cells	Airway_Epi & Retinal_Epi
cluster_16	NKT_cells & T_cells	Muscle_Prog
cluster_2	epithelial	Chondrogenic_MSC_Fib
cluster_3	Neutrophils & Myeloid	Immune	agree
cluster_4	endothelial	Pericytes & HSC	agree
cluster_5	Foregut_Epi & epithelial	Foregut_Epi	agree
cluster_6	Airway_Epi_ciliated_cells & Retinal_Epi_ciliated_cells	Airway_Epi & Retinal_Epi	agree
cluster_7	pericytes	Smooth_Muscle	agree
cluster_8	Airway_Epi_ciliated_cells Retinal_Epi_ciliated_cells	Airway_Epi & Retinal_Epi	agree
cluster_9	schwann_cells & Cycling_Neural_Prog_MSC	Radial_Glia
SCT03
Cluster Name	CellName_OvTe	CellName_CellDerived
cluster_0	Adipogenic_MSC_Fib	MyoFib & Adipogenic_MSC_Fib	agree
cluster_1	meningeal_fibroblast	MSC_Fib
cluster_10	Cycling_Neural_Prog_MSC	Cycling_MSC_Fib & CycProg	agree
cluster_11	adipocyte & Mid_Hindgut_Epi	Mid_Hindgut_Epi
cluster_12	epithelial	Muscle_Prog
cluster_2	Foregut_Epi & embryonic_stem_ce	Pericytes
cluster_3	endothelial	Pericytes & HSC	agree
cluster_4	Neutrophils & Myeloid	Immune & Erythrocyte & Melanoblasts	agree
cluster_5	pericytes	Smooth_Muscle	agree
cluster_6	Cycling_Neural_Prog_MSC & stem_cell_like	Cycling_MSC_Fib & CycProg	agree
cluster_7	Radial_Glia & schwann_cells & immature_neuron & Retinal_Epi_ciliated_cells	Radial_Glia & Early_Neurons & Retinal_Epi	agree
cluster_8	T_cells & NKT_cells	Immune	agree
cluster_9	Lymphatics_endothelial_cells	Retinal_Neurons
SCT06
Cluster Name	CellName_OvTe	CellName_CellDerived
cluster_0	Adipogenic_MSC_Fib	Adipogenic_MSC_Fib	agree
cluster_1	Radial_Glia	Radial_Glia	agree
cluster_10	pDC & Mid_Hindgut_Epi	Mid_Hindgut_Epi & Kidney_Prog
cluster_11	immature_neuron	Early_Neurons	agree
cluster_12	Chondrogenic_MSC_Fibro & stem_cell_like	Schwann_Cells
cluster_13	T_cells NKT_cells	Immune & Erythrocyte & Melanoblast	agree
cluster_14	myogenic_progenitor_cells & Neutrophils	Erythrocyte & Melanoblasts
cluster_15	Lymphatics_endothelial_cells	HSC	agree
cluster_16	Radial_Glia & Retinal_Epi_ciliated_cells	Retinal_Epi & Radial_Glia	agree
cluster_17	Cycling_Neural_Prog_MSC	Cycling_MSC_Fib & CycProg	agree
cluster_18	smooth_muscle_cells	MSC_Fib
cluster_19	adipocyte & smooth_muscle_cells	Muscle_Prog & Cardiac_Skeletal_Muscle
cluster_2	Foregut_Epi & epithelial & Mid_Hindgut_Epi	Mid_Hindgut_Epi	agree
cluster_3	Neutrophils & Myeloid	Immune	agree
cluster_4	Foregut_Epi & epithelia	Foregut_Epi	agree
cluster_5	endothelial	HSC & Kidney_Prog & Pericytes
cluster_6	Airway_Epi_ciliated_cells & Retinal_Epi_ciliated_cells	Airway_Epi & Retinal_Epi	agree
cluster_7	pericytes	Smooth_Muscle	agree
cluster_8	Airway_Epi_ciliated_cells & Retinal_Epi_ciliated_cells	Foregut_Epi & Airway_Epi & Retinal_Epi	agree
cluster_9	Chondrogenic_MSC_Fibro	Radial_Glia
SCT09
Cluster Name	CellName_OvTe	CellName_CellDerived
cluster_0	endothelial	Pericytes & Foregut_Epi
cluster_1	epithelial	Retinal_Neurons & Retinal_Epi
cluster_10	T_cells & NKT_cells & Myeloid & Neutrophils	Immune
cluster_11	Lymphatics_endothelial_cells	HSC
cluster_2	Adipogenic_MSC_Fib	Adipogenic_MSC_Fib & MSC_Fib
cluster_3	pericytes	Smooth_Muscle
cluster_4	endothelial	HSC & Pericytes
cluster_5	Mid_Hindgut_Epi & smooth_muscle_cells	Cardiac_Skeletal_Muscle
cluster_6	Airway_Epi_ciliated_cells	Airway_Epi & Retinal_Epi
cluster_7	Cycling_Neural_Prog_MSC & immature_neuron	Schwann_Cells & Early_Neurons & CycProg & Cycling_MSC_Fib & Radial_Glia
cluster_8	endothelial	Kidney_Prog
cluster_9	stem_cell_like	Muscle_Prog
SCT10
Cluster Name	CellName_OvTe	CellName_CellDerived
cluster_0	Foregut_Epi & Airway_Epi_ciliated_cells	Airway_Epi & Foregut_Epi
cluster_1	endothelial	HSC
cluster_10	Foregut_Epi & Airway_Epi_ciliated_cells	Melanoblasts
cluster_11	B_cells & T_cells & NKT_cells	Muscle_Prog
cluster_12	embryonic_stem_cell	Radial_Glia
cluster_2	MSC_Fib & Adipogenic_MSC_Fib	Adipogenic_MSC_Fib
cluster_3	immature_neuron	Early_Neurons
cluster_4	Cycling_Neural_Prog_MSC	Cycling_MSC_Fib & CycProg
cluster_5	schwann_cells & epithelia	Chondrogenic_MSC_Fib & Schwann_Cells
cluster_6	Mid_Hindgut_Epi	Mid_Hindgut_Epi
cluster_7	T_cells & NKT_cells	Immune
cluster_8	Myeloid & Neutrophils	Immune
cluster_9	pericytes & smooth_muscle_cells	Smooth_Muscle

## Sheet: (C) Azimuth-Fetal
SCT01 c
RNA_snn_res.0.2	predicted.annotation.l1	Count	AverageScore	Percentage
0	Mesothelial cells	4394	0.6745698826028129	57.97598627787307
0	Stromal cells	1454	0.6985974917722713	19.184588995909753
1	Smooth muscle cells	3028	0.9352465719086408	88.66764275256223
1	Mesothelial cells	273	0.6181981469259662	7.994143484626647
2	Myeloid cells	2537	0.9924723451291427	96.09848484848484
2	Mesothelial cells	77	0.6875887780744754	2.9166666666666665
3	Vascular endothelial cells	1631	0.9465675898208443	79.1748
3	Mesothelial cells	259	0.7012120257524663	12.572815533980583
4	Lymphoid cells	625	0.9207091105849131	79.41550190597204
4	Mesothelial cells	100	0.6592125106952808	12.706480304955528
5	Mesothelial cells	281	0.7129239681386838	52.13358070500927
5	Stromal cells	233	0.7362286900050541	43.22820037105751
6	Ductal cells	67	0.3991857514318441	38.72832369942196
6	Smooth muscle cells	31	0.5950528752482285	17.91907514450867
7	Stromal cells	97	0.8177656664806421	65.54054054054053
7	Mesothelial cells	47	0.6001467325652969	31.756756756756754
8	CCL19_CCL21 positive cells	17	0.4693979904934989	56.666666666666664
8	Stromal cells	10	0.4735955489790472	33.33333333333333
SCT01n
RNA_snn_res.0.1	predicted.annotation.l1	Count	AverageScore	Percentage
0	Ciliated epithelial cells	116	0.8095292735144004	74.35897435897436
0	Metanephric cells	17	0.2386417552015292	10.897435897435898
1	Vascular endothelial cells	107	0.9386927809411105	75.88652482269504
1	Smooth muscle cells	26	0.8922911758795589	18.439716312056735
2	Mesothelial cells	62	0.7486971226540746	64.58333333333334
2	Stromal cells	25	0.6229462032252016	26.041666666666668
3	Myeloid cells	44	0.9284919910420303	69.84126984126983
3	Lymphoid cells	19	0.8511081173038807	30.158730158730158
SCT02
RNA_snn_res.0.3	predicted.annotation.l1	Count	AverageScore	Percentage
0	Stromal cells	2885	0.884468	91.5292
0	Metanephric cells	153	0.622668	4.85406
1	Intestinal epithelial cells	620	0.684679	67.6118
1	MUC13_DMBT1 positive cells	288	0.650325	31.4068
2	Bronchiolar and alveolar epithelial cells	605	0.732446	67.0732
2	Goblet cells	116	0.501435	12.8603
3	Smooth muscle cells	589	0.859063	73.4414
3	Stromal cells	213	0.793898	26.5586
4	Vascular endothelial cells	667	0.988618	96.6667
4	Intestinal epithelial cells	5	0.525286	0.724638
4	Lymphatic endothelial cells	5	0.986024	0.724638
5	Squamous epithelial cells	195	0.617826	41.0526
5	Ureteric bud cells	89	0.416393	18.7368
6	Stromal cells	184	0.818578	48.8064
6	Intestinal epithelial cells	68	0.766006	18.0371
7	Myeloid cells	289	0.950885	80.7263
7	Lymphoid cells	52	0.928732	14.5251
8	Inhibitory neurons	169	0.639855	49.5601
8	Limbic system neurons	52	0.906755	15.2493
9	Goblet cells	184	0.721153	61.5385
9	Ductal cells	47	0.760534	15.7191
10	Astrocytes	238	0.896051	82.6389
10	Metanephric cells	38	0.586395	13.1944
11	Stromal cells	134	0.746526	77.0115
11	Smooth muscle cells	39	0.613431	22.4138
12	Neuroendocrine cells	94	0.696847	68.6131
12	Chromaffin cells	40	0.607077	29.1971
13	Lymphatic endothelial cells	67	0.987473	98.5294
13	MUC13_DMBT1 positive cells	1	0.314244	1.47059
14	MUC13_DMBT1 positive cells	32	0.623883	50.7937
14	Intestinal epithelial cells	29	0.524587	46.0317
15	Ciliated epithelial cells	50	0.976454	94.3396
15	Astrocytes	3	0.666462	5.66038
16	Megakaryocytes	46	0.512645	90.1961
16	Erythroblasts	2	0.458925	3.92157
SCT03
RNA_snn_res.0.2	predicted.annotation.l1	Count	AverageScore	Percentage
0	Stromal cells	1455	0.8622593766688657	88.6654
0	Mesothelial cells	97	0.5893967193427133	5.91103
1	Stromal cells	895	0.7808343298914294	92.26804123711341
1	Mesothelial cells	41	0.521245	4.2268
2	Vascular endothelial cells	874	0.9988278648226575	100
3	Vascular endothelial cells	366	0.9940399062096795	89.48655256723717
3	Myeloid cells	25	0.9869951074363367	6.112469437652812
4	Myeloid cells	385	0.9609383937476466	98.71794871794873
4	Microglia	5	0.677131	1.282051282051282
5	Smooth muscle cells	354	0.816525	96.19565217391305
5	Stromal cells	11	0.4854551601091679	2.989130434782609
6	Stromal cells	119	0.694865	81.5068
6	Mesothelial cells	14	0.5328505815605376	9.58904
7	Retinal pigment cells	28	0.7766551671055808	20.588235294117645
7	ENS glia	23	0.3633536329944742	16.911764705882355
7	Retinal progenitors and Muller glia	23	0.5264661599672973	16.911764705882355
8	Lymphoid cells	98	0.9253362221314234	74.24242424242425
8	Myeloid cells	30	0.9084200089784833	22.727272727272727
9	Lymphatic endothelial cells	90	0.955217	97.82608695652173
9	Vascular endothelial cells	2	0.721182	2.1739130434782608
10	Vascular endothelial cells	60	0.999264	100
11	PAEP_MECOM positive cells	44	0.33359330146673993	83.01886792452831
11	Extravillous trophoblasts	4	0.2942522422495841	7.547169811320755
12	Erythroblasts	24	0.49494462985544413	58.536585365853654
12	Megakaryocytes	9	0.45689992832183773	21.951219512195124
SCT06
RNA_snn_res.0.4	predicted.annotation.l1	Count	AverageScore	Percentage
0	Stromal cells	1184	0.8697090796768977	84.45078459343794
0	Mesothelial cells	168	0.6324012494838069	11.982881597717546
1	Astrocytes	1314	0.9529083077554482	96.19326500732065
1	Intestinal epithelial cells	37	0.41115116199398144	2.7086383601756956
2	Squamous epithelial cells	464	0.7101148413505126	50.65502183406113
2	Goblet cells	348	0.5943452020532853	37.99126637554585
3	Myeloid cells	330	0.8753318066700246	50.847457627118644
3	Microglia	306	0.9042085862618141	47.14946070878274
4	Squamous epithelial cells	459	0.8139833464450488	72.62658227848101
4	Intestinal epithelial cells	130	0.533298	20.569620253164558
5	Vascular endothelial cells	570	0.9881401727290056	99.1304
5	Intestinal epithelial cells	3	0.48235997298166294	0.5217391304347827
6	Ciliated epithelial cells	385	1	100
7	Smooth muscle cells	257	0.7791468800970817	83.98692810457517
7	Stromal cells	24	0.6236256289276498	7.8431372549019605
7	Vascular endothelial cells	24	0.7460335207914578	7.8431372549019605
8	Ciliated epithelial cells	202	0.9125155762994719	66.66666666666666
8	Squamous epithelial cells	38	0.8703614080441716	12.541254125412541
9	Oligodendrocytes	183	0.9676985732970687	71.76470588235294
9	Astrocytes	69	0.9071776410428506	27.058823529411764
10	Neuroendocrine cells	112	0.5939348795588159	56.56565656565656
10	Chromaffin cells	84	0.5633109774912822	42.42424242424242
11	Inhibitory neurons	131	0.9723258972660774	91.6084
11	Neuroendocrine cells	10	0.32321606597653185	6.993006993006993
12	Oligodendrocytes	98	0.9966485620223553	98.98989898989899
12	Astrocytes	1	0.7613519222124304	1.0101010101010102
13	Lymphoid cells	95	0.9723909008762396	97.9381
13	Lymphatic endothelial cells	1	0.5736810694390416	1.0309278350515463
13	Squamous epithelial cells	1	0.5304851359361454	1.0309278350515463
14	Megakaryocytes	76	0.5583611764486609	86.36363636363636
14	Intestinal epithelial cells	3	0.33130561935241043	3.4090909090909087
15	Lymphatic endothelial cells	70	0.9237740462997044	97.22222222222221
15	Intestinal epithelial cells	1	0.4346786077505546	1.3888888888888888
15	Myeloid cells	1	0.9465413027489499	1.3888888888888888
16	Astrocytes	68	0.9808010705240917	100
17	Stromal cells	31	0.949786	55.35714285714286
17	Intestinal epithelial cells	9	0.4613477227748539	16.071428571428573
18	Smooth muscle cells	40	0.8051151532107876	100
19	Skeletal muscle cells	23	0.9493709419756866	95.83333333333334
19	Ciliated epithelial cells	1	0.4182884293060488	4.166666666666666
SCT09
RNA_snn_res.0.3	predicted.annotation.l1	Count	AverageScore	Percentage
0	Vascular endothelial cells	349	0.9948614403510391	100
1	Retinal pigment cells	305	0.7452370815316217	92.98780487804879
1	Astrocytes	15	0.40488962094208697	4.573170731707317
2	Stromal cells	268	0.8635741098791313	92.73356401384083
2	Smooth muscle cells	10	0.8752521061785519	3.4602076124567476
3	Smooth muscle cells	232	0.7129904429340063	93.54838709677419
3	Stromal cells	16	0.5425932205648085	6.451612903225806
4	Vascular endothelial cells	202	0.9940656372584948	89.77777777777777
4	Ciliated epithelial cells	14	0.7322473225872532	6.222222222222222
5	Skeletal muscle cells	176	0.9969453007796085	100
6	Ciliated epithelial cells	130	0.5920913613784925	92.85714285714286
6	Astrocytes	6	0.4112477380781818	4.285714285714286
7	Astrocytes	58	0.905768	51.32743362831859
7	Smooth muscle cells	16	0.7032557383400273	14.15929203539823
8	Vascular endothelial cells	107	0.9983158135220453	100
9	Satellite cells	84	0.9972693547645731	100
10	Microglia	37	0.7774790507425169	52.85714285714286
10	Myeloid cells	32	0.8577911767221336	45.714285714285715
11	Lymphatic endothelial cells	58	0.9806443692109659	98.30508474576271
11	Stromal cells	1	0.5461812595010249	1.694915254237288
SCT10
RNA_snn_res.0.2	predicted.annotation.l1	Count	AverageScore	Percentage
0	Ductal cells	892	0.6114481730206717	45.72014351614557
0	MUC13_DMBT1 positive cells	543	0.4875418849430233	27.831881086622246
1	Vascular endothelial cells	221	0.9461015646617745	63.323782234957015
1	Lymphatic endothelial cells	73	0.7998053124748087	20.916905444126073
2	Stromal cells	151	0.7919795982438538	79.05759162303664
2	Adrenocortical cells	21	0.7243967008920541	10.99476439790576
3	Chromaffin cells	108	0.6056285412470503	77.6978
3	Islet endocrine cells	18	0.5898858875126929	12.949640287769784
4	Intestinal epithelial cells	44	0.4786051918219733	37.93103448275862
4	Ductal cells	35	0.5901842102905596	30.17241379310345
5	Intestinal epithelial cells	95	0.6210159268805955	94.05940594059405
5	Ductal cells	3	0.5309722280596544	2.9702970297029703
6	MUC13_DMBT1 positive cells	70	0.5864819053207654	85.36585365853658
6	Intestinal epithelial cells	7	0.4770726932949841	8.536585365853659
7	Lymphoid cells	79	0.9801776025608412	100
8	Myeloid cells	70	0.9914296370454878	100
9	Smooth muscle cells	61	0.7046259667278251	91.04477611940298
9	Ductal cells	2	0.4392918406643555	2.9850746268656714
9	Stromal cells	2	0.5255863063901477	2.9850746268656714
10	Myeloid cells	61	0.9053087853822683	98.38709677419355
10	Intestinal epithelial cells	1	0.5350620630747369	1.6129032258064515
11	Lymphoid cells	45	0.9806718422600474	97.82608695652173
11	Acinar cells	1	0.8198637728457364	2.1739130434782608
12	Acinar cells	28	0.8442435198702518	77.77777777777779
12	Intestinal epithelial cells	4	0.37575599544568244	11.11111111111111

## Sheet: (D) GPTCellType
SCT01c
cluster	res_data
0	- **PLA2G2A, CENPW, LUM, SFRP2, DPT, DCN, MFAP2, MMP23B, MGP, OGN, RSPO3, IGFBP6, STEAP1, CTSK, ADH1B, FBLN1, SPON2, PDGFRL, C1QTNF3, RARRES1:** Mesenchymal cells
1	- **PRPH, AVPR1A, RGS5, WFDC1, CASQ2, MUSTN1, CCL19, COX4I2, RERGL, FAM162B, TRPC6, ITGA7, SSTR2, PPP1R14A, ACTG2, MYH11, GJA4, CDH6, EFHD1, RGS6:** Smooth muscle cells
2	- **IL1B, EREG, GPR84, OLR1, LYZ, KYNU, MS4A7, C1QB, FCER1A, ST18, CLEC10A, FPR1, CCL3L1, AC020656.1, S100A9, AC110995.1, KMO, SERPINA1, MS4A6A, MIR3945HG:** Monocytes/macrophages
3	- **CCL23, ACKR1, MYCT1, C2CD4B, STC1, CCL14, KDR, SLCO2A1, FAM110D, SELE, ECSCR, PLVAP, BTNL9, GPIHBP1, ADGRL4, LCN6, SELP, PCAT19, SOX18, DIPK2B:** Endothelial cells
4	- **GZMA, XCL1, KLRB1, CD3G, XCL2, CD40LG, IFNG, AC013264.1, SH2D1A, CD3D, TRBC2, TRBC1, GZMK, GATA3, TRAT1, KLRC1, LINC01871, TRDC, ICOS, AC010609.1:** T cells
5	- **RORA, MIR99AHG, ZBTB20, DCLK1, MEIS1, PARD3, ANK2, BNC2, MEIS2, XIST, ZBTB16, FTX, PARD3B, DLG2, CDK14, PBX1, BICC1, FOXP2, DST, TSHZ2:** Neuronal cells
6	- **ZBBX, AC092957.1, HTR2C, OTX2, GFAP, CFAP47, CA4, GRM8, STPG2-AS1, PCP4, SMR3A, OTX2-AS1, LRRIQ1, WIF1, HSD17B2, ATP2B2, LEMD1, ZIC1, CHI3L1, ARMC3:** Astrocytes
7	- **MMP7, FSTL5, TNMD, PRAC1, SPINK6, FGF14, NPFFR2, NELL1, PLPP4, BARX2, CHAD, AC109466.1, KERA, CD70, RIMS1, AC008415.1, PAX3, APELA, HOXB13, LINGO2:** Fibroblasts
8	- **KCNK2, VIT, FGFBP2, SHISA6, CDH19, ANGPTL7, LINC00377, CLDN1, AC116345.1, SCN7A, CAPN6, DCX, ABCA10, ENTPD2, TENM2, AL445250.1, APOD, ABCA9-AS1, GPC3, RBFOX1:** Neurons
SCT01n
cluster	res_data
0	Neural cells
1	Endothelial cells
2	Fibroblasts
3	Immune cells
SCT02
cluster	res_data
0	Fibroblasts
1	Intestinal epithelial cells
2	Respiratory epithelial cells
3	Smooth muscle cells, connective tissue cells
4	Vascular endothelial cells
5	Epithelial cells
6	Proliferating cells
7	Macrophages
8	Neurons
9	Gastric epithelial cells
10	Neural progenitor cells
11	Smooth muscle cells
12	Neuroendocrine cells
13	Lymphatic endothelial cells
14	Intestinal goblet cells
15	Ciliated cells
16	Mast cells
SCT03
cluster	res_data
0	Fibroblasts
1	Macrophages
2	Endothelial Cells
3	Ribosomal Proteins
4	Macrophages
5	Smooth Muscle Cells
6	Cell Cycle Associated Cells
7	Neurons
8	T Cells
9	Endothelial Cells
10	Cell Cycle Associated Cells
11	Adipocytes
12	Mast Cells
SCT06
cluster	res_data
0	Fibroblasts
1	Neurons
2	Goblet Cells
3	Macrophages
4	Epithelial Cells
5	Endothelial Cells
6	Smooth Muscle Cells
7	Pericytes
8	Ciliated Cells
9	Neurons
10	Enterochromaffin-like Cells (ECL)
11	GABAergic Neurons
12	Oligodendrocytes
13	Natural Killer Cells
14	Mast Cells
15	Lymphatic Endothelial Cells
16	Cardiomyocytes
17	Erythroblasts
18	Smooth Muscle Cells
19	Skeletal Muscle Cells
SCT09
cluster	res_data
0	1. Neuroendocrine cells
1	2. Neurons
2	3. Fibroblasts
3	4. Mesothelial cells
4	5. Ribosomal protein-producing cells
5	6. Muscle cells
6	7. Ciliated epithelial cells
7	8. Neurons
8	9. Endothelial cells
9	10. Muscle stem/precursor cells
10	11. Immune cells
11	12. Macrophages
SCT10
cluster	res_data
0	1. Fibroblasts, Mesenchymal Cells
1	2. Endothelial Cells
2	3. Fibroblasts, Myofibroblasts
3	4. Neurons, Neuroendocrine Cells, Pancreatic Beta Cells
4	5. Proliferating Cells (Cell Cycle)
5	6. Sensory Neurons, Neurosecretory Cells
6	7. Goblet Cells, Enterocytes (Intestinal Cells)
7	8. T Cells
8	9. Monocytes, Dendritic Cells, Macrophages
9	10. Pericytes, Smooth Muscle Cells
10	11. Dendritic Cells, Macrophages
11	12. T Cells
12	13. Acinar Cells (Pancreatic Cells)
