# Supplementary material for: Single nuclei and spatial profiling of sacrococcygeal teratomas reveals cellular composition and X inactivation heterogeneity
Source: NPJ Precis Oncol. 2026 Jan 21;10:87. doi: 10.1038/s41698-025-01262-4 (PMC12949016; doi:10.1038/s41698-025-01262-4)
Supplement: Supplementary file 3 — Supplementary Data 2 [file 41698_2025_1262_MOESM3_ESM.xlsx]

## Sheet: MarkerGenes
p_val	avg_log2FC	pct.1	pct.2	p_val_adj	cluster	gene	description
0	8.336685215150993	0.227	0.002	0	GFAP+_astro_radGlia	AL031056.1	novel transcript
0	8.332678106622675	0.172	0.001	0	GFAP+_astro_radGlia	AC103726.2	novel transcript
0	8.313090942091828	0.119	0.001	0	GFAP+_astro_radGlia	TAB2-AS1	TAB2 antisense RNA 1 [Source:HGNC Symbol;Acc:HGNC:53508]
0	7.7147804877201205	0.341	0.003	0	GFAP+_astro_radGlia	AC093610.1	novel transcript, antisense to DPP10
0	7.691711246101172	0.364	0.003	0	GFAP+_astro_radGlia	HEPN1	hepatocellular carcinoma, down-regulated 1 [Source:HGNC Symbol;Acc:HGNC:34400]
0	7.546752025098942	0.449	0.005	0	GFAP+_astro_radGlia	DPP10-AS3	DPP10 antisense RNA 3 [Source:HGNC Symbol;Acc:HGNC:40939]
0	7.285536152986512	0.259	0.003	0	GFAP+_astro_radGlia	FLNC-AS1	FLNC antisense RNA 1 [Source:HGNC Symbol;Acc:HGNC:53474]
0	7.186829055378116	0.581	0.01	0	GFAP+_astro_radGlia	AL627316.1	novel transcript
0	6.868563348124195	0.187	0.004	0	GFAP+_astro_radGlia	LINC00906	long intergenic non-protein coding RNA 906 [Source:HGNC Symbol;Acc:HGNC:27121]
0	6.843928534947558	0.136	0.001	0	GFAP+_astro_radGlia	AC037433.1	novel transcript
0	6.608480779610767	0.664	0.022	0	GFAP+_astro_radGlia	RPE65	retinoid isomerohydrolase RPE65 [Source:HGNC Symbol;Acc:HGNC:10294]
0	6.5102558632072665	0.747	0.047	0	GFAP+_astro_radGlia	OBI1-AS1	OBI1 antisense RNA 1 [Source:HGNC Symbol;Acc:HGNC:42700]
0	6.495042082388876	0.391	0.014	0	GFAP+_astro_radGlia	AL078602.1	novel transcript
0	6.3841424781814196	0.833	0.047	0	GFAP+_astro_radGlia	GFAP	glial fibrillary acidic protein [Source:HGNC Symbol;Acc:HGNC:4235]
0	6.358414029443585	0.246	0.005	0	GFAP+_astro_radGlia	NTM-AS1	NTM antisense RNA 1 [Source:HGNC Symbol;Acc:HGNC:32293]
0	6.305948521438657	0.64	0.02	0	GFAP+_astro_radGlia	ACSBG1	acyl-CoA synthetase bubblegum family member 1 [Source:HGNC Symbol;Acc:HGNC:29567]
0	6.262994962097173	0.381	0.021	0	GFAP+_astro_radGlia	AC016766.1	novel transcript
0	6.2117	0.181	0.006	0	GFAP+_astro_radGlia	AL512452.1	novel transcript
0	6.209952501132093	0.112	0.002	0	GFAP+_astro_radGlia	LINC01114	long intergenic non-protein coding RNA 1114 [Source:HGNC Symbol;Acc:HGNC:49245]
0	6.183859722948786	0.159	0.003	0	GFAP+_astro_radGlia	NR2E1	nuclear receptor subfamily 2 group E member 1 [Source:HGNC Symbol;Acc:HGNC:7973]
0	6.140004877838335	0.804	0.039	0	GFAP+_astro_radGlia	ADCY8	adenylate cyclase 8 [Source:HGNC Symbol;Acc:HGNC:239]
0	6.1050914418993285	0.264	0.004	0	GFAP+_astro_radGlia	AC009654.1	novel transcript
0	6.103660684270141	0.316	0.011	0	GFAP+_astro_radGlia	NAA11	N(alpha)-acetyltransferase 11, NatA catalytic subunit [Source:HGNC Symbol;Acc:HGNC:28125]
0	6.017672387829372	0.358	0.012	0	GFAP+_astro_radGlia	AL031280.1	novel transcript
0	5.965854461015917	0.326	0.01	0	GFAP+_astro_radGlia	PIRT	phosphoinositide interacting regulator of transient receptor potential channels [Source:HGNC Symbol;Acc:HGNC:37239]
0	5.894436139088496	0.443	0.014	0	GFAP+_astro_radGlia	SLC25A18	solute carrier family 25 member 18 [Source:HGNC Symbol;Acc:HGNC:10988]
0	5.865007122011514	0.805	0.035	0	GFAP+_astro_radGlia	AC012405.1	novel transcript
0	5.8081674030294295	0.36	0.015	0	GFAP+_astro_radGlia	SERPINA3	serpin family A member 3 [Source:HGNC Symbol;Acc:HGNC:16]
0	5.80298	0.374	0.011	0	GFAP+_astro_radGlia	AC091826.2	novel transcript
0	5.787611519286782	0.371	0.025	0	GFAP+_astro_radGlia	AL512422.1	novel transcript
0	5.784219214867921	0.305	0.011	0	GFAP+_astro_radGlia	DPP10-AS1	DPP10 antisense RNA 1 [Source:HGNC Symbol;Acc:HGNC:40941]
0	5.768492519035701	0.386	0.011	0	GFAP+_astro_radGlia	AC098656.1	novel transcript
0	5.707052941601838	0.527	0.015	0	GFAP+_astro_radGlia	AC073941.1	novel transcript
0	5.699408150194745	0.201	0.008	0	GFAP+_astro_radGlia	AL158064.1	novel transcript
0	5.683490609569693	0.318	0.009	0	GFAP+_astro_radGlia	AP003464.1	novel transcript
0	5.668197346385896	0.359	0.011	0	GFAP+_astro_radGlia	AP003025.2	novel transcript
0	5.661552999592564	0.537	0.035	0	GFAP+_astro_radGlia	PMP2	peripheral myelin protein 2 [Source:HGNC Symbol;Acc:HGNC:9117]
0	5.636734384430298	0.907	0.057	0	GFAP+_astro_radGlia	RFX4	regulatory factor X4 [Source:HGNC Symbol;Acc:HGNC:9985]
0	5.632581809821845	0.84	0.233	0	GFAP+_astro_radGlia	DPP10	dipeptidyl peptidase like 10 [Source:HGNC Symbol;Acc:HGNC:20823]
0	5.594466949947091	0.329	0.011	0	GFAP+_astro_radGlia	AP003025.1	novel transcript
0	5.593381848049664	0.476	0.017	0	GFAP+_astro_radGlia	HEPACAM	hepatic and glial cell adhesion molecule [Source:HGNC Symbol;Acc:HGNC:26361]
0	5.546276403916701	0.286	0.008	0	GFAP+_astro_radGlia	CNGA3	cyclic nucleotide gated channel subunit alpha 3 [Source:HGNC Symbol;Acc:HGNC:2150]
0	5.484996683872943	0.553	0.061	0	GFAP+_astro_radGlia	GAP43	growth associated protein 43 [Source:HGNC Symbol;Acc:HGNC:4140]
0	5.4702026128738135	0.144	0.004	0	GFAP+_astro_radGlia	AC016716.2	novel transcript
0	5.457120011903868	0.335	0.014	0	GFAP+_astro_radGlia	AL606923.2	novel transcript
0	5.442473560654234	0.515	0.022	0	GFAP+_astro_radGlia	PCDH9-AS2	PCDH9 antisense RNA 2 [Source:HGNC Symbol;Acc:HGNC:39896]
0	5.442453067697764	0.702	0.068	0	GFAP+_astro_radGlia	GPR158	G protein-coupled receptor 158 [Source:HGNC Symbol;Acc:HGNC:23689]
0	5.416688871982825	0.257	0.007	0	GFAP+_astro_radGlia	AC004470.1	novel transcript
0	5.415675328383108	0.199	0.005	0	GFAP+_astro_radGlia	AC092924.2	novel transcript
0	5.373183199772472	0.333	0.011	0	GFAP+_astro_radGlia	CRB2	crumbs cell polarity complex component 2 [Source:HGNC Symbol;Acc:HGNC:18688]
0	5.295993649941847	0.211	0.012	0	GFAP+_astro_radGlia	SPOCD1	SPOC domain containing 1 [Source:HGNC Symbol;Acc:HGNC:26338]
0	5.289219873647561	0.179	0.008	0	GFAP+_astro_radGlia	LINC00881	long intergenic non-protein coding RNA 881 [Source:HGNC Symbol;Acc:HGNC:48567]
0	5.273626760622127	0.187	0.006	0	GFAP+_astro_radGlia	GDPD2	glycerophosphodiester phosphodiesterase domain containing 2 [Source:HGNC Symbol;Acc:HGNC:25974]
0	5.267636906033839	0.271	0.009	0	GFAP+_astro_radGlia	AL160254.1	novel transcript, antisense to PCDH9
0	5.249223145238298	0.227	0.012	0	GFAP+_astro_radGlia	SLC6A11	solute carrier family 6 member 11 [Source:HGNC Symbol;Acc:HGNC:11044]
0	5.242658654890631	0.245	0.008	0	GFAP+_astro_radGlia	TMEM132E	transmembrane protein 132E [Source:HGNC Symbol;Acc:HGNC:26991]
0	5.2072404496951945	0.133	0.004	0	GFAP+_astro_radGlia	CYP4F11	cytochrome P450 family 4 subfamily F member 11 [Source:HGNC Symbol;Acc:HGNC:13265]
0	5.154626842842887	0.35	0.014	0	GFAP+_astro_radGlia	AL591686.2	novel transcript, antisense to PLD5
0	5.122685311677383	0.833	0.078	0	GFAP+_astro_radGlia	ARHGEF4	Rho guanine nucleotide exchange factor 4 [Source:HGNC Symbol;Acc:HGNC:684]
0	5.103563728752761	0.671	0.044	0	GFAP+_astro_radGlia	AC079385.1	novel transcript, antisense to POLR3B, RFX4 and RIC8B.
0	5.096231550991771	0.722	0.078	0	GFAP+_astro_radGlia	AQP4	aquaporin 4 [Source:HGNC Symbol;Acc:HGNC:637]
0	5.07653	0.634	0.082	0	GFAP+_astro_radGlia	LMO2	LIM domain only 2 [Source:HGNC Symbol;Acc:HGNC:6642]
0	5.048255309970553	0.215	0.009	0	GFAP+_astro_radGlia	GRHL3	grainyhead like transcription factor 3 [Source:HGNC Symbol;Acc:HGNC:25839]
0	4.992244755473357	0.64	0.05	0	GFAP+_astro_radGlia	MIR4300HG	MIR4300 host gene [Source:HGNC Symbol;Acc:HGNC:52003]
0	4.991207421796551	0.152	0.006	0	GFAP+_astro_radGlia	AL358334.4	novel transcript, antisense to TRIM9
0	4.984137341303467	0.274	0.013	0	GFAP+_astro_radGlia	GOLGA7B	golgin A7 family member B [Source:HGNC Symbol;Acc:HGNC:31668]
0	4.975540539583054	0.852	0.13	0	GFAP+_astro_radGlia	RYR3	ryanodine receptor 3 [Source:HGNC Symbol;Acc:HGNC:10485]
0	4.945608418328016	0.148	0.005	0	GFAP+_astro_radGlia	PCDH9-AS4	PCDH9 antisense RNA 4 [Source:HGNC Symbol;Acc:HGNC:40428]
0	4.912598299657501	0.298	0.015	0	GFAP+_astro_radGlia	PSRC1	proline and serine rich coiled-coil 1 [Source:HGNC Symbol;Acc:HGNC:24472]
0	4.911667469515528	0.358	0.019	0	GFAP+_astro_radGlia	MLC1	modulator of VRAC current 1 [Source:HGNC Symbol;Acc:HGNC:17082]
0	4.882784041407572	0.19	0.009	0	GFAP+_astro_radGlia	CERS1	ceramide synthase 1 [Source:HGNC Symbol;Acc:HGNC:14253]
0	4.873997286402764	0.266	0.02	0	GFAP+_astro_radGlia	LINC01094	long intergenic non-protein coding RNA 1094 [Source:HGNC Symbol;Acc:HGNC:49219]
0	4.867219062597218	0.457	0.021	0	GFAP+_astro_radGlia	AL391807.1	novel transcript
0	4.790982580983597	0.456	0.027	0	GFAP+_astro_radGlia	LINC00609	long intergenic non-protein coding RNA 609 [Source:HGNC Symbol;Acc:HGNC:43960]
0	4.778155874436709	0.457	0.038	0	GFAP+_astro_radGlia	FLNC	filamin C [Source:HGNC Symbol;Acc:HGNC:3756]
0	4.745326086043319	0.192	0.01	0	GFAP+_astro_radGlia	AC009435.1	novel transcript
0	4.719227570766252	0.469	0.023	0	GFAP+_astro_radGlia	PANTR1	POU3F3 adjacent non-coding transcript 1 [Source:HGNC Symbol;Acc:HGNC:49513]
0	4.701195027016447	0.199	0.01	0	GFAP+_astro_radGlia	AC022601.1	novel transcript, antisense to DTNA
0	4.696036547201777	0.514	0.043	0	GFAP+_astro_radGlia	GABBR2	gamma-aminobutyric acid type B receptor subunit 2 [Source:HGNC Symbol;Acc:HGNC:4507]
0	4.687545847684384	0.447	0.029	0	GFAP+_astro_radGlia	MFAP3L	microfibril associated protein 3 like [Source:HGNC Symbol;Acc:HGNC:29083]
0	4.68594	0.21	0.01	0	GFAP+_astro_radGlia	AC078842.2	novel transcript
0	4.683577901921926	0.415	0.028	0	GFAP+_astro_radGlia	PSD2	pleckstrin and Sec7 domain containing 2 [Source:HGNC Symbol;Acc:HGNC:19092]
0	4.681107542719966	0.567	0.031	0	GFAP+_astro_radGlia	AC114971.1	novel transcript
0	4.67807	0.563	0.029	0	GFAP+_astro_radGlia	C1orf61	chromosome 1 open reading frame 61 [Source:HGNC Symbol;Acc:HGNC:30780]
0	4.677702212082151	0.947	0.148	0	GFAP+_astro_radGlia	CTNNA2	catenin alpha 2 [Source:HGNC Symbol;Acc:HGNC:2510]
0	4.663477693196096	0.654	0.055	0	GFAP+_astro_radGlia	MYO16	myosin XVI [Source:HGNC Symbol;Acc:HGNC:29822]
0	4.65713	0.412	0.028	0	GFAP+_astro_radGlia	NCAN	neurocan [Source:HGNC Symbol;Acc:HGNC:2465]
0	4.6257048861006025	0.339	0.024	0	GFAP+_astro_radGlia	ALDH1L1	aldehyde dehydrogenase 1 family member L1 [Source:HGNC Symbol;Acc:HGNC:3978]
0	4.614757286730973	0.319	0.022	0	GFAP+_astro_radGlia	MMD2	monocyte to macrophage differentiation associated 2 [Source:HGNC Symbol;Acc:HGNC:30133]
0	4.612941379295129	0.174	0.01	0	GFAP+_astro_radGlia	AC007344.1	novel transcript
0	4.588212397897534	0.157	0.006	0	GFAP+_astro_radGlia	AC006019.3	novel transcript
0	4.577082525239661	0.224	0.014	0	GFAP+_astro_radGlia	ITPKB-AS1	ITPKB antisense RNA 1 [Source:HGNC Symbol;Acc:HGNC:40312]
0	4.569980245721733	0.656	0.059	0	GFAP+_astro_radGlia	MAPK4	mitogen-activated protein kinase 4 [Source:HGNC Symbol;Acc:HGNC:6878]
0	4.551164319715585	0.291	0.012	0	GFAP+_astro_radGlia	PAUPAR	PAX6 upstream antisense RNA [Source:HGNC Symbol;Acc:HGNC:49670]
0	4.545951765156881	0.781	0.078	0	GFAP+_astro_radGlia	FUT9	fucosyltransferase 9 [Source:HGNC Symbol;Acc:HGNC:4020]
0	4.522948978386614	0.384	0.02	0	GFAP+_astro_radGlia	BCAN	brevican [Source:HGNC Symbol;Acc:HGNC:23059]
0	4.507741810898263	0.623	0.055	0	GFAP+_astro_radGlia	SH3GL2	SH3 domain containing GRB2 like 2, endophilin A1 [Source:HGNC Symbol;Acc:HGNC:10831]
0	4.501149734102271	0.898	0.136	0	GFAP+_astro_radGlia	PPP2R2B	protein phosphatase 2 regulatory subunit Bbeta [Source:HGNC Symbol;Acc:HGNC:9305]
0	4.425942181246951	0.442	0.042	0	GFAP+_astro_radGlia	RGS20	regulator of G protein signaling 20 [Source:HGNC Symbol;Acc:HGNC:14600]
0	4.421629280250862	0.638	0.063	0	GFAP+_astro_radGlia	CCDC136	coiled-coil domain containing 136 [Source:HGNC Symbol;Acc:HGNC:22225]
0	4.419808265285712	0.173	0.008	0	GFAP+_astro_radGlia	AC117464.1	novel transcript
0	4.38791	0.181	0.009	0	GFAP+_astro_radGlia	AC116345.1	novel transcript
0	4.3736588998881105	0.237	0.018	0	GFAP+_astro_radGlia	LINC00378	long intergenic non-protein coding RNA 378 [Source:HGNC Symbol;Acc:HGNC:42704]
0	4.364140095186537	0.755	0.12	0	GFAP+_astro_radGlia	FAM189A2	family with sequence similarity 189 member A2 [Source:HGNC Symbol;Acc:HGNC:24820]
0	4.3617877379307854	0.28	0.016	0	GFAP+_astro_radGlia	PAX6	paired box 6 [Source:HGNC Symbol;Acc:HGNC:8620]
0	4.341352638709016	0.664	0.076	0	GFAP+_astro_radGlia	RGMA	repulsive guidance molecule BMP co-receptor a [Source:HGNC Symbol;Acc:HGNC:30308]
0	4.335390497974424	0.308	0.025	0	GFAP+_astro_radGlia	PCA3	prostate cancer associated 3 [Source:HGNC Symbol;Acc:HGNC:8637]
0	4.330234068478483	0.35	0.03	0	GFAP+_astro_radGlia	AGT	angiotensinogen [Source:HGNC Symbol;Acc:HGNC:333]
0	4.297277939992014	0.904	0.163	0	GFAP+_astro_radGlia	FMN2	formin 2 [Source:HGNC Symbol;Acc:HGNC:14074]
0	4.286277428320387	0.98	0.335	0	GFAP+_astro_radGlia	DTNA	dystrobrevin alpha [Source:HGNC Symbol;Acc:HGNC:3057]
0	4.284052862499784	0.225	0.014	0	GFAP+_astro_radGlia	AC092691.3	novel transcript
0	4.277560708936775	0.235	0.015	0	GFAP+_astro_radGlia	TAGLN3	transgelin 3 [Source:HGNC Symbol;Acc:HGNC:29868]
0	4.2708186347840975	0.507	0.082	0	GFAP+_astro_radGlia	MAOB	monoamine oxidase B [Source:HGNC Symbol;Acc:HGNC:6834]
0	4.197398482495686	0.234	0.017	0	GFAP+_astro_radGlia	ENTPD2	ectonucleoside triphosphate diphosphohydrolase 2 [Source:HGNC Symbol;Acc:HGNC:3364]
0	4.194026093743026	0.222	0.017	0	GFAP+_astro_radGlia	CTXND1	cortexin domain containing 1 [Source:HGNC Symbol;Acc:HGNC:50507]
0	4.168457985998819	0.925	0.279	0	GFAP+_astro_radGlia	PCDH9	protocadherin 9 [Source:HGNC Symbol;Acc:HGNC:8661]
0	4.1537762856378055	0.936	0.235	0	GFAP+_astro_radGlia	NTM	neurotrimin [Source:HGNC Symbol;Acc:HGNC:17941]
0	4.148425373998337	0.819	0.123	0	GFAP+_astro_radGlia	LUZP2	leucine zipper protein 2 [Source:HGNC Symbol;Acc:HGNC:23206]
0	4.143727429479167	0.336	0.03	0	GFAP+_astro_radGlia	BBOX1	gamma-butyrobetaine hydroxylase 1 [Source:HGNC Symbol;Acc:HGNC:964]
0	4.141786538421294	0.317	0.037	0	GFAP+_astro_radGlia	TUBB3	tubulin beta 3 class III [Source:HGNC Symbol;Acc:HGNC:20772]
0	4.130582288373653	0.383	0.03	0	GFAP+_astro_radGlia	PTCHD1	patched domain containing 1 [Source:HGNC Symbol;Acc:HGNC:26392]
0	4.110998218256814	0.651	0.089	0	GFAP+_astro_radGlia	DNER	delta/notch like EGF repeat containing [Source:HGNC Symbol;Acc:HGNC:24456]
0	4.105306840339373	0.753	0.094	0	GFAP+_astro_radGlia	TRIM9	tripartite motif containing 9 [Source:HGNC Symbol;Acc:HGNC:16288]
0	4.087107811213704	0.397	0.037	0	GFAP+_astro_radGlia	TUBB2B	tubulin beta 2B class IIb [Source:HGNC Symbol;Acc:HGNC:30829]
0	4.084767703749837	0.912	0.228	0	GFAP+_astro_radGlia	CADPS	calcium dependent secretion activator [Source:HGNC Symbol;Acc:HGNC:1426]
0	4.065911779445157	0.332	0.032	0	GFAP+_astro_radGlia	C21orf62	chromosome 21 open reading frame 62 [Source:HGNC Symbol;Acc:HGNC:1305]
0	4.056665251873825	0.319	0.021	0	GFAP+_astro_radGlia	RORB	RAR related orphan receptor B [Source:HGNC Symbol;Acc:HGNC:10259]
0	4.049660556101466	0.696	0.097	0	GFAP+_astro_radGlia	BAALC	BAALC binder of MAP3K1 and KLF4 [Source:HGNC Symbol;Acc:HGNC:14333]
0	4.034643057056374	0.535	0.042	0	GFAP+_astro_radGlia	ATP2B2	ATPase plasma membrane Ca2+ transporting 2 [Source:HGNC Symbol;Acc:HGNC:815]
0	4.031843439878146	0.229	0.02	0	GFAP+_astro_radGlia	WNT3	Wnt family member 3 [Source:HGNC Symbol;Acc:HGNC:12782]
0	4.016679869177919	0.674	0.074	0	GFAP+_astro_radGlia	VAT1L	vesicle amine transport 1 like [Source:HGNC Symbol;Acc:HGNC:29315]
0	4.015572121179372	0.82	0.143	0	GFAP+_astro_radGlia	LINC01088	long intergenic non-protein coding RNA 1088 [Source:HGNC Symbol;Acc:HGNC:49148]
0	3.990903856609972	0.29	0.02	0	GFAP+_astro_radGlia	LINC00880	long intergenic non-protein coding RNA 880 [Source:HGNC Symbol;Acc:HGNC:27948]
0	3.9754243723186793	0.318	0.024	0	GFAP+_astro_radGlia	ACTN2	actinin alpha 2 [Source:HGNC Symbol;Acc:HGNC:164]
0	3.974198023073997	0.75	0.178	0	GFAP+_astro_radGlia	MAN1C1	mannosidase alpha class 1C member 1 [Source:HGNC Symbol;Acc:HGNC:19080]
0	3.9651467740247024	0.866	0.214	0	GFAP+_astro_radGlia	CLU	clusterin [Source:HGNC Symbol;Acc:HGNC:2095]
0	3.9611853673969204	0.357	0.053	0	GFAP+_astro_radGlia	FGF1	fibroblast growth factor 1 [Source:HGNC Symbol;Acc:HGNC:3665]
0	3.9515693790650506	0.359	0.046	0	GFAP+_astro_radGlia	RHPN1	rhophilin Rho GTPase binding protein 1 [Source:HGNC Symbol;Acc:HGNC:19973]
0	3.9515372085705214	0.583	0.065	0	GFAP+_astro_radGlia	BRINP1	BMP/retinoic acid inducible neural specific 1 [Source:HGNC Symbol;Acc:HGNC:2687]
0	3.9500540361398215	0.595	0.045	0	GFAP+_astro_radGlia	LINC00461	long intergenic non-protein coding RNA 461 [Source:HGNC Symbol;Acc:HGNC:42810]
0	3.9342983558267854	0.403	0.036	0	GFAP+_astro_radGlia	NFIA-AS2	NFIA antisense RNA 2 [Source:HGNC Symbol;Acc:HGNC:40401]
0	3.9201806317096572	0.847	0.121	0	GFAP+_astro_radGlia	PTCHD1-AS	PTCHD1 antisense RNA (head to head) [Source:HGNC Symbol;Acc:HGNC:37703]
0	3.9063588690094324	0.577	0.045	0	GFAP+_astro_radGlia	PHF21B	PHD finger protein 21B [Source:HGNC Symbol;Acc:HGNC:25161]
0	3.8991836412414083	0.996	0.391	0	GFAP+_astro_radGlia	NPAS3	neuronal PAS domain protein 3 [Source:HGNC Symbol;Acc:HGNC:19311]
0	3.8623638607448822	0.476	0.058	0	GFAP+_astro_radGlia	SLC1A2	solute carrier family 1 member 2 [Source:HGNC Symbol;Acc:HGNC:10940]
0	3.817219455112177	0.42	0.046	0	GFAP+_astro_radGlia	AC093879.1	novel transcript
0	3.813878461608792	0.957	0.406	0	GFAP+_astro_radGlia	DCLK2	doublecortin like kinase 2 [Source:HGNC Symbol;Acc:HGNC:19002]
0	3.7821335008504726	0.633	0.07	0	GFAP+_astro_radGlia	DGKG	diacylglycerol kinase gamma [Source:HGNC Symbol;Acc:HGNC:2853]
0	3.776285722716946	0.696	0.079	0	GFAP+_astro_radGlia	STXBP5L	syntaxin binding protein 5 like [Source:HGNC Symbol;Acc:HGNC:30757]
0	3.7420509407662923	0.261	0.025	0	GFAP+_astro_radGlia	ATP1B2	ATPase Na+/K+ transporting subunit beta 2 [Source:HGNC Symbol;Acc:HGNC:805]
0	3.73158	0.383	0.035	0	GFAP+_astro_radGlia	AC023095.1	novel transcript
0	3.703564091661333	0.302	0.035	0	GFAP+_astro_radGlia	JPH2	junctophilin 2 [Source:HGNC Symbol;Acc:HGNC:14202]
0	3.698568395241105	0.849	0.231	0	GFAP+_astro_radGlia	NRCAM	neuronal cell adhesion molecule [Source:HGNC Symbol;Acc:HGNC:7994]
0	3.690794393780438	0.68	0.097	0	GFAP+_astro_radGlia	DPF3	double PHD fingers 3 [Source:HGNC Symbol;Acc:HGNC:17427]
0	3.674801803243933	0.487	0.045	0	GFAP+_astro_radGlia	SLC6A1	solute carrier family 6 member 1 [Source:HGNC Symbol;Acc:HGNC:11042]
0	3.674124685128506	0.351	0.036	0	GFAP+_astro_radGlia	B4GALNT4	beta-1,4-N-acetyl-galactosaminyltransferase 4 [Source:HGNC Symbol;Acc:HGNC:26315]
0	3.6601444144410396	0.622	0.139	0	GFAP+_astro_radGlia	BAALC-AS1	BAALC antisense RNA 1 [Source:HGNC Symbol;Acc:HGNC:50461]
0	3.6332294529508933	0.647	0.067	0	GFAP+_astro_radGlia	PAMR1	peptidase domain containing associated with muscle regeneration 1 [Source:HGNC Symbol;Acc:HGNC:24554]
0	3.6331535404035944	0.257	0.02	0	GFAP+_astro_radGlia	MIR9-3HG	MIR9-3 host gene [Source:HGNC Symbol;Acc:HGNC:27388]
0	3.619050159593197	0.539	0.063	0	GFAP+_astro_radGlia	ZIC1	Zic family member 1 [Source:HGNC Symbol;Acc:HGNC:12872]
0	3.61579	0.288	0.029	0	GFAP+_astro_radGlia	ACSL6	acyl-CoA synthetase long chain family member 6 [Source:HGNC Symbol;Acc:HGNC:16496]
0	3.6115400232648893	0.471	0.089	0	GFAP+_astro_radGlia	LINC00907	long intergenic non-protein coding RNA 907 [Source:HGNC Symbol;Acc:HGNC:44327]
0	3.6073606447276405	0.327	0.041	0	GFAP+_astro_radGlia	HSPB8	heat shock protein family B (small) member 8 [Source:HGNC Symbol;Acc:HGNC:30171]
0	3.6049908167692806	0.653	0.081	0	GFAP+_astro_radGlia	CRB1	crumbs cell polarity complex component 1 [Source:HGNC Symbol;Acc:HGNC:2343]
0	3.6046730131605065	0.561	0.066	0	GFAP+_astro_radGlia	GMPR	guanosine monophosphate reductase [Source:HGNC Symbol;Acc:HGNC:4376]
0	3.6024167010933987	0.284	0.035	0	GFAP+_astro_radGlia	APC2	APC regulator of WNT signaling pathway 2 [Source:HGNC Symbol;Acc:HGNC:24036]
0	3.600920796140832	0.55	0.047	0	GFAP+_astro_radGlia	AC099792.1	novel transcript
0	3.5944427042785776	0.454	0.063	0	GFAP+_astro_radGlia	AL589740.1	novel transcript
0	3.5944248204208944	0.282	0.028	0	GFAP+_astro_radGlia	AL392086.3	novel transcript
0	3.561226495571743	0.818	0.106	0	GFAP+_astro_radGlia	DEC1	deleted in esophageal cancer 1 [Source:HGNC Symbol;Acc:HGNC:23658]
0	3.550862485135653	0.567	0.156	0	GFAP+_astro_radGlia	AC002429.2	novel transcript, antisense to PPP1R9A
0	3.531107828332022	0.309	0.026	0	GFAP+_astro_radGlia	AC023282.1	novel transcript
0	3.525825064237017	0.712	0.091	0	GFAP+_astro_radGlia	NFASC	neurofascin [Source:HGNC Symbol;Acc:HGNC:29866]
0	3.5246355420684816	0.97	0.322	0	GFAP+_astro_radGlia	CTNND2	catenin delta 2 [Source:HGNC Symbol;Acc:HGNC:2516]
0	3.514131272357765	0.387	0.048	0	GFAP+_astro_radGlia	AC105942.1	novel transcript
0	3.5072517501552487	0.391	0.046	0	GFAP+_astro_radGlia	LRRC3B	leucine rich repeat containing 3B [Source:HGNC Symbol;Acc:HGNC:28105]
0	3.503491630541615	0.565	0.123	0	GFAP+_astro_radGlia	CRISPLD1	cysteine rich secretory protein LCCL domain containing 1 [Source:HGNC Symbol;Acc:HGNC:18206]
0	3.4816581682214514	0.36	0.042	0	GFAP+_astro_radGlia	WDR11-AS1	WDR11 antisense RNA 1 [Source:HGNC Symbol;Acc:HGNC:27437]
0	3.469936694833977	0.34	0.036	0	GFAP+_astro_radGlia	KLHDC8A	kelch domain containing 8A [Source:HGNC Symbol;Acc:HGNC:25573]
0	3.468809759761923	0.902	0.316	0	GFAP+_astro_radGlia	ROBO2	roundabout guidance receptor 2 [Source:HGNC Symbol;Acc:HGNC:10250]
0	3.4688068535643177	0.887	0.385	0	GFAP+_astro_radGlia	NRXN3	neurexin 3 [Source:HGNC Symbol;Acc:HGNC:8010]
0	3.4514797519146794	0.347	0.044	0	GFAP+_astro_radGlia	AC069228.1	novel transcript, antisense to PPFIA2
0	3.4353517351413925	0.308	0.035	0	GFAP+_astro_radGlia	TTYH1	tweety family member 1 [Source:HGNC Symbol;Acc:HGNC:13476]
0	3.4298816504213834	0.6	0.087	0	GFAP+_astro_radGlia	RASSF4	Ras association domain family member 4 [Source:HGNC Symbol;Acc:HGNC:20793]
0	3.422810583557945	0.857	0.138	0	GFAP+_astro_radGlia	DPP6	dipeptidyl peptidase like 6 [Source:HGNC Symbol;Acc:HGNC:3010]
0	3.409124483217583	0.409	0.074	0	GFAP+_astro_radGlia	GALNT15	polypeptide N-acetylgalactosaminyltransferase 15 [Source:HGNC Symbol;Acc:HGNC:21531]
0	3.403093479426276	0.304	0.043	0	GFAP+_astro_radGlia	VWCE	von Willebrand factor C and EGF domains [Source:HGNC Symbol;Acc:HGNC:26487]
0	3.3886876211306594	0.733	0.204	0	GFAP+_astro_radGlia	FRMD5	FERM domain containing 5 [Source:HGNC Symbol;Acc:HGNC:28214]
0	3.3713465167605148	0.538	0.078	0	GFAP+_astro_radGlia	CHST3	carbohydrate sulfotransferase 3 [Source:HGNC Symbol;Acc:HGNC:1971]
0	3.3470314557907495	0.232	0.017	0	GFAP+_astro_radGlia	SLC39A12	solute carrier family 39 member 12 [Source:HGNC Symbol;Acc:HGNC:20860]
0	3.346112880064298	0.575	0.061	0	GFAP+_astro_radGlia	MAPT	microtubule associated protein tau [Source:HGNC Symbol;Acc:HGNC:6893]
0	3.3343987069460232	0.33	0.029	0	GFAP+_astro_radGlia	PLPP4	phospholipid phosphatase 4 [Source:HGNC Symbol;Acc:HGNC:23531]
0	3.333493454775679	0.617	0.104	0	GFAP+_astro_radGlia	SLC7A11	solute carrier family 7 member 11 [Source:HGNC Symbol;Acc:HGNC:11059]
0	3.3328214813434527	0.296	0.027	0	GFAP+_astro_radGlia	HES6	hes family bHLH transcription factor 6 [Source:HGNC Symbol;Acc:HGNC:18254]
0	3.331079328755325	0.502	0.057	0	GFAP+_astro_radGlia	ATP1A2	ATPase Na+/K+ transporting subunit alpha 2 [Source:HGNC Symbol;Acc:HGNC:800]
0	3.3230876482865304	0.282	0.03	0	GFAP+_astro_radGlia	SLC14A1	solute carrier family 14 member 1 (Kidd blood group) [Source:HGNC Symbol;Acc:HGNC:10918]
0	3.299610870639134	0.934	0.272	0	GFAP+_astro_radGlia	NTRK2	neurotrophic receptor tyrosine kinase 2 [Source:HGNC Symbol;Acc:HGNC:8032]
0	3.278262383154157	0.624	0.068	0	GFAP+_astro_radGlia	CDH20	cadherin 20 [Source:HGNC Symbol;Acc:HGNC:1760]
0	3.27564	0.656	0.157	0	GFAP+_astro_radGlia	DAAM2	dishevelled associated activator of morphogenesis 2 [Source:HGNC Symbol;Acc:HGNC:18143]
0	3.2746990450866518	0.327	0.04	0	GFAP+_astro_radGlia	RASL12	RAS like family 12 [Source:HGNC Symbol;Acc:HGNC:30289]
0	3.2319788748512615	0.764	0.165	0	GFAP+_astro_radGlia	PRUNE2	prune homolog 2 with BCH domain [Source:HGNC Symbol;Acc:HGNC:25209]
0	3.2272072649923604	0.778	0.213	0	GFAP+_astro_radGlia	SFXN5	sideroflexin 5 [Source:HGNC Symbol;Acc:HGNC:16073]
0	3.20646	0.899	0.314	0	GFAP+_astro_radGlia	GPM6A	glycoprotein M6A [Source:HGNC Symbol;Acc:HGNC:4460]
0	3.2054262254908887	0.781	0.115	0	GFAP+_astro_radGlia	DGKB	diacylglycerol kinase beta [Source:HGNC Symbol;Acc:HGNC:2850]
0	3.1874536109153766	0.788	0.127	0	GFAP+_astro_radGlia	CHL1	cell adhesion molecule L1 like [Source:HGNC Symbol;Acc:HGNC:1939]
0	3.1820168579928847	0.933	0.49	0	GFAP+_astro_radGlia	APC	APC regulator of WNT signaling pathway [Source:HGNC Symbol;Acc:HGNC:583]
0	3.17989	0.447	0.034	0	GFAP+_astro_radGlia	PTGDS	prostaglandin D2 synthase [Source:HGNC Symbol;Acc:HGNC:9592]
0	3.1796370724112912	0.933	0.212	0	GFAP+_astro_radGlia	NKAIN3	sodium/potassium transporting ATPase interacting 3 [Source:HGNC Symbol;Acc:HGNC:26829]
0	3.1785412660677643	0.721	0.166	0	GFAP+_astro_radGlia	CDH2	cadherin 2 [Source:HGNC Symbol;Acc:HGNC:1759]
0	3.1708636474214797	0.717	0.116	0	GFAP+_astro_radGlia	NTNG1	netrin G1 [Source:HGNC Symbol;Acc:HGNC:23319]
0	3.165823544121909	0.473	0.09	0	GFAP+_astro_radGlia	GADD45A	growth arrest and DNA damage inducible alpha [Source:HGNC Symbol;Acc:HGNC:4095]
0	3.165587169944512	0.634	0.103	0	GFAP+_astro_radGlia	APBA2	amyloid beta precursor protein binding family A member 2 [Source:HGNC Symbol;Acc:HGNC:579]
0	3.163145434816915	0.522	0.107	0	GFAP+_astro_radGlia	SPRY2	sprouty RTK signaling antagonist 2 [Source:HGNC Symbol;Acc:HGNC:11270]
0	3.1519989006693327	0.593	0.141	0	GFAP+_astro_radGlia	GBP1	guanylate binding protein 1 [Source:HGNC Symbol;Acc:HGNC:4182]
0	3.151839448977965	0.695	0.164	0	GFAP+_astro_radGlia	OGFRL1	opioid growth factor receptor like 1 [Source:HGNC Symbol;Acc:HGNC:21378]
0	3.1507651691245826	0.26	0.026	0	GFAP+_astro_radGlia	MIR4500HG	MIR4500 host gene [Source:HGNC Symbol;Acc:HGNC:42773]
0	3.132775232380813	0.585	0.076	0	GFAP+_astro_radGlia	ITGA7	integrin subunit alpha 7 [Source:HGNC Symbol;Acc:HGNC:6143]
0	3.1245271899822766	0.489	0.073	0	GFAP+_astro_radGlia	RAMP1	receptor activity modifying protein 1 [Source:HGNC Symbol;Acc:HGNC:9843]
0	3.1197037265226983	0.521	0.093	0	GFAP+_astro_radGlia	SCARA3	scavenger receptor class A member 3 [Source:HGNC Symbol;Acc:HGNC:19000]
0	3.1171867933161304	0.909	0.15	0	GFAP+_astro_radGlia	DOCK3	dedicator of cytokinesis 3 [Source:HGNC Symbol;Acc:HGNC:2989]
0	3.1064552196991757	0.54	0.099	0	GFAP+_astro_radGlia	GRIK1	glutamate ionotropic receptor kainate type subunit 1 [Source:HGNC Symbol;Acc:HGNC:4579]
0	3.0988927927199645	0.308	0.037	0	GFAP+_astro_radGlia	AC040168.1	novel transcript
0	3.0969377996877503	0.788	0.173	0	GFAP+_astro_radGlia	PTN	pleiotrophin [Source:HGNC Symbol;Acc:HGNC:9630]
0	3.0876703147733626	0.395	0.072	0	GFAP+_astro_radGlia	AC024145.1	novel transcript to ITPR2
0	3.0857342473668727	0.522	0.073	0	GFAP+_astro_radGlia	LINC00299	long intergenic non-protein coding RNA 299 [Source:HGNC Symbol;Acc:HGNC:27940]
0	3.060719640079297	0.461	0.059	0	GFAP+_astro_radGlia	GRIN2A	glutamate ionotropic receptor NMDA type subunit 2A [Source:HGNC Symbol;Acc:HGNC:4585]
0	3.0495907441350036	0.34	0.047	0	GFAP+_astro_radGlia	SPEG	striated muscle enriched protein kinase [Source:HGNC Symbol;Acc:HGNC:16901]
0	3.0246601118356997	0.427	0.081	0	GFAP+_astro_radGlia	KCNH1	potassium voltage-gated channel subfamily H member 1 [Source:HGNC Symbol;Acc:HGNC:6250]
0	3.019783928639815	0.338	0.046	0	GFAP+_astro_radGlia	ADD2	adducin 2 [Source:HGNC Symbol;Acc:HGNC:244]
0	3.013252415561875	0.967	0.503	0	GFAP+_astro_radGlia	SORBS1	sorbin and SH3 domain containing 1 [Source:HGNC Symbol;Acc:HGNC:14565]
0	2.9941668149757503	0.55	0.102	0	GFAP+_astro_radGlia	PHYHIPL	phytanoyl-CoA 2-hydroxylase interacting protein like [Source:HGNC Symbol;Acc:HGNC:29378]
0	2.9914068415769477	0.395	0.054	0	GFAP+_astro_radGlia	AL445250.1	novel transcript
0	2.9884022416140255	0.833	0.194	0	GFAP+_astro_radGlia	ADGRB3	adhesion G protein-coupled receptor B3 [Source:HGNC Symbol;Acc:HGNC:945]
0	2.986152189040146	0.75	0.17	0	GFAP+_astro_radGlia	ST8SIA1	ST8 alpha-N-acetyl-neuraminide alpha-2,8-sialyltransferase 1 [Source:HGNC Symbol;Acc:HGNC:10869]
0	2.9632918851428895	0.486	0.066	0	GFAP+_astro_radGlia	KIAA1549L	KIAA1549 like [Source:HGNC Symbol;Acc:HGNC:24836]
0	2.9629737845254533	0.535	0.104	0	GFAP+_astro_radGlia	ID4	inhibitor of DNA binding 4, HLH protein [Source:HGNC Symbol;Acc:HGNC:5363]
0	2.9571986681918023	0.659	0.13	0	GFAP+_astro_radGlia	CNTN1	contactin 1 [Source:HGNC Symbol;Acc:HGNC:2171]
0	2.951052641183104	0.845	0.186	0	GFAP+_astro_radGlia	AC092691.1	novel transcript
0	2.9378209096843806	0.405	0.068	0	GFAP+_astro_radGlia	AC234582.1	novel transcript, antisense to THBS3
0	2.9374	0.844	0.245	0	GFAP+_astro_radGlia	GPM6B	glycoprotein M6B [Source:HGNC Symbol;Acc:HGNC:4461]
0	2.9365054429291075	0.392	0.054	0	GFAP+_astro_radGlia	NALCN	sodium leak channel, non-selective [Source:HGNC Symbol;Acc:HGNC:19082]
0	2.9321603126497906	0.884	0.236	0	GFAP+_astro_radGlia	AKAP6	A-kinase anchoring protein 6 [Source:HGNC Symbol;Acc:HGNC:376]
0	2.9267023008650503	0.763	0.197	0	GFAP+_astro_radGlia	F3	coagulation factor III, tissue factor [Source:HGNC Symbol;Acc:HGNC:3541]
0	2.912417905635028	0.669	0.12	0	GFAP+_astro_radGlia	LHFPL3	LHFPL tetraspan subfamily member 3 [Source:HGNC Symbol;Acc:HGNC:6589]
0	2.905425240005865	0.681	0.142	0	GFAP+_astro_radGlia	C8orf34	chromosome 8 open reading frame 34 [Source:HGNC Symbol;Acc:HGNC:30905]
0	2.8972699110481934	0.416	0.053	0	GFAP+_astro_radGlia	SLCO1C1	solute carrier organic anion transporter family member 1C1 [Source:HGNC Symbol;Acc:HGNC:13819]
0	2.888129108379357	0.604	0.096	0	GFAP+_astro_radGlia	IGSF11	immunoglobulin superfamily member 11 [Source:HGNC Symbol;Acc:HGNC:16669]
0	2.8878160369326014	0.634	0.089	0	GFAP+_astro_radGlia	HS6ST3	heparan sulfate 6-O-sulfotransferase 3 [Source:HGNC Symbol;Acc:HGNC:19134]
0	2.8673257990442234	0.529	0.122	0	GFAP+_astro_radGlia	ADGRG1	adhesion G protein-coupled receptor G1 [Source:HGNC Symbol;Acc:HGNC:4512]
0	2.829203794894956	0.89	0.364	0	GFAP+_astro_radGlia	CNN3	calponin 3 [Source:HGNC Symbol;Acc:HGNC:2157]
0	2.8023694053839012	0.53	0.091	0	GFAP+_astro_radGlia	LINC01748	long intergenic non-protein coding RNA 1748 [Source:HGNC Symbol;Acc:HGNC:52535]
0	2.799026969407688	0.666	0.097	0	GFAP+_astro_radGlia	AC091078.1	novel transcript
0	2.7900898304029234	0.625	0.062	0	GFAP+_astro_radGlia	FRMPD2	FERM and PDZ domain containing 2 [Source:HGNC Symbol;Acc:HGNC:28572]
0	2.7838227046310022	0.731	0.253	0	GFAP+_astro_radGlia	CAMK2G	calcium/calmodulin dependent protein kinase II gamma [Source:HGNC Symbol;Acc:HGNC:1463]
0	2.7724773252750934	0.402	0.052	0	GFAP+_astro_radGlia	SYT14	synaptotagmin 14 [Source:HGNC Symbol;Acc:HGNC:23143]
0	2.760977146813858	0.529	0.107	0	GFAP+_astro_radGlia	CKB	creatine kinase B [Source:HGNC Symbol;Acc:HGNC:1991]
0	2.750874553818114	0.862	0.305	0	GFAP+_astro_radGlia	ITPKB	inositol-trisphosphate 3-kinase B [Source:HGNC Symbol;Acc:HGNC:6179]
0	2.7507469749140556	0.789	0.203	0	GFAP+_astro_radGlia	ARNT2	aryl hydrocarbon receptor nuclear translocator 2 [Source:HGNC Symbol;Acc:HGNC:16876]
0	2.7382816687130522	0.451	0.087	0	GFAP+_astro_radGlia	FRMPD3	FERM and PDZ domain containing 3 [Source:HGNC Symbol;Acc:HGNC:29382]
0	2.7379976942945037	0.647	0.188	0	GFAP+_astro_radGlia	IRS2	insulin receptor substrate 2 [Source:HGNC Symbol;Acc:HGNC:6126]
0	2.730742137055554	0.482	0.068	0	GFAP+_astro_radGlia	CACNA1E	calcium voltage-gated channel subunit alpha1 E [Source:HGNC Symbol;Acc:HGNC:1392]
0	2.728978811442253	0.645	0.133	0	GFAP+_astro_radGlia	FIGN	fidgetin, microtubule severing factor [Source:HGNC Symbol;Acc:HGNC:13285]
0	2.715677904137072	0.974	0.385	0	GFAP+_astro_radGlia	DCLK1	doublecortin like kinase 1 [Source:HGNC Symbol;Acc:HGNC:2700]
0	2.706952450340749	0.422	0.074	0	GFAP+_astro_radGlia	AL137139.2	novel transcript, antisense to CLYBL
0	2.6895572619045707	0.495	0.096	0	GFAP+_astro_radGlia	FZD3	frizzled class receptor 3 [Source:HGNC Symbol;Acc:HGNC:4041]
0	2.687650078463286	0.717	0.232	0	GFAP+_astro_radGlia	MATN2	matrilin 2 [Source:HGNC Symbol;Acc:HGNC:6908]
0	2.6861433598251914	0.771	0.319	0	GFAP+_astro_radGlia	MAP3K14	mitogen-activated protein kinase kinase kinase 14 [Source:HGNC Symbol;Acc:HGNC:6853]
0	2.684481423130307	0.437	0.072	0	GFAP+_astro_radGlia	CNKSR2	connector enhancer of kinase suppressor of Ras 2 [Source:HGNC Symbol;Acc:HGNC:19701]
0	2.6717124149940923	0.462	0.102	0	GFAP+_astro_radGlia	NRBP2	nuclear receptor binding protein 2 [Source:HGNC Symbol;Acc:HGNC:19339]
0	2.6572823292687735	0.463	0.098	0	GFAP+_astro_radGlia	NR2F1	nuclear receptor subfamily 2 group F member 1 [Source:HGNC Symbol;Acc:HGNC:7975]
0	2.653082219481171	0.643	0.147	0	GFAP+_astro_radGlia	PDLIM3	PDZ and LIM domain 3 [Source:HGNC Symbol;Acc:HGNC:20767]
0	2.642204663260421	0.795	0.227	0	GFAP+_astro_radGlia	CTNNA3	catenin alpha 3 [Source:HGNC Symbol;Acc:HGNC:2511]
0	2.636816059537102	0.533	0.098	0	GFAP+_astro_radGlia	MRVI1	murine retrovirus integration site 1 homolog [Source:HGNC Symbol;Acc:HGNC:7237]
0	2.6366134320109884	0.929	0.232	0	GFAP+_astro_radGlia	TNC	tenascin C [Source:HGNC Symbol;Acc:HGNC:5318]
0	2.6337090398100225	0.851	0.274	0	GFAP+_astro_radGlia	ASTN2	astrotactin 2 [Source:HGNC Symbol;Acc:HGNC:17021]
0	2.6301048112529424	0.437	0.066	0	GFAP+_astro_radGlia	GRIK4	glutamate ionotropic receptor kainate type subunit 4 [Source:HGNC Symbol;Acc:HGNC:4582]
0	2.6268185926697476	0.298	0.035	0	GFAP+_astro_radGlia	AC125613.1	novel transcript
0	2.620839849405143	0.633	0.204	0	GFAP+_astro_radGlia	ANOS1	anosmin 1 [Source:HGNC Symbol;Acc:HGNC:6211]
0	2.5870111853861375	0.64	0.09	0	GFAP+_astro_radGlia	AC110023.1	novel transcript
0	2.5868146312031617	0.95	0.312	0	GFAP+_astro_radGlia	ERBB4	erb-b2 receptor tyrosine kinase 4 [Source:HGNC Symbol;Acc:HGNC:3432]
0	2.5787452885341806	0.887	0.222	0	GFAP+_astro_radGlia	PTPRZ1	protein tyrosine phosphatase receptor type Z1 [Source:HGNC Symbol;Acc:HGNC:9685]
0	2.5648937931513576	0.567	0.098	0	GFAP+_astro_radGlia	LAMA1	laminin subunit alpha 1 [Source:HGNC Symbol;Acc:HGNC:6481]
0	2.557072756878362	0.891	0.403	0	GFAP+_astro_radGlia	MAP1B	microtubule associated protein 1B [Source:HGNC Symbol;Acc:HGNC:6836]
0	2.5413105341119637	0.557	0.149	0	GFAP+_astro_radGlia	CSRP1	cysteine and glycine rich protein 1 [Source:HGNC Symbol;Acc:HGNC:2469]
0	2.533515865947515	0.664	0.211	0	GFAP+_astro_radGlia	MYLK	myosin light chain kinase [Source:HGNC Symbol;Acc:HGNC:7590]
0	2.5272421990277114	0.969	0.357	0	GFAP+_astro_radGlia	LRP1B	LDL receptor related protein 1B [Source:HGNC Symbol;Acc:HGNC:6693]
0	2.519054789752896	0.838	0.344	0	GFAP+_astro_radGlia	SCD5	stearoyl-CoA desaturase 5 [Source:HGNC Symbol;Acc:HGNC:21088]
0	2.514779719211062	0.653	0.143	0	GFAP+_astro_radGlia	MED12L	mediator complex subunit 12L [Source:HGNC Symbol;Acc:HGNC:16050]
0	2.5001345709461145	0.936	0.647	0	GFAP+_astro_radGlia	VCL	vinculin [Source:HGNC Symbol;Acc:HGNC:12665]
0	2.482395982770439	0.347	0.049	0	GFAP+_astro_radGlia	CDH10	cadherin 10 [Source:HGNC Symbol;Acc:HGNC:1749]
0	2.467154091854471	0.769	0.145	0	GFAP+_astro_radGlia	NCAM2	neural cell adhesion molecule 2 [Source:HGNC Symbol;Acc:HGNC:7657]
0	2.4663132365119784	0.478	0.077	0	GFAP+_astro_radGlia	GNAO1	G protein subunit alpha o1 [Source:HGNC Symbol;Acc:HGNC:4389]
0	2.459433499521139	0.836	0.203	0	GFAP+_astro_radGlia	NRXN1	neurexin 1 [Source:HGNC Symbol;Acc:HGNC:8008]
0	2.45919	0.536	0.106	0	GFAP+_astro_radGlia	UNC80	unc-80 homolog, NALCN channel complex subunit [Source:HGNC Symbol;Acc:HGNC:26582]
0	2.452502561156599	0.342	0.044	0	GFAP+_astro_radGlia	SCN1A	sodium voltage-gated channel alpha subunit 1 [Source:HGNC Symbol;Acc:HGNC:10585]
0	2.4491551077689637	0.604	0.14	0	GFAP+_astro_radGlia	AC104596.1	novel transcript
0	2.445232696385548	0.83	0.191	0	GFAP+_astro_radGlia	DGKI	diacylglycerol kinase iota [Source:HGNC Symbol;Acc:HGNC:2855]
0	2.4402190355315465	0.983	0.537	0	GFAP+_astro_radGlia	NAV2	neuron navigator 2 [Source:HGNC Symbol;Acc:HGNC:15997]
0	2.435938640518133	0.633	0.118	0	GFAP+_astro_radGlia	ASTN1	astrotactin 1 [Source:HGNC Symbol;Acc:HGNC:773]
0	2.4351554244055214	0.95	0.321	0	GFAP+_astro_radGlia	NRG3	neuregulin 3 [Source:HGNC Symbol;Acc:HGNC:7999]
0	2.4315714017485304	0.759	0.12	0	GFAP+_astro_radGlia	NTRK3	neurotrophic receptor tyrosine kinase 3 [Source:HGNC Symbol;Acc:HGNC:8033]
0	2.431252209854137	0.819	0.233	0	GFAP+_astro_radGlia	SLC1A3	solute carrier family 1 member 3 [Source:HGNC Symbol;Acc:HGNC:10941]
0	2.4126885463453074	0.497	0.101	0	GFAP+_astro_radGlia	CRMP1	collapsin response mediator protein 1 [Source:HGNC Symbol;Acc:HGNC:2365]
0	2.3892063554524454	0.67	0.179	0	GFAP+_astro_radGlia	KCNN3	potassium calcium-activated channel subfamily N member 3 [Source:HGNC Symbol;Acc:HGNC:6292]
0	2.388357938146542	0.715	0.141	0	GFAP+_astro_radGlia	MDGA2	MAM domain containing glycosylphosphatidylinositol anchor 2 [Source:HGNC Symbol;Acc:HGNC:19835]
0	2.381528944536173	0.896	0.409	0	GFAP+_astro_radGlia	PDE4B	phosphodiesterase 4B [Source:HGNC Symbol;Acc:HGNC:8781]
0	2.372835607117777	0.686	0.2	0	GFAP+_astro_radGlia	CSMD2	CUB and Sushi multiple domains 2 [Source:HGNC Symbol;Acc:HGNC:19290]
0	2.370317826472035	0.703	0.197	0	GFAP+_astro_radGlia	OSBPL6	oxysterol binding protein like 6 [Source:HGNC Symbol;Acc:HGNC:16388]
0	2.340240682692738	0.776	0.103	0	GFAP+_astro_radGlia	TMEM178B	transmembrane protein 178B [Source:HGNC Symbol;Acc:HGNC:44112]
0	2.282017946290301	0.748	0.22	0	GFAP+_astro_radGlia	LRRC4C	leucine rich repeat containing 4C [Source:HGNC Symbol;Acc:HGNC:29317]
0	2.272637425824101	0.929	0.403	0	GFAP+_astro_radGlia	TNIK	TRAF2 and NCK interacting kinase [Source:HGNC Symbol;Acc:HGNC:30765]
0	2.2626452282788145	0.71	0.26	0	GFAP+_astro_radGlia	LINC01138	long intergenic non-protein coding RNA 1138 [Source:HGNC Symbol;Acc:HGNC:49454]
0	2.249153888515912	0.809	0.203	0	GFAP+_astro_radGlia	GRID2	glutamate ionotropic receptor delta type subunit 2 [Source:HGNC Symbol;Acc:HGNC:4576]
0	2.1751128661104526	0.455	0.092	0	GFAP+_astro_radGlia	LRRTM3	leucine rich repeat transmembrane neuronal 3 [Source:HGNC Symbol;Acc:HGNC:19410]
0	2.1348864165152843	0.542	0.109	0	GFAP+_astro_radGlia	AC073050.1	novel transcript (hCG1660379)
0	2.097887787379289	0.647	0.129	0	GFAP+_astro_radGlia	MGAT4C	MGAT4 family member C [Source:HGNC Symbol;Acc:HGNC:30871]
0	2.0914561621771837	0.926	0.3	0	GFAP+_astro_radGlia	NCAM1	neural cell adhesion molecule 1 [Source:HGNC Symbol;Acc:HGNC:7656]
0	2.0838646906164318	0.676	0.19	0	GFAP+_astro_radGlia	ADAMTS3	ADAM metallopeptidase with thrombospondin type 1 motif 3 [Source:HGNC Symbol;Acc:HGNC:219]
0	2.0786952886064127	0.709	0.235	0	GFAP+_astro_radGlia	PPFIA2	PTPRF interacting protein alpha 2 [Source:HGNC Symbol;Acc:HGNC:9246]
0	2.07232	0.981	0.441	0	GFAP+_astro_radGlia	LSAMP	limbic system associated membrane protein [Source:HGNC Symbol;Acc:HGNC:6705]
0	2.0663397839597173	0.72	0.161	0	GFAP+_astro_radGlia	KCND2	potassium voltage-gated channel subfamily D member 2 [Source:HGNC Symbol;Acc:HGNC:6238]
0	2.0320654239954297	0.992	0.621	0	GFAP+_astro_radGlia	GLIS3	GLIS family zinc finger 3 [Source:HGNC Symbol;Acc:HGNC:28510]
0	1.9538493350819661	0.581	0.135	0	GFAP+_astro_radGlia	AC233296.1	MIR325 host gene (non-protein coding)
0	1.9283213323493003	0.855	0.31	0	GFAP+_astro_radGlia	ADCY2	adenylate cyclase 2 [Source:HGNC Symbol;Acc:HGNC:233]
0	1.9016897789587166	0.809	0.14	0	GFAP+_astro_radGlia	CADM2	cell adhesion molecule 2 [Source:HGNC Symbol;Acc:HGNC:29849]
0	1.8969411710871353	0.822	0.24	0	GFAP+_astro_radGlia	KCNMA1	potassium calcium-activated channel subfamily M alpha 1 [Source:HGNC Symbol;Acc:HGNC:6284]
0	1.896509329929477	0.993	0.669	0	GFAP+_astro_radGlia	MSI2	musashi RNA binding protein 2 [Source:HGNC Symbol;Acc:HGNC:18585]
0	1.8892038421833877	0.705	0.228	0	GFAP+_astro_radGlia	DOK5	docking protein 5 [Source:HGNC Symbol;Acc:HGNC:16173]
0	1.873299658112763	0.86	0.211	0	GFAP+_astro_radGlia	ANKFN1	ankyrin repeat and fibronectin type III domain containing 1 [Source:HGNC Symbol;Acc:HGNC:26766]
0	1.8605303213411695	0.94	0.539	0	GFAP+_astro_radGlia	PALLD	palladin, cytoskeletal associated protein [Source:HGNC Symbol;Acc:HGNC:17068]
0	1.832865316160488	0.862	0.3	0	GFAP+_astro_radGlia	NOVA1	NOVA alternative splicing regulator 1 [Source:HGNC Symbol;Acc:HGNC:7886]
0	1.8301165422949435	0.66	0.216	0	GFAP+_astro_radGlia	SPECC1	sperm antigen with calponin homology and coiled-coil domains 1 [Source:HGNC Symbol;Acc:HGNC:30615]
0	1.814880255708324	0.788	0.211	0	GFAP+_astro_radGlia	TENM2	teneurin transmembrane protein 2 [Source:HGNC Symbol;Acc:HGNC:29943]
0	1.7660300322351534	0.993	0.786	0	GFAP+_astro_radGlia	DST	dystonin [Source:HGNC Symbol;Acc:HGNC:1090]
0	1.751935780833746	0.544	0.097	0	GFAP+_astro_radGlia	BRINP3	BMP/retinoic acid inducible neural specific 3 [Source:HGNC Symbol;Acc:HGNC:22393]
0	1.7353654451247673	0.779	0.306	0	GFAP+_astro_radGlia	NR2F1-AS1	NR2F1 antisense RNA 1 [Source:HGNC Symbol;Acc:HGNC:48622]
0	1.6919904812407016	0.45	0.078	0	GFAP+_astro_radGlia	NOL4	nucleolar protein 4 [Source:HGNC Symbol;Acc:HGNC:7870]
0	1.6773059981074323	0.709	0.199	0	GFAP+_astro_radGlia	SOX2-OT	SOX2 overlapping transcript [Source:HGNC Symbol;Acc:HGNC:20209]
0	1.6506072827642186	0.985	0.789	0	GFAP+_astro_radGlia	QKI	QKI, KH domain containing RNA binding [Source:HGNC Symbol;Acc:HGNC:21100]
0	1.64513	0.628	0.171	0	GFAP+_astro_radGlia	JAKMIP2	janus kinase and microtubule interacting protein 2 [Source:HGNC Symbol;Acc:HGNC:29067]
0	1.644484043641361	0.561	0.133	0	GFAP+_astro_radGlia	CSMD3	CUB and Sushi multiple domains 3 [Source:HGNC Symbol;Acc:HGNC:19291]
0	1.6428214903033422	0.928	0.595	0	GFAP+_astro_radGlia	BICD1	BICD cargo adaptor 1 [Source:HGNC Symbol;Acc:HGNC:1049]
0	1.640281721737068	0.802	0.251	0	GFAP+_astro_radGlia	ANKS1B	ankyrin repeat and sterile alpha motif domain containing 1B [Source:HGNC Symbol;Acc:HGNC:24600]
0	1.618903675840202	0.803	0.156	0	GFAP+_astro_radGlia	WDR49	WD repeat domain 49 [Source:HGNC Symbol;Acc:HGNC:26587]
0	1.5349380934186305	0.943	0.447	0	GFAP+_astro_radGlia	ANK2	ankyrin 2 [Source:HGNC Symbol;Acc:HGNC:493]
0	1.514560513958411	0.542	0.097	0	GFAP+_astro_radGlia	SERPINI2	serpin family I member 2 [Source:HGNC Symbol;Acc:HGNC:8945]
0	1.4947093464406929	0.955	0.427	0	GFAP+_astro_radGlia	SOX5	SRY-box transcription factor 5 [Source:HGNC Symbol;Acc:HGNC:11201]
0	1.4946137508529769	0.945	0.618	0	GFAP+_astro_radGlia	ITPR2	inositol 1,4,5-trisphosphate receptor type 2 [Source:HGNC Symbol;Acc:HGNC:6181]
0	1.40992	0.912	0.299	0	GFAP+_astro_radGlia	AGBL4	ATP/GTP binding protein like 4 [Source:HGNC Symbol;Acc:HGNC:25892]
0	1.3846962658900437	0.974	0.746	0	GFAP+_astro_radGlia	KIF1B	kinesin family member 1B [Source:HGNC Symbol;Acc:HGNC:16636]
0	1.3376807823312407	0.76	0.14	0	GFAP+_astro_radGlia	HYDIN	HYDIN axonemal central pair apparatus protein [Source:HGNC Symbol;Acc:HGNC:19368]
0	1.3160660828869681	0.947	0.427	0	GFAP+_astro_radGlia	SOX6	SRY-box transcription factor 6 [Source:HGNC Symbol;Acc:HGNC:16421]
0	1.2702505807086932	0.502	0.097	0	GFAP+_astro_radGlia	TMEM108	transmembrane protein 108 [Source:HGNC Symbol;Acc:HGNC:28451]
0	1.268477698769377	0.765	0.166	0	GFAP+_astro_radGlia	CFAP54	cilia and flagella associated protein 54 [Source:HGNC Symbol;Acc:HGNC:26456]
0	1.260442480671291	0.988	0.663	0	GFAP+_astro_radGlia	MIR99AHG	mir-99a-let-7c cluster host gene [Source:HGNC Symbol;Acc:HGNC:1274]
0	1.1830509097610833	0.502	0.07	0	GFAP+_astro_radGlia	VWA3A	von Willebrand factor A domain containing 3A [Source:HGNC Symbol;Acc:HGNC:27088]
0	1.016450858944114	0.697	0.169	0	GFAP+_astro_radGlia	AQP4-AS1	AQP4 antisense RNA 1 [Source:HGNC Symbol;Acc:HGNC:26399]
0	0.9826812272000748	0.799	0.232	0	GFAP+_astro_radGlia	DNAH7	dynein axonemal heavy chain 7 [Source:HGNC Symbol;Acc:HGNC:18661]
0	0.7757687491924794	0.905	0.364	0	GFAP+_astro_radGlia	STK33	serine/threonine kinase 33 [Source:HGNC Symbol;Acc:HGNC:14568]
0	0.7063167504899102	0.774	0.212	0	GFAP+_astro_radGlia	TMEM232	transmembrane protein 232 [Source:HGNC Symbol;Acc:HGNC:37270]
7.256275330840269e-308	3.9342760201433324	0.277	0.024	2.152066137620607e-303	GFAP+_astro_radGlia	S100B	S100 calcium binding protein B [Source:HGNC Symbol;Acc:HGNC:10500]
2.8017980295969316e-307	2.75664	0.308	0.042	8.30957259617858e-303	GFAP+_astro_radGlia	BEND6	BEN domain containing 6 [Source:HGNC Symbol;Acc:HGNC:20871]
2.3049100847545332e-306	3.151945853482068	0.288	0.037	6.835902329364995e-302	GFAP+_astro_radGlia	NIM1K	NIM1 serine/threonine protein kinase [Source:HGNC Symbol;Acc:HGNC:28646]
4.348659807676905e-305	2.1743257155594033	0.653	0.176	1.2897255257608166e-300	GFAP+_astro_radGlia	RMST	rhabdomyosarcoma 2 associated transcript [Source:HGNC Symbol;Acc:HGNC:29893]
1.2850479280136016e-304	2.3316438479915584	0.407	0.075	3.81119514490274e-300	GFAP+_astro_radGlia	SLC25A48	solute carrier family 25 member 48 [Source:HGNC Symbol;Acc:HGNC:30451]
4.154509685489661e-304	2.6829867765757873	0.44	0.072	1.2321444825225234e-299	GFAP+_astro_radGlia	KIRREL3	kirre like nephrin family adhesion molecule 3 [Source:HGNC Symbol;Acc:HGNC:23204]
6.864503298715032e-304	1.7419647511892435	0.886	0.445	2.035874388332904e-299	GFAP+_astro_radGlia	CD44	CD44 molecule (Indian blood group) [Source:HGNC Symbol;Acc:HGNC:1681]
1.924038660102964e-303	2.2853073544583777	0.522	0.129	5.70631385813337e-299	GFAP+_astro_radGlia	ANGPT1	angiopoietin 1 [Source:HGNC Symbol;Acc:HGNC:484]
2.1823841282753715e-303	3.2295323304954815	0.264	0.032	6.472514847639096e-299	GFAP+_astro_radGlia	RNF182	ring finger protein 182 [Source:HGNC Symbol;Acc:HGNC:28522]
3.7260209306994077e-302	1.8923653219799594	0.789	0.306	1.1050632876268303e-297	GFAP+_astro_radGlia	COLEC12	collectin subfamily member 12 [Source:HGNC Symbol;Acc:HGNC:16016]
5.486926086445845e-302	1.4999031542309817	0.961	0.773	1.6273125387181086e-297	GFAP+_astro_radGlia	TNRC6A	trinucleotide repeat containing adaptor 6A [Source:HGNC Symbol;Acc:HGNC:11969]
6.05038049535622e-302	4.45584	0.153	0.007	1.7944218473127478e-297	GFAP+_astro_radGlia	LINC01896	long intergenic non-protein coding RNA 1896 [Source:HGNC Symbol;Acc:HGNC:52715]
1.16063716218483e-301	1.7931637264436573	0.862	0.471	3.442217695607769e-297	GFAP+_astro_radGlia	TLE4	TLE family member 4, transcriptional corepressor [Source:HGNC Symbol;Acc:HGNC:11840]
3.876552557857966e-301	0.6673856191694008	0.63	0.159	1.1497079576095156e-296	GFAP+_astro_radGlia	LRRIQ1	leucine rich repeats and IQ motif containing 1 [Source:HGNC Symbol;Acc:HGNC:25708]
1.1208945221238258e-300	2.0150688534610652	0.459	0.089	3.3243489737148425e-296	GFAP+_astro_radGlia	COL11A1	collagen type XI alpha 1 chain [Source:HGNC Symbol;Acc:HGNC:2186]
6.559536979459807e-300	2.636400927624578	0.502	0.123	1.9454274773681896e-295	GFAP+_astro_radGlia	CCDC85A	coiled-coil domain containing 85A [Source:HGNC Symbol;Acc:HGNC:29400]
1.042869627932561e-299	2.721152195498362	0.414	0.081	3.092942742522389e-295	GFAP+_astro_radGlia	SYT11	synaptotagmin 11 [Source:HGNC Symbol;Acc:HGNC:19239]
3.268839181490031e-299	3.156691846363357	0.329	0.052	9.694723244463134e-295	GFAP+_astro_radGlia	SOX9	SRY-box transcription factor 9 [Source:HGNC Symbol;Acc:HGNC:11204]
1.6936785858273402e-297	2.014841436543927	0.498	0.112	5.023111949846725e-293	GFAP+_astro_radGlia	TAFA5	TAFA chemokine like family member 5 [Source:HGNC Symbol;Acc:HGNC:21592]
1.865804539624662e-297	3.0026112511766363	0.274	0.034	5.533603103618823e-293	GFAP+_astro_radGlia	GLDC	glycine decarboxylase [Source:HGNC Symbol;Acc:HGNC:4313]
9.201085928935501e-297	3.5196070575049796	0.267	0.031	2.728858064803691e-292	GFAP+_astro_radGlia	AC008957.2	novel transcript, antisense SLC1A3
1.092521424470706e-295	4.5232477268243185	0.151	0.008	3.24020004069522e-291	GFAP+_astro_radGlia	AC026167.1	novel transcript
1.1861693184526839e-295	2.9312806121894295	0.387	0.074	3.51794096466697e-291	GFAP+_astro_radGlia	FEZ1	fasciculation and elongation protein zeta 1 [Source:HGNC Symbol;Acc:HGNC:3659]
8.60305417963425e-294	3.4895863278328574	0.261	0.028	2.551493808595926e-289	GFAP+_astro_radGlia	AC009163.1	novel transcript, antisense to CHST6
1.2583563089449872e-293	3.0911107063651126	0.281	0.038	3.7320331410690433e-289	GFAP+_astro_radGlia	AC124254.2	novel transcript
1.6251069199189445e-293	2.6659209088917715	0.306	0.042	4.819742103095606e-289	GFAP+_astro_radGlia	P2RY14	purinergic receptor P2Y14 [Source:HGNC Symbol;Acc:HGNC:16442]
7.422206626610238e-293	2.563617801853628	0.44	0.1	2.2012780413200645e-288	GFAP+_astro_radGlia	POT1-AS1	POT1 antisense RNA 1 [Source:HGNC Symbol;Acc:HGNC:49459]
1.3808106717352219e-292	2.2336525590091236	0.45	0.08	4.0952082902323206e-288	GFAP+_astro_radGlia	XKR4	XK related 4 [Source:HGNC Symbol;Acc:HGNC:29394]
2.824033501320664e-291	2.791030565324605	0.447	0.1	8.375518558216825e-287	GFAP+_astro_radGlia	NSMF	NMDA receptor synaptonuclear signaling and neuronal migration factor [Source:HGNC Symbol;Acc:HGNC:29843]
6.729148494014192e-291	1.1912148386315429	0.995	0.946	1.995730860354729e-286	GFAP+_astro_radGlia	MACF1	microtubule actin crosslinking factor 1 [Source:HGNC Symbol;Acc:HGNC:13664]
7.841603562225038e-291	2.3059854245139593	0.453	0.096	2.325662784484702e-286	GFAP+_astro_radGlia	PHACTR3	phosphatase and actin regulator 3 [Source:HGNC Symbol;Acc:HGNC:15833]
2.7937908483492883e-290	2.904011607854017	0.333	0.047	8.285824898034319e-286	GFAP+_astro_radGlia	SHISA9	shisa family member 9 [Source:HGNC Symbol;Acc:HGNC:37231]
3.0919391418579786e-289	5.8736422109274375	0.106	0.002	9.170073106922393e-285	GFAP+_astro_radGlia	LINC01080	long intergenic non-protein coding RNA 1080 [Source:HGNC Symbol;Acc:HGNC:49123]
1.2031216748204656e-288	3.2503266838501315	0.279	0.037	3.568218263182537e-284	GFAP+_astro_radGlia	AP001825.1	novel transcript
3.322911099917611e-288	1.8994517166157043	0.886	0.53	9.855089740135651e-284	GFAP+_astro_radGlia	BMPR1A	bone morphogenetic protein receptor type 1A [Source:HGNC Symbol;Acc:HGNC:1076]
1.0589714617042876e-287	2.172967757335557	0.416	0.081	3.140697561122576e-283	GFAP+_astro_radGlia	CDH4	cadherin 4 [Source:HGNC Symbol;Acc:HGNC:1763]
1.170242098368018e-287	2.7772081757801383	0.338	0.054	3.470704015339868e-283	GFAP+_astro_radGlia	AC006115.2	novel transcript (contains ZIM2-AS1 and PEG3-AS1)
2.4583637639819444e-287	3.0777706614103026	0.271	0.034	7.291015251217651e-283	GFAP+_astro_radGlia	AP001172.1	novel transcript
1.1489051500899171e-286	5.550464711882688	0.119	0.003	3.4074228941366762e-282	GFAP+_astro_radGlia	LINC01567	long intergenic non-protein coding RNA 1567 [Source:HGNC Symbol;Acc:HGNC:51367]
3.176570998731668e-286	5.047586954135036	0.133	0.005	9.42107426803838e-282	GFAP+_astro_radGlia	AC008115.2	novel transcript
4.661471772576799e-286	2.197355560814829	0.684	0.264	1.3824992983108272e-281	GFAP+_astro_radGlia	BCL6	BCL6 transcription repressor [Source:HGNC Symbol;Acc:HGNC:1001]
2.1132162266264003e-284	1.0905777385953774	0.964	0.497	6.267376684928578e-280	GFAP+_astro_radGlia	MAPK10	mitogen-activated protein kinase 10 [Source:HGNC Symbol;Acc:HGNC:6872]
9.996377189074492e-283	5.033683841175547	0.115	0.003	2.964725546735713e-278	GFAP+_astro_radGlia	AL353753.1	putative deoxyuridine 5'-triphosphate nucleotidohydrolase-like protein FLJ16323 [Source:NCBI gene;Acc:100506422]
1.8585241114582185e-281	4.4548685213688355	0.178	0.013	5.512010809762785e-277	GFAP+_astro_radGlia	FAM181B	family with sequence similarity 181 member B [Source:HGNC Symbol;Acc:HGNC:28512]
1.1767373149070751e-280	2.7190009195612426	0.353	0.063	3.4899675285514036e-276	GFAP+_astro_radGlia	SOX2	SRY-box transcription factor 2 [Source:HGNC Symbol;Acc:HGNC:11195]
1.383792344886537e-279	1.385960076781728	0.947	0.557	4.1040513364644914e-275	GFAP+_astro_radGlia	DLG2	discs large MAGUK scaffold protein 2 [Source:HGNC Symbol;Acc:HGNC:2901]
4.212916741157022e-279	0.4850864272313324	0.535	0.108	1.2494668470923496e-274	GFAP+_astro_radGlia	CFAP47	cilia and flagella associated protein 47 [Source:HGNC Symbol;Acc:HGNC:26708]
2.7119972795408253e-278	3.3499947269061128	0.251	0.03	8.04324153166218e-274	GFAP+_astro_radGlia	CDH22	cadherin 22 [Source:HGNC Symbol;Acc:HGNC:13251]
9.864566935348574e-278	2.817101145842553	0.456	0.113	2.92563326168568e-273	GFAP+_astro_radGlia	AC093535.1	novel transcript, antisense to GRAMD3
1.3703754306140673e-277	2.8016418760037185	0.346	0.058	4.064259452115201e-273	GFAP+_astro_radGlia	KNDC1	kinase non-catalytic C-lobe domain containing 1 [Source:HGNC Symbol;Acc:HGNC:29374]
4.599804866897402e-277	2.532098010102249	0.351	0.061	1.3642101274244316e-272	GFAP+_astro_radGlia	WDR17	WD repeat domain 17 [Source:HGNC Symbol;Acc:HGNC:16661]
4.576230652684382e-276	2.032443583280057	0.611	0.198	1.357218486973134e-271	GFAP+_astro_radGlia	PDE4DIP	phosphodiesterase 4D interacting protein [Source:HGNC Symbol;Acc:HGNC:15580]
1.168568416007202e-275	3.3247744072459313	0.242	0.029	3.46574020819416e-271	GFAP+_astro_radGlia	AC019068.1	novel transcript, antisense to ASB18 and GBX2
5.993765337942447e-275	2.512564652870359	0.447	0.103	1.7776309239269709e-270	GFAP+_astro_radGlia	SDC4	syndecan 4 [Source:HGNC Symbol;Acc:HGNC:10661]
2.368413071230734e-273	1.4065736031663036	0.833	0.332	7.024239486656111e-269	GFAP+_astro_radGlia	AFF3	AF4/FMR2 family member 3 [Source:HGNC Symbol;Acc:HGNC:6473]
2.2129200788772253e-272	2.8525422047191453	0.415	0.095	6.563078369934075e-268	GFAP+_astro_radGlia	FADS2	fatty acid desaturase 2 [Source:HGNC Symbol;Acc:HGNC:3575]
2.5493397387718383e-272	1.3752517907017712	0.856	0.389	7.560831797249518e-268	GFAP+_astro_radGlia	CADM1	cell adhesion molecule 1 [Source:HGNC Symbol;Acc:HGNC:5951]
1.8153901282450898e-271	2.300400224420765	0.548	0.162	5.384084042349288e-267	GFAP+_astro_radGlia	ITGB4	integrin subunit beta 4 [Source:HGNC Symbol;Acc:HGNC:6158]
3.579288081288772e-271	5.520208568373207	0.102	0.003	1.061545259148624e-266	GFAP+_astro_radGlia	AC022469.2	novel transcript, antisense to NRXN3
7.291945532342784e-271	3.437493627751538	0.195	0.016	2.1626452059822228e-266	GFAP+_astro_radGlia	FAM167A-AS1	FAM167A antisense RNA 1 [Source:HGNC Symbol;Acc:HGNC:15548]
5.204915002862723e-270	3.61412	0.241	0.03	1.5436736915490263e-265	GFAP+_astro_radGlia	LRAT	lecithin retinol acyltransferase [Source:HGNC Symbol;Acc:HGNC:6685]
2.6809486484031718e-269	1.206223894721735	0.378	0.063	7.951157501434126e-265	GFAP+_astro_radGlia	GRIA2	glutamate ionotropic receptor AMPA type subunit 2 [Source:HGNC Symbol;Acc:HGNC:4572]
4.1692025911875213e-268	1.40893	0.856	0.382	1.236502104494395e-263	GFAP+_astro_radGlia	TENM4	teneurin transmembrane protein 4 [Source:HGNC Symbol;Acc:HGNC:29945]
6.495078119413191e-268	4.363769591239498	0.157	0.01	1.926310268655564e-263	GFAP+_astro_radGlia	AMER2	APC membrane recruitment protein 2 [Source:HGNC Symbol;Acc:HGNC:26360]
1.0800147863738224e-267	1.9315172826501603	0.816	0.405	3.203107853427483e-263	GFAP+_astro_radGlia	LRIG1	leucine rich repeats and immunoglobulin like domains 1 [Source:HGNC Symbol;Acc:HGNC:17360]
2.1223270849807486e-267	5.76406	0.116	0.004	6.294397668635904e-263	GFAP+_astro_radGlia	LINC01141	long intergenic non-protein coding RNA 1141 [Source:HGNC Symbol;Acc:HGNC:49455]
2.375002128459856e-267	1.7444694886297443	0.816	0.413	7.043781312586241e-263	GFAP+_astro_radGlia	NAV1	neuron navigator 1 [Source:HGNC Symbol;Acc:HGNC:15989]
3.4850618869729374e-267	1.663222170770916	0.862	0.474	1.0335996544384338e-262	GFAP+_astro_radGlia	ZNF608	zinc finger protein 608 [Source:HGNC Symbol;Acc:HGNC:29238]
4.796449368861085e-267	3.3663429811045287	0.219	0.023	1.4225309538168208e-262	GFAP+_astro_radGlia	LINC01579	long intergenic non-protein coding RNA 1579 [Source:HGNC Symbol;Acc:HGNC:27519]
5.040647808932298e-267	3.216711836842144	0.162	0.011	1.4949553271731409e-262	GFAP+_astro_radGlia	SOX1-OT	SOX1 overlapping transcript [Source:HGNC Symbol;Acc:HGNC:42733]
5.063458945811822e-267	1.1389072882286968	0.835	0.361	1.50172065414887e-262	GFAP+_astro_radGlia	DMD	dystrophin [Source:HGNC Symbol;Acc:HGNC:2928]
6.2565332941906165e-267	3.0902868816461657	0.244	0.03	1.855562644391053e-262	GFAP+_astro_radGlia	ADCYAP1R1	ADCYAP receptor type I [Source:HGNC Symbol;Acc:HGNC:242]
1.716325485694572e-266	5.243205862856097	0.109	0.004	5.090278125472962e-262	GFAP+_astro_radGlia	AC055874.1	novel transcript, antisense to RYR3
1.8720111738805928e-266	2.1755209791055123	0.463	0.111	5.552010739495062e-262	GFAP+_astro_radGlia	CORO2B	coronin 2B [Source:HGNC Symbol;Acc:HGNC:2256]
7.068074592268918e-266	3.14567	0.38	0.075	2.0962495625751157e-261	GFAP+_astro_radGlia	PRKCA-AS1	PRKCA antisense RNA 1 [Source:HGNC Symbol;Acc:HGNC:51347]
3.361883333361296e-265	3.2825410487797253	0.253	0.031	9.970673590082932e-261	GFAP+_astro_radGlia	NDRG4	NDRG family member 4 [Source:HGNC Symbol;Acc:HGNC:14466]
5.955226760559686e-263	1.971305002336163	0.694	0.275	1.7662011526467917e-258	GFAP+_astro_radGlia	GABBR1	gamma-aminobutyric acid type B receptor subunit 1 [Source:HGNC Symbol;Acc:HGNC:4070]
1.3004743262032437e-262	5.016	0.121	0.005	3.85694675665358e-258	GFAP+_astro_radGlia	LINC02060	long intergenic non-protein coding RNA 2060 [Source:HGNC Symbol;Acc:HGNC:52904]
1.9673104270559865e-262	2.527210396793535	0.306	0.046	5.834649264562644e-258	GFAP+_astro_radGlia	KIF1A	kinesin family member 1A [Source:HGNC Symbol;Acc:HGNC:888]
1.4214497504668243e-261	2.51967	0.381	0.059	4.215735669934508e-257	GFAP+_astro_radGlia	METRN	meteorin, glial cell differentiation regulator [Source:HGNC Symbol;Acc:HGNC:14151]
9.03125137239131e-261	2.0252643474302143	0.822	0.429	2.678488532023815e-256	GFAP+_astro_radGlia	KLF7	Kruppel like factor 7 [Source:HGNC Symbol;Acc:HGNC:6350]
1.011686121549692e-260	1.0204376197261507	0.762	0.278	3.0004586992920766e-256	GFAP+_astro_radGlia	PACRG	parkin coregulated [Source:HGNC Symbol;Acc:HGNC:19152]
1.1747135260382016e-260	3.094615626621949	0.309	0.052	3.483965375524098e-256	GFAP+_astro_radGlia	AC008056.1	novel transcript, antisense to NRXN3
6.2178781026399584e-260	3.1861745069316143	0.223	0.025	1.8440982876809588e-255	GFAP+_astro_radGlia	LSAMP-AS1	LSAMP antisense RNA 1 [Source:HGNC Symbol;Acc:HGNC:40350]
6.589027340212127e-260	3.670322740731878	0.188	0.017	1.9541737285601127e-255	GFAP+_astro_radGlia	AL590999.1	novel transcript
8.210653061827245e-260	3.7122040408936794	0.164	0.012	2.4351154850767246e-255	GFAP+_astro_radGlia	TMEM255A	transmembrane protein 255A [Source:HGNC Symbol;Acc:HGNC:26086]
3.423508003199175e-258	1.6096585982071558	0.567	0.166	1.0153440035888112e-253	GFAP+_astro_radGlia	KCTD16	potassium channel tetramerization domain containing 16 [Source:HGNC Symbol;Acc:HGNC:29244]
1.4949622746315213e-257	1.0272243264351926	0.959	0.601	4.433759114102166e-253	GFAP+_astro_radGlia	PITPNC1	phosphatidylinositol transfer protein cytoplasmic 1 [Source:HGNC Symbol;Acc:HGNC:21045]
1.552235172545588e-257	4.916750846156437	0.12	0.005	4.603619074735705e-253	GFAP+_astro_radGlia	OTX1	orthodenticle homeobox 1 [Source:HGNC Symbol;Acc:HGNC:8521]
3.74355363143418e-257	1.5090635025152812	0.371	0.056	1.110263136010749e-252	GFAP+_astro_radGlia	SNTG1	syntrophin gamma 1 [Source:HGNC Symbol;Acc:HGNC:13740]
3.5574789043648e-256	2.8698803946340354	0.229	0.027	1.0550770934565124e-251	GFAP+_astro_radGlia	AC124854.1	novel transcript
3.3720645129716027e-255	3.4935442462225863	0.29	0.044	1.0000868932571179e-250	GFAP+_astro_radGlia	AP001977.1	novel transcript
3.857031735047298e-255	4.000997910164994	0.156	0.011	1.1439184719803277e-250	GFAP+_astro_radGlia	AL136298.1	novel transcript, antisense to AKAP6
5.193648940792342e-255	3.8054559007291493	0.16	0.012	1.5403324028601928e-250	GFAP+_astro_radGlia	AL133304.3	novel transcript, sense overlapping BRMS1L
2.1446643580108986e-254	3.411367342113029	0.265	0.038	6.360645552988723e-250	GFAP+_astro_radGlia	MAPK8IP1	mitogen-activated protein kinase 8 interacting protein 1 [Source:HGNC Symbol;Acc:HGNC:6882]
4.544551721529648e-254	2.151013965502687	0.416	0.083	1.347823149571263e-249	GFAP+_astro_radGlia	SLC35F1	solute carrier family 35 member F1 [Source:HGNC Symbol;Acc:HGNC:21483]
7.126586360870808e-253	3.3142	0.267	0.04	2.1136029829070643e-248	GFAP+_astro_radGlia	ANO8	anoctamin 8 [Source:HGNC Symbol;Acc:HGNC:29329]
2.2441316747853738e-250	1.0324919613980794	0.821	0.314	6.655645721078462e-246	GFAP+_astro_radGlia	ADGRL3	adhesion G protein-coupled receptor L3 [Source:HGNC Symbol;Acc:HGNC:20974]
9.561594231961799e-250	2.535811461470336	0.488	0.139	2.8357776173152305e-245	GFAP+_astro_radGlia	IPO9-AS1	IPO9 antisense RNA 1 [Source:HGNC Symbol;Acc:HGNC:40892]
1.6190025416326836e-249	1.8099940529811624	0.759	0.335	4.801637737974213e-245	GFAP+_astro_radGlia	NOS1AP	nitric oxide synthase 1 adaptor protein [Source:HGNC Symbol;Acc:HGNC:16859]
3.418939098463987e-246	2.107937944368219	0.393	0.086	1.0139889578224491e-241	GFAP+_astro_radGlia	ARHGEF26-AS1	ARHGEF26 antisense RNA 1 [Source:HGNC Symbol;Acc:HGNC:41048]
7.641304093475111e-246	2.2760727623304535	0.579	0.19	2.2662579680428485e-241	GFAP+_astro_radGlia	AL139317.5	novel transcript, antisense to FERMT2
4.046216262783556e-245	1.9093317400423993	0.571	0.189	1.2000268192163472e-240	GFAP+_astro_radGlia	STON2	stonin 2 [Source:HGNC Symbol;Acc:HGNC:30652]
9.41798230628013e-245	2.5493427924242926	0.336	0.066	2.793185192396561e-240	GFAP+_astro_radGlia	FAM182B	family with sequence similarity 182 member B [Source:HGNC Symbol;Acc:HGNC:34503]
1.2985878160123897e-244	2.690278150200329	0.333	0.065	3.851351744729545e-240	GFAP+_astro_radGlia	C14orf132	chromosome 14 open reading frame 132 [Source:HGNC Symbol;Acc:HGNC:20346]
2.4775068352467273e-244	3.2358205928690715	0.267	0.035	7.347789771974744e-240	GFAP+_astro_radGlia	AC010255.1	novel transcript
4.581398281607177e-244	3.72381	0.169	0.014	1.3587511023590566e-239	GFAP+_astro_radGlia	KCNMA1-AS1	KCNMA1 antisense RNA 1 [Source:HGNC Symbol;Acc:HGNC:51213]
1.511721236869856e-243	4.417900224442473	0.153	0.011	4.483462844308619e-239	GFAP+_astro_radGlia	RASGEF1A	RasGEF domain family member 1A [Source:HGNC Symbol;Acc:HGNC:24246]
2.557581805161443e-243	2.881656065477914	0.261	0.037	7.585276117747808e-239	GFAP+_astro_radGlia	SOGA3	SOGA family member 3 [Source:HGNC Symbol;Acc:HGNC:21494]
3.7320370482401836e-243	2.627748200614331	0.281	0.044	1.1068475477670736e-238	GFAP+_astro_radGlia	RHBDL3	rhomboid like 3 [Source:HGNC Symbol;Acc:HGNC:16502]
8.247956333560136e-242	1.8489412950056408	0.46	0.112	2.4461788894072654e-237	GFAP+_astro_radGlia	FYB2	FYN binding protein 2 [Source:HGNC Symbol;Acc:HGNC:27295]
3.0286808579923745e-241	1.6039855971220023	0.75	0.29	8.982461688633785e-237	GFAP+_astro_radGlia	DOCK10	dedicator of cytokinesis 10 [Source:HGNC Symbol;Acc:HGNC:23479]
3.794534812747271e-241	2.5643529554839124	0.278	0.044	1.1253831347645856e-236	GFAP+_astro_radGlia	LMO3	LIM domain only 3 [Source:HGNC Symbol;Acc:HGNC:6643]
3.8642548597119235e-240	1.8186292358078209	0.395	0.086	1.1460607062933623e-235	GFAP+_astro_radGlia	AC087564.1	novel transcript
6.432235260058013e-240	1.606893991892067	0.599	0.188	1.9076723334280055e-235	GFAP+_astro_radGlia	PREX1	phosphatidylinositol-3,4,5-trisphosphate dependent Rac exchange factor 1 [Source:HGNC Symbol;Acc:HGNC:32594]
1.0327072443424546e-239	3.8991762618757826	0.149	0.01	3.062803145270852e-235	GFAP+_astro_radGlia	GABRG1	gamma-aminobutyric acid type A receptor gamma1 subunit [Source:HGNC Symbol;Acc:HGNC:4086]
2.573075749186269e-239	3.2779243332409242	0.206	0.024	7.631228056936637e-235	GFAP+_astro_radGlia	CADM3	cell adhesion molecule 3 [Source:HGNC Symbol;Acc:HGNC:17601]
2.8016718911692775e-239	1.2246893954797482	0.924	0.44	8.309198494829843e-235	GFAP+_astro_radGlia	MIR100HG	mir-100-let-7a-2-mir-125b-1 cluster host gene [Source:HGNC Symbol;Acc:HGNC:39522]
7.295175516490755e-239	2.762922153857693	0.309	0.057	2.163603154680828e-234	GFAP+_astro_radGlia	AC023051.1	novel transcript, antisense to ITPR2
6.257942919537092e-237	4.951295691942342	0.126	0.007	1.855980711076311e-232	GFAP+_astro_radGlia	AC008067.1	novel transcript
6.700009235989844e-237	1.2483693064071524	0.983	0.838	1.987088739209868e-232	GFAP+_astro_radGlia	NFIA	nuclear factor I A [Source:HGNC Symbol;Acc:HGNC:7784]
3.959165290957214e-236	1.1268115683286521	0.947	0.609	1.1742092419920907e-231	GFAP+_astro_radGlia	PRKCA	protein kinase C alpha [Source:HGNC Symbol;Acc:HGNC:9393]
4.837275379964619e-236	1.8905739025222283	0.495	0.141	1.4346391321899067e-231	GFAP+_astro_radGlia	SHISA6	shisa family member 6 [Source:HGNC Symbol;Acc:HGNC:34491]
1.0280840342057379e-234	1.20396	0.524	0.142	3.0490916286473774e-230	GFAP+_astro_radGlia	CSMD1	CUB and Sushi multiple domains 1 [Source:HGNC Symbol;Acc:HGNC:14026]
6.65054824145086e-234	3.0072780106247357	0.18	0.017	1.972419597449496e-229	GFAP+_astro_radGlia	LHFPL3-AS1	LHFPL3 antisense RNA 1 [Source:HGNC Symbol;Acc:HGNC:40341]
1.1725798764445018e-233	1.6928300362921571	0.571	0.186	3.477637397559103e-229	GFAP+_astro_radGlia	CECR2	CECR2 histone acetyl-lysine reader [Source:HGNC Symbol;Acc:HGNC:1840]
3.0401199121431537e-232	5.08618	0.098	0.004	9.016387635434165e-228	GFAP+_astro_radGlia	AC083864.5	novel transcript
6.555603365103149e-232	1.9508162632800752	0.739	0.358	1.944260846022292e-227	GFAP+_astro_radGlia	GRAMD2B	GRAM domain containing 2B [Source:HGNC Symbol;Acc:HGNC:24911]
4.110191097972238e-231	2.6002450329113658	0.274	0.045	1.2190004758366064e-226	GFAP+_astro_radGlia	C2orf72	chromosome 2 open reading frame 72 [Source:HGNC Symbol;Acc:HGNC:27418]
1.0286574268680724e-230	1.1346487344468197	0.77	0.349	3.050792196605329e-226	GFAP+_astro_radGlia	NEK11	NIMA related kinase 11 [Source:HGNC Symbol;Acc:HGNC:18593]
1.1314030971669678e-230	2.1975575966189784	0.549	0.188	3.3555153055777933e-226	GFAP+_astro_radGlia	MTSS2	MTSS I-BAR domain containing 2 [Source:HGNC Symbol;Acc:HGNC:25094]
2.0317996652223233e-230	2.177331068902271	0.574	0.191	6.0259114471163664e-226	GFAP+_astro_radGlia	GADD45B	growth arrest and DNA damage inducible beta [Source:HGNC Symbol;Acc:HGNC:4096]
7.861367424700278e-230	2.140875400383361	0.344	0.071	2.3315243508176085e-225	GFAP+_astro_radGlia	KCNN2	potassium calcium-activated channel subfamily N member 2 [Source:HGNC Symbol;Acc:HGNC:6291]
2.3511944347140317e-229	2.9364089405307303	0.264	0.042	6.973172454474875e-225	GFAP+_astro_radGlia	SYNM	synemin [Source:HGNC Symbol;Acc:HGNC:24466]
2.1392180964669945e-228	2.845989889427406	0.198	0.024	6.3444930305018125e-224	GFAP+_astro_radGlia	AC092958.1	novel transcript
4.709181846744491e-228	3.176941781058612	0.216	0.029	1.396649152107481e-223	GFAP+_astro_radGlia	AL365259.1	novel transcript, antisense to HEY2
4.879529901320226e-228	1.5739541861952537	0.662	0.252	1.4471709781335525e-223	GFAP+_astro_radGlia	ZBTB7C	zinc finger and BTB domain containing 7C [Source:HGNC Symbol;Acc:HGNC:31700]
1.7453499722769945e-227	1.5008610705116896	0.624	0.234	5.17635894777911e-223	GFAP+_astro_radGlia	FRMD3	FERM domain containing 3 [Source:HGNC Symbol;Acc:HGNC:24125]
2.8747143444612995e-227	3.7372659975620373	0.206	0.026	8.525827802803322e-223	GFAP+_astro_radGlia	AL137847.2	novel transcript
3.2055666482254867e-227	2.9458843483551505	0.183	0.018	9.507069565307149e-223	GFAP+_astro_radGlia	EGF	epidermal growth factor [Source:HGNC Symbol;Acc:HGNC:3229]
8.012202996337394e-227	3.649130838228456	0.162	0.011	2.3762591646537444e-222	GFAP+_astro_radGlia	ARC	activity regulated cytoskeleton associated protein [Source:HGNC Symbol;Acc:HGNC:648]
1.0703037348112516e-226	1.598114715451083	0.853	0.472	3.17430681670321e-222	GFAP+_astro_radGlia	CACHD1	cache domain containing 1 [Source:HGNC Symbol;Acc:HGNC:29314]
6.889074426179937e-226	4.533320378086078	0.098	0.004	2.0431616933164456e-221	GFAP+_astro_radGlia	LINC01241	long intergenic non-protein coding RNA 1241 [Source:HGNC Symbol;Acc:HGNC:49804]
7.480644011587896e-226	2.0956176403603246	0.67	0.264	2.218609400956738e-221	GFAP+_astro_radGlia	TIMP3	TIMP metallopeptidase inhibitor 3 [Source:HGNC Symbol;Acc:HGNC:11822]
1.365978639222531e-224	3.1975983970395143	0.53	0.121	4.0512194482061826e-220	GFAP+_astro_radGlia	AC092957.1	novel transcript
3.330242801097372e-224	2.2570148364145934	0.419	0.097	9.876834099494586e-220	GFAP+_astro_radGlia	DBI	diazepam binding inhibitor, acyl-CoA binding protein [Source:HGNC Symbol;Acc:HGNC:2690]
7.163849233568828e-224	1.6889705983258743	0.641	0.243	2.124654405691843e-219	GFAP+_astro_radGlia	TTLL7	tubulin tyrosine ligase like 7 [Source:HGNC Symbol;Acc:HGNC:26242]
1.0457060983176566e-223	2.8441210985431615	0.254	0.04	3.1013551463905063e-219	GFAP+_astro_radGlia	CHST6	carbohydrate sulfotransferase 6 [Source:HGNC Symbol;Acc:HGNC:6938]
1.2373199859672434e-223	1.6211594337367552	0.595	0.195	3.6696436143816504e-219	GFAP+_astro_radGlia	ATRNL1	attractin like 1 [Source:HGNC Symbol;Acc:HGNC:29063]
2.7041455132263986e-223	1.8864280390055872	0.369	0.08	8.019954763126853e-219	GFAP+_astro_radGlia	FAM135B	family with sequence similarity 135 member B [Source:HGNC Symbol;Acc:HGNC:28029]
7.275359523486749e-223	2.682800621726217	0.257	0.04	2.1577261274757e-218	GFAP+_astro_radGlia	MKRN3	makorin ring finger protein 3 [Source:HGNC Symbol;Acc:HGNC:7114]
2.138964081609369e-222	4.160478145970954	0.106	0.005	6.343739673237067e-218	GFAP+_astro_radGlia	AC092832.2	novel transcript
2.751578584209816e-221	2.0391727025170816	0.55	0.184	8.160631765049471e-217	GFAP+_astro_radGlia	HRH1	histamine receptor H1 [Source:HGNC Symbol;Acc:HGNC:5182]
3.126970946599311e-221	1.075911775813613	0.974	0.794	9.273970433424235e-217	GFAP+_astro_radGlia	RFX3	regulatory factor X3 [Source:HGNC Symbol;Acc:HGNC:9984]
3.865244198473546e-221	4.066546521445841	0.139	0.009	1.1463541243832844e-216	GFAP+_astro_radGlia	DISP3	dispatched RND transporter family member 3 [Source:HGNC Symbol;Acc:HGNC:29251]
4.613609091124205e-221	4.13946	0.121	0.007	1.3683041842456166e-216	GFAP+_astro_radGlia	CASC17	cancer susceptibility 17 [Source:HGNC Symbol;Acc:HGNC:43911]
7.580398762052759e-221	3.898643891976407	0.138	0.01	2.2481946648496073e-216	GFAP+_astro_radGlia	AC018730.1	novel transcript, sense overlapping POU3F3
3.124504224283882e-220	2.114498313779193	0.724	0.386	9.266654628381137e-216	GFAP+_astro_radGlia	AHCYL1	adenosylhomocysteinase like 1 [Source:HGNC Symbol;Acc:HGNC:344]
1.0608732916450777e-218	4.555404243263305	0.099	0.004	3.1463380083609715e-214	GFAP+_astro_radGlia	AL162511.1	novel transcript
1.7549998632379512e-218	1.5229882114226567	0.529	0.153	5.204978594391116e-214	GFAP+_astro_radGlia	FGF2	fibroblast growth factor 2 [Source:HGNC Symbol;Acc:HGNC:3676]
1.793874205400547e-218	1.751786431240362	0.842	0.511	5.320272118376942e-214	GFAP+_astro_radGlia	CLIC4	chloride intracellular channel 4 [Source:HGNC Symbol;Acc:HGNC:13518]
3.049887065173918e-218	2.322076609082156	0.325	0.066	9.045355057892806e-214	GFAP+_astro_radGlia	BMP7	bone morphogenetic protein 7 [Source:HGNC Symbol;Acc:HGNC:1074]
4.770729208864944e-218	2.4552246251919705	0.267	0.043	1.4149028687651652e-213	GFAP+_astro_radGlia	CD38	CD38 molecule [Source:HGNC Symbol;Acc:HGNC:1667]
1.379307470760005e-216	3.669648264243034	0.162	0.015	4.0907500967800226e-212	GFAP+_astro_radGlia	GPR19	G protein-coupled receptor 19 [Source:HGNC Symbol;Acc:HGNC:4473]
1.5700306605140842e-216	1.889915589523677	0.474	0.143	4.656396932952671e-212	GFAP+_astro_radGlia	FAM66C	family with sequence similarity 66 member C [Source:HGNC Symbol;Acc:HGNC:21644]
6.2278323623065975e-214	2.078117306818707	0.402	0.102	1.8470505220128908e-209	GFAP+_astro_radGlia	B3GALT5	beta-1,3-galactosyltransferase 5 [Source:HGNC Symbol;Acc:HGNC:920]
1.0043272574552624e-213	4.3349948576360395	0.122	0.007	2.978633780160817e-209	GFAP+_astro_radGlia	LIX1	limb and CNS expressed 1 [Source:HGNC Symbol;Acc:HGNC:18581]
5.2494893813184144e-213	2.8740514145004123	0.278	0.052	1.5568935607114152e-208	GFAP+_astro_radGlia	AC008667.1	novel transcript
7.130237381908702e-213	1.4949118946685682	0.488	0.143	2.114685802726483e-208	GFAP+_astro_radGlia	AC119673.2	novel transcript, antisense to PM20D1
7.452212053879043e-213	5.8973386572979765	0.107	0.005	2.2101770509394463e-208	GFAP+_astro_radGlia	AC078980.1	novel transcript
7.566175164646506e-213	2.9695466258282117	0.284	0.056	2.2439762303308606e-208	GFAP+_astro_radGlia	AC096711.2	novel transcript
2.6178901747306594e-212	0.32881319322546615	0.388	0.067	7.7641386802161895e-208	GFAP+_astro_radGlia	LMNTD1	lamin tail domain containing 1 [Source:HGNC Symbol;Acc:HGNC:26683]
3.000557023804833e-212	4.048571444499888	0.125	0.008	8.899052021200375e-208	GFAP+_astro_radGlia	POU3F3	POU class 3 homeobox 3 [Source:HGNC Symbol;Acc:HGNC:9216]
3.5459761989342854e-210	1.4564684354772597	0.84	0.514	1.0516656210799305e-205	GFAP+_astro_radGlia	DOCK7	dedicator of cytokinesis 7 [Source:HGNC Symbol;Acc:HGNC:19190]
8.91388308013977e-210	1.5047368272140256	0.479	0.137	2.643679443907853e-205	GFAP+_astro_radGlia	ST6GALNAC5	ST6 N-acetylgalactosaminide alpha-2,6-sialyltransferase 5 [Source:HGNC Symbol;Acc:HGNC:19342]
9.555720690099657e-210	4.2561396120940405	0.116	0.007	2.8340356422697562e-205	GFAP+_astro_radGlia	PTCSC3	papillary thyroid carcinoma susceptibility candidate 3 [Source:HGNC Symbol;Acc:HGNC:43959]
1.9005612415788244e-209	2.4262569680124146	0.385	0.103	5.636684530274477e-205	GFAP+_astro_radGlia	IFFO2	intermediate filament family orphan 2 [Source:HGNC Symbol;Acc:HGNC:27006]
2.5827070338352367e-209	0.8485153068906057	0.938	0.538	7.659792520948545e-205	GFAP+_astro_radGlia	NAV3	neuron navigator 3 [Source:HGNC Symbol;Acc:HGNC:15998]
4.3950859954137603e-209	5.167367500142933	0.093	0.003	1.303494604519813e-204	GFAP+_astro_radGlia	FAM181A	family with sequence similarity 181 member A [Source:HGNC Symbol;Acc:HGNC:20491]
4.506541982040529e-209	3.9671740079525435	0.116	0.007	1.33655022103358e-204	GFAP+_astro_radGlia	AC097537.1	novel transcript, antisense to GPM6A
6.062845780247241e-209	2.494557073296157	0.636	0.312	1.7981188015057268e-204	GFAP+_astro_radGlia	STK40	serine/threonine kinase 40 [Source:HGNC Symbol;Acc:HGNC:21373]
2.319135472826852e-208	2.845116780521151	0.213	0.028	6.878091985309877e-204	GFAP+_astro_radGlia	NKAIN4	sodium/potassium transporting ATPase interacting 4 [Source:HGNC Symbol;Acc:HGNC:16191]
6.726542222668033e-208	1.9337299092212308	0.445	0.11	1.9949578923988853e-203	GFAP+_astro_radGlia	CCL2	C-C motif chemokine ligand 2 [Source:HGNC Symbol;Acc:HGNC:10618]
2.837150103652541e-207	4.7697068322044665	0.094	0.004	8.414419777412706e-203	GFAP+_astro_radGlia	AC007495.1	novel transcript
3.607437324063589e-207	3.2350208380875305	0.164	0.017	1.0698937615707794e-202	GFAP+_astro_radGlia	B3GAT1	beta-1,3-glucuronyltransferase 1 [Source:HGNC Symbol;Acc:HGNC:921]
3.702569220717837e-207	4.492217449715461	0.099	0.005	1.098107979480496e-202	GFAP+_astro_radGlia	AP000844.2	novel transcript
4.5254529012205266e-207	2.3582406524652804	0.227	0.032	1.3421588214439837e-202	GFAP+_astro_radGlia	GRIK3	glutamate ionotropic receptor kainate type subunit 3 [Source:HGNC Symbol;Acc:HGNC:4581]
9.964269533566009e-207	3.884478493938098	0.133	0.01	2.955203058265007e-202	GFAP+_astro_radGlia	AL157829.1	Novel transcript, antisense to ASTN2
1.1854628611423097e-206	1.3001227212189126	0.764	0.361	3.5158457535758624e-202	GFAP+_astro_radGlia	CSRNP3	cysteine and serine rich nuclear protein 3 [Source:HGNC Symbol;Acc:HGNC:30729]
1.1314800643578759e-205	2.0761027709509965	0.374	0.094	3.355743574872588e-201	GFAP+_astro_radGlia	C3orf70	chromosome 3 open reading frame 70 [Source:HGNC Symbol;Acc:HGNC:33731]
2.169793526916717e-205	2.3156194800529306	0.305	0.059	6.4351736421295996e-201	GFAP+_astro_radGlia	GRIK5	glutamate ionotropic receptor kainate type subunit 5 [Source:HGNC Symbol;Acc:HGNC:4583]
4.317116050701783e-205	3.545889465245023	0.169	0.018	1.2803702783171347e-200	GFAP+_astro_radGlia	AL807742.1	novel transcript
1.362962608505499e-203	2.8237179585707417	0.342	0.075	4.042274504305609e-199	GFAP+_astro_radGlia	FAM107A	family with sequence similarity 107 member A [Source:HGNC Symbol;Acc:HGNC:30827]
2.022115859859488e-203	0.6029443942612149	0.443	0.096	5.99719121717127e-199	GFAP+_astro_radGlia	ARMC3	armadillo repeat containing 3 [Source:HGNC Symbol;Acc:HGNC:30964]
1.0271412107960566e-202	4.854052774904707	0.085	0.003	3.0462954029789446e-198	GFAP+_astro_radGlia	AC007432.1	novel transcript
1.7613965586579254e-202	2.2452780356242097	0.413	0.118	5.223949913667675e-198	GFAP+_astro_radGlia	C1orf198	chromosome 1 open reading frame 198 [Source:HGNC Symbol;Acc:HGNC:25900]
1.9393524635922648e-202	3.345642969332884	0.178	0.021	5.751731536521939e-198	GFAP+_astro_radGlia	C8orf34-AS1	C8orf34 antisense RNA 1 [Source:HGNC Symbol;Acc:HGNC:27840]
5.6554919439264026e-201	0.856504	0.889	0.444	1.6773058007296925e-196	GFAP+_astro_radGlia	NLGN1	neuroligin 1 [Source:HGNC Symbol;Acc:HGNC:14291]
1.0468671709949074e-200	1.7855007775131981	0.498	0.162	3.1047986557366963e-196	GFAP+_astro_radGlia	ARHGEF17	Rho guanine nucleotide exchange factor 17 [Source:HGNC Symbol;Acc:HGNC:21726]
1.0676577471178488e-200	1.3067962637428219	0.756	0.342	3.166459346402116e-196	GFAP+_astro_radGlia	MAP2	microtubule associated protein 2 [Source:HGNC Symbol;Acc:HGNC:6839]
2.6501069713865827e-200	2.663652654272007	0.291	0.06	7.859687255738327e-196	GFAP+_astro_radGlia	CNTNAP1	contactin associated protein 1 [Source:HGNC Symbol;Acc:HGNC:8011]
3.175756478242558e-200	3.0685155118829224	0.155	0.014	9.418658563171778e-196	GFAP+_astro_radGlia	AL354771.1	novel transcript
7.06391399049567e-200	1.3713440995080333	0.49	0.142	2.0950156113012056e-195	GFAP+_astro_radGlia	MIR646HG	MIR646 host gene [Source:HGNC Symbol;Acc:HGNC:27659]
9.558203002457931e-200	1.716949961749599	0.804	0.483	2.8347718464689732e-195	GFAP+_astro_radGlia	WLS	Wnt ligand secretion mediator [Source:HGNC Symbol;Acc:HGNC:30238]
2.16701239502137e-199	4.5238990707119875	0.094	0.004	6.426925361154379e-195	GFAP+_astro_radGlia	AC008728.1	novel transcript, antisense to PPP2R2B
2.6168625100704583e-199	2.0737684581175113	0.264	0.04	7.761090832366965e-195	GFAP+_astro_radGlia	PLD5	phospholipase D family member 5 [Source:HGNC Symbol;Acc:HGNC:26879]
3.046253076923641e-199	5.388224343465485	0.149	0.012	9.034577375540135e-195	GFAP+_astro_radGlia	CHI3L2	chitinase 3 like 2 [Source:HGNC Symbol;Acc:HGNC:1933]
3.8386822525898874e-199	1.3930277060761307	0.802	0.441	1.1384763824731088e-194	GFAP+_astro_radGlia	SPATA13	spermatogenesis associated 13 [Source:HGNC Symbol;Acc:HGNC:23222]
8.191482492474316e-199	1.3269015911780762	0.86	0.541	2.4294298776180326e-194	GFAP+_astro_radGlia	ST5	suppression of tumorigenicity 5 [Source:HGNC Symbol;Acc:HGNC:11350]
1.9390549409182575e-198	1.897801315467772	0.366	0.086	5.750849143775368e-194	GFAP+_astro_radGlia	ARMH1	armadillo like helical domain containing 1 [Source:HGNC Symbol;Acc:HGNC:34345]
8.546428237294352e-198	2.6214697618550997	0.302	0.061	2.534699686616759e-193	GFAP+_astro_radGlia	GPC1	glypican 1 [Source:HGNC Symbol;Acc:HGNC:4449]
6.741938610407363e-197	1.0589075836967967	0.911	0.532	1.9995241530746157e-192	GFAP+_astro_radGlia	MAGI2	membrane associated guanylate kinase, WW and PDZ domain containing 2 [Source:HGNC Symbol;Acc:HGNC:18957]
8.071223596285193e-197	1.4274104391769296	0.641	0.256	2.3937634941862625e-192	GFAP+_astro_radGlia	ARAP2	ArfGAP with RhoGAP domain, ankyrin repeat and PH domain 2 [Source:HGNC Symbol;Acc:HGNC:16924]
1.2792403148346815e-196	4.132008004404607	0.116	0.008	3.793970925736699e-192	GFAP+_astro_radGlia	AL034348.1	novel transcript
1.6392712997793364e-196	1.9256394714580816	0.707	0.361	4.861750820885556e-192	GFAP+_astro_radGlia	DPYSL2	dihydropyrimidinase like 2 [Source:HGNC Symbol;Acc:HGNC:3014]
2.668371395492435e-196	3.548847291525652	0.126	0.01	7.913855884751463e-192	GFAP+_astro_radGlia	CHL1-AS1	CHL1 antisense RNA 1 [Source:HGNC Symbol;Acc:HGNC:40148]
3.1290436353514335e-196	3.5956603792305817	0.144	0.013	9.280117613725282e-192	GFAP+_astro_radGlia	NTNG2	netrin G2 [Source:HGNC Symbol;Acc:HGNC:14288]
4.51137276417181e-196	2.5927397375699455	0.256	0.044	1.3379829343980754e-191	GFAP+_astro_radGlia	AP000462.1	novel transcript
5.307437254415827e-196	1.9749226329884602	0.395	0.104	1.574079740914646e-191	GFAP+_astro_radGlia	DKK3	dickkopf WNT signaling pathway inhibitor 3 [Source:HGNC Symbol;Acc:HGNC:2893]
8.147956587436354e-196	2.1356831091305475	0.378	0.1	2.4165209647018738e-191	GFAP+_astro_radGlia	PXYLP1	2-phosphoxylose phosphatase 1 [Source:HGNC Symbol;Acc:HGNC:26303]
1.6700254769832526e-195	1.1793496242508754	0.601	0.21	4.9529615596369306e-191	GFAP+_astro_radGlia	FHOD3	formin homology 2 domain containing 3 [Source:HGNC Symbol;Acc:HGNC:26178]
1.9818629759767313e-195	1.9088229999957076	0.718	0.353	5.87780921415179e-191	GFAP+_astro_radGlia	ZNRF3	zinc and ring finger 3 [Source:HGNC Symbol;Acc:HGNC:18126]
9.581248272049618e-194	2.1347546093662775	0.532	0.206	2.8416066125244756e-189	GFAP+_astro_radGlia	OSBPL11	oxysterol binding protein like 11 [Source:HGNC Symbol;Acc:HGNC:16397]
1.5250620520111637e-193	1.63546	0.733	0.39	4.523029033854709e-189	GFAP+_astro_radGlia	LIFR	LIF receptor subunit alpha [Source:HGNC Symbol;Acc:HGNC:6597]
8.83708516008705e-193	1.0284464818102053	0.46	0.128	2.6209027167786174e-188	GFAP+_astro_radGlia	RGS7	regulator of G protein signaling 7 [Source:HGNC Symbol;Acc:HGNC:10003]
5.166479428206541e-192	3.39406	0.184	0.025	1.5322744688174961e-187	GFAP+_astro_radGlia	AC244517.11	novel transcript, antisense to PCDHB5, PCDHB6, PCDHB7, PCDHB8, PCDHB9, PCDHB10, PCDHB11, PCDHB12, PCDHB13, PCDHB14 and PCDHB16
5.712768977479528e-192	1.7061060412823177	0.761	0.433	1.6942930233408783e-187	GFAP+_astro_radGlia	GLUD1	glutamate dehydrogenase 1 [Source:HGNC Symbol;Acc:HGNC:4335]
1.0249017949025462e-191	1.1866592499988424	0.452	0.13	3.039653743321972e-187	GFAP+_astro_radGlia	NLGN4Y	neuroligin 4 Y-linked [Source:HGNC Symbol;Acc:HGNC:15529]
1.0582098372195541e-191	4.5034028090645775	0.102	0.005	3.1384387352257536e-187	GFAP+_astro_radGlia	LINC01354	long intergenic non-protein coding RNA 1354 [Source:HGNC Symbol;Acc:HGNC:50581]
1.7207333454321163e-191	1.4188040896105538	0.568	0.185	5.10335095588257e-187	GFAP+_astro_radGlia	FAT3	FAT atypical cadherin 3 [Source:HGNC Symbol;Acc:HGNC:23112]
3.110758048869431e-191	3.357787578219229	0.167	0.019	9.225886221336959e-187	GFAP+_astro_radGlia	ABCD2	ATP binding cassette subfamily D member 2 [Source:HGNC Symbol;Acc:HGNC:66]
8.491816625001155e-191	1.1392258793575365	0.906	0.65	2.5185029746428427e-186	GFAP+_astro_radGlia	CAMTA1	calmodulin binding transcription activator 1 [Source:HGNC Symbol;Acc:HGNC:18806]
1.4428160243666327e-190	4.248705867697082	0.108	0.007	4.279103765066559e-186	GFAP+_astro_radGlia	VXN	vexin [Source:HGNC Symbol;Acc:HGNC:28498]
5.279001142828453e-190	2.926307084542185	0.206	0.03	1.5656461589400624e-185	GFAP+_astro_radGlia	HOPX	HOP homeobox [Source:HGNC Symbol;Acc:HGNC:24961]
7.755688831674049e-190	2.516893282218323	0.24	0.042	2.3001821936978895e-185	GFAP+_astro_radGlia	SLITRK5	SLIT and NTRK like family member 5 [Source:HGNC Symbol;Acc:HGNC:20295]
1.221097179284848e-189	0.814671	0.991	0.817	3.6215300143230025e-185	GFAP+_astro_radGlia	PARD3B	par-3 family cell polarity regulator beta [Source:HGNC Symbol;Acc:HGNC:14446]
2.531516377854447e-189	1.666925424213506	0.741	0.382	7.507971273440719e-185	GFAP+_astro_radGlia	MFHAS1	malignant fibrous histiocytoma amplified sequence 1 [Source:HGNC Symbol;Acc:HGNC:16982]
1.3972709283619442e-188	5.466261455800593	0.082	0.003	4.144026119335854e-184	GFAP+_astro_radGlia	FOXB1	forkhead box B1 [Source:HGNC Symbol;Acc:HGNC:3799]
1.4362085585207068e-188	3.2636262080980387	0.191	0.025	4.2595073428607125e-184	GFAP+_astro_radGlia	BRINP2	BMP/retinoic acid inducible neural specific 2 [Source:HGNC Symbol;Acc:HGNC:13746]
2.021723752287697e-188	3.343741479896491	0.174	0.022	5.996028304534852e-184	GFAP+_astro_radGlia	AC009495.3	novel transcript
2.7819145243806995e-188	2.8492698461666652	0.23	0.039	8.250602096408278e-184	GFAP+_astro_radGlia	GINS3	GINS complex subunit 3 [Source:HGNC Symbol;Acc:HGNC:25851]
8.185888132507947e-188	2.538492101083675	0.34	0.084	2.427770702339207e-183	GFAP+_astro_radGlia	SMOX	spermine oxidase [Source:HGNC Symbol;Acc:HGNC:15862]
1.4905848352948634e-187	2.524418744757293	0.234	0.04	4.4207765045175055e-183	GFAP+_astro_radGlia	AC016705.2	novel transcript
1.699825891283169e-187	1.2517052921657337	0.823	0.482	5.041343628367623e-183	GFAP+_astro_radGlia	FERMT2	fermitin family member 2 [Source:HGNC Symbol;Acc:HGNC:15767]
2.64272509329139e-187	3.657891885533796	0.136	0.012	7.837794081683604e-183	GFAP+_astro_radGlia	AC015983.2	novel transcript
4.1726055178063553e-187	1.7572799165714854	0.317	0.061	1.2375113444710088e-182	GFAP+_astro_radGlia	OTX2-AS1	OTX2 antisense RNA 1 (head to head) [Source:HGNC Symbol;Acc:HGNC:43906]
4.1850206883323617e-187	1.2253815885575237	0.895	0.545	1.2411934357456119e-182	GFAP+_astro_radGlia	CREB5	cAMP responsive element binding protein 5 [Source:HGNC Symbol;Acc:HGNC:16844]
7.831719536618843e-187	0.7223129316230639	0.815	0.36	2.3227313801704165e-182	GFAP+_astro_radGlia	BMPR1B	bone morphogenetic protein receptor type 1B [Source:HGNC Symbol;Acc:HGNC:1077]
1.3700384232208114e-186	3.7803	0.112	0.008	4.0632599555882825e-182	GFAP+_astro_radGlia	AC093689.1	novel transcript
2.0510618139800064e-186	1.480042924485002	0.718	0.361	6.083039127901903e-182	GFAP+_astro_radGlia	RFX3-AS1	RFX3 antisense RNA 1 [Source:HGNC Symbol;Acc:HGNC:51197]
2.433760672951365e-186	2.160904616649827	0.453	0.149	7.218047403839158e-182	GFAP+_astro_radGlia	AC007098.1	novel transcript, antisense to EHBP1
2.3019292889402986e-185	1.4835576297514383	0.647	0.279	6.827061885139138e-181	GFAP+_astro_radGlia	INTU	inturned planar cell polarity protein [Source:HGNC Symbol;Acc:HGNC:29239]
3.7510859645667765e-185	1.550163454857965	0.588	0.234	1.1124970753712146e-180	GFAP+_astro_radGlia	ARHGEF26	Rho guanine nucleotide exchange factor 26 [Source:HGNC Symbol;Acc:HGNC:24490]
1.0012860677426593e-184	2.5247863099325834	0.309	0.074	2.969614219711179e-180	GFAP+_astro_radGlia	AC026894.1	novel transcript
7.225339123329329e-184	1.3033827786421674	0.388	0.102	2.1428910771970123e-179	GFAP+_astro_radGlia	SYNDIG1	synapse differentiation inducing 1 [Source:HGNC Symbol;Acc:HGNC:15885]
7.289682502289217e-184	0.391345	0.491	0.142	2.161974036528936e-179	GFAP+_astro_radGlia	GDA	guanine deaminase [Source:HGNC Symbol;Acc:HGNC:4212]
1.9034360715952704e-183	1.9876965123375798	0.271	0.055	5.645210701137253e-179	GFAP+_astro_radGlia	TTTY10	testis-specific transcript, Y-linked 10 [Source:HGNC Symbol;Acc:HGNC:18491]
1.3115877559919261e-182	1.8862708030129858	0.484	0.168	3.8899069667208544e-178	GFAP+_astro_radGlia	ZMAT1	zinc finger matrin-type 1 [Source:HGNC Symbol;Acc:HGNC:29377]
1.958228182473751e-182	2.5479326379754386	0.347	0.092	5.807713143580651e-178	GFAP+_astro_radGlia	AL354740.1	novel transcript, antisense to C6orf1
2.8768104916044152e-182	2.439787477013183	0.343	0.091	8.532044556000375e-178	GFAP+_astro_radGlia	CPSF4	cleavage and polyadenylation specific factor 4 [Source:HGNC Symbol;Acc:HGNC:2327]
5.0069883815827244e-182	3.3059733203247217	0.096	0.005	1.4849726142098044e-177	GFAP+_astro_radGlia	PLA2G5	phospholipase A2 group V [Source:HGNC Symbol;Acc:HGNC:9038]
1.0542817706488495e-181	2.548001199557422	0.228	0.039	3.126788875390358e-177	GFAP+_astro_radGlia	ELOVL2	ELOVL fatty acid elongase 2 [Source:HGNC Symbol;Acc:HGNC:14416]
1.4672781593428471e-181	3.5462254236079307	0.125	0.01	4.351653564979016e-177	GFAP+_astro_radGlia	AL133538.1	novel transcript
2.9146349914532796e-181	4.3951262543695595	0.09	0.004	8.644224457652138e-177	GFAP+_astro_radGlia	LRRTM1	leucine rich repeat transmembrane neuronal 1 [Source:HGNC Symbol;Acc:HGNC:19408]
3.5630891196017325e-181	2.548855014594448	0.326	0.073	1.0567409710914818e-176	GFAP+_astro_radGlia	KCNH7	potassium voltage-gated channel subfamily H member 7 [Source:HGNC Symbol;Acc:HGNC:18863]
1.4426962926216424e-180	0.7525878732811355	0.617	0.218	4.278748664657267e-176	GFAP+_astro_radGlia	TTTY14	testis-specific transcript, Y-linked 14 [Source:HGNC Symbol;Acc:HGNC:18495]
1.4499415498078308e-180	2.284709184695066	0.36	0.099	4.3002366484200646e-176	GFAP+_astro_radGlia	GYG2	glycogenin 2 [Source:HGNC Symbol;Acc:HGNC:4700]
1.8078891756130757e-180	1.8368880950050324	0.437	0.135	5.36183771703326e-176	GFAP+_astro_radGlia	PRTFDC1	phosphoribosyl transferase domain containing 1 [Source:HGNC Symbol;Acc:HGNC:23333]
2.394972836935712e-180	1.6155174945700739	0.456	0.14	7.103010439783935e-176	GFAP+_astro_radGlia	ADAM23	ADAM metallopeptidase domain 23 [Source:HGNC Symbol;Acc:HGNC:202]
3.316976338728057e-180	1.5048978896650567	0.522	0.173	9.837488425399671e-176	GFAP+_astro_radGlia	SYNPO2	synaptopodin 2 [Source:HGNC Symbol;Acc:HGNC:17732]
3.7557634470386846e-180	0.836644	0.943	0.648	1.1138843231227331e-175	GFAP+_astro_radGlia	TRPS1	transcriptional repressor GATA binding 1 [Source:HGNC Symbol;Acc:HGNC:12340]
1.9822809893315984e-179	3.3833327416060004	0.164	0.021	5.879048958159654e-175	GFAP+_astro_radGlia	AC112196.1	novel transcript, antisense to ZNF608
1.4122782513803595e-178	0.5643454038394946	0.512	0.142	4.18853483794387e-174	GFAP+_astro_radGlia	GFPT2	glutamine-fructose-6-phosphate transaminase 2 [Source:HGNC Symbol;Acc:HGNC:4242]
1.87793535460657e-178	2.333303233332449	0.322	0.078	5.569580674692165e-174	GFAP+_astro_radGlia	ITM2C	integral membrane protein 2C [Source:HGNC Symbol;Acc:HGNC:6175]
7.719185070282707e-178	0.6817260936231022	0.554	0.174	2.289355908144445e-173	GFAP+_astro_radGlia	GRID1	glutamate ionotropic receptor delta type subunit 1 [Source:HGNC Symbol;Acc:HGNC:4575]
8.490229322177684e-178	2.005864240937345	0.54	0.214	2.5180322123714576e-173	GFAP+_astro_radGlia	AL139260.1	novel transcript
1.320473038942076e-177	1.7658105365073782	0.274	0.055	3.9162589388944086e-173	GFAP+_astro_radGlia	LRRC9	leucine rich repeat containing 9 [Source:HGNC Symbol;Acc:HGNC:19848]
1.6891323012211065e-177	1.2767157149016584	0.897	0.621	5.009628578961558e-173	GFAP+_astro_radGlia	TPST1	tyrosylprotein sulfotransferase 1 [Source:HGNC Symbol;Acc:HGNC:12020]
1.7201645179808147e-177	1.8686863216137752	0.546	0.219	5.1016639274275e-173	GFAP+_astro_radGlia	ARNTL2	aryl hydrocarbon receptor nuclear translocator like 2 [Source:HGNC Symbol;Acc:HGNC:18984]
2.943728662167679e-177	2.6659113813062567	0.241	0.046	8.730510466256903e-173	GFAP+_astro_radGlia	PLCD1	phospholipase C delta 1 [Source:HGNC Symbol;Acc:HGNC:9060]
3.3952363413972926e-177	1.9570052771166304	0.389	0.114	1.006959194131609e-172	GFAP+_astro_radGlia	ZBED3-AS1	ZBED3 antisense RNA 1 [Source:HGNC Symbol;Acc:HGNC:44188]
3.5834600727856738e-177	1.7465047354880263	0.483	0.163	1.0627825883867751e-172	GFAP+_astro_radGlia	EML6	EMAP like 6 [Source:HGNC Symbol;Acc:HGNC:35412]
8.521939597759192e-177	3.492862425765216	0.115	0.009	2.527436845903421e-172	GFAP+_astro_radGlia	AC091885.2	novel transcript
5.588827964621376e-176	2.858595280261497	0.245	0.047	1.6575345977474078e-171	GFAP+_astro_radGlia	AC026341.1	novel transcript
5.789643627804325e-176	2.172987432555099	0.289	0.061	1.7170925071342067e-171	GFAP+_astro_radGlia	MASP1	mannan binding lectin serine peptidase 1 [Source:HGNC Symbol;Acc:HGNC:6901]
7.307785744295118e-176	1.218134111549548	0.457	0.13	2.1673430960430463e-171	GFAP+_astro_radGlia	NELL2	neural EGFL like 2 [Source:HGNC Symbol;Acc:HGNC:7751]
3.8582538401439123e-175	3.6536928707832677	0.144	0.015	1.1442809239098815e-170	GFAP+_astro_radGlia	SH3BGR	SH3 domain binding glutamate rich protein [Source:HGNC Symbol;Acc:HGNC:10822]
6.105165421078254e-175	3.1106775022661166	0.163	0.021	1.8106699605833885e-170	GFAP+_astro_radGlia	SOX21-AS1	SOX21 antisense divergent transcript 1 [Source:HGNC Symbol;Acc:HGNC:39807]
6.310750179243353e-175	4.869511139131934	0.082	0.004	1.8716422881599933e-170	GFAP+_astro_radGlia	AC092675.1	novel transcript, antisense to CNGA3
6.650976639397693e-175	1.6106848421747189	0.57	0.232	1.9725466517125675e-170	GFAP+_astro_radGlia	CHPT1	choline phosphotransferase 1 [Source:HGNC Symbol;Acc:HGNC:17852]
6.408529060529992e-174	1.3367425782675046	0.245	0.04	1.9006415487719852e-169	GFAP+_astro_radGlia	TNR	tenascin R [Source:HGNC Symbol;Acc:HGNC:11953]
1.5563649114736306e-173	1.6821498893966904	0.367	0.095	4.6158670544484937e-169	GFAP+_astro_radGlia	KLHL32	kelch like family member 32 [Source:HGNC Symbol;Acc:HGNC:21221]
2.3035112142198488e-173	1.9708290039917797	0.548	0.205	6.831753559133228e-169	GFAP+_astro_radGlia	GLUL	glutamate-ammonia ligase [Source:HGNC Symbol;Acc:HGNC:4341]
3.2214377967893456e-173	2.8739905326605184	0.129	0.012	9.554140217717841e-169	GFAP+_astro_radGlia	SALL3	spalt like transcription factor 3 [Source:HGNC Symbol;Acc:HGNC:10527]
4.20728161157356e-173	2.0317235679335335	0.545	0.2	1.2477955803604864e-168	GFAP+_astro_radGlia	TGFB2	transforming growth factor beta 2 [Source:HGNC Symbol;Acc:HGNC:11768]
4.693165778558232e-173	2.6100982638882164	0.26	0.049	1.3918991066048004e-168	GFAP+_astro_radGlia	EGR2	early growth response 2 [Source:HGNC Symbol;Acc:HGNC:3239]
7.132592623029872e-173	5.634422486736142	0.076	0.003	2.1153843201381992e-168	GFAP+_astro_radGlia	LINC00601	long intergenic non-protein coding RNA 601 [Source:HGNC Symbol;Acc:HGNC:43916]
1.1279736313678102e-172	1.547953479936674	0.595	0.251	3.3453441959106513e-168	GFAP+_astro_radGlia	SPAG1	sperm associated antigen 1 [Source:HGNC Symbol;Acc:HGNC:11212]
1.6350852658663196e-172	1.4422454132095257	0.382	0.098	4.849335881506331e-168	GFAP+_astro_radGlia	KIF5C	kinesin family member 5C [Source:HGNC Symbol;Acc:HGNC:6325]
1.8105726576119464e-172	3.119916608439357	0.161	0.02	5.369796387945511e-168	GFAP+_astro_radGlia	ZIC4	Zic family member 4 [Source:HGNC Symbol;Acc:HGNC:20393]
1.2293027110583874e-171	1.800949348093896	0.498	0.178	3.645865980456965e-167	GFAP+_astro_radGlia	GLIPR2	GLI pathogenesis related 2 [Source:HGNC Symbol;Acc:HGNC:18007]
4.877229021790407e-171	1.2439153258905211	0.781	0.45	1.446488583282599e-166	GFAP+_astro_radGlia	UPF3A	UPF3A regulator of nonsense mediated mRNA decay [Source:HGNC Symbol;Acc:HGNC:20332]
1.2492524660305374e-170	1.9016730535350868	0.381	0.112	3.705032963753368e-166	GFAP+_astro_radGlia	FAM81A	family with sequence similarity 81 member A [Source:HGNC Symbol;Acc:HGNC:28379]
2.73364365752077e-170	2.9215216283078425	0.155	0.019	8.1074403594751e-166	GFAP+_astro_radGlia	AC105383.1	novel transcript
6.508637325683797e-170	1.1438064117081312	0.684	0.3	1.9303316580513006e-165	GFAP+_astro_radGlia	ABCA1	ATP binding cassette subfamily A member 1 [Source:HGNC Symbol;Acc:HGNC:29]
7.225160928151043e-170	3.0569769674934246	0.199	0.03	2.1428382280710363e-165	GFAP+_astro_radGlia	TMEM132A	transmembrane protein 132A [Source:HGNC Symbol;Acc:HGNC:31092]
7.481717407235263e-170	1.3114898095456606	0.551	0.208	2.2189277486378343e-165	GFAP+_astro_radGlia	LINC02649	long intergenic non-protein coding RNA 2649 [Source:HGNC Symbol;Acc:HGNC:54134]
7.710379980612947e-170	2.7527466695369043	0.216	0.038	2.286744494650188e-165	GFAP+_astro_radGlia	SNTA1	syntrophin alpha 1 [Source:HGNC Symbol;Acc:HGNC:11167]
1.0252401045297934e-169	3.464119276992807	0.128	0.012	3.040657102014461e-165	GFAP+_astro_radGlia	AC092155.1	novel transcript
7.018093824812498e-169	1.8123279524658489	0.382	0.097	2.081426266562891e-164	GFAP+_astro_radGlia	FABP5	fatty acid binding protein 5 [Source:HGNC Symbol;Acc:HGNC:3560]
1.1203801079599066e-168	5.951553149021608	0.06	0.001	3.322823324187491e-164	GFAP+_astro_radGlia	Z97205.2	novel transcript
1.8994541123446198e-168	3.0998699555057767	0.174	0.025	5.633401006391673e-164	GFAP+_astro_radGlia	ASTN2-AS1	ASTN2 antisense RNA 1 [Source:HGNC Symbol;Acc:HGNC:51175]
6.192782427846472e-167	2.5607201474760304	0.195	0.031	1.8366554124507066e-162	GFAP+_astro_radGlia	RANBP3L	RAN binding protein 3 like [Source:HGNC Symbol;Acc:HGNC:26353]
6.431310157099451e-167	2.627323280740074	0.21	0.035	1.9073979663925552e-162	GFAP+_astro_radGlia	LRFN2	leucine rich repeat and fibronectin type III domain containing 2 [Source:HGNC Symbol;Acc:HGNC:21226]
1.6886668011629714e-166	1.2629264154255941	0.516	0.168	5.008247998889141e-162	GFAP+_astro_radGlia	BTBD11	BTB domain containing 11 [Source:HGNC Symbol;Acc:HGNC:23844]
1.7935840895298655e-166	2.275131621818724	0.235	0.042	5.319411692727675e-162	GFAP+_astro_radGlia	CAMK2B	calcium/calmodulin dependent protein kinase II beta [Source:HGNC Symbol;Acc:HGNC:1461]
2.1384257737687835e-166	1.1218444612974336	0.446	0.136	6.342143159843458e-162	GFAP+_astro_radGlia	FAM227A	family with sequence similarity 227 member A [Source:HGNC Symbol;Acc:HGNC:44197]
3.224824160837969e-166	1.5380708004686505	0.592	0.246	9.564183496213248e-162	GFAP+_astro_radGlia	SORL1	sortilin related receptor 1 [Source:HGNC Symbol;Acc:HGNC:11185]
7.909193908180225e-166	2.005064455609356	0.282	0.063	2.345708729288091e-161	GFAP+_astro_radGlia	SOX9-AS1	SOX9 antisense RNA 1 [Source:HGNC Symbol;Acc:HGNC:49321]
1.1386399822963284e-165	2.439327741549637	0.395	0.124	3.3769784594944507e-161	GFAP+_astro_radGlia	ALDH1A1	aldehyde dehydrogenase 1 family member A1 [Source:HGNC Symbol;Acc:HGNC:402]
1.481731296212211e-165	1.604257022121635	0.564	0.235	4.394518678306175e-161	GFAP+_astro_radGlia	PITPNM2	phosphatidylinositol transfer protein membrane associated 2 [Source:HGNC Symbol;Acc:HGNC:21044]
2.110224277325324e-165	3.3664145133238366	0.163	0.019	6.258503161691446e-161	GFAP+_astro_radGlia	EPHA5	EPH receptor A5 [Source:HGNC Symbol;Acc:HGNC:3389]
2.4607348993852325e-165	0.7387768989694061	0.788	0.37	7.298047564596723e-161	GFAP+_astro_radGlia	NCKAP5	NCK associated protein 5 [Source:HGNC Symbol;Acc:HGNC:29847]
2.614825229536213e-165	5.941350681109883	0.058	0.001	7.755048665758501e-161	GFAP+_astro_radGlia	AL096709.1	novel transcript
5.69264766714856e-165	2.735038267801613	0.226	0.043	1.6883254451229202e-160	GFAP+_astro_radGlia	PLCD3	phospholipase C delta 3 [Source:HGNC Symbol;Acc:HGNC:9061]
5.98952951150936e-165	2.184054962000286	0.293	0.071	1.776374662523446e-160	GFAP+_astro_radGlia	SPDYE2	speedy/RINGO cell cycle regulator family member E2 [Source:HGNC Symbol;Acc:HGNC:33841]
9.30303894845076e-165	2.0386607419000695	0.347	0.087	2.759095291331526e-160	GFAP+_astro_radGlia	FGFR3	fibroblast growth factor receptor 3 [Source:HGNC Symbol;Acc:HGNC:3690]
1.4530859808182017e-164	3.949343216367162	0.092	0.005	4.3095624019106225e-160	GFAP+_astro_radGlia	AL121827.2	novel transcript, antisense to NKAIN4
2.9252046132056788e-164	2.4049578612106752	0.25	0.047	8.675571841845403e-160	GFAP+_astro_radGlia	PCP4	Purkinje cell protein 4 [Source:HGNC Symbol;Acc:HGNC:8742]
6.1834545739086716e-164	1.2898009311183367	0.653	0.285	1.8338889575298338e-159	GFAP+_astro_radGlia	WNK2	WNK lysine deficient protein kinase 2 [Source:HGNC Symbol;Acc:HGNC:14542]
6.97532177832827e-164	1.8273304235866767	0.363	0.098	2.068740933016598e-159	GFAP+_astro_radGlia	IGDCC4	immunoglobulin superfamily DCC subclass member 4 [Source:HGNC Symbol;Acc:HGNC:13770]
1.0074378949294272e-163	2.0700297741851235	0.375	0.11	2.987859308781695e-159	GFAP+_astro_radGlia	FAS	Fas cell surface death receptor [Source:HGNC Symbol;Acc:HGNC:11920]
1.8223513128985846e-163	5.316433018078026	0.084	0.004	5.404729523794622e-159	GFAP+_astro_radGlia	ATP6V1FNB	ATP6V1F neighbor [Source:HGNC Symbol;Acc:HGNC:52392]
7.62424953287759e-163	1.2239742352788587	0.758	0.417	2.261199926460836e-158	GFAP+_astro_radGlia	MSRA	methionine sulfoxide reductase A [Source:HGNC Symbol;Acc:HGNC:7377]
1.5873426499963302e-162	2.4726422401179753	0.247	0.051	4.707740831359116e-158	GFAP+_astro_radGlia	NDST3	N-deacetylase and N-sulfotransferase 3 [Source:HGNC Symbol;Acc:HGNC:7682]
3.6723303224930333e-162	3.4550592354648524	0.121	0.012	1.0891397270449838e-157	GFAP+_astro_radGlia	PPM1K-DT	PPM1K divergent transcript [Source:HGNC Symbol;Acc:HGNC:54093]
1.1224127365693715e-161	2.987390275082112	0.164	0.023	3.328851694117442e-157	GFAP+_astro_radGlia	SPATA12	spermatogenesis associated 12 [Source:HGNC Symbol;Acc:HGNC:23221]
1.5193972499705872e-161	1.7872290251147627	0.374	0.11	4.506228363962767e-157	GFAP+_astro_radGlia	AC073475.1	novel transcript, antisense to MAD2L1
3.5028940172951874e-161	1.1444244161047346	0.509	0.171	1.0388883076494067e-156	GFAP+_astro_radGlia	RGS6	regulator of G protein signaling 6 [Source:HGNC Symbol;Acc:HGNC:10002]
4.718253045242798e-161	4.499709103603665	0.091	0.006	1.399339488158109e-156	GFAP+_astro_radGlia	LHCGR	luteinizing hormone/choriogonadotropin receptor [Source:HGNC Symbol;Acc:HGNC:6585]
1.8984630330926558e-160	3.456247765118345	0.119	0.011	5.630461663546199e-156	GFAP+_astro_radGlia	ASB18	ankyrin repeat and SOCS box containing 18 [Source:HGNC Symbol;Acc:HGNC:19770]
2.1825069920180963e-160	2.4764570476401424	0.236	0.045	6.47287923692727e-156	GFAP+_astro_radGlia	S1PR3	sphingosine-1-phosphate receptor 3 [Source:HGNC Symbol;Acc:HGNC:3167]
2.1832934412809636e-160	0.9589463648851104	0.632	0.251	6.475211688151082e-156	GFAP+_astro_radGlia	ATP13A4	ATPase 13A4 [Source:HGNC Symbol;Acc:HGNC:25422]
3.6695170987116825e-160	3.4300144220434055	0.128	0.013	1.0883053811359107e-155	GFAP+_astro_radGlia	AC072022.1	novel transcript, antisense to RTP2 and BCL6
7.73449382448872e-160	1.2706288456259371	0.444	0.135	2.2938961784668645e-155	GFAP+_astro_radGlia	CCDC173	coiled-coil domain containing 173 [Source:HGNC Symbol;Acc:HGNC:25064]
2.545252464879744e-159	3.6670342153897932	0.148	0.018	7.548709760340346e-155	GFAP+_astro_radGlia	BCO1	beta-carotene oxygenase 1 [Source:HGNC Symbol;Acc:HGNC:13815]
6.681634165527098e-159	1.879857624685828	0.571	0.258	1.981639060812027e-154	GFAP+_astro_radGlia	GAN	gigaxonin [Source:HGNC Symbol;Acc:HGNC:4137]
2.1359260193601235e-158	4.329560162871443	0.073	0.003	6.334729388218254e-154	GFAP+_astro_radGlia	LINC02720	long intergenic non-protein coding RNA 2720 [Source:HGNC Symbol;Acc:HGNC:54237]
1.0480463963883038e-157	3.311528700610328	0.133	0.015	3.1082960024084316e-153	GFAP+_astro_radGlia	AC068025.2	novel transcript
5.4732352163082745e-157	2.9424043856273494	0.179	0.025	1.623252100452708e-152	GFAP+_astro_radGlia	U91319.1	novel transcript
1.298431012591694e-156	3.679108092172668	0.129	0.014	3.8508866971444465e-152	GFAP+_astro_radGlia	MYOSLID	myocardin-induced smooth muscle lncRNA, inducer of differentiation [Source:HGNC Symbol;Acc:HGNC:51821]
3.7428151232540016e-156	3.4731645407660827	0.137	0.016	1.1100441092546719e-151	GFAP+_astro_radGlia	FAM167A	family with sequence similarity 167 member A [Source:HGNC Symbol;Acc:HGNC:15549]
3.882450875227394e-156	1.001604527991757	0.475	0.159	1.1514572805749405e-151	GFAP+_astro_radGlia	CASC2	cancer susceptibility 2 [Source:HGNC Symbol;Acc:HGNC:22933]
4.346091106301011e-156	1.6784562940121486	0.383	0.119	1.2889637003067539e-151	GFAP+_astro_radGlia	CCDC144A	coiled-coil domain containing 144A [Source:HGNC Symbol;Acc:HGNC:29072]
7.098287121736121e-156	4.063891649050671	0.091	0.006	2.1052099945644986e-151	GFAP+_astro_radGlia	AC008127.1	novel transcript, antisense to DBX2
2.33588719294011e-155	2.2966475892543534	0.268	0.061	6.927774236821778e-151	GFAP+_astro_radGlia	AC004158.1	novel transcript
2.881226999655303e-155	0.8823784415315321	0.83	0.438	8.545143035577698e-151	GFAP+_astro_radGlia	NEBL	nebulette [Source:HGNC Symbol;Acc:HGNC:16932]
4.267658949984814e-155	1.177188744749028	0.487	0.172	1.265702291386496e-150	GFAP+_astro_radGlia	NPHP1	nephrocystin 1 [Source:HGNC Symbol;Acc:HGNC:7905]
5.903619235960236e-155	2.011251219034983	0.329	0.093	1.7508953930010868e-150	GFAP+_astro_radGlia	IFI27L1	interferon alpha inducible protein 27 like 1 [Source:HGNC Symbol;Acc:HGNC:19754]
1.1593493039921328e-154	3.885180002199464	0.088	0.006	3.4383981657798674e-150	GFAP+_astro_radGlia	MYO16-AS1	MYO16 antisense RNA 1 [Source:HGNC Symbol;Acc:HGNC:39913]
1.3072452698907561e-154	2.780499093071951	0.174	0.026	3.8770280214420046e-150	GFAP+_astro_radGlia	REEP2	receptor accessory protein 2 [Source:HGNC Symbol;Acc:HGNC:17975]
1.3867932711390251e-154	1.3328768357545517	0.437	0.145	4.112951483544121e-150	GFAP+_astro_radGlia	OTUD7A	OTU deubiquitinase 7A [Source:HGNC Symbol;Acc:HGNC:20718]
5.490171276065273e-154	1.3397051357784369	0.764	0.436	1.6282749970554386e-149	GFAP+_astro_radGlia	ZDHHC14	zinc finger DHHC-type containing 14 [Source:HGNC Symbol;Acc:HGNC:20341]
6.240434106794203e-154	4.055065130575797	0.086	0.005	1.8507879473930247e-149	GFAP+_astro_radGlia	LCNL1	lipocalin like 1 [Source:HGNC Symbol;Acc:HGNC:34436]
7.105267273718876e-154	1.493169182643475	0.309	0.071	2.107280168039544e-149	GFAP+_astro_radGlia	DRC1	dynein regulatory complex subunit 1 [Source:HGNC Symbol;Acc:HGNC:24245]
8.108522666878732e-154	2.2596312691484344	0.298	0.074	2.404825652542894e-149	GFAP+_astro_radGlia	AL133415.1	novel transcript
1.7825834702590936e-153	0.41159448222981654	0.933	0.543	5.28678605609442e-149	GFAP+_astro_radGlia	KAZN	kazrin, periplakin interacting protein [Source:HGNC Symbol;Acc:HGNC:29173]
2.0403103841321245e-153	1.560027171419291	0.432	0.145	6.051152537259055e-149	GFAP+_astro_radGlia	SNRPN	small nuclear ribonucleoprotein polypeptide N [Source:HGNC Symbol;Acc:HGNC:11164]
1.4158356363628056e-152	2.060761496932141	0.297	0.075	4.199085330324809e-148	GFAP+_astro_radGlia	AC104827.1	novel transcript, antisense to MAPK10
1.4759293872301263e-152	1.9355624388609725	0.578	0.269	4.377311376647109e-148	GFAP+_astro_radGlia	AP002336.2	novel transcript
5.958494504811579e-152	2.873671148481788	0.288	0.076	1.767170300237018e-147	GFAP+_astro_radGlia	OSGIN2	oxidative stress induced growth inhibitor family member 2 [Source:HGNC Symbol;Acc:HGNC:1355]
8.237443655891969e-152	1.5685620403431613	0.526	0.216	2.44306103946444e-147	GFAP+_astro_radGlia	GPSM2	G protein signaling modulator 2 [Source:HGNC Symbol;Acc:HGNC:29501]
5.444083549789174e-151	1.7063797905075133	0.593	0.272	1.614606299196473e-146	GFAP+_astro_radGlia	TIPARP	TCDD inducible poly(ADP-ribose) polymerase [Source:HGNC Symbol;Acc:HGNC:23696]
1.419772723088694e-150	1.1965924938000498	0.496	0.177	4.210761942136448e-146	GFAP+_astro_radGlia	PRDM16	PR/SET domain 16 [Source:HGNC Symbol;Acc:HGNC:14000]
1.6190879297064449e-149	1.7375687119615006	0.426	0.118	4.801890981923374e-145	GFAP+_astro_radGlia	AEBP1	AE binding protein 1 [Source:HGNC Symbol;Acc:HGNC:303]
1.6481199632181766e-149	1.6035684157709893	0.58	0.247	4.8879941869124684e-145	GFAP+_astro_radGlia	TUBA1A	tubulin alpha 1a [Source:HGNC Symbol;Acc:HGNC:20766]
2.1032031073921033e-149	1.069050502244025	0.457	0.145	6.2376797759035e-145	GFAP+_astro_radGlia	MARCH1	membrane associated ring-CH-type finger 1 [Source:HGNC Symbol;Acc:HGNC:26077]
2.918935609418422e-149	6.529156491561263	0.047	0.001	8.656979230413156e-145	GFAP+_astro_radGlia	AC010729.1	novel transcript
4.819270413465427e-149	4.426320375855241	0.078	0.004	1.4292992192255764e-144	GFAP+_astro_radGlia	AP000844.1	novel transcript
6.5418388903775036e-149	2.6989006554176154	0.169	0.026	1.94017857810816e-144	GFAP+_astro_radGlia	AC093305.1	novel transcript
7.54374500507984e-149	1.4030834589164247	0.563	0.237	2.237323893606579e-144	GFAP+_astro_radGlia	MYEF2	myelin expression factor 2 [Source:HGNC Symbol;Acc:HGNC:17940]
1.1071929729421432e-148	2.382257988114823	0.461	0.182	3.2837129191518084e-144	GFAP+_astro_radGlia	GALNT3	polypeptide N-acetylgalactosaminyltransferase 3 [Source:HGNC Symbol;Acc:HGNC:4125]
1.359542277050878e-148	4.456491386463476	0.08	0.005	4.032130485277494e-144	GFAP+_astro_radGlia	CHL1-AS2	CHL1 antisense RNA 2 [Source:HGNC Symbol;Acc:HGNC:40147]
1.393932334148356e-148	1.7248962928133842	0.293	0.067	4.1341245166171945e-144	GFAP+_astro_radGlia	APOE	apolipoprotein E [Source:HGNC Symbol;Acc:HGNC:613]
1.7098373959523533e-148	3.295052749666665	0.172	0.026	5.0710357489154895e-144	GFAP+_astro_radGlia	FNDC4	fibronectin type III domain containing 4 [Source:HGNC Symbol;Acc:HGNC:20239]
3.6181741125922425e-148	2.2411301228836216	0.239	0.052	1.0730780783126073e-143	GFAP+_astro_radGlia	FAM182A	family with sequence similarity 182 member A [Source:HGNC Symbol;Acc:HGNC:16222]
5.816145132742276e-148	3.5945104229619216	0.12	0.012	1.7249523234687044e-143	GFAP+_astro_radGlia	FABP7	fatty acid binding protein 7 [Source:HGNC Symbol;Acc:HGNC:3562]
2.4292518712631645e-147	3.6423463727165952	0.117	0.012	7.204675199792293e-143	GFAP+_astro_radGlia	AC090403.1	novel transcript
2.810802189209851e-147	1.2357151130123054	0.516	0.196	8.336277132758577e-143	GFAP+_astro_radGlia	EPHB1	EPH receptor B1 [Source:HGNC Symbol;Acc:HGNC:3392]
4.393122171814331e-147	2.8669328991598286	0.161	0.024	1.3029121737166944e-142	GFAP+_astro_radGlia	AC005332.4	novel transcript
5.630408471905845e-147	1.3238116627571173	0.796	0.549	1.6698665445978355e-142	GFAP+_astro_radGlia	PAXBP1	PAX3 and PAX7 binding protein 1 [Source:HGNC Symbol;Acc:HGNC:13579]
7.988210297683385e-147	2.277662048908571	0.258	0.059	2.3691434100869383e-142	GFAP+_astro_radGlia	MEGF11	multiple EGF like domains 11 [Source:HGNC Symbol;Acc:HGNC:29635]
8.939208312010981e-147	1.1147387742800154	0.683	0.363	2.6511904011762167e-142	GFAP+_astro_radGlia	SMAD1	SMAD family member 1 [Source:HGNC Symbol;Acc:HGNC:6767]
9.711026638911579e-147	0.5213471820783454	0.5	0.173	2.880096280568396e-142	GFAP+_astro_radGlia	SPATA17	spermatogenesis associated 17 [Source:HGNC Symbol;Acc:HGNC:25184]
1.2753922014659965e-145	4.186993224736443	0.078	0.004	3.782558191107852e-141	GFAP+_astro_radGlia	TUSC7	tumor suppressor candidate 7 [Source:HGNC Symbol;Acc:HGNC:27701]
1.636813734655473e-145	1.8975199007728767	0.391	0.131	4.854462174241202e-141	GFAP+_astro_radGlia	LINC00960	long intergenic non-protein coding RNA 960 [Source:HGNC Symbol;Acc:HGNC:48710]
1.6514825349932638e-145	1.3067489612707988	0.31	0.077	4.897966902283022e-141	GFAP+_astro_radGlia	SLC9C2	solute carrier family 9 member C2 (putative) [Source:HGNC Symbol;Acc:HGNC:28664]
2.8637663840317466e-145	1.9993172820970562	0.356	0.097	8.493358341761354e-141	GFAP+_astro_radGlia	ID3	inhibitor of DNA binding 3, HLH protein [Source:HGNC Symbol;Acc:HGNC:5362]
4.939110324462499e-145	1.7527460135342656	0.571	0.258	1.464841340029088e-140	GFAP+_astro_radGlia	GNG12-AS1	GNG12, DIRAS3 and WLS antisense RNA 1 [Source:HGNC Symbol;Acc:HGNC:43938]
2.3061470322440408e-144	3.9361518497003156	0.097	0.008	6.839570868229376e-140	GFAP+_astro_radGlia	POU3F2	POU class 3 homeobox 2 [Source:HGNC Symbol;Acc:HGNC:9215]
2.997613890752121e-144	2.81039	0.153	0.022	8.89032327719264e-140	GFAP+_astro_radGlia	AL353807.5	novel transcript
5.69580475768384e-144	1.175241359182446	0.718	0.369	1.6892617750338734e-139	GFAP+_astro_radGlia	LMCD1-AS1	LMCD1 antisense RNA 1 [Source:HGNC Symbol;Acc:HGNC:44477]
7.671851544430674e-144	1.392975177067998	0.599	0.258	2.2753177310472492e-139	GFAP+_astro_radGlia	S100A10	S100 calcium binding protein A10 [Source:HGNC Symbol;Acc:HGNC:10487]
2.4500592049054566e-143	1.3819594079148598	0.411	0.136	7.266385589908603e-139	GFAP+_astro_radGlia	SLC15A2	solute carrier family 15 member 2 [Source:HGNC Symbol;Acc:HGNC:10921]
2.5173613577772337e-143	1.5579928250636856	0.443	0.163	7.46599031489572e-139	GFAP+_astro_radGlia	GDAP1	ganglioside induced differentiation associated protein 1 [Source:HGNC Symbol;Acc:HGNC:15968]
1.7988713834499614e-142	0.6747027581449162	0.589	0.218	5.3350927490358954e-138	GFAP+_astro_radGlia	UTY	ubiquitously transcribed tetratricopeptide repeat containing, Y-linked [Source:HGNC Symbol;Acc:HGNC:12638]
1.5962515488547294e-141	0.40185263619624667	0.94	0.754	4.734162843593356e-137	GFAP+_astro_radGlia	SNHG14	small nucleolar RNA host gene 14 [Source:HGNC Symbol;Acc:HGNC:37462]
4.399045589927237e-141	1.5584245601371363	0.724	0.394	1.30466894106062e-136	GFAP+_astro_radGlia	NFATC2	nuclear factor of activated T cells 2 [Source:HGNC Symbol;Acc:HGNC:7776]
5.363302181881995e-141	4.010048755017755	0.104	0.009	1.590648161102562e-136	GFAP+_astro_radGlia	METTL7B	methyltransferase like 7B [Source:HGNC Symbol;Acc:HGNC:28276]
6.152447989979771e-141	0.5021805082847937	0.322	0.07	1.8246930248682005e-136	GFAP+_astro_radGlia	CFAP46	cilia and flagella associated protein 46 [Source:HGNC Symbol;Acc:HGNC:25247]
1.1096199800652405e-140	2.590570554011582	0.185	0.033	3.2909109368774904e-136	GFAP+_astro_radGlia	RGS9	regulator of G protein signaling 9 [Source:HGNC Symbol;Acc:HGNC:10004]
1.7084334958613687e-140	2.12539	0.19	0.033	5.0668720620256476e-136	GFAP+_astro_radGlia	ADRA1A	adrenoceptor alpha 1A [Source:HGNC Symbol;Acc:HGNC:277]
3.92916461875205e-140	0.9523126701967962	0.691	0.339	1.165311642629483e-135	GFAP+_astro_radGlia	MOK	MOK protein kinase [Source:HGNC Symbol;Acc:HGNC:9833]
1.2354471398617437e-139	1.1988932445688656	0.513	0.2	3.6640891274019594e-135	GFAP+_astro_radGlia	FREM1	FRAS1 related extracellular matrix 1 [Source:HGNC Symbol;Acc:HGNC:23399]
2.217778386867879e-139	0.8632081985980368	0.343	0.143	6.577487139772756e-135	GFAP+_astro_radGlia	CST3	cystatin C [Source:HGNC Symbol;Acc:HGNC:2475]
2.5721048297806076e-139	1.3378718844614366	0.391	0.121	7.628348504163327e-135	GFAP+_astro_radGlia	GRIA3	glutamate ionotropic receptor AMPA type subunit 3 [Source:HGNC Symbol;Acc:HGNC:4573]
6.529851127331824e-139	2.6292141094448196	0.136	0.017	1.9366232473440724e-134	GFAP+_astro_radGlia	CACNG7	calcium voltage-gated channel auxiliary subunit gamma 7 [Source:HGNC Symbol;Acc:HGNC:13626]
1.0245639361083793e-138	1.473379315530976	0.265	0.06	3.0386517217102313e-134	GFAP+_astro_radGlia	SYN2	synapsin II [Source:HGNC Symbol;Acc:HGNC:11495]
1.1754553330773606e-138	2.355531109917113	0.296	0.075	3.486165426840836e-134	GFAP+_astro_radGlia	NES	nestin [Source:HGNC Symbol;Acc:HGNC:7756]
2.39874960255361e-138	2.335585696376915	0.215	0.046	7.114211571253496e-134	GFAP+_astro_radGlia	AF064860.1	novel transcript, sense overlapping B3GALT5
3.076237459618818e-138	0.664981	0.98	0.656	9.12350505773749e-134	GFAP+_astro_radGlia	FBXL7	F-box and leucine rich repeat protein 7 [Source:HGNC Symbol;Acc:HGNC:13604]
3.4436062369167606e-138	3.476524483215643	0.098	0.009	1.0213047377447729e-133	GFAP+_astro_radGlia	AP000857.2	novel transcript
4.639297993644042e-138	1.4007796720311596	0.734	0.45	1.37592299895495e-133	GFAP+_astro_radGlia	BCKDHB	branched chain keto acid dehydrogenase E1 subunit beta [Source:HGNC Symbol;Acc:HGNC:987]
7.735625928234921e-138	0.6652381358787822	0.903	0.592	2.294231937795913e-133	GFAP+_astro_radGlia	KALRN	kalirin RhoGEF kinase [Source:HGNC Symbol;Acc:HGNC:4814]
1.6691121576582587e-137	5.278944278908057	0.071	0.003	4.950252837182864e-133	GFAP+_astro_radGlia	PRPH	peripherin [Source:HGNC Symbol;Acc:HGNC:9461]
4.923460141671382e-137	1.1003550194557872	0.801	0.515	1.4601998088168985e-132	GFAP+_astro_radGlia	ATP2B4	ATPase plasma membrane Ca2+ transporting 4 [Source:HGNC Symbol;Acc:HGNC:817]
5.312477840997752e-137	2.58511	0.178	0.032	1.5755746780831132e-132	GFAP+_astro_radGlia	PSAT1	phosphoserine aminotransferase 1 [Source:HGNC Symbol;Acc:HGNC:19129]
6.288703087036893e-137	3.1779433998558706	0.114	0.012	1.865103561553402e-132	GFAP+_astro_radGlia	IDH2-DT	IDH2 divergent transcript [Source:HGNC Symbol;Acc:HGNC:53154]
7.4983754827038e-137	3.0239094643085505	0.282	0.076	2.223868200660293e-132	GFAP+_astro_radGlia	ANGPTL4	angiopoietin like 4 [Source:HGNC Symbol;Acc:HGNC:16039]
4.5934269521526e-136	1.791342314407646	0.254	0.056	1.3623185654694183e-131	GFAP+_astro_radGlia	JAKMIP2-AS1	JAKMIP2 antisense RNA 1 [Source:HGNC Symbol;Acc:HGNC:27203]
5.457336143143511e-136	3.9571261267532707	0.086	0.007	1.6185367533335027e-131	GFAP+_astro_radGlia	SALL2	spalt like transcription factor 2 [Source:HGNC Symbol;Acc:HGNC:10526]
1.57871002285863e-135	3.0384869348002734	0.133	0.017	4.682138185794125e-131	GFAP+_astro_radGlia	RGS11	regulator of G protein signaling 11 [Source:HGNC Symbol;Acc:HGNC:9993]
2.9318419490883844e-135	2.9132409953679224	0.14	0.019	8.69525685260633e-131	GFAP+_astro_radGlia	AL109809.5	novel transcript
7.674323473815108e-135	1.206179351644972	0.573	0.26	2.2760508558640848e-130	GFAP+_astro_radGlia	AC108519.1	novel transcript
1.770781648021908e-134	0.5863135975533185	0.486	0.17	5.251784211703375e-130	GFAP+_astro_radGlia	AL022068.1	novel transcript, antisense to ID4
3.139698052432372e-134	1.7703021091810687	0.424	0.163	9.311716483903928e-130	GFAP+_astro_radGlia	TRAF3IP2	TRAF3 interacting protein 2 [Source:HGNC Symbol;Acc:HGNC:1343]
3.6955780712349347e-134	1.7814511409571403	0.305	0.084	1.0960345443668569e-129	GFAP+_astro_radGlia	PC	pyruvate carboxylase [Source:HGNC Symbol;Acc:HGNC:8636]
5.058330369202815e-134	0.757299	0.519	0.19	1.500199620898171e-129	GFAP+_astro_radGlia	USP9Y	ubiquitin specific peptidase 9 Y-linked [Source:HGNC Symbol;Acc:HGNC:12633]
5.093957968752201e-134	0.949621	0.779	0.425	1.5107660543725277e-129	GFAP+_astro_radGlia	BACH2	BTB domain and CNC homolog 2 [Source:HGNC Symbol;Acc:HGNC:14078]
5.976396432596219e-134	3.142019512003981	0.103	0.01	1.7724796539793867e-129	GFAP+_astro_radGlia	AC026316.5	novel transcript
7.244479403795354e-134	1.5160737714297157	0.38	0.126	2.148567701577626e-129	GFAP+_astro_radGlia	VLDLR-AS1	VLDLR antisense RNA 1 [Source:HGNC Symbol;Acc:HGNC:49621]
1.895509286236444e-133	2.881354660785035	0.152	0.023	5.6217014411200454e-129	GFAP+_astro_radGlia	AC022034.1	novel transcript
7.059732302996348e-133	1.7020552392150885	0.214	0.042	2.093775406422657e-128	GFAP+_astro_radGlia	ELAVL3	ELAV like RNA binding protein 3 [Source:HGNC Symbol;Acc:HGNC:3314]
1.017087216814595e-132	1.1277454823871267	0.526	0.213	3.016477267628726e-128	GFAP+_astro_radGlia	ACSS3	acyl-CoA synthetase short chain family member 3 [Source:HGNC Symbol;Acc:HGNC:24723]
1.0687243019896666e-132	0.411251	0.94	0.637	3.169622534840953e-128	GFAP+_astro_radGlia	FYN	FYN proto-oncogene, Src family tyrosine kinase [Source:HGNC Symbol;Acc:HGNC:4037]
5.5467696060683465e-132	2.5241098819885783	0.24	0.057	1.6450609297677502e-127	GFAP+_astro_radGlia	CCND2-AS1	CCND2 antisense RNA 1 [Source:HGNC Symbol;Acc:HGNC:49398]
7.34434389869063e-132	1.3542801634197383	0.547	0.248	2.178185513473667e-127	GFAP+_astro_radGlia	B3GLCT	beta 3-glucosyltransferase [Source:HGNC Symbol;Acc:HGNC:20207]
1.8078006252022434e-131	1.7837235949992416	0.347	0.109	5.361575094224813e-127	GFAP+_astro_radGlia	PLEKHG4B	pleckstrin homology and RhoGEF domain containing G4B [Source:HGNC Symbol;Acc:HGNC:29399]
2.491149360149038e-131	1.2735965027358498	0.528	0.227	7.388250772330017e-127	GFAP+_astro_radGlia	CCDC191	coiled-coil domain containing 191 [Source:HGNC Symbol;Acc:HGNC:29272]
2.5565081660114637e-131	0.26484988570095913	0.668	0.305	7.5820919187568e-127	GFAP+_astro_radGlia	GRIK2	glutamate ionotropic receptor kainate type subunit 2 [Source:HGNC Symbol;Acc:HGNC:4580]
2.5760483847491075e-131	4.538580839526661	0.066	0.003	7.640044299488903e-127	GFAP+_astro_radGlia	AC139491.8	novel transcript
2.7156571008699065e-131	3.4942433559461374	0.099	0.009	8.054095829759969e-127	GFAP+_astro_radGlia	AC008056.2	novel transcript, antisense to NRXN3
3.337876677310949e-131	0.6520033154703613	0.319	0.076	9.899474649568812e-127	GFAP+_astro_radGlia	CFAP61	cilia and flagella associated protein 61 [Source:HGNC Symbol;Acc:HGNC:15872]
5.976092705417514e-131	1.0018993045858404	0.798	0.507	1.7723895745727263e-126	GFAP+_astro_radGlia	ABR	ABR activator of RhoGEF and GTPase [Source:HGNC Symbol;Acc:HGNC:81]
8.660047995796414e-131	0.9889734634916223	0.766	0.458	2.5683970345933004e-126	GFAP+_astro_radGlia	PFKFB3	6-phosphofructo-2-kinase/fructose-2,6-biphosphatase 3 [Source:HGNC Symbol;Acc:HGNC:8874]
1.2459267117704928e-130	2.53885	0.183	0.029	3.695169441768927e-126	GFAP+_astro_radGlia	SPOCK2	SPARC (osteonectin), cwcv and kazal like domains proteoglycan 2 [Source:HGNC Symbol;Acc:HGNC:13564]
1.8822118914870516e-130	2.212597370855872	0.222	0.049	5.5822640277722976e-126	GFAP+_astro_radGlia	LRRN2	leucine rich repeat neuronal 2 [Source:HGNC Symbol;Acc:HGNC:16914]
2.0942181727429535e-130	2.635078927552221	0.214	0.045	6.211032256721052e-126	GFAP+_astro_radGlia	TRIM47	tripartite motif containing 47 [Source:HGNC Symbol;Acc:HGNC:19020]
2.2424756080236484e-130	0.9174113917907807	0.76	0.442	6.650734158276536e-126	GFAP+_astro_radGlia	KANK1	KN motif and ankyrin repeat domains 1 [Source:HGNC Symbol;Acc:HGNC:19309]
3.563682398564675e-130	5.174928312852314	0.053	0.002	1.0569169257663114e-125	GFAP+_astro_radGlia	AC112253.1	novel transcript
3.615933746036164e-130	4.225545266967913	0.074	0.005	1.0724136303994055e-125	GFAP+_astro_radGlia	FRMPD3-AS1	FRMPD3 antisense RNA 1 [Source:HGNC Symbol;Acc:HGNC:41239]
8.302529336300163e-130	1.551700721378234	0.736	0.484	2.4623641505599024e-125	GFAP+_astro_radGlia	LYST	lysosomal trafficking regulator [Source:HGNC Symbol;Acc:HGNC:1968]
1.4970436815793392e-129	1.0083190364594976	0.736	0.412	4.439932150828004e-125	GFAP+_astro_radGlia	PLCE1	phospholipase C epsilon 1 [Source:HGNC Symbol;Acc:HGNC:17175]
2.2178759621166136e-129	4.198059164355085	0.08	0.006	6.577776528445452e-125	GFAP+_astro_radGlia	AP001783.1	novel transcript, antisense to KIRREL3
2.7437533044769965e-129	3.468195784359143	0.128	0.015	8.137423550417876e-125	GFAP+_astro_radGlia	CBARP	CACN subunit beta associated regulatory protein [Source:HGNC Symbol;Acc:HGNC:28617]
4.1625763975483913e-129	1.779401977579366	0.444	0.173	1.234536907984902e-124	GFAP+_astro_radGlia	AC015923.1	novel transcript, antisense to TANC2
4.2044295582726376e-129	0.746829	0.605	0.259	1.2469497183924988e-124	GFAP+_astro_radGlia	KIF21A	kinesin family member 21A [Source:HGNC Symbol;Acc:HGNC:19349]
5.53480553615555e-129	1.7602981631635664	0.304	0.088	1.641512625913013e-124	GFAP+_astro_radGlia	NRG2	neuregulin 2 [Source:HGNC Symbol;Acc:HGNC:7998]
7.013976784766543e-129	1.2989119037072763	0.64	0.332	2.080205234826061e-124	GFAP+_astro_radGlia	ARHGEF10L	Rho guanine nucleotide exchange factor 10 like [Source:HGNC Symbol;Acc:HGNC:25540]
7.314063023136636e-129	0.391281	0.851	0.443	2.1692048114018636e-124	GFAP+_astro_radGlia	FAM155A	family with sequence similarity 155 member A [Source:HGNC Symbol;Acc:HGNC:33877]
1.0343410201138244e-128	3.2081892807884898	0.124	0.016	3.0676485974535803e-124	GFAP+_astro_radGlia	PPFIA2-AS1	PPFIA2 antisense RNA 1 [Source:HGNC Symbol;Acc:HGNC:53397]
1.4963516373923486e-128	0.9871227100335376	0.138	0.013	4.4378796861782275e-124	GFAP+_astro_radGlia	MYBPC1	myosin binding protein C, slow type [Source:HGNC Symbol;Acc:HGNC:7549]
2.823563459982818e-128	0.9441392749918112	0.766	0.449	8.374124509617042e-124	GFAP+_astro_radGlia	JUN	Jun proto-oncogene, AP-1 transcription factor subunit [Source:HGNC Symbol;Acc:HGNC:6204]
3.512018436676745e-128	2.343566978314259	0.209	0.042	1.0415944279495889e-123	GFAP+_astro_radGlia	STRIP2	striatin interacting protein 2 [Source:HGNC Symbol;Acc:HGNC:22209]
5.368648879338175e-128	1.9089048003436602	0.208	0.043	1.5922338846341158e-123	GFAP+_astro_radGlia	HMGCLL1	3-hydroxymethyl-3-methylglutaryl-CoA lyase like 1 [Source:HGNC Symbol;Acc:HGNC:21359]
8.595845790932213e-128	1.867642710316488	0.326	0.103	2.549355944674676e-123	GFAP+_astro_radGlia	ADHFE1	alcohol dehydrogenase iron containing 1 [Source:HGNC Symbol;Acc:HGNC:16354]
2.696004695059184e-127	2.7243942746774126	0.209	0.047	7.995810724606528e-123	GFAP+_astro_radGlia	B3GAT2	beta-1,3-glucuronyltransferase 2 [Source:HGNC Symbol;Acc:HGNC:922]
3.2159552061410242e-127	0.7915845003195461	1	0.995	9.53787995037305e-123	GFAP+_astro_radGlia	MALAT1	metastasis associated lung adenocarcinoma transcript 1 [Source:HGNC Symbol;Acc:HGNC:29665]
4.10657964786512e-127	2.113164522102406	0.413	0.163	1.2179293919638374e-122	GFAP+_astro_radGlia	AC053513.1	novel transcript
4.467512662923797e-127	5.165953960809303	0.053	0.002	1.3249749055699398e-122	GFAP+_astro_radGlia	PCAT4	prostate cancer associated transcript 4 [Source:HGNC Symbol;Acc:HGNC:24853]
6.1392042127614485e-127	2.2270668531609514	0.273	0.077	1.8207651854207903e-122	GFAP+_astro_radGlia	CARD19	caspase recruitment domain family member 19 [Source:HGNC Symbol;Acc:HGNC:28148]
1.693023368699569e-126	1.2747235227409195	0.398	0.138	5.021168706889182e-122	GFAP+_astro_radGlia	SLC16A9	solute carrier family 16 member 9 [Source:HGNC Symbol;Acc:HGNC:23520]
3.1283390633509235e-126	2.2789755325548473	0.341	0.118	9.278027994086169e-122	GFAP+_astro_radGlia	BAG3	BCL2 associated athanogene 3 [Source:HGNC Symbol;Acc:HGNC:939]
4.117274134847189e-126	0.8423697579639575	0.904	0.683	1.2211011629129792e-121	GFAP+_astro_radGlia	PRKN	parkin RBR E3 ubiquitin protein ligase [Source:HGNC Symbol;Acc:HGNC:8607]
4.1404410772472055e-126	2.1005453825662697	0.237	0.055	1.2279720146899763e-121	GFAP+_astro_radGlia	SOX11	SRY-box transcription factor 11 [Source:HGNC Symbol;Acc:HGNC:11191]
4.267724093264177e-126	2.658140639929907	0.128	0.018	1.2657216115802896e-121	GFAP+_astro_radGlia	SNX31	sorting nexin 31 [Source:HGNC Symbol;Acc:HGNC:28605]
4.6720072982856984e-126	3.090254680484898	0.127	0.017	1.3856239245255725e-121	GFAP+_astro_radGlia	AL450163.1	Novel transcript, antisense to NOS1AP
1.445568067745673e-125	1.2630785111386365	0.281	0.07	4.287265775320116e-121	GFAP+_astro_radGlia	C6orf118	chromosome 6 open reading frame 118 [Source:HGNC Symbol;Acc:HGNC:21233]
6.075371380818867e-125	1.746384032921457	0.584	0.308	1.8018336441232595e-120	GFAP+_astro_radGlia	AZIN1	antizyme inhibitor 1 [Source:HGNC Symbol;Acc:HGNC:16432]
9.799349406361164e-125	1.831436675822838	0.437	0.175	2.906291046938594e-120	GFAP+_astro_radGlia	SYBU	syntabulin [Source:HGNC Symbol;Acc:HGNC:26011]
1.2508578113134497e-124	1.228838695154452	0.374	0.118	3.7097940967934295e-120	GFAP+_astro_radGlia	PPM1E	protein phosphatase, Mg2+/Mn2+ dependent 1E [Source:HGNC Symbol;Acc:HGNC:19322]
2.9686127694048903e-124	4.622521967247822	0.06	0.003	8.804311751501023e-120	GFAP+_astro_radGlia	LINC02732	long intergenic non-protein coding RNA 2732 [Source:HGNC Symbol;Acc:HGNC:54249]
3.038883459764007e-124	2.1108959758606405	0.191	0.037	9.012720564968091e-120	GFAP+_astro_radGlia	AP3B2	adaptor related protein complex 3 subunit beta 2 [Source:HGNC Symbol;Acc:HGNC:567]
3.182844774755563e-124	2.524220666484777	0.197	0.041	9.439681032970049e-120	GFAP+_astro_radGlia	ILDR2	immunoglobulin like domain containing receptor 2 [Source:HGNC Symbol;Acc:HGNC:18131]
3.2218478762144053e-124	2.111977344908335	0.295	0.083	9.555356431276683e-120	GFAP+_astro_radGlia	SRF	serum response factor [Source:HGNC Symbol;Acc:HGNC:11291]
3.790134501746963e-124	1.821386643348366	0.214	0.045	1.1240780905281144e-119	GFAP+_astro_radGlia	SFRP4	secreted frizzled related protein 4 [Source:HGNC Symbol;Acc:HGNC:10778]
5.558445721179698e-124	1.7259297624869645	0.383	0.14	1.6485238319874748e-119	GFAP+_astro_radGlia	BBS2	Bardet-Biedl syndrome 2 [Source:HGNC Symbol;Acc:HGNC:967]
6.663729394077452e-124	1.627573904284541	0.379	0.135	1.9763288636954907e-119	GFAP+_astro_radGlia	ARHGAP39	Rho GTPase activating protein 39 [Source:HGNC Symbol;Acc:HGNC:29351]
1.2114686787026547e-123	1.9684859129658816	0.236	0.049	3.5929738072963336e-119	GFAP+_astro_radGlia	PLTP	phospholipid transfer protein [Source:HGNC Symbol;Acc:HGNC:9093]
1.8825148919450858e-123	2.3327964503089373	0.205	0.044	5.583162666530735e-119	GFAP+_astro_radGlia	CYP4F3	cytochrome P450 family 4 subfamily F member 3 [Source:HGNC Symbol;Acc:HGNC:2646]
3.073335142894899e-123	2.199507252732104	0.298	0.077	9.114897366797691e-119	GFAP+_astro_radGlia	AC018682.1	novel transcript
1.8893433486766523e-122	3.274428594865669	0.126	0.018	5.603414503505215e-118	GFAP+_astro_radGlia	AC036214.1	novel transcript
6.490221490219166e-122	0.8993143684468823	0.663	0.317	1.9248698895692003e-117	GFAP+_astro_radGlia	DENND2A	DENN domain containing 2A [Source:HGNC Symbol;Acc:HGNC:22212]
9.313217121043024e-122	3.9551720373145614	0.067	0.004	2.76211393375894e-117	GFAP+_astro_radGlia	LINC02406	long intergenic non-protein coding RNA 2406 [Source:HGNC Symbol;Acc:HGNC:53334]
1.0456587872333575e-121	5.942114821051849	0.055	0.002	3.1012148311766917e-117	GFAP+_astro_radGlia	CITED1	Cbp/p300 interacting transactivator with Glu/Asp rich carboxy-terminal domain 1 [Source:HGNC Symbol;Acc:HGNC:1986]
1.2077671967175284e-120	3.326420420500033	0.097	0.01	3.581995952024846e-116	GFAP+_astro_radGlia	KCNJ10	potassium voltage-gated channel subfamily J member 10 [Source:HGNC Symbol;Acc:HGNC:6256]
3.085252411322401e-120	2.0740512028498035	0.192	0.04	9.150241601499977e-116	GFAP+_astro_radGlia	AC099788.1	novel transcript
5.112574286658731e-120	1.2729373147699043	0.482	0.204	1.5162872819372464e-115	GFAP+_astro_radGlia	FAM184A	family with sequence similarity 184 member A [Source:HGNC Symbol;Acc:HGNC:20991]
9.618395688252471e-120	1.234335831085098	0.317	0.095	2.852623793221918e-115	GFAP+_astro_radGlia	CMYA5	cardiomyopathy associated 5 [Source:HGNC Symbol;Acc:HGNC:14305]
2.2020046690445467e-119	1.4999138049079828	0.347	0.113	6.530705447452317e-115	GFAP+_astro_radGlia	PRRT2	proline rich transmembrane protein 2 [Source:HGNC Symbol;Acc:HGNC:30500]
4.521498731332871e-119	1.5259505577169168	0.422	0.162	1.3409860937387028e-114	GFAP+_astro_radGlia	RASSF8-AS1	RASSF8 antisense RNA 1 [Source:HGNC Symbol;Acc:HGNC:48637]
6.659240616878487e-119	1.6768386694535118	0.413	0.165	1.9749975821538214e-114	GFAP+_astro_radGlia	DAPK3	death associated protein kinase 3 [Source:HGNC Symbol;Acc:HGNC:2676]
7.986497086181825e-119	5.316706644348201	0.047	0.001	2.3686353058198055e-114	GFAP+_astro_radGlia	PCDH9-AS1	PCDH9 antisense RNA 1 [Source:HGNC Symbol;Acc:HGNC:39897]
9.90823270038935e-119	0.9089871397411675	0.729	0.41	2.9385836542814733e-114	GFAP+_astro_radGlia	SEMA6A	semaphorin 6A [Source:HGNC Symbol;Acc:HGNC:10738]
9.977729520410386e-119	0.8495375635792968	0.853	0.597	2.959195021163312e-114	GFAP+_astro_radGlia	FNBP1	formin binding protein 1 [Source:HGNC Symbol;Acc:HGNC:17069]
2.599994605492843e-118	2.0152932423358036	0.214	0.05	7.711064000970673e-114	GFAP+_astro_radGlia	SLC30A10	solute carrier family 30 member 10 [Source:HGNC Symbol;Acc:HGNC:25355]
9.452225336212298e-118	2.1474003292118278	0.181	0.037	2.803340990213843e-113	GFAP+_astro_radGlia	HEY2	hes related family bHLH transcription factor with YRPW motif 2 [Source:HGNC Symbol;Acc:HGNC:4881]
1.1362973364584626e-117	2.5973127008941383	0.138	0.022	3.370030640468508e-113	GFAP+_astro_radGlia	IGSF5	immunoglobulin superfamily member 5 [Source:HGNC Symbol;Acc:HGNC:5952]
1.579487344880425e-117	7.641973665858763	0.036	0	4.684443567446365e-113	GFAP+_astro_radGlia	AC093117.1	novel transcript
1.627738959709991e-117	1.200878098076189	0.793	0.518	4.827548206707891e-113	GFAP+_astro_radGlia	SPTAN1	spectrin alpha, non-erythrocytic 1 [Source:HGNC Symbol;Acc:HGNC:11273]
2.6450129531138785e-117	1.631550168323275	0.349	0.12	7.844579416345141e-113	GFAP+_astro_radGlia	AC092902.4	novel transcript
7.487639508832624e-117	3.307997411286837	0.093	0.009	2.2206841255295797e-112	GFAP+_astro_radGlia	SLITRK2	SLIT and NTRK like family member 2 [Source:HGNC Symbol;Acc:HGNC:13449]
1.5950832974935567e-116	0.31565896970122864	0.726	0.35	4.7306980437063905e-112	GFAP+_astro_radGlia	ZFPM2	zinc finger protein, FOG family member 2 [Source:HGNC Symbol;Acc:HGNC:16700]
1.9815540758882393e-116	0.468045	0.491	0.193	5.87689307826934e-112	GFAP+_astro_radGlia	WDR78	WD repeat domain 78 [Source:HGNC Symbol;Acc:HGNC:26252]
2.0682474491717167e-116	0.5530985962896113	0.923	0.683	6.134008284753477e-112	GFAP+_astro_radGlia	SIPA1L1	signal induced proliferation associated 1 like 1 [Source:HGNC Symbol;Acc:HGNC:20284]
2.4853487233707748e-116	2.043882790619184	0.24	0.063	7.371047243773044e-112	GFAP+_astro_radGlia	MRAS	muscle RAS oncogene homolog [Source:HGNC Symbol;Acc:HGNC:7227]
2.821889080585831e-116	0.8139439363596754	0.787	0.469	8.369158635201458e-112	GFAP+_astro_radGlia	CCDC88A	coiled-coil domain containing 88A [Source:HGNC Symbol;Acc:HGNC:25523]
5.567301661887439e-116	4.080315954566624	0.06	0.003	1.6511503268825767e-111	GFAP+_astro_radGlia	PHEX-AS1	PHEX antisense RNA 1 [Source:HGNC Symbol;Acc:HGNC:40445]
7.042872261375497e-116	0.5018272673063773	0.811	0.451	2.088775055278745e-111	GFAP+_astro_radGlia	DPYSL3	dihydropyrimidinase like 3 [Source:HGNC Symbol;Acc:HGNC:3015]
1.2868689834355812e-115	0.887043	0.59	0.266	3.816596031073247e-111	GFAP+_astro_radGlia	EPB41L3	erythrocyte membrane protein band 4.1 like 3 [Source:HGNC Symbol;Acc:HGNC:3380]
1.313456977922914e-115	7.048959503329303	0.037	0	3.8954507051237784e-111	GFAP+_astro_radGlia	DPP10-AS2	DPP10 antisense RNA 2 [Source:HGNC Symbol;Acc:HGNC:40940]
1.9805463030705687e-115	6.07317	0.054	0.002	5.8739042256466924e-111	GFAP+_astro_radGlia	AC005293.1	novel transcript, antisense to CACNA1C
6.467825679887978e-115	1.413000122001963	0.481	0.213	1.9182277401411765e-110	GFAP+_astro_radGlia	ALOX12-AS1	ALOX12 antisense RNA 1 [Source:HGNC Symbol;Acc:HGNC:51342]
1.0565929082729498e-114	0.7506077984666336	0.469	0.18	3.1336432473559146e-110	GFAP+_astro_radGlia	ABCC9	ATP binding cassette subfamily C member 9 [Source:HGNC Symbol;Acc:HGNC:60]
1.7571825405374115e-114	3.5317400161353314	0.088	0.008	5.211451978725855e-110	GFAP+_astro_radGlia	DBNDD1	dysbindin domain containing 1 [Source:HGNC Symbol;Acc:HGNC:28455]
5.721001275292565e-114	0.9793692796496223	0.563	0.264	1.6967345582262688e-109	GFAP+_astro_radGlia	ARMC2	armadillo repeat containing 2 [Source:HGNC Symbol;Acc:HGNC:23045]
8.240234656822414e-114	1.0376468046799798	0.698	0.413	2.4438887945203917e-109	GFAP+_astro_radGlia	ZHX3	zinc fingers and homeoboxes 3 [Source:HGNC Symbol;Acc:HGNC:15935]
1.2102055291690316e-113	0.5333032506145412	0.876	0.59	3.5892275584095137e-109	GFAP+_astro_radGlia	SAMD4A	sterile alpha motif domain containing 4A [Source:HGNC Symbol;Acc:HGNC:23023]
1.8324345542638564e-113	1.3670691880292112	0.45	0.184	5.434634401035745e-109	GFAP+_astro_radGlia	SYT17	synaptotagmin 17 [Source:HGNC Symbol;Acc:HGNC:24119]
1.849000616460781e-113	1.5714358915765083	0.239	0.062	5.483766028299385e-109	GFAP+_astro_radGlia	BBOX1-AS1	BBOX1 antisense RNA 1 [Source:HGNC Symbol;Acc:HGNC:50700]
1.1614172516478495e-112	0.5842978047687714	0.365	0.119	3.444531284937192e-108	GFAP+_astro_radGlia	CASC1	cancer susceptibility 1 [Source:HGNC Symbol;Acc:HGNC:29599]
1.6763586334818927e-112	2.2192123195594067	0.227	0.06	4.971744435180597e-108	GFAP+_astro_radGlia	PHKG1	phosphorylase kinase catalytic subunit gamma 1 [Source:HGNC Symbol;Acc:HGNC:8930]
2.2701922252437288e-112	2.7719607394209986	0.126	0.019	6.732936101627851e-108	GFAP+_astro_radGlia	TMEM145	transmembrane protein 145 [Source:HGNC Symbol;Acc:HGNC:26912]
2.7707895691657917e-112	3.111344018853417	0.099	0.011	8.217607704231906e-108	GFAP+_astro_radGlia	AL390755.1	novel transcript
2.919642162855733e-112	2.85451	0.147	0.026	8.659074726597533e-108	GFAP+_astro_radGlia	AP001924.1	novel transcript
8.074763960050173e-112	2.207745991191934	0.193	0.042	2.3948134952716805e-107	GFAP+_astro_radGlia	GSG1L	GSG1 like [Source:HGNC Symbol;Acc:HGNC:28283]
1.0130230132697492e-111	0.49305023030032136	0.279	0.067	3.0044236527554224e-107	GFAP+_astro_radGlia	VWA3B	von Willebrand factor A domain containing 3B [Source:HGNC Symbol;Acc:HGNC:28385]
1.211018343146887e-111	1.9395657713683396	0.237	0.064	3.591638202105037e-107	GFAP+_astro_radGlia	ADD3-AS1	ADD3 antisense RNA 1 [Source:HGNC Symbol;Acc:HGNC:48682]
1.6034628870973828e-111	2.3802391275022345	0.267	0.081	4.7555502305534177e-107	GFAP+_astro_radGlia	PTCD1	pentatricopeptide repeat domain 1 [Source:HGNC Symbol;Acc:HGNC:22198]
1.798138398875469e-111	1.5255985210830945	0.371	0.137	5.332918863384866e-107	GFAP+_astro_radGlia	REEP1	receptor accessory protein 1 [Source:HGNC Symbol;Acc:HGNC:25786]
2.8549995725497208e-111	1.5062363494219564	0.528	0.26	8.467357732267962e-107	GFAP+_astro_radGlia	KCTD1	potassium channel tetramerization domain containing 1 [Source:HGNC Symbol;Acc:HGNC:18249]
6.4387474898816634e-111	4.90592	0.05	0.002	1.9096037305491037e-106	GFAP+_astro_radGlia	TDRG1	testis development related 1 [Source:HGNC Symbol;Acc:HGNC:43642]
1.6902914847387198e-110	1.9962375837852022	0.309	0.094	5.013066485438095e-106	GFAP+_astro_radGlia	PDLIM4	PDZ and LIM domain 4 [Source:HGNC Symbol;Acc:HGNC:16501]
1.868867249160202e-110	2.0900298683400687	0.266	0.079	5.542686487559327e-106	GFAP+_astro_radGlia	DNAJB1	DnaJ heat shock protein family (Hsp40) member B1 [Source:HGNC Symbol;Acc:HGNC:5270]
1.9537820304569497e-110	0.6577578251197405	0.852	0.561	5.794526745929221e-106	GFAP+_astro_radGlia	PRKD1	protein kinase D1 [Source:HGNC Symbol;Acc:HGNC:9407]
4.2739424822039713e-110	2.1332819774454475	0.196	0.045	1.2675658613720537e-105	GFAP+_astro_radGlia	LRRC4B	leucine rich repeat containing 4B [Source:HGNC Symbol;Acc:HGNC:25042]
4.656926760358503e-110	1.254572010502475	0.464	0.198	1.381151338587125e-105	GFAP+_astro_radGlia	AC053527.2	novel transcript
6.224573792230017e-110	5.38366	0.039	0.001	1.8460840952995783e-105	GFAP+_astro_radGlia	AC116345.4	novel transcript
6.903316116152664e-110	2.0139195525661284	0.163	0.032	2.0473854937285572e-105	GFAP+_astro_radGlia	AC008250.1	novel transcript
1.200687646025547e-109	1.0303316375529241	0.694	0.417	3.560999420582567e-105	GFAP+_astro_radGlia	CPEB4	cytoplasmic polyadenylation element binding protein 4 [Source:HGNC Symbol;Acc:HGNC:21747]
1.3135275829215617e-109	0.7657739325940849	0.988	0.902	3.895660105428767e-105	GFAP+_astro_radGlia	MAML2	mastermind like transcriptional coactivator 2 [Source:HGNC Symbol;Acc:HGNC:16259]
2.132644987157073e-109	4.658963034519715	0.057	0.003	6.324998502910447e-105	GFAP+_astro_radGlia	LINC02074	long intergenic non-protein coding RNA 2074 [Source:HGNC Symbol;Acc:HGNC:52920]
6.371563313776626e-109	1.373444021224612	0.773	0.509	1.8896782475998718e-104	GFAP+_astro_radGlia	RDX	radixin [Source:HGNC Symbol;Acc:HGNC:9944]
7.004562367294949e-109	1.4111297127860163	0.46	0.197	2.0774131068923358e-104	GFAP+_astro_radGlia	KREMEN1	kringle containing transmembrane protein 1 [Source:HGNC Symbol;Acc:HGNC:17550]
1.161400144870626e-108	3.0297941151721397	0.115	0.017	3.4444805496573026e-104	GFAP+_astro_radGlia	AC007666.2	novel transcript, antisense to CECR2 and SLC25A18
1.4622720477490726e-108	1.37667	0.338	0.116	4.3368064392141997e-104	GFAP+_astro_radGlia	EFR3B	EFR3 homolog B [Source:HGNC Symbol;Acc:HGNC:29155]
2.7037872572061034e-108	1.7948374709963046	0.446	0.202	8.018892247421862e-104	GFAP+_astro_radGlia	ZFYVE28	zinc finger FYVE-type containing 28 [Source:HGNC Symbol;Acc:HGNC:29334]
4.366993457077925e-108	1.0177360321346363	0.84	0.628	1.295162919500171e-103	GFAP+_astro_radGlia	ARHGEF3	Rho guanine nucleotide exchange factor 3 [Source:HGNC Symbol;Acc:HGNC:683]
1.2952953615054799e-107	3.859464306348668	0.072	0.006	3.841586983152952e-103	GFAP+_astro_radGlia	LINC00903	long intergenic non-protein coding RNA 903 [Source:HGNC Symbol;Acc:HGNC:40351]
1.4613592439668233e-107	2.700573503708857	0.141	0.026	4.3340992457568043e-103	GFAP+_astro_radGlia	HOGA1	4-hydroxy-2-oxoglutarate aldolase 1 [Source:HGNC Symbol;Acc:HGNC:25155]
1.4946888405734118e-107	1.3431995639929624	0.484	0.211	4.432948163372625e-103	GFAP+_astro_radGlia	CALN1	calneuron 1 [Source:HGNC Symbol;Acc:HGNC:13248]
2.706193224726271e-107	1.4661799933347068	0.427	0.169	8.026027865893174e-103	GFAP+_astro_radGlia	GJA1	gap junction protein alpha 1 [Source:HGNC Symbol;Acc:HGNC:4274]
6.021269419824814e-107	0.9849172587156689	0.358	0.123	1.7857880845316432e-102	GFAP+_astro_radGlia	PPIL6	peptidylprolyl isomerase like 6 [Source:HGNC Symbol;Acc:HGNC:21557]
6.424454362574244e-107	1.711464518492098	0.338	0.118	1.9053646748522693e-102	GFAP+_astro_radGlia	DDR1	discoidin domain receptor tyrosine kinase 1 [Source:HGNC Symbol;Acc:HGNC:2730]
6.866838897420852e-107	0.7937918714954062	0.313	0.095	2.0365670801970765e-102	GFAP+_astro_radGlia	CABCOCO1	ciliary associated calcium binding coiled-coil 1 [Source:HGNC Symbol;Acc:HGNC:28678]
8.83967190515255e-107	0.5827880148052342	0.928	0.679	2.6216698936301434e-102	GFAP+_astro_radGlia	ABLIM1	actin binding LIM protein 1 [Source:HGNC Symbol;Acc:HGNC:78]
1.3146794438108065e-106	2.0923723819465234	0.205	0.051	3.89907629445409e-102	GFAP+_astro_radGlia	ROBO3	roundabout guidance receptor 3 [Source:HGNC Symbol;Acc:HGNC:13433]
1.4368238498508652e-106	0.306212	0.683	0.322	4.261332173887696e-102	GFAP+_astro_radGlia	CSGALNACT1	chondroitin sulfate N-acetylgalactosaminyltransferase 1 [Source:HGNC Symbol;Acc:HGNC:24290]
1.5881165077142796e-106	1.4950584621588388	0.434	0.185	4.710035938579011e-102	GFAP+_astro_radGlia	FSIP2-AS1	FSIP2 antisense RNA 1 [Source:HGNC Symbol;Acc:HGNC:40978]
2.1855776643634663e-106	1.6777127488018075	0.327	0.115	6.4819862369691684e-102	GFAP+_astro_radGlia	GPRC5B	G protein-coupled receptor class C group 5 member B [Source:HGNC Symbol;Acc:HGNC:13308]
2.283207985919537e-106	1.9302721782843233	0.218	0.055	6.7715382446401624e-102	GFAP+_astro_radGlia	SYT9	synaptotagmin 9 [Source:HGNC Symbol;Acc:HGNC:19265]
2.5605825432796287e-106	0.8151277306542757	0.591	0.282	7.594175706858723e-102	GFAP+_astro_radGlia	KCNT2	potassium sodium-activated channel subfamily T member 2 [Source:HGNC Symbol;Acc:HGNC:18866]
3.2519283540755896e-106	2.1045234185857544	0.353	0.111	9.644569112517384e-102	GFAP+_astro_radGlia	TAGLN	transgelin [Source:HGNC Symbol;Acc:HGNC:11553]
8.293737286907075e-106	2.754976973198353	0.116	0.017	2.4597566045509e-101	GFAP+_astro_radGlia	LINC00173	long intergenic non-protein coding RNA 173 [Source:HGNC Symbol;Acc:HGNC:33791]
1.1226690402468593e-105	1.6970369952812023	0.33	0.113	3.329611839564135e-101	GFAP+_astro_radGlia	NEXN	nexilin F-actin binding protein [Source:HGNC Symbol;Acc:HGNC:29557]
1.275616939657693e-105	0.8753648182705467	0.411	0.157	3.783224719636786e-101	GFAP+_astro_radGlia	LRRC6	leucine rich repeat containing 6 [Source:HGNC Symbol;Acc:HGNC:16725]
2.5948748981079147e-105	0.3982619545968053	0.526	0.229	7.695879972808453e-101	GFAP+_astro_radGlia	CCDC30	coiled-coil domain containing 30 [Source:HGNC Symbol;Acc:HGNC:26103]
3.296915484081948e-105	0.4061905995676989	0.784	0.442	9.77799194269024e-101	GFAP+_astro_radGlia	VIM	vimentin [Source:HGNC Symbol;Acc:HGNC:12692]
3.3357657486844096e-105	2.7563657633516616	0.126	0.02	9.893214057448222e-101	GFAP+_astro_radGlia	PNMA2	PNMA family member 2 [Source:HGNC Symbol;Acc:HGNC:9159]
6.940853723375781e-105	0.9437646579071539	0.585	0.27	2.058518397278789e-100	GFAP+_astro_radGlia	MAMLD1	mastermind like domain containing 1 [Source:HGNC Symbol;Acc:HGNC:2568]
7.210071529980927e-105	2.261381599814942	0.139	0.024	2.1383630143617434e-100	GFAP+_astro_radGlia	IGFBP7-AS1	IGFBP7 antisense RNA 1 [Source:HGNC Symbol;Acc:HGNC:40296]
7.396482233677537e-105	2.367305647843903	0.184	0.041	2.1936487008640838e-100	GFAP+_astro_radGlia	ABCA2	ATP binding cassette subfamily A member 2 [Source:HGNC Symbol;Acc:HGNC:32]
9.929537973985724e-105	1.7246126576979695	0.307	0.104	2.944902372324686e-100	GFAP+_astro_radGlia	SYNC	syncoilin, intermediate filament protein [Source:HGNC Symbol;Acc:HGNC:28897]
1.4020017153494746e-104	2.4116582427111366	0.143	0.026	4.158056687383472e-100	GFAP+_astro_radGlia	LINC00621	long intergenic non-protein coding RNA 621 [Source:HGNC Symbol;Acc:HGNC:44227]
2.2060525709419032e-104	3.587690051549746	0.066	0.005	6.542710714899497e-100	GFAP+_astro_radGlia	AL137017.1	novel transcript, antisense to NFIB
2.9451882007266785e-104	1.3756523093818744	0.725	0.503	8.734839165715183e-100	GFAP+_astro_radGlia	ACTN1	actinin alpha 1 [Source:HGNC Symbol;Acc:HGNC:163]
7.135808506874094e-104	4.724236949819861	0.047	0.002	2.116338086968719e-99	GFAP+_astro_radGlia	LINC02097	long intergenic non-protein coding RNA 2097 [Source:HGNC Symbol;Acc:HGNC:52948]
7.296804638677205e-104	1.1238264212385654	0.36	0.126	2.1640863197388856e-99	GFAP+_astro_radGlia	LINC00632	long intergenic non-protein coding RNA 632 [Source:HGNC Symbol;Acc:HGNC:27865]
7.94640759908766e-104	0.4305587842764773	0.721	0.389	2.3567455657374185e-99	GFAP+_astro_radGlia	SEMA6D	semaphorin 6D [Source:HGNC Symbol;Acc:HGNC:16770]
1.320043960040971e-103	1.8144478912707924	0.225	0.06	3.914986376689511e-99	GFAP+_astro_radGlia	FTCDNL1	formiminotransferase cyclodeaminase N-terminal like [Source:HGNC Symbol;Acc:HGNC:48661]
2.5033773964048246e-103	7.066998347379622	0.031	0	7.424516682257428e-99	GFAP+_astro_radGlia	AL589935.3	novel transcript
2.982726149831735e-103	0.5335068622259553	0.72	0.414	8.84616921517096e-99	GFAP+_astro_radGlia	ZFP36	ZFP36 ring finger protein [Source:HGNC Symbol;Acc:HGNC:12862]
4.913213103868919e-103	2.1484004390174793	0.256	0.077	1.4571607423454439e-98	GFAP+_astro_radGlia	AP000779.1	novel transcript
7.524572784301093e-103	0.9359668273241322	0.414	0.161	2.231637796368018e-98	GFAP+_astro_radGlia	KCNH8	potassium voltage-gated channel subfamily H member 8 [Source:HGNC Symbol;Acc:HGNC:18864]
2.0645150156850495e-102	2.9092233858274184	0.103	0.014	6.12293863351872e-98	GFAP+_astro_radGlia	TTPA	alpha tocopherol transfer protein [Source:HGNC Symbol;Acc:HGNC:12404]
2.37394490038948e-102	1.8114104628814294	0.222	0.061	7.04064578557512e-98	GFAP+_astro_radGlia	BHLHE41	basic helix-loop-helix family member e41 [Source:HGNC Symbol;Acc:HGNC:16617]
2.4558470192592427e-102	1.847678462659053	0.288	0.091	7.283551089719062e-98	GFAP+_astro_radGlia	NDRG2	NDRG family member 2 [Source:HGNC Symbol;Acc:HGNC:14460]
1.815031423289289e-101	1.62711	0.297	0.099	5.383020195191372e-97	GFAP+_astro_radGlia	ENKUR	enkurin, TRPC channel interacting protein [Source:HGNC Symbol;Acc:HGNC:28388]
1.0467274893688127e-100	7.048830757314198	0.031	0	3.104384387970025e-96	GFAP+_astro_radGlia	AP000428.2	novel transcript
1.2521778399382033e-100	2.5559546413781162	0.135	0.024	3.7137090376887233e-96	GFAP+_astro_radGlia	LINC01182	long intergenic non-protein coding RNA 1182 [Source:HGNC Symbol;Acc:HGNC:49564]
1.3397537076354736e-100	0.7166550777925502	0.574	0.274	3.9734415461052874e-96	GFAP+_astro_radGlia	TOX	thymocyte selection associated high mobility group box [Source:HGNC Symbol;Acc:HGNC:18988]
1.6545039669066157e-100	1.0405516392190273	0.777	0.571	4.906927865051641e-96	GFAP+_astro_radGlia	PPFIA1	PTPRF interacting protein alpha 1 [Source:HGNC Symbol;Acc:HGNC:9245]
1.802989941681636e-100	5.092596917013021	0.039	0.001	5.3473075690393956e-96	GFAP+_astro_radGlia	AC010975.1	novel transcript
2.855080278328976e-100	0.8081019460801615	0.776	0.489	8.467597089468077e-96	GFAP+_astro_radGlia	TRAF3IP2-AS1	TRAF3IP2 antisense RNA 1 [Source:HGNC Symbol;Acc:HGNC:40005]
4.763113896335775e-100	6.625966398913022	0.034	0.001	1.412644319375264e-95	GFAP+_astro_radGlia	AC097375.4	novel transcript
4.944877528824261e-100	1.194713232379697	0.874	0.647	1.4665517774986994e-95	GFAP+_astro_radGlia	WWTR1	WW domain containing transcription regulator 1 [Source:HGNC Symbol;Acc:HGNC:24042]
5.402104329035428e-100	1.5217725107946811	0.198	0.049	1.602156101905327e-95	GFAP+_astro_radGlia	PLCXD3	phosphatidylinositol specific phospholipase C X domain containing 3 [Source:HGNC Symbol;Acc:HGNC:31822]
6.849773748591563e-100	2.8750456035860146	0.088	0.011	2.0315058983572857e-95	GFAP+_astro_radGlia	PCDHGA1	protocadherin gamma subfamily A, 1 [Source:HGNC Symbol;Acc:HGNC:8696]
1.321530704370076e-99	3.4514626613847605	0.091	0.011	3.9193957630207717e-95	GFAP+_astro_radGlia	AC018616.1	novel transcript
2.7362704740879705e-99	3.10684	0.113	0.017	8.115230972050103e-95	GFAP+_astro_radGlia	ALDH4A1	aldehyde dehydrogenase 4 family member A1 [Source:HGNC Symbol;Acc:HGNC:406]
2.7875408095698508e-99	0.9816661774225643	0.538	0.255	8.267288533022263e-95	GFAP+_astro_radGlia	TEX9	testis expressed 9 [Source:HGNC Symbol;Acc:HGNC:29585]
4.287484822286167e-99	1.3699846868564547	0.422	0.182	1.2715822485936314e-94	GFAP+_astro_radGlia	TESK2	testis associated actin remodelling kinase 2 [Source:HGNC Symbol;Acc:HGNC:11732]
4.648964448568831e-99	3.2787750787380148	0.112	0.017	1.3787898761565438e-94	GFAP+_astro_radGlia	LINC02814	long intergenic non-protein coding RNA 2814 [Source:HGNC Symbol;Acc:HGNC:54346]
4.869080834402853e-99	1.9705143133090606	0.229	0.066	1.4440719938671982e-94	GFAP+_astro_radGlia	AC009501.3	novel transcript, antisense to WDPCP
9.488846221596007e-99	1.6468540787596069	0.261	0.082	2.8142020124009437e-94	GFAP+_astro_radGlia	GDPD1	glycerophosphodiester phosphodiesterase domain containing 1 [Source:HGNC Symbol;Acc:HGNC:20883]
3.416831759754153e-98	0.4507304833453267	0.781	0.414	1.0133639633078866e-93	GFAP+_astro_radGlia	CACNA1C	calcium voltage-gated channel subunit alpha1 C [Source:HGNC Symbol;Acc:HGNC:1390]
4.793362437342516e-98	2.7026168608098846	0.128	0.022	1.4216154316670432e-93	GFAP+_astro_radGlia	AC022034.3	novel transcript
6.714913033900469e-98	1.0292132119362942	0.526	0.25	1.991508907594201e-93	GFAP+_astro_radGlia	KAT2B	lysine acetyltransferase 2B [Source:HGNC Symbol;Acc:HGNC:8638]
7.275233420449274e-98	4.902196009454973	0.042	0.001	2.1576887278368457e-93	GFAP+_astro_radGlia	OSTM1-AS1	OSTM1 antisense RNA 1 [Source:HGNC Symbol;Acc:HGNC:43666]
1.0114864620903076e-97	2.2173554705594416	0.216	0.06	2.9998665492674344e-93	GFAP+_astro_radGlia	AMZ2	archaelysin family metallopeptidase 2 [Source:HGNC Symbol;Acc:HGNC:28041]
2.072584085283609e-97	4.208362880999096	0.049	0.003	6.146869880134127e-93	GFAP+_astro_radGlia	LINC01338	long intergenic non-protein coding RNA 1338 [Source:HGNC Symbol;Acc:HGNC:50547]
3.6427970167696734e-97	0.9584241023442199	0.819	0.645	1.0803807392335497e-92	GFAP+_astro_radGlia	RNF19A	ring finger protein 19A, RBR E3 ubiquitin protein ligase [Source:HGNC Symbol;Acc:HGNC:13432]
4.72538318168393e-97	1.5700881301265994	0.412	0.183	1.4014541440238199e-92	GFAP+_astro_radGlia	ARHGAP1	Rho GTPase activating protein 1 [Source:HGNC Symbol;Acc:HGNC:673]
4.982907139983932e-97	1.3854097347694085	0.727	0.488	1.4778305995764347e-92	GFAP+_astro_radGlia	CBR4	carbonyl reductase 4 [Source:HGNC Symbol;Acc:HGNC:25891]
7.397319049474613e-97	0.424994	0.371	0.134	2.193896883693181e-92	GFAP+_astro_radGlia	FHAD1	forkhead associated phosphopeptide binding domain 1 [Source:HGNC Symbol;Acc:HGNC:29408]
1.0050664965481818e-96	3.154976814864429	0.084	0.009	2.9808262154625977e-92	GFAP+_astro_radGlia	AIFM3	apoptosis inducing factor mitochondria associated 3 [Source:HGNC Symbol;Acc:HGNC:26398]
1.2871244492050158e-96	1.7508828243638188	0.251	0.075	3.817353691452236e-92	GFAP+_astro_radGlia	TTYH2	tweety family member 2 [Source:HGNC Symbol;Acc:HGNC:13877]
1.5245543459030933e-96	1.1923244712031156	0.276	0.075	4.5215232790793945e-92	GFAP+_astro_radGlia	APLNR	apelin receptor [Source:HGNC Symbol;Acc:HGNC:339]
1.7229752365801109e-96	0.8828282474207125	0.626	0.323	5.1099999566492927e-92	GFAP+_astro_radGlia	WWC1	WW and C2 domain containing 1 [Source:HGNC Symbol;Acc:HGNC:29435]
1.8314193881823441e-96	3.623780333388481	0.069	0.006	5.431623621471196e-92	GFAP+_astro_radGlia	AC115622.1	novel transcript
1.979819906023603e-96	1.7256824964524897	0.295	0.103	5.871749877284802e-92	GFAP+_astro_radGlia	AC131571.1	novel transcript, antisense to ELP4
2.1904463396045864e-96	2.2911130848166925	0.152	0.032	6.496425753999282e-92	GFAP+_astro_radGlia	GLIPR1L1	GLIPR1 like 1 [Source:HGNC Symbol;Acc:HGNC:28392]
2.765720828322343e-96	1.2286828325532186	0.495	0.245	8.202574832638405e-92	GFAP+_astro_radGlia	SACS	sacsin molecular chaperone [Source:HGNC Symbol;Acc:HGNC:10519]
6.263987129277035e-96	2.294790391414275	0.15	0.031	1.857773302800983e-91	GFAP+_astro_radGlia	GABRA2	gamma-aminobutyric acid type A receptor alpha2 subunit [Source:HGNC Symbol;Acc:HGNC:4076]
6.740115525529996e-96	2.2017570088227956	0.202	0.054	1.9989834625616862e-91	GFAP+_astro_radGlia	ENO2	enolase 2 [Source:HGNC Symbol;Acc:HGNC:3353]
1.4177908438261494e-95	3.2852291915932152	0.076	0.008	4.204884084619594e-91	GFAP+_astro_radGlia	LINC01563	long intergenic non-protein coding RNA 1563 [Source:HGNC Symbol;Acc:HGNC:51343]
1.4697847254882759e-95	1.4330885442333972	0.308	0.104	4.3590875388531286e-91	GFAP+_astro_radGlia	PPARGC1A	PPARG coactivator 1 alpha [Source:HGNC Symbol;Acc:HGNC:9237]
1.4737403933744564e-95	1.074056419632151	0.309	0.1	4.370819258669963e-91	GFAP+_astro_radGlia	KCNIP1	potassium voltage-gated channel interacting protein 1 [Source:HGNC Symbol;Acc:HGNC:15521]
1.5649117168316746e-95	1.342606016026624	0.383	0.154	4.6412151697793804e-91	GFAP+_astro_radGlia	ADAMTSL3	ADAMTS like 3 [Source:HGNC Symbol;Acc:HGNC:14633]
1.943501318706182e-95	1.1619546049926908	0.397	0.161	5.764036211018794e-91	GFAP+_astro_radGlia	DNAAF4	dynein axonemal assembly factor 4 [Source:HGNC Symbol;Acc:HGNC:21493]
2.5891005376766703e-95	1.5403811036044268	0.301	0.104	7.678754374641468e-91	GFAP+_astro_radGlia	FSIP1	fibrous sheath interacting protein 1 [Source:HGNC Symbol;Acc:HGNC:21674]
4.653794865254728e-95	4.127596597926891	0.047	0.002	1.3802224811372472e-90	GFAP+_astro_radGlia	AC006019.1	novel transcript
5.840240742372366e-95	1.3712083385459883	0.438	0.199	1.7320985993727962e-90	GFAP+_astro_radGlia	AC245297.3	novel transcript
6.266529590054918e-95	2.5236254558384967	0.209	0.059	1.8585273458184877e-90	GFAP+_astro_radGlia	AC083855.2	Novel transcript, antisense to HRH1
6.724848001578491e-95	5.1955101273168705	0.04	0.001	1.994455420308149e-90	GFAP+_astro_radGlia	AC027128.1	novel transcript, antisense to SLC6A11
6.810334709788695e-95	1.5243783699607423	0.186	0.046	2.019809068229131e-90	GFAP+_astro_radGlia	DGCR9	DiGeorge syndrome critical region gene 9 [Source:HGNC Symbol;Acc:HGNC:17227]
7.726902975955437e-95	0.9895906206647296	0.581	0.303	2.2916448846088637e-90	GFAP+_astro_radGlia	AASS	aminoadipate-semialdehyde synthase [Source:HGNC Symbol;Acc:HGNC:17366]
9.507389932997503e-95	1.770986955139292	0.231	0.068	2.8197017063283994e-90	GFAP+_astro_radGlia	LINC02340	long intergenic non-protein coding RNA 2340 [Source:HGNC Symbol;Acc:HGNC:53260]
1.2127694169247167e-94	2.5106114433392226	0.144	0.026	3.596831536715325e-90	GFAP+_astro_radGlia	RAB6B	RAB6B, member RAS oncogene family [Source:HGNC Symbol;Acc:HGNC:14902]
1.8833201366190624e-94	5.513988412135397	0.036	0.001	5.585550861184815e-90	GFAP+_astro_radGlia	AC096675.1	novel transcript, antisense to NFASC
2.7840382965425986e-94	1.5802622307800105	0.294	0.102	8.256900779886039e-90	GFAP+_astro_radGlia	TMEM72-AS1	TMEM72 antisense RNA 1 [Source:HGNC Symbol;Acc:HGNC:27349]
4.161939129640294e-94	0.9864737515600664	0.613	0.338	1.2343479070687183e-89	GFAP+_astro_radGlia	ANKRD6	ankyrin repeat domain 6 [Source:HGNC Symbol;Acc:HGNC:17280]
4.701719568906581e-94	1.2436550846734016	0.251	0.071	1.3944359897463137e-89	GFAP+_astro_radGlia	TTLL9	tubulin tyrosine ligase like 9 [Source:HGNC Symbol;Acc:HGNC:16118]
5.212556410159237e-94	1.8631784305358732	0.209	0.056	1.5459399801250266e-89	GFAP+_astro_radGlia	SSPN	sarcospan [Source:HGNC Symbol;Acc:HGNC:11322]
8.187373824875452e-94	1.3211016054012759	0.586	0.311	2.4282113289815617e-89	GFAP+_astro_radGlia	FLNA	filamin A [Source:HGNC Symbol;Acc:HGNC:3754]
1.1476771285066641e-93	5.254082710951243	0.042	0.002	3.403780827725065e-89	GFAP+_astro_radGlia	AC114964.2	novel transcript
1.3636312951267704e-93	4.6705287926750225	0.042	0.002	4.044257695086975e-89	GFAP+_astro_radGlia	AC079385.2	novel transcript, antisense to RFX4
2.4609339428321213e-93	2.8204949608832974	0.109	0.016	7.298637887651506e-89	GFAP+_astro_radGlia	SEPTIN3	septin 3 [Source:HGNC Symbol;Acc:HGNC:10750]
4.865656867477204e-93	0.9649706445410154	0.438	0.19	1.4430565137563892e-88	GFAP+_astro_radGlia	CCDC40	coiled-coil domain containing 40 [Source:HGNC Symbol;Acc:HGNC:26090]
5.6301851490186034e-93	1.0227817066179739	0.566	0.291	1.6698003114959375e-88	GFAP+_astro_radGlia	PSAP	prosaposin [Source:HGNC Symbol;Acc:HGNC:9498]
6.122029800595224e-93	0.2793473752370632	0.26	0.068	1.8156715982605314e-88	GFAP+_astro_radGlia	PPP1R42	protein phosphatase 1 regulatory subunit 42 [Source:HGNC Symbol;Acc:HGNC:33732]
8.003725689280703e-93	1.8014796125931138	0.264	0.086	2.3737449649268707e-88	GFAP+_astro_radGlia	PAGR1	PAXIP1 associated glutamate rich protein 1 [Source:HGNC Symbol;Acc:HGNC:28707]
1.3934013979143852e-92	1.9324730837223913	0.219	0.062	4.132549865934484e-88	GFAP+_astro_radGlia	EPDR1	ependymin related 1 [Source:HGNC Symbol;Acc:HGNC:17572]
1.5281201081043596e-92	3.078631180000776	0.085	0.011	4.5320986166159097e-88	GFAP+_astro_radGlia	AC008957.1	novel transcript
5.486586572261615e-92	1.895902418506122	0.221	0.065	1.62721184560135e-87	GFAP+_astro_radGlia	C19orf18	chromosome 19 open reading frame 18 [Source:HGNC Symbol;Acc:HGNC:28642]
5.537572884989963e-92	5.205074594013715	0.037	0.001	1.6423333662303234e-87	GFAP+_astro_radGlia	AC127522.1	novel transcript
6.121861332016797e-92	3.1287196873328065	0.074	0.008	1.8156216338495417e-87	GFAP+_astro_radGlia	AC137494.1	novel transcript
7.005860378997117e-92	2.086742116822448	0.18	0.045	2.077798071202965e-87	GFAP+_astro_radGlia	LINC02250	long intergenic non-protein coding RNA 2250 [Source:HGNC Symbol;Acc:HGNC:53148]
1.419157347247295e-91	0.6123081843814759	0.684	0.367	4.208936860466028e-87	GFAP+_astro_radGlia	EGR1	early growth response 1 [Source:HGNC Symbol;Acc:HGNC:3238]
1.676120394081128e-91	3.3640592525671185	0.125	0.016	4.97103786476581e-87	GFAP+_astro_radGlia	CRYAB	crystallin alpha B [Source:HGNC Symbol;Acc:HGNC:2389]
1.6808219781209367e-91	1.0693233203033596	0.25	0.074	4.984981822711074e-87	GFAP+_astro_radGlia	IQUB	IQ motif and ubiquitin domain containing [Source:HGNC Symbol;Acc:HGNC:21995]
1.7942494089854398e-91	0.9633491806085914	0.65	0.376	5.321384897169017e-87	GFAP+_astro_radGlia	TMEM161B-AS1	TMEM161B antisense RNA 1 [Source:HGNC Symbol;Acc:HGNC:43839]
2.939992082065527e-91	1.2517160126213653	0.759	0.529	8.71942851698994e-87	GFAP+_astro_radGlia	ZNF532	zinc finger protein 532 [Source:HGNC Symbol;Acc:HGNC:30940]
4.1760456534522967e-91	1.5059594676510464	0.41	0.183	1.2385316199008822e-86	GFAP+_astro_radGlia	ZBTB20-AS5	ZBTB20 antisense RNA 5 [Source:HGNC Symbol;Acc:HGNC:52841]
5.474996973408709e-91	1.5851057368670598	0.191	0.048	1.623774602373555e-86	GFAP+_astro_radGlia	KIAA0408	KIAA0408 [Source:HGNC Symbol;Acc:HGNC:21636]
5.626525387246547e-91	1.2189531999190772	0.361	0.141	1.668714899349581e-86	GFAP+_astro_radGlia	HFM1	helicase for meiosis 1 [Source:HGNC Symbol;Acc:HGNC:20193]
5.807076232978545e-91	1.0077553578432847	0.545	0.277	1.7222626691767768e-86	GFAP+_astro_radGlia	GOLGA8B	golgin A8 family member B [Source:HGNC Symbol;Acc:HGNC:31973]
7.176165101015627e-91	1.5745183981708148	0.219	0.057	2.1283070456592145e-86	GFAP+_astro_radGlia	DAW1	dynein assembly factor with WD repeats 1 [Source:HGNC Symbol;Acc:HGNC:26383]
7.836506294569368e-91	3.022587558024269	0.084	0.01	2.3241510368433834e-86	GFAP+_astro_radGlia	AC095056.1	novel transcript
1.337326569053337e-90	1.452850625830106	0.246	0.074	3.9662431384983865e-86	GFAP+_astro_radGlia	STUM	stum, mechanosensory transduction mediator homolog [Source:HGNC Symbol;Acc:HGNC:30491]
1.508611075432124e-90	0.7330769244485458	0.857	0.645	4.474238727516594e-86	GFAP+_astro_radGlia	OPHN1	oligophrenin 1 [Source:HGNC Symbol;Acc:HGNC:8148]
1.8520914479089101e-90	3.1411616682516135	0.157	0.036	5.492932816208246e-86	GFAP+_astro_radGlia	CX3CL1	C-X3-C motif chemokine ligand 1 [Source:HGNC Symbol;Acc:HGNC:10647]
2.1758632434656067e-90	1.489956573983588	0.298	0.108	6.453175207470296e-86	GFAP+_astro_radGlia	ZNF528-AS1	ZNF528 antisense RNA 1 [Source:HGNC Symbol;Acc:HGNC:51305]
2.316734782259242e-90	2.293499870299766	0.161	0.036	6.87097201722446e-86	GFAP+_astro_radGlia	LGI1	leucine rich glioma inactivated 1 [Source:HGNC Symbol;Acc:HGNC:6572]
5.142885134048497e-90	0.8285887269894444	0.54	0.264	1.5252768730561034e-85	GFAP+_astro_radGlia	DZIP3	DAZ interacting zinc finger protein 3 [Source:HGNC Symbol;Acc:HGNC:30938]
5.961282630875119e-90	1.6592835179476273	0.424	0.193	1.7679972026649428e-85	GFAP+_astro_radGlia	SLC44A3	solute carrier family 44 member 3 [Source:HGNC Symbol;Acc:HGNC:28689]
6.513451298725289e-90	1.6888766447146446	0.275	0.095	1.931759386175946e-85	GFAP+_astro_radGlia	BCAT2	branched chain amino acid transaminase 2 [Source:HGNC Symbol;Acc:HGNC:977]
1.3675594982370566e-89	1.1313517297001194	0.366	0.146	4.0559079598714626e-85	GFAP+_astro_radGlia	FAM189A1	family with sequence similarity 189 member A1 [Source:HGNC Symbol;Acc:HGNC:29075]
1.6175023741667595e-89	1.631792783944925	0.282	0.1	4.7971885413037754e-85	GFAP+_astro_radGlia	UFL1-AS1	UFL1 antisense RNA 1 [Source:HGNC Symbol;Acc:HGNC:41007]
1.61979658540124e-89	6.314989076898577	0.028	0	4.803992712982998e-85	GFAP+_astro_radGlia	AC026888.1	novel transcript, antisense to NRXN3
1.7664515765057793e-89	0.47451044186802016	0.724	0.393	5.23894208560084e-85	GFAP+_astro_radGlia	ANTXR1	ANTXR cell adhesion molecule 1 [Source:HGNC Symbol;Acc:HGNC:21014]
2.1653938125535664e-89	1.7885288081309427	0.194	0.052	6.422124969271367e-85	GFAP+_astro_radGlia	AC103923.1	novel transcript
2.5116986982034555e-89	1.0219961485353664	0.556	0.298	7.449195999131808e-85	GFAP+_astro_radGlia	AL049828.1	novel transcript
3.158055428023778e-89	1.8139756840416785	0.278	0.092	9.36616078843292e-85	GFAP+_astro_radGlia	TSC22D4	TSC22 domain family member 4 [Source:HGNC Symbol;Acc:HGNC:21696]
3.319659060493899e-89	0.585473	0.436	0.188	9.845444841612807e-85	GFAP+_astro_radGlia	IQCH	IQ motif containing H [Source:HGNC Symbol;Acc:HGNC:25721]
6.731908682574841e-89	2.9161896828928437	0.107	0.017	1.9965494770780464e-84	GFAP+_astro_radGlia	IZUMO4	IZUMO family member 4 [Source:HGNC Symbol;Acc:HGNC:26950]
1.652537231437693e-88	1.217225029328312	0.495	0.234	4.90109492099791e-84	GFAP+_astro_radGlia	EXPH5	exophilin 5 [Source:HGNC Symbol;Acc:HGNC:30578]
2.536838667148347e-88	2.218308091707167	0.12	0.021	7.523756119028567e-84	GFAP+_astro_radGlia	AC005999.2	novel transcript
3.8111764842413477e-88	0.7196427104966088	0.577	0.284	1.1303187216962988e-83	GFAP+_astro_radGlia	SLC44A5	solute carrier family 44 member 5 [Source:HGNC Symbol;Acc:HGNC:28524]
4.176553784701009e-88	1.5723025817015241	0.257	0.081	1.2386823214666253e-83	GFAP+_astro_radGlia	GASK1A	golgi associated kinase 1A [Source:HGNC Symbol;Acc:HGNC:24485]
5.785345919660936e-88	2.1449089718099037	0.19	0.051	1.7158178928530403e-83	GFAP+_astro_radGlia	MSI1	musashi RNA binding protein 1 [Source:HGNC Symbol;Acc:HGNC:7330]
6.671199043345962e-88	1.3699239579398117	0.432	0.205	1.9785442122755454e-83	GFAP+_astro_radGlia	MXI1	MAX interactor 1, dimerization protein [Source:HGNC Symbol;Acc:HGNC:7534]
6.990757030365456e-88	1.3342154364796466	0.276	0.093	2.073318720065787e-83	GFAP+_astro_radGlia	PURG	purine rich element binding protein G [Source:HGNC Symbol;Acc:HGNC:17930]
7.083331471705656e-88	1.8079843571195435	0.218	0.065	2.1007744478784634e-83	GFAP+_astro_radGlia	PHYHD1	phytanoyl-CoA dioxygenase domain containing 1 [Source:HGNC Symbol;Acc:HGNC:23396]
7.126255768984191e-88	1.2698683704493514	0.237	0.07	2.1135049359653316e-83	GFAP+_astro_radGlia	PIFO	primary cilia formation [Source:HGNC Symbol;Acc:HGNC:27009]
8.2847134491655e-88	1.0453504952767978	0.469	0.22	2.457080314753504e-83	GFAP+_astro_radGlia	RNF180	ring finger protein 180 [Source:HGNC Symbol;Acc:HGNC:27752]
1.257125780777265e-87	1.3246693649376202	0.321	0.12	3.7283836406292125e-83	GFAP+_astro_radGlia	RIC3	RIC3 acetylcholine receptor chaperone [Source:HGNC Symbol;Acc:HGNC:30338]
1.7228805027736241e-87	1.5106392153459647	0.238	0.068	5.109718995126015e-83	GFAP+_astro_radGlia	IGSF9B	immunoglobulin superfamily member 9B [Source:HGNC Symbol;Acc:HGNC:32326]
1.7235783942879476e-87	4.293819405633625	0.053	0.004	5.111788801779195e-83	GFAP+_astro_radGlia	C11orf87	chromosome 11 open reading frame 87 [Source:HGNC Symbol;Acc:HGNC:33788]
2.4109001404399113e-87	1.4299020969940908	0.219	0.064	7.150247636516689e-83	GFAP+_astro_radGlia	KDM5D	lysine demethylase 5D [Source:HGNC Symbol;Acc:HGNC:11115]
2.4134541985762504e-87	1.2916133575564235	0.267	0.086	7.157822462137444e-83	GFAP+_astro_radGlia	TCTEX1D1	Tctex1 domain containing 1 [Source:HGNC Symbol;Acc:HGNC:26882]
2.5689047268434614e-87	1.8072324515864788	0.102	0.016	7.618857638872338e-83	GFAP+_astro_radGlia	ZNF365	zinc finger protein 365 [Source:HGNC Symbol;Acc:HGNC:18194]
2.6262677783524876e-87	2.790577982798661	0.123	0.022	7.788984977037808e-83	GFAP+_astro_radGlia	AC016042.1	novel transcript, antisense to ATRNL1
2.986907959246673e-87	2.026429542644795	0.171	0.043	8.858571625533783e-83	GFAP+_astro_radGlia	CCDC175	coiled-coil domain containing 175 [Source:HGNC Symbol;Acc:HGNC:19847]
3.1996761340831544e-87	2.0521410309097092	0.122	0.022	9.489599478463819e-83	GFAP+_astro_radGlia	CLVS2	clavesin 2 [Source:HGNC Symbol;Acc:HGNC:23046]
3.7172173941418674e-87	1.3312041557937866	0.359	0.147	1.102452334754595e-82	GFAP+_astro_radGlia	BCL9	BCL9 transcription coactivator [Source:HGNC Symbol;Acc:HGNC:1008]
5.129435523232489e-87	3.2529215919524392	0.066	0.007	1.5212879874802918e-82	GFAP+_astro_radGlia	NKAIN3-IT1	NKAIN3 intronic transcript [Source:HGNC Symbol;Acc:HGNC:48595]
5.165342511029112e-87	1.3137015551765097	0.316	0.118	1.531937281921014e-82	GFAP+_astro_radGlia	JHY	junctional cadherin complex regulator [Source:HGNC Symbol;Acc:HGNC:26288]
5.812819029658402e-87	4.571940317270792	0.048	0.003	1.723965867816089e-82	GFAP+_astro_radGlia	LINC02523	long intergenic non-protein coding RNA 2523 [Source:HGNC Symbol;Acc:HGNC:53542]
1.451925383878267e-86	4.137876270489047	0.047	0.003	4.306120303506164e-82	GFAP+_astro_radGlia	AC090577.1	novel transcript, antisense to NKAIN3
1.50906582065116e-86	2.859046363621706	0.081	0.01	4.47558741088721e-82	GFAP+_astro_radGlia	AC036108.3	novel transcript, antisense to TTC23
1.642996395499806e-86	7.198793881371118	0.026	0	4.872798709773324e-82	GFAP+_astro_radGlia	AC087341.1	novel transcript
2.0885459282991114e-86	0.5144521924901321	0.668	0.359	6.194209514149504e-82	GFAP+_astro_radGlia	ITGB8	integrin subunit beta 8 [Source:HGNC Symbol;Acc:HGNC:6163]
2.6557995692462485e-86	2.7296546240972344	0.112	0.02	7.876570362470524e-82	GFAP+_astro_radGlia	AC092666.1	novel transcript
4.405104651144087e-86	1.6885419556240742	0.202	0.056	1.3064659374363133e-81	GFAP+_astro_radGlia	LOXL3	lysyl oxidase like 3 [Source:HGNC Symbol;Acc:HGNC:13869]
4.454906509844512e-86	1.2883588726795054	0.469	0.225	1.3212361726896855e-81	GFAP+_astro_radGlia	GPC5	glypican 5 [Source:HGNC Symbol;Acc:HGNC:4453]
7.063524754318041e-86	0.9886769770946546	0.384	0.155	2.0949001716356447e-81	GFAP+_astro_radGlia	MGST1	microsomal glutathione S-transferase 1 [Source:HGNC Symbol;Acc:HGNC:7061]
7.596391916309311e-86	4.05346	0.048	0.003	2.2529379145390153e-81	GFAP+_astro_radGlia	LINC01310	long intergenic non-protein coding RNA 1310 [Source:HGNC Symbol;Acc:HGNC:50501]
7.984407450912647e-86	2.281177727036256	0.107	0.018	2.368015561791673e-81	GFAP+_astro_radGlia	AC069437.1	novel transcript, antisense to ANKS1B
8.93872025638209e-86	3.343372434537166	0.091	0.013	2.6510456536378e-81	GFAP+_astro_radGlia	SLC28A1	solute carrier family 28 member 1 [Source:HGNC Symbol;Acc:HGNC:11001]
9.440090604844192e-86	2.5712905807414304	0.109	0.019	2.7997420715846903e-81	GFAP+_astro_radGlia	SMAD1-AS2	SMAD1 antisense RNA 2 [Source:HGNC Symbol;Acc:HGNC:49381]
1.8209873672839607e-85	2.200029230635148	0.149	0.033	5.400684333890771e-81	GFAP+_astro_radGlia	AL136366.1	novel transcript
2.606825654628002e-85	5.177119711600463	0.039	0.002	7.731323526495729e-81	GFAP+_astro_radGlia	AL357833.1	novel transcript
3.0627519022011586e-85	2.8833447197858946	0.117	0.02	9.083509591548196e-81	GFAP+_astro_radGlia	AC104781.2	Novel transcript, antisense to EML6
3.327453857503296e-85	0.44340525635116945	0.805	0.56	9.868562650583274e-81	GFAP+_astro_radGlia	BMP2K	BMP2 inducible kinase [Source:HGNC Symbol;Acc:HGNC:18041]
4.729319209466307e-85	1.2793267935544708	0.409	0.187	1.4026214911435174e-80	GFAP+_astro_radGlia	AL645568.1	novel transcript
5.150570372125105e-85	2.857404047873597	0.119	0.02	1.5275561609648636e-80	GFAP+_astro_radGlia	ARNTL2-AS1	ARNTL2 antisense RNA 1 [Source:HGNC Symbol;Acc:HGNC:49892]
6.26489128707092e-85	4.921376017745859	0.034	0.001	1.8580414579194933e-80	GFAP+_astro_radGlia	AC002428.2	novel transcript
1.1306301063046856e-84	1.791754124755101	0.212	0.06	3.3532227692784366e-80	GFAP+_astro_radGlia	A2ML1-AS1	A2ML1 antisense RNA 1 [Source:HGNC Symbol;Acc:HGNC:41022]
1.2105042692082155e-84	2.062747660880123	0.156	0.037	3.5901135616177256e-80	GFAP+_astro_radGlia	EFHD1	EF-hand domain family member D1 [Source:HGNC Symbol;Acc:HGNC:29556]
2.1164501462659803e-84	1.654317804782713	0.236	0.075	6.2769678437956445e-80	GFAP+_astro_radGlia	ST6GAL2	ST6 beta-galactoside alpha-2,6-sialyltransferase 2 [Source:HGNC Symbol;Acc:HGNC:10861]
2.266878232318143e-84	3.605417446819233	0.061	0.006	6.7231074614091486e-80	GFAP+_astro_radGlia	WNT9B	Wnt family member 9B [Source:HGNC Symbol;Acc:HGNC:12779]
2.3086339281700807e-84	3.383961038721033	0.091	0.009	6.846946504166826e-80	GFAP+_astro_radGlia	FBXO2	F-box protein 2 [Source:HGNC Symbol;Acc:HGNC:13581]
2.382522286964126e-84	2.0708564687904047	0.18	0.049	7.066084598678205e-80	GFAP+_astro_radGlia	AC005225.2	novel transcript, antisense to ACOT6
5.153317432838737e-84	1.3526184970880004	0.35	0.142	1.5283708842313126e-79	GFAP+_astro_radGlia	APCDD1	APC down-regulated 1 [Source:HGNC Symbol;Acc:HGNC:15718]
5.4189719712592265e-84	1.724797175581817	0.231	0.074	1.6071587072360614e-79	GFAP+_astro_radGlia	TMEM178A	transmembrane protein 178A [Source:HGNC Symbol;Acc:HGNC:28517]
5.862067454497411e-84	1.0481420734074287	0.68	0.441	1.738571965654842e-79	GFAP+_astro_radGlia	DGKD	diacylglycerol kinase delta [Source:HGNC Symbol;Acc:HGNC:2851]
6.161842029854908e-84	1.0708918500731575	0.474	0.23	1.8274791092143686e-79	GFAP+_astro_radGlia	ZNF717	zinc finger protein 717 [Source:HGNC Symbol;Acc:HGNC:29448]
6.64105937517961e-84	2.1502739045708883	0.185	0.049	1.9696053894907688e-79	GFAP+_astro_radGlia	LCAT	lecithin-cholesterol acyltransferase [Source:HGNC Symbol;Acc:HGNC:6522]
6.88036523945063e-84	4.749820993218917	0.039	0.001	2.0405787227162678e-79	GFAP+_astro_radGlia	AC092919.1	novel transcript
8.075713172702862e-84	1.2275805942567106	0.571	0.337	2.395095012760215e-79	GFAP+_astro_radGlia	ZNF708	zinc finger protein 708 [Source:HGNC Symbol;Acc:HGNC:12945]
8.313306443490716e-84	1.3332555241217245	0.314	0.12	2.4655604250104764e-79	GFAP+_astro_radGlia	FAM169A	family with sequence similarity 169 member A [Source:HGNC Symbol;Acc:HGNC:29138]
8.568176614081986e-84	0.3312575900073784	0.826	0.495	2.5411498202044353e-79	GFAP+_astro_radGlia	LTBP1	latent transforming growth factor beta binding protein 1 [Source:HGNC Symbol;Acc:HGNC:6714]
9.450416319232613e-84	0.751726	0.424	0.17	2.802804471958008e-79	GFAP+_astro_radGlia	RTN1	reticulon 1 [Source:HGNC Symbol;Acc:HGNC:10467]
1.530616399740733e-83	0.4009107286015664	0.374	0.124	4.5395021183510656e-79	GFAP+_astro_radGlia	DSCAM	DS cell adhesion molecule [Source:HGNC Symbol;Acc:HGNC:3039]
1.536812413502622e-83	4.14527	0.042	0.002	4.5578782559660764e-79	GFAP+_astro_radGlia	HCG22	HLA complex group 22 (gene/pseudogene) [Source:HGNC Symbol;Acc:HGNC:27780]
1.536812413502622e-83	4.14527	0.042	0.002	4.5578782559660764e-79	GFAP+_astro_radGlia	HCG22	HLA complex group 22 (gene/pseudogene) [Source:NCBI gene;Acc:285834]
1.6533122566267248e-83	1.3363640310652025	0.307	0.112	4.90339349070354e-79	GFAP+_astro_radGlia	NEXMIF	neurite extension and migration factor [Source:HGNC Symbol;Acc:HGNC:29433]
1.8461572551264622e-83	2.050038045570917	0.163	0.041	5.475333187254061e-79	GFAP+_astro_radGlia	AC092567.1	novel transcript
1.9214429095894955e-83	1.1208719225856645	0.333	0.129	5.698615381260526e-79	GFAP+_astro_radGlia	GNG7	G protein subunit gamma 7 [Source:HGNC Symbol;Acc:HGNC:4410]
2.1452397627390674e-83	5.122851930075718	0.034	0.001	6.362352088331526e-79	GFAP+_astro_radGlia	AL359918.2	novel transcript
2.431731137529813e-83	4.93926	0.034	0.001	7.21202820768592e-79	GFAP+_astro_radGlia	PCDH9-AS3	PCDH9 antisense RNA 3 [Source:HGNC Symbol;Acc:HGNC:40427]
2.9693554276687574e-83	1.9516843400577761	0.165	0.041	8.80651432738e-79	GFAP+_astro_radGlia	CD44-AS1	CD44 antisense RNA 1 [Source:HGNC Symbol;Acc:HGNC:40133]
3.332443401776897e-83	0.9348589150867125	0.238	0.075	9.88336064098992e-79	GFAP+_astro_radGlia	AC077690.1	novel transcript, antisense to GRM7
3.739690013447311e-83	0.5456324553992222	0.919	0.737	1.1091172641882035e-78	GFAP+_astro_radGlia	TANC2	tetratricopeptide repeat, ankyrin repeat and coiled-coil containing 2 [Source:HGNC Symbol;Acc:HGNC:30212]
5.5009035192153024e-83	2.646485939207129	0.094	0.014	1.6314579657288745e-78	GFAP+_astro_radGlia	SALL1	spalt like transcription factor 1 [Source:HGNC Symbol;Acc:HGNC:10524]
6.1253388885068864e-83	1.5138636046563472	0.254	0.084	1.8166530075533723e-78	GFAP+_astro_radGlia	PKIA	cAMP-dependent protein kinase inhibitor alpha [Source:HGNC Symbol;Acc:HGNC:9017]
6.722204198968851e-83	2.617046054966345	0.126	0.026	1.993671321330182e-78	GFAP+_astro_radGlia	GSTT2B	glutathione S-transferase theta 2B (gene/pseudogene) [Source:HGNC Symbol;Acc:HGNC:33437]
7.907990598466796e-83	0.8077391102436042	0.667	0.394	2.345351851693282e-78	GFAP+_astro_radGlia	AL050309.1	novel transcript
9.105495373615754e-83	0.763627	0.255	0.077	2.7005078179069604e-78	GFAP+_astro_radGlia	KIF6	kinesin family member 6 [Source:HGNC Symbol;Acc:HGNC:21202]
9.258950031478323e-83	0.47528384676325874	0.15	0.032	2.746019400335841e-78	GFAP+_astro_radGlia	PRSS51	serine protease 51 [Source:HGNC Symbol;Acc:HGNC:37321]
1.033050021915494e-82	1.0727320092538284	0.49	0.249	3.063819754996972e-78	GFAP+_astro_radGlia	NECTIN3	nectin cell adhesion molecule 3 [Source:HGNC Symbol;Acc:HGNC:17664]
1.1263177205767816e-82	2.0021301917730923	0.15	0.035	3.340433095686619e-78	GFAP+_astro_radGlia	PCDH10	protocadherin 10 [Source:HGNC Symbol;Acc:HGNC:13404]
1.8380472452875457e-82	0.8642475117368663	0.287	0.098	5.451280520073803e-78	GFAP+_astro_radGlia	WDR63	WD repeat domain 63 [Source:HGNC Symbol;Acc:HGNC:30711]
3.355187461456864e-82	1.1458285711700855	0.443	0.213	9.950814973188769e-78	GFAP+_astro_radGlia	KATNAL1	katanin catalytic subunit A1 like 1 [Source:HGNC Symbol;Acc:HGNC:28361]
4.589417379679905e-82	2.298876398151159	0.109	0.019	1.3611294064654662e-77	GFAP+_astro_radGlia	A2ML1	alpha-2-macroglobulin like 1 [Source:HGNC Symbol;Acc:HGNC:23336]
8.581426580739454e-82	1.9105	0.177	0.047	2.5450794953157075e-77	GFAP+_astro_radGlia	RDH5	retinol dehydrogenase 5 [Source:HGNC Symbol;Acc:HGNC:9940]
1.0133661743981044e-81	1.0883257336949426	0.567	0.325	3.005441400029898e-77	GFAP+_astro_radGlia	ZFP36L2	ZFP36 ring finger protein like 2 [Source:HGNC Symbol;Acc:HGNC:1108]
1.6644235806651593e-81	5.292428045002015	0.033	0.001	4.93634745553673e-77	GFAP+_astro_radGlia	AL161851.2	novel transcript, antisense to NPAS3
3.7538861681389037e-81	3.143046422824385	0.081	0.01	1.113327559746636e-76	GFAP+_astro_radGlia	GLIS3-AS1	GLIS3 antisense RNA 1 [Source:HGNC Symbol;Acc:HGNC:28260]
4.649320742429106e-81	1.5766904371559627	0.322	0.126	1.3788955457896244e-76	GFAP+_astro_radGlia	EGR3	early growth response 3 [Source:HGNC Symbol;Acc:HGNC:3240]
4.684262204819725e-81	5.80102	0.029	0.001	1.389258484705434e-76	GFAP+_astro_radGlia	AC108037.1	novel transcript
4.98164546108759e-81	2.5455699783484613	0.106	0.017	1.4774564108493573e-76	GFAP+_astro_radGlia	STMN4	stathmin 4 [Source:HGNC Symbol;Acc:HGNC:16078]
6.250611209223055e-81	1.5084472078106816	0.419	0.204	1.8538062724313736e-76	GFAP+_astro_radGlia	SEMA6A-AS1	SEMA6A antisense RNA 1 [Source:HGNC Symbol;Acc:HGNC:51110]
1.5769630796945001e-80	0.5497446169276796	0.619	0.338	4.6769571017579486e-76	GFAP+_astro_radGlia	CFAP44	cilia and flagella associated protein 44 [Source:HGNC Symbol;Acc:HGNC:25631]
2.132807981743814e-80	0.846044	0.461	0.207	6.325481912255803e-76	GFAP+_astro_radGlia	LINC00882	long intergenic non-protein coding RNA 882 [Source:HGNC Symbol;Acc:HGNC:48568]
3.027191446011774e-80	3.293645926538369	0.098	0.015	8.97804439058172e-76	GFAP+_astro_radGlia	CALB2	calbindin 2 [Source:HGNC Symbol;Acc:HGNC:1435]
3.037636253779364e-80	1.2459478407318891	0.312	0.122	9.009021601458837e-76	GFAP+_astro_radGlia	GRK4	G protein-coupled receptor kinase 4 [Source:HGNC Symbol;Acc:HGNC:4543]
3.4919699114710906e-80	3.166361681797866	0.099	0.015	1.035648436344096e-75	GFAP+_astro_radGlia	CSPG5	chondroitin sulfate proteoglycan 5 [Source:HGNC Symbol;Acc:HGNC:2467]
3.905236323657785e-80	2.1970245915131805	0.195	0.054	1.158214988870426e-75	GFAP+_astro_radGlia	CA2	carbonic anhydrase 2 [Source:HGNC Symbol;Acc:HGNC:1373]
5.891513766256688e-80	4.638639599017386	0.044	0.003	1.7473051527964086e-75	GFAP+_astro_radGlia	BAALC-AS2	BAALC antisense RNA 2 [Source:HGNC Symbol;Acc:HGNC:28595]
6.2238657088046305e-80	0.9871377669285026	0.394	0.167	1.8458740919172774e-75	GFAP+_astro_radGlia	FHL1	four and a half LIM domains 1 [Source:HGNC Symbol;Acc:HGNC:3702]
6.967209707098516e-80	1.1874783697808708	0.263	0.089	2.066335054931278e-75	GFAP+_astro_radGlia	KLHL4	kelch like family member 4 [Source:HGNC Symbol;Acc:HGNC:6355]
7.60270706956426e-80	1.7285510222524239	0.264	0.097	2.2548108626913687e-75	GFAP+_astro_radGlia	UBR7	ubiquitin protein ligase E3 component n-recognin 7 (putative) [Source:HGNC Symbol;Acc:HGNC:20344]
1.0033618726652364e-79	1.9829009207217783	0.129	0.027	2.9757706419505583e-75	GFAP+_astro_radGlia	AL139142.1	novel transcript
1.1472116657313146e-79	1.1656463959293535	0.464	0.233	3.402400358225933e-75	GFAP+_astro_radGlia	SORT1	sortilin 1 [Source:HGNC Symbol;Acc:HGNC:11186]
1.1682036291745223e-79	0.5502196615683741	0.436	0.195	3.4646583234057983e-75	GFAP+_astro_radGlia	LINC00271	long intergenic non-protein coding RNA 271 [Source:HGNC Symbol;Acc:HGNC:32526]
1.4182934574666818e-79	1.1153539834496184	0.398	0.178	4.206374736154685e-75	GFAP+_astro_radGlia	SLC16A2	solute carrier family 16 member 2 [Source:HGNC Symbol;Acc:HGNC:10923]
1.5500889738854065e-79	2.2432811845821483	0.122	0.025	4.597253878749339e-75	GFAP+_astro_radGlia	AC079352.1	novel transcript
1.9914828163088867e-79	1.1953339171920652	0.357	0.145	5.906339736608896e-75	GFAP+_astro_radGlia	FAM20C	FAM20C golgi associated secretory pathway kinase [Source:HGNC Symbol;Acc:HGNC:22140]
2.1683611850080652e-79	0.6596359230866982	0.642	0.349	6.43092560249692e-75	GFAP+_astro_radGlia	SOBP	sine oculis binding protein homolog [Source:HGNC Symbol;Acc:HGNC:29256]
4.610818311540906e-79	0.7673202895739775	0.535	0.279	1.367476494836802e-74	GFAP+_astro_radGlia	TMEM67	transmembrane protein 67 [Source:HGNC Symbol;Acc:HGNC:28396]
6.584782332366045e-79	1.5175832381700756	0.256	0.087	1.9529147441331216e-74	GFAP+_astro_radGlia	MAP6	microtubule associated protein 6 [Source:HGNC Symbol;Acc:HGNC:6868]
7.214427424699251e-79	0.7482399331824894	0.624	0.351	2.1396548856173038e-74	GFAP+_astro_radGlia	CLIP2	CAP-Gly domain containing linker protein 2 [Source:HGNC Symbol;Acc:HGNC:2586]
7.701399655578379e-79	1.0778908065723034	0.303	0.113	2.2840811098514358e-74	GFAP+_astro_radGlia	NME5	NME/NM23 family member 5 [Source:HGNC Symbol;Acc:HGNC:7853]
8.455118352250553e-79	3.943390697460099	0.048	0.003	2.507619000910469e-74	GFAP+_astro_radGlia	AC010230.1	artifact
8.85225538740959e-79	2.1702854758650414	0.163	0.043	2.6254019027979364e-74	GFAP+_astro_radGlia	TRIM69	tripartite motif containing 69 [Source:HGNC Symbol;Acc:HGNC:17857]
9.223897976879069e-79	2.150733808842249	0.118	0.024	2.735623661982794e-74	GFAP+_astro_radGlia	LPAR4	lysophosphatidic acid receptor 4 [Source:HGNC Symbol;Acc:HGNC:4478]
1.1480336090462342e-78	1.1924232954723193	0.302	0.113	3.4048380777093214e-74	GFAP+_astro_radGlia	AL513166.1	novel transcript
1.3140187212076487e-78	1.879544593363642	0.228	0.077	3.8971167233576446e-74	GFAP+_astro_radGlia	RGMB	repulsive guidance molecule BMP co-receptor b [Source:HGNC Symbol;Acc:HGNC:26896]
1.315811598530651e-78	0.7316924640230291	0.513	0.249	3.902434038922205e-74	GFAP+_astro_radGlia	APBA1	amyloid beta precursor protein binding family A member 1 [Source:HGNC Symbol;Acc:HGNC:578]
1.3341726391545328e-78	0.6993444342931945	0.681	0.418	3.9568892132045136e-74	GFAP+_astro_radGlia	LDLR	low density lipoprotein receptor [Source:HGNC Symbol;Acc:HGNC:6547]
1.9688736073631759e-78	1.465382852132013	0.336	0.143	5.8392853447177066e-74	GFAP+_astro_radGlia	PGP	phosphoglycolate phosphatase [Source:HGNC Symbol;Acc:HGNC:8909]
2.0968026800125562e-78	6.579325966550601	0.025	0	6.218697388381239e-74	GFAP+_astro_radGlia	AC103726.1	novel transcript
2.185631404331173e-78	3.187624186783178	0.071	0.008	6.4821456189653925e-74	GFAP+_astro_radGlia	AC019257.1	novel transcript
2.2065398241092367e-78	6.219173755117703	0.028	0.001	6.544155810343174e-74	GFAP+_astro_radGlia	AL356215.1	novel transcript
2.2419146226691947e-78	0.8925142001405741	0.229	0.065	6.649070387912297e-74	GFAP+_astro_radGlia	AL139815.1	novel transcript, antisense to ARMC3and MSRB2
2.5295983458875006e-78	1.8665196145141192	0.24	0.074	7.50228277423315e-74	GFAP+_astro_radGlia	DPP7	dipeptidyl peptidase 7 [Source:HGNC Symbol;Acc:HGNC:14892]
2.584622367407735e-78	1.1012719837826754	0.761	0.595	7.66547301725786e-74	GFAP+_astro_radGlia	SLC20A2	solute carrier family 20 member 2 [Source:HGNC Symbol;Acc:HGNC:10947]
2.7534514427131147e-78	4.520562891887719	0.042	0.002	8.166186288798556e-74	GFAP+_astro_radGlia	AP001107.5	novel transcript
8.023486767751523e-78	0.8900614711119073	0.539	0.288	2.3796057055797465e-73	GFAP+_astro_radGlia	DIXDC1	DIX domain containing 1 [Source:HGNC Symbol;Acc:HGNC:23695]
9.589772627193712e-78	2.6323872537458097	0.098	0.017	2.844134765773111e-73	GFAP+_astro_radGlia	CCDC9B	coiled-coil domain containing 9B [Source:HGNC Symbol;Acc:HGNC:33488]
1.1550422433434127e-77	3.9772824150674975	0.053	0.005	3.425624285307894e-73	GFAP+_astro_radGlia	AC117480.1	novel transcript, antisense to MGLL
1.4560536363774843e-77	1.7894339996300657	0.202	0.061	4.3183638747683427e-73	GFAP+_astro_radGlia	SNX21	sorting nexin family member 21 [Source:HGNC Symbol;Acc:HGNC:16154]
1.5322121792065314e-77	2.620202904972719	0.131	0.03	4.5442348810907305e-73	GFAP+_astro_radGlia	LRFN4	leucine rich repeat and fibronectin type III domain containing 4 [Source:HGNC Symbol;Acc:HGNC:28456]
1.6799903919864425e-77	1.3969225702309698	0.267	0.098	4.9825155045533916e-73	GFAP+_astro_radGlia	FBF1	Fas binding factor 1 [Source:HGNC Symbol;Acc:HGNC:24674]
1.7065295049213067e-77	1.3059394343448223	0.407	0.191	5.0612252056956116e-73	GFAP+_astro_radGlia	OSMR-AS1	OSMR antisense RNA 1 (head to head) [Source:HGNC Symbol;Acc:HGNC:50296]
1.7252514038027913e-77	1.171218007141368	0.439	0.217	5.1167506133983186e-73	GFAP+_astro_radGlia	MLF1	myeloid leukemia factor 1 [Source:HGNC Symbol;Acc:HGNC:7125]
2.458804955796238e-77	1.4581453360075538	0.26	0.093	7.292323737900482e-73	GFAP+_astro_radGlia	AC012291.3	novel transcript
2.6984921631748227e-77	2.286315595555828	0.344	0.163	8.003188057543889e-73	GFAP+_astro_radGlia	GBP2	guanylate binding protein 2 [Source:HGNC Symbol;Acc:HGNC:4183]
2.901362827006627e-77	1.48893	0.265	0.096	8.604861872336255e-73	GFAP+_astro_radGlia	ZDHHC15	zinc finger DHHC-type containing 15 [Source:HGNC Symbol;Acc:HGNC:20342]
3.457430242498785e-77	2.8404685467880886	0.059	0.006	1.0254046613202898e-72	GFAP+_astro_radGlia	LINC02024	long intergenic non-protein coding RNA 2024 [Source:HGNC Symbol;Acc:HGNC:52859]
4.21290045177313e-77	1.4807853376524989	0.417	0.209	1.2494620159868747e-72	GFAP+_astro_radGlia	ACTR3B	actin related protein 3B [Source:HGNC Symbol;Acc:HGNC:17256]
5.607206490217897e-77	0.7790453098061851	0.727	0.484	1.6629853008688238e-72	GFAP+_astro_radGlia	ADGRA3	adhesion G protein-coupled receptor A3 [Source:HGNC Symbol;Acc:HGNC:13839]
6.1290432944501886e-77	0.8749416338042522	0.512	0.265	1.817751660268037e-72	GFAP+_astro_radGlia	TET1	tet methylcytosine dioxygenase 1 [Source:HGNC Symbol;Acc:HGNC:29484]
1.0421262188167134e-76	2.680901899487436	0.116	0.022	3.0907379397666086e-72	GFAP+_astro_radGlia	PPP4R4	protein phosphatase 4 regulatory subunit 4 [Source:HGNC Symbol;Acc:HGNC:23788]
1.4511504642689385e-76	3.054431979963936	0.078	0.011	4.303822046928818e-72	GFAP+_astro_radGlia	AP005329.2	novel transcript, antisense to MYOM1
2.263602081383478e-76	1.730510413197032	0.226	0.075	6.713391052967119e-72	GFAP+_astro_radGlia	AC139720.1	novel transcript
3.299954093301631e-76	0.898212	0.727	0.513	9.787003849913977e-72	GFAP+_astro_radGlia	ASB3	ankyrin repeat and SOCS box containing 3 [Source:HGNC Symbol;Acc:HGNC:16013]
5.3803708289096766e-76	0.7541316024752728	0.602	0.335	1.5957103804380319e-71	GFAP+_astro_radGlia	ICA1L	islet cell autoantigen 1 like [Source:HGNC Symbol;Acc:HGNC:14442]
8.210494334879859e-76	1.2177958363890307	0.532	0.305	2.4350684098386686e-71	GFAP+_astro_radGlia	RALGDS	ral guanine nucleotide dissociation stimulator [Source:HGNC Symbol;Acc:HGNC:9842]
1.0227591229496653e-75	2.743362121658545	0.129	0.027	3.0332990068441173e-71	GFAP+_astro_radGlia	ZNF295-AS1	ZNF295 antisense RNA 1 [Source:HGNC Symbol;Acc:HGNC:23130]
1.2235618686066535e-75	4.6286892986183705	0.036	0.001	3.6288397899136125e-71	GFAP+_astro_radGlia	AC013391.3	novel transcript
1.2675632119803083e-75	0.9825724878615808	0.45	0.212	3.759338974091199e-71	GFAP+_astro_radGlia	DZIP1	DAZ interacting zinc finger protein 1 [Source:HGNC Symbol;Acc:HGNC:20908]
1.703486283389685e-75	4.118941874673087	0.038	0.002	5.052199619277128e-71	GFAP+_astro_radGlia	AL646090.2	novel transcript
1.7487743469867737e-75	2.141356067080874	0.105	0.019	5.186514958293373e-71	GFAP+_astro_radGlia	AL161757.4	novel transcript
2.6913923599544855e-75	3.465593860142392	0.05	0.004	7.982131461153014e-71	GFAP+_astro_radGlia	AP001978.1	novel transcript
3.586592395598369e-75	1.047923278481985	0.597	0.37	1.0637115726865643e-70	GFAP+_astro_radGlia	RIC8B	RIC8 guanine nucleotide exchange factor B [Source:HGNC Symbol;Acc:HGNC:25555]
4.428741770894929e-75	1.2310589191094135	0.255	0.077	1.3134762344120179e-70	GFAP+_astro_radGlia	GRIN2B	glutamate ionotropic receptor NMDA type subunit 2B [Source:HGNC Symbol;Acc:HGNC:4586]
4.72413352477713e-75	7.095383415569379	0.022	0	1.4010835207784012e-70	GFAP+_astro_radGlia	Z97205.1	novel transcript
5.137386573718693e-75	1.4025044223273775	0.315	0.125	1.52364611003349e-70	GFAP+_astro_radGlia	AC012404.1	novel transcript, antisense to RORA
5.171411024324457e-75	1.6309802748806566	0.298	0.122	1.5337370815941477e-70	GFAP+_astro_radGlia	LYRM2	LYR motif containing 2 [Source:HGNC Symbol;Acc:HGNC:25229]
8.39797888815152e-75	0.7064332506827455	0.568	0.308	2.490672578647978e-70	GFAP+_astro_radGlia	IQCK	IQ motif containing K [Source:HGNC Symbol;Acc:HGNC:28556]
1.0449726674492897e-74	1.2104118460046576	0.403	0.191	3.0991799371211035e-70	GFAP+_astro_radGlia	ASAP3	ArfGAP with SH3 domain, ankyrin repeat and PH domain 3 [Source:HGNC Symbol;Acc:HGNC:14987]
1.9523432850794982e-74	1.707401991685206	0.354	0.147	5.790259714888776e-70	GFAP+_astro_radGlia	GEM	GTP binding protein overexpressed in skeletal muscle [Source:HGNC Symbol;Acc:HGNC:4234]
3.218656044044515e-74	2.150942662938455	0.137	0.033	9.545890095427223e-70	GFAP+_astro_radGlia	AL591043.2	novel transcript
3.5563319949119314e-74	3.2541656440820654	0.067	0.008	1.0547369430509807e-69	GFAP+_astro_radGlia	LINC00391	long intergenic non-protein coding RNA 391 [Source:HGNC Symbol;Acc:HGNC:42719]
4.841391065915551e-74	4.827593035716565	0.059	0.006	1.4358597623292342e-69	GFAP+_astro_radGlia	AC096637.1	novel transcript
6.281594462386125e-74	4.806020538259332	0.04	0.002	1.862995285654477e-69	GFAP+_astro_radGlia	LINC00836	long intergenic non-protein coding RNA 836 [Source:HGNC Symbol;Acc:HGNC:44915]
8.687546210357905e-74	2.450350370267036	0.113	0.022	2.5765524550679474e-69	GFAP+_astro_radGlia	AP002370.2	novel transcript
8.834541884983146e-74	0.413356	0.338	0.129	2.620148432248301e-69	GFAP+_astro_radGlia	CCDC170	coiled-coil domain containing 170 [Source:HGNC Symbol;Acc:HGNC:21177]
9.56843379623115e-74	4.120499228461716	0.043	0.003	2.8378060952862345e-69	GFAP+_astro_radGlia	AC108451.1	novel transcript, antisense to ARNT2
1.2570210573740829e-73	0.8328793795048965	0.786	0.585	3.728073051960055e-69	GFAP+_astro_radGlia	DAAM1	dishevelled associated activator of morphogenesis 1 [Source:HGNC Symbol;Acc:HGNC:18142]
1.3224971424168903e-73	5.07443	0.029	0.001	3.922262024980013e-69	GFAP+_astro_radGlia	AP002802.1	novel transcript
1.5306714644738675e-73	3.3903495671412096	0.071	0.008	4.539665429336596e-69	GFAP+_astro_radGlia	NAT8L	N-acetyltransferase 8 like [Source:HGNC Symbol;Acc:HGNC:26742]
1.5669907153068204e-73	0.2616463416266881	0.234	0.06	4.647381063456968e-69	GFAP+_astro_radGlia	TEKT1	tektin 1 [Source:HGNC Symbol;Acc:HGNC:15534]
1.9234294299574957e-73	0.42238752124911483	0.792	0.494	5.704507003367941e-69	GFAP+_astro_radGlia	DAPK1	death associated protein kinase 1 [Source:HGNC Symbol;Acc:HGNC:2674]
1.9930713349005303e-73	1.4311838352216304	0.276	0.101	5.911050965047992e-69	GFAP+_astro_radGlia	PPP1R14C	protein phosphatase 1 regulatory inhibitor subunit 14C [Source:HGNC Symbol;Acc:HGNC:14952]
2.0921748485681416e-73	2.3037380624442694	0.102	0.019	6.204972165883394e-69	GFAP+_astro_radGlia	ZNF114	zinc finger protein 114 [Source:HGNC Symbol;Acc:HGNC:12894]
2.2139034632544212e-73	1.13943	0.364	0.161	6.565994891319963e-69	GFAP+_astro_radGlia	SMAD9	SMAD family member 9 [Source:HGNC Symbol;Acc:HGNC:6774]
2.3634188724670178e-73	3.0609753895580836	0.058	0.006	7.009427691962682e-69	GFAP+_astro_radGlia	AL450345.2	novel transcript
3.1668576304546664e-73	4.457458343831592	0.036	0.002	9.39226636040245e-69	GFAP+_astro_radGlia	AC005197.1	novel transcript, antisense to CERS1
3.930933089721462e-73	0.7614726529780402	0.578	0.319	1.1658361357495913e-68	GFAP+_astro_radGlia	AC046134.2	novel transcript, antisense to RBP2, RBP1 & NMNAT3
4.2830013646519294e-73	0.7728199250071868	0.481	0.235	1.2702525447284693e-68	GFAP+_astro_radGlia	RFTN2	raftlin family member 2 [Source:HGNC Symbol;Acc:HGNC:26402]
5.0265151977157235e-73	1.0868974138230842	0.301	0.12	1.4907638773385292e-68	GFAP+_astro_radGlia	PTCH2	patched 2 [Source:HGNC Symbol;Acc:HGNC:9586]
1.2167513415306038e-72	1.8640702747658624	0.165	0.046	3.6086411287114646e-68	GFAP+_astro_radGlia	PIPOX	pipecolic acid and sarcosine oxidase [Source:HGNC Symbol;Acc:HGNC:17804]
1.2592989764607823e-72	0.8488622173302407	0.883	0.753	3.734828904387389e-68	GFAP+_astro_radGlia	RTN4	reticulon 4 [Source:HGNC Symbol;Acc:HGNC:14085]
1.3747415337656007e-72	1.2571253999215446	0.362	0.166	4.077208440842018e-68	GFAP+_astro_radGlia	KNOP1	lysine rich nucleolar protein 1 [Source:HGNC Symbol;Acc:HGNC:34404]
2.7357741282295903e-72	2.6194692953450316	0.139	0.027	8.11375890950332e-68	GFAP+_astro_radGlia	RASD1	ras related dexamethasone induced 1 [Source:HGNC Symbol;Acc:HGNC:15828]
3.286059557683017e-72	3.996142626386618	0.038	0.002	9.745795436176291e-68	GFAP+_astro_radGlia	AC073336.1	novel transcript
3.339698654366463e-72	1.481864965118428	0.226	0.077	9.904878269120056e-68	GFAP+_astro_radGlia	AL589935.1	novel transcript, antisense OGFRL1
3.8245162561170047e-72	3.5371468210854786	0.087	0.012	1.1342750312391813e-67	GFAP+_astro_radGlia	SLC2A5	solute carrier family 2 member 5 [Source:HGNC Symbol;Acc:HGNC:11010]
5.049046450854906e-72	0.42063828598332953	0.328	0.124	1.497446196394548e-67	GFAP+_astro_radGlia	RGS22	regulator of G protein signaling 22 [Source:HGNC Symbol;Acc:HGNC:24499]
5.159814155119723e-72	2.3833291588557497	0.116	0.025	1.5302976821254076e-67	GFAP+_astro_radGlia	TMPRSS5	transmembrane serine protease 5 [Source:HGNC Symbol;Acc:HGNC:14908]
7.571182585063035e-72	1.4088784221546329	0.32	0.135	2.245461331077995e-67	GFAP+_astro_radGlia	SAT2	spermidine/spermine N1-acetyltransferase family member 2 [Source:HGNC Symbol;Acc:HGNC:23160]
8.979233884177813e-72	2.3391236522640493	0.122	0.024	2.6630611853694558e-67	GFAP+_astro_radGlia	CADM4	cell adhesion molecule 4 [Source:HGNC Symbol;Acc:HGNC:30825]
9.092732166193091e-72	1.262543671104461	0.21	0.068	2.6967225058495468e-67	GFAP+_astro_radGlia	PHEX	phosphate regulating endopeptidase homolog X-linked [Source:HGNC Symbol;Acc:HGNC:8918]
1.0188210861828266e-71	0.8205097331298534	0.704	0.478	3.021619577401027e-67	GFAP+_astro_radGlia	PRMT2	protein arginine methyltransferase 2 [Source:HGNC Symbol;Acc:HGNC:5186]
1.2279054535009847e-71	0.4594823274180819	0.984	0.841	3.641721993993221e-67	GFAP+_astro_radGlia	RORA	RAR related orphan receptor A [Source:HGNC Symbol;Acc:HGNC:10258]
1.87016491974379e-71	1.817068645486302	0.148	0.038	5.5465351189761326e-67	GFAP+_astro_radGlia	SBSPON	somatomedin B and thrombospondin type 1 domain containing [Source:HGNC Symbol;Acc:HGNC:30362]
3.5343471539732882e-71	1.923658898555855	0.17	0.041	1.0482166789253978e-66	GFAP+_astro_radGlia	BAIAP3	BAI1 associated protein 3 [Source:HGNC Symbol;Acc:HGNC:948]
3.679226671953433e-71	2.43571	0.102	0.02	1.0911850463679491e-66	GFAP+_astro_radGlia	AC015908.3	novel transcript
3.821946454806694e-71	2.4957845512234145	0.085	0.013	1.1335128795665694e-66	GFAP+_astro_radGlia	AC104248.1	novel transcript
4.467535712086557e-71	1.1937496753242414	0.345	0.146	1.324981741490631e-66	GFAP+_astro_radGlia	FXYD6	FXYD domain containing ion transport regulator 6 [Source:HGNC Symbol;Acc:HGNC:4030]
6.3893537927628054e-71	1.971474009392277	0.152	0.04	1.8949545478575927e-66	GFAP+_astro_radGlia	KDM2B-DT	KDM2B divergent transcript [Source:HGNC Symbol;Acc:HGNC:53287]
6.503602258872487e-71	0.6955564882701436	0.612	0.354	1.9288383579364023e-66	GFAP+_astro_radGlia	TRPC1	transient receptor potential cation channel subfamily C member 1 [Source:HGNC Symbol;Acc:HGNC:12333]
7.477486683703567e-71	1.2126060612488745	0.557	0.344	2.2176730006528042e-66	GFAP+_astro_radGlia	MAPRE2	microtubule associated protein RP/EB family member 2 [Source:HGNC Symbol;Acc:HGNC:6891]
7.8129054071794235e-71	4.020288176874412	0.035	0.002	2.3171514856612735e-66	GFAP+_astro_radGlia	C1orf94	chromosome 1 open reading frame 94 [Source:HGNC Symbol;Acc:HGNC:28250]
8.295110948485652e-71	1.9942517948035854	0.143	0.035	2.4601640051018744e-66	GFAP+_astro_radGlia	DTX1	deltex E3 ubiquitin ligase 1 [Source:HGNC Symbol;Acc:HGNC:3060]
8.765119612793953e-71	2.3698682383660397	0.196	0.054	2.5995591747624304e-66	GFAP+_astro_radGlia	ATP6V1F	ATPase H+ transporting V1 subunit F [Source:HGNC Symbol;Acc:HGNC:16832]
8.913524157407691e-71	1.0466651247410552	0.308	0.125	2.6435729946039733e-66	GFAP+_astro_radGlia	CYP46A1	cytochrome P450 family 46 subfamily A member 1 [Source:HGNC Symbol;Acc:HGNC:2641]
1.0278703470909626e-70	0.623429	0.772	0.528	3.048457875402377e-66	GFAP+_astro_radGlia	SPATA6	spermatogenesis associated 6 [Source:HGNC Symbol;Acc:HGNC:18309]
1.0311509881189614e-70	4.265747128124326	0.04	0.003	3.058187600563216e-66	GFAP+_astro_radGlia	AC097462.3	novel transcript, antisense to INTU
1.0335892062213474e-70	1.9256934240551327	0.165	0.045	3.065418867811272e-66	GFAP+_astro_radGlia	ANTKMT	adenine nucleotide translocase lysine methyltransferase [Source:HGNC Symbol;Acc:HGNC:14152]
1.3422042744332352e-70	1.4180620210839092	0.302	0.126	3.980709437114089e-66	GFAP+_astro_radGlia	KIAA0895L	KIAA0895 like [Source:HGNC Symbol;Acc:HGNC:34408]
2.6552722312981953e-70	1.3557170670415286	0.213	0.069	7.875006383584187e-66	GFAP+_astro_radGlia	ANKRD45	ankyrin repeat domain 45 [Source:HGNC Symbol;Acc:HGNC:24786]
2.7511129916870312e-70	1.4597731856877347	0.222	0.076	8.159250910745397e-66	GFAP+_astro_radGlia	FSIP2	fibrous sheath interacting protein 2 [Source:HGNC Symbol;Acc:HGNC:21675]
2.760186160745044e-70	2.819886708144038	0.065	0.008	8.186160115537651e-66	GFAP+_astro_radGlia	GPC5-AS2	GPC5 antisense RNA 2 [Source:HGNC Symbol;Acc:HGNC:39887]
3.063854033656767e-70	1.2841566768836101	0.187	0.055	9.08677829301924e-66	GFAP+_astro_radGlia	AC105052.5	novel transcript
3.247441937848339e-70	1.175401024789613	0.402	0.198	9.631263299270604e-66	GFAP+_astro_radGlia	AP1S2	adaptor related protein complex 1 subunit sigma 2 [Source:HGNC Symbol;Acc:HGNC:560]
4.125740246153043e-70	1.0812279592547749	0.553	0.307	1.2236120422040694e-65	GFAP+_astro_radGlia	MAT2A	methionine adenosyltransferase 2A [Source:HGNC Symbol;Acc:HGNC:6904]
4.9390613197259867e-70	0.7397890562568357	0.575	0.322	1.4648268062043332e-65	GFAP+_astro_radGlia	SLC16A1-AS1	SLC16A1 antisense RNA 1 [Source:HGNC Symbol;Acc:HGNC:49445]
6.734578826842417e-70	0.6901065467428189	0.451	0.212	1.9973413884649237e-65	GFAP+_astro_radGlia	ADAMTS12	ADAM metallopeptidase with thrombospondin type 1 motif 12 [Source:HGNC Symbol;Acc:HGNC:14605]
6.969321929740648e-70	5.113121312940249	0.036	0.001	2.0669614979224814e-65	GFAP+_astro_radGlia	AC055839.2	uncharacterized LOC728392 [Source:NCBI gene;Acc:728392]
9.409246712981384e-70	3.0557257501082487	0.069	0.009	2.7905943901360187e-65	GFAP+_astro_radGlia	AC104964.4	novel transcript
9.934813376640295e-70	1.0185961406734603	0.508	0.284	2.946466951243979e-65	GFAP+_astro_radGlia	CPEB2	cytoplasmic polyadenylation element binding protein 2 [Source:HGNC Symbol;Acc:HGNC:21745]
1.1484334537995667e-69	0.6877956039997559	0.228	0.065	3.406023937278755e-65	GFAP+_astro_radGlia	TOGARAM2	TOG array regulator of axonemal microtubules 2 [Source:HGNC Symbol;Acc:HGNC:33715]
1.2825655424559252e-69	2.6669447877606562	0.102	0.02	3.803832885815783e-65	GFAP+_astro_radGlia	UAP1L1	UDP-N-acetylglucosamine pyrophosphorylase 1 like 1 [Source:HGNC Symbol;Acc:HGNC:28082]
1.7312000457498482e-69	2.2447630890795165	0.122	0.027	5.1343930956849e-65	GFAP+_astro_radGlia	AC073571.1	novel transcript, antisense to NAV3
1.946959513213764e-69	0.6662499501342989	0.776	0.534	5.774292524289381e-65	GFAP+_astro_radGlia	ZFP36L1	ZFP36 ring finger protein like 1 [Source:HGNC Symbol;Acc:HGNC:1107]
1.979520182559171e-69	3.836461083665977	0.086	0.014	5.870860957433989e-65	GFAP+_astro_radGlia	LINC02832	long intergenic non-protein coding RNA 2832 [Source:HGNC Symbol;Acc:HGNC:54366]
2.1746377447455145e-69	0.6298584525335361	0.356	0.14	6.449540623366247e-65	GFAP+_astro_radGlia	PLXNA4	plexin A4 [Source:HGNC Symbol;Acc:HGNC:9102]
2.742561358483106e-69	1.7727000579832808	0.178	0.051	8.133888476989196e-65	GFAP+_astro_radGlia	BRSK1	BR serine/threonine kinase 1 [Source:HGNC Symbol;Acc:HGNC:18994]
3.822724993811595e-69	1.697863491990736	0.192	0.06	1.1337437786646428e-64	GFAP+_astro_radGlia	GATM	glycine amidinotransferase [Source:HGNC Symbol;Acc:HGNC:4175]
4.0827558338759235e-69	0.9020218521214982	0.819	0.644	1.2108637252109214e-64	GFAP+_astro_radGlia	CLIP1	CAP-Gly domain containing linker protein 1 [Source:HGNC Symbol;Acc:HGNC:10461]
9.385804024551308e-69	0.6078038867544954	0.403	0.178	2.783641757601427e-64	GFAP+_astro_radGlia	TMEM163	transmembrane protein 163 [Source:HGNC Symbol;Acc:HGNC:25380]
9.639033418445102e-69	1.026399246061247	0.353	0.155	2.8587445312424483e-64	GFAP+_astro_radGlia	ZRANB2-AS2	ZRANB2 antisense RNA 2 (head to head) [Source:HGNC Symbol;Acc:HGNC:43595]
1.3100985009840204e-68	1.2587749876487435	0.315	0.135	3.8854901342184076e-64	GFAP+_astro_radGlia	SHOC1	shortage in chiasmata 1 [Source:HGNC Symbol;Acc:HGNC:26535]
1.3750724917223033e-68	1.4651221312637106	0.218	0.072	4.0781899959500075e-64	GFAP+_astro_radGlia	CSF1	colony stimulating factor 1 [Source:HGNC Symbol;Acc:HGNC:2432]
1.9548961726327695e-68	1.0569608407946542	0.278	0.106	5.797831068794268e-64	GFAP+_astro_radGlia	EML5	EMAP like 5 [Source:HGNC Symbol;Acc:HGNC:18197]
2.9433793562379107e-68	4.259667458243267	0.038	0.002	8.729474494730395e-64	GFAP+_astro_radGlia	LINC02029	long intergenic non-protein coding RNA 2029 [Source:HGNC Symbol;Acc:HGNC:52863]
3.763943748056802e-68	1.1328877601939942	0.333	0.145	1.1163104367986862e-63	GFAP+_astro_radGlia	SLC13A3	solute carrier family 13 member 3 [Source:HGNC Symbol;Acc:HGNC:14430]
5.457092568036745e-68	0.5958231304288335	0.847	0.652	1.6184645138283379e-63	GFAP+_astro_radGlia	RUFY3	RUN and FYVE domain containing 3 [Source:HGNC Symbol;Acc:HGNC:30285]
6.122124047075615e-68	2.485412669866808	0.102	0.02	1.8156995498816857e-63	GFAP+_astro_radGlia	DRAXIN	dorsal inhibitory axon guidance protein [Source:HGNC Symbol;Acc:HGNC:25054]
8.198988054903641e-68	5.461656468366708	0.028	0.001	2.431655877323322e-63	GFAP+_astro_radGlia	FEZF1-AS1	FEZF1 antisense RNA 1 [Source:HGNC Symbol;Acc:HGNC:41001]
1.3817251845525262e-67	1.3204248636283582	0.342	0.156	4.097920552345882e-63	GFAP+_astro_radGlia	SLC3A2	solute carrier family 3 member 2 [Source:HGNC Symbol;Acc:HGNC:11026]
1.4625022973379024e-67	1.8705263845417344	0.118	0.026	4.337489313444751e-63	GFAP+_astro_radGlia	AC026495.2	novel transcript
1.4938191225199207e-67	0.42229476642225505	0.334	0.131	4.430368753569581e-63	GFAP+_astro_radGlia	UNC5D	unc-5 netrin receptor D [Source:HGNC Symbol;Acc:HGNC:18634]
2.1891050854701145e-67	0.6471302192479346	0.702	0.437	6.492447862487266e-63	GFAP+_astro_radGlia	CDC14B	cell division cycle 14B [Source:HGNC Symbol;Acc:HGNC:1719]
2.4383003754596397e-67	0.8616422129721368	0.652	0.427	7.2315112535382e-63	GFAP+_astro_radGlia	ZNF462	zinc finger protein 462 [Source:HGNC Symbol;Acc:HGNC:21684]
3.724797425782919e-67	2.5255845946642057	0.084	0.015	1.104700420538698e-62	GFAP+_astro_radGlia	AC006213.2	novel transcript
4.4128457199575577e-67	3.7193999003021605	0.052	0.005	1.3087617836250124e-62	GFAP+_astro_radGlia	CCDC163	coiled-coil domain containing 163 [Source:HGNC Symbol;Acc:HGNC:27003]
5.5456312650403424e-67	2.1392530678838635	0.098	0.019	1.6447233205856647e-62	GFAP+_astro_radGlia	AL117335.1	novel transcript, antisense to SIRPA
5.8756148282616486e-67	1.2701302119793483	0.322	0.142	1.7425898457658397e-62	GFAP+_astro_radGlia	PRR5L	proline rich 5 like [Source:HGNC Symbol;Acc:HGNC:25878]
6.367919755688161e-67	1.1810417832520348	0.445	0.222	1.888597641141995e-62	GFAP+_astro_radGlia	ADGRV1	adhesion G protein-coupled receptor V1 [Source:HGNC Symbol;Acc:HGNC:17416]
9.428508613581957e-67	1.2512867576529199	0.322	0.141	2.796307084616137e-62	GFAP+_astro_radGlia	EMID1	EMI domain containing 1 [Source:HGNC Symbol;Acc:HGNC:18036]
9.443324828393848e-67	1.295329864045092	0.447	0.238	2.8007012776050476e-62	GFAP+_astro_radGlia	ATF3	activating transcription factor 3 [Source:HGNC Symbol;Acc:HGNC:785]
1.045850877653048e-66	0.34943747035900063	0.857	0.63	3.10178453294341e-62	GFAP+_astro_radGlia	TMTC2	transmembrane O-mannosyltransferase targeting cadherins 2 [Source:HGNC Symbol;Acc:HGNC:25440]
1.0968354262541154e-66	1.3368969421802395	0.328	0.149	3.2529945071844556e-62	GFAP+_astro_radGlia	COQ8B	coenzyme Q8B [Source:HGNC Symbol;Acc:HGNC:19041]
1.1108090890888154e-66	1.5618256666866732	0.228	0.082	3.2944375964196086e-62	GFAP+_astro_radGlia	LRIG2-DT	LRIG2 divergent transcript [Source:HGNC Symbol;Acc:HGNC:54312]
1.1744216822807491e-66	2.2500253599745417	0.131	0.032	3.483099825308246e-62	GFAP+_astro_radGlia	AL024495.1	novel transcript
1.4427428484702496e-66	1.3229394631110503	0.317	0.139	4.278886739993066e-62	GFAP+_astro_radGlia	GRAMD1C	GRAM domain containing 1C [Source:HGNC Symbol;Acc:HGNC:25252]
1.4715771105565248e-66	3.1336011284663816	0.043	0.003	4.364403394488541e-62	GFAP+_astro_radGlia	CACNA1S	calcium voltage-gated channel subunit alpha1 S [Source:HGNC Symbol;Acc:HGNC:1397]
2.7023530043005773e-66	1.4175394693198555	0.289	0.121	8.014638540154651e-62	GFAP+_astro_radGlia	MICALL2	MICAL like 2 [Source:HGNC Symbol;Acc:HGNC:29672]
3.8295033581083704e-66	2.282412856469105	0.104	0.021	1.1357541059477806e-61	GFAP+_astro_radGlia	SEZ6	seizure related 6 homolog [Source:HGNC Symbol;Acc:HGNC:15955]
4.2434075723126164e-66	0.7302200155536164	0.461	0.222	1.2585098177964757e-61	GFAP+_astro_radGlia	ZFHX4	zinc finger homeobox 4 [Source:HGNC Symbol;Acc:HGNC:30939]
4.688784792397521e-66	0.8434194949820567	0.687	0.461	1.3905997937292568e-61	GFAP+_astro_radGlia	CALM2	calmodulin 2 [Source:HGNC Symbol;Acc:HGNC:1445]
6.352650798185926e-66	2.759281440642249	0.08	0.013	1.884069173725982e-61	GFAP+_astro_radGlia	ARHGEF3-AS1	ARHGEF3 antisense RNA 1 [Source:HGNC Symbol;Acc:HGNC:40083]
6.819482962990783e-66	1.195525816780875	0.14	0.035	2.0225222571638064e-61	GFAP+_astro_radGlia	MLIP	muscular LMNA interacting protein [Source:HGNC Symbol;Acc:HGNC:21355]
9.304454713252383e-66	1.14822	0.536	0.296	2.7595151788563918e-61	GFAP+_astro_radGlia	GALNT17	polypeptide N-acetylgalactosaminyltransferase 17 [Source:HGNC Symbol;Acc:HGNC:16347]
1.1224074113627433e-65	0.5365932424240893	0.877	0.7	3.328835900619624e-61	GFAP+_astro_radGlia	TJP1	tight junction protein 1 [Source:HGNC Symbol;Acc:HGNC:11827]
1.1253379627556687e-65	1.5243708199597257	0.248	0.094	3.337527329940762e-61	GFAP+_astro_radGlia	QTRT1	queuine tRNA-ribosyltransferase catalytic subunit 1 [Source:HGNC Symbol;Acc:HGNC:23797]
1.3463463715507483e-65	2.4314220918322915	0.138	0.036	3.992994068745209e-61	GFAP+_astro_radGlia	DLGAP1-AS2	DLGAP1 antisense RNA 2 [Source:HGNC Symbol;Acc:HGNC:28146]
1.4408387840862816e-65	0.6532550265114062	0.304	0.117	4.273239665843094e-61	GFAP+_astro_radGlia	PDE1C	phosphodiesterase 1C [Source:HGNC Symbol;Acc:HGNC:8776]
3.660892221258284e-65	4.089818451291729	0.037	0.002	1.0857474149807819e-60	GFAP+_astro_radGlia	AC009902.2	novel transcript
4.451631455571377e-65	1.7862554317668458	0.284	0.113	1.3202648570933588e-60	GFAP+_astro_radGlia	MAMDC2	MAM domain containing 2 [Source:HGNC Symbol;Acc:HGNC:23673]
5.006448880915528e-65	1.1888117732688812	0.425	0.222	1.4848126091019273e-60	GFAP+_astro_radGlia	SLC35D1	solute carrier family 35 member D1 [Source:HGNC Symbol;Acc:HGNC:20800]
5.528791151213739e-65	2.0878830077056945	0.16	0.045	1.6397288796269706e-60	GFAP+_astro_radGlia	ZBTB47	zinc finger and BTB domain containing 47 [Source:HGNC Symbol;Acc:HGNC:26955]
6.035185774060249e-65	1.3866408169214708	0.25	0.095	1.7899153968707885e-60	GFAP+_astro_radGlia	TNNI3K	TNNI3 interacting kinase [Source:HGNC Symbol;Acc:HGNC:19661]
6.0356564784263885e-65	1.2824173934329672	0.232	0.083	1.7900549983716983e-60	GFAP+_astro_radGlia	ZFHX2	zinc finger homeobox 2 [Source:HGNC Symbol;Acc:HGNC:20152]
6.673928382046981e-65	1.287316350165028	0.266	0.106	1.9793536795474935e-60	GFAP+_astro_radGlia	TMEM220-AS1	TMEM220 antisense RNA 1 [Source:HGNC Symbol;Acc:HGNC:44357]
9.11685447008495e-65	3.02846	0.062	0.008	2.7038766987377945e-60	GFAP+_astro_radGlia	AC004485.1	novel transcript
1.0470849191748502e-64	1.099853119206491	0.264	0.094	3.105444453288771e-60	GFAP+_astro_radGlia	PDPN	podoplanin [Source:HGNC Symbol;Acc:HGNC:29602]
1.504825604477377e-64	1.2086652781601401	0.488	0.284	4.463011777759005e-60	GFAP+_astro_radGlia	ACO2	aconitase 2 [Source:HGNC Symbol;Acc:HGNC:118]
1.531606308140057e-64	0.66545	0.303	0.121	4.542437988681781e-60	GFAP+_astro_radGlia	AC002460.2	novel transcript
1.5504967776477097e-64	1.2599349067499566	0.152	0.04	4.598463343147577e-60	GFAP+_astro_radGlia	RIT2	Ras like without CAAX 2 [Source:HGNC Symbol;Acc:HGNC:10017]
1.7042975041158544e-64	2.0335937631604413	0.12	0.029	5.054605537706801e-60	GFAP+_astro_radGlia	SATL1	spermidine/spermine N1-acetyl transferase like 1 [Source:HGNC Symbol;Acc:HGNC:27992]
1.8819799947805953e-64	1.7545709002244418	0.172	0.051	5.581576268520289e-60	GFAP+_astro_radGlia	HSPA1A	heat shock protein family A (Hsp70) member 1A [Source:HGNC Symbol;Acc:HGNC:5232]
2.0859285840626408e-64	4.535996445228041	0.029	0.001	6.186446994612981e-60	GFAP+_astro_radGlia	AC068506.1	novel transcript
2.241093169459495e-64	0.5446728141113921	0.222	0.067	6.64663412198297e-60	GFAP+_astro_radGlia	THBS4	thrombospondin 4 [Source:HGNC Symbol;Acc:HGNC:11788]
2.91389204055169e-64	1.804098257884976	0.183	0.06	8.642021013868202e-60	GFAP+_astro_radGlia	PAXBP1-AS1	PAXBP1 antisense RNA 1 [Source:HGNC Symbol;Acc:HGNC:39603]
3.602770153301831e-64	0.9377476715317883	0.496	0.275	1.068509572066257e-59	GFAP+_astro_radGlia	TTN-AS1	TTN antisense RNA 1 [Source:HGNC Symbol;Acc:HGNC:44124]
3.641548547992792e-64	4.009569964819764	0.034	0.002	1.0800104683637023e-59	GFAP+_astro_radGlia	AL590783.1	novel transcript
3.858465655994975e-64	1.9476589751909241	0.126	0.03	1.1443437442549898e-59	GFAP+_astro_radGlia	PDZD4	PDZ domain containing 4 [Source:HGNC Symbol;Acc:HGNC:21167]
4.5425472686932165e-64	0.9722842682898609	0.331	0.145	1.3472286689490341e-59	GFAP+_astro_radGlia	TCTN1	tectonic family member 1 [Source:HGNC Symbol;Acc:HGNC:26113]
7.568339895659445e-64	7.984084734344788	0.018	0	2.244618246254678e-59	GFAP+_astro_radGlia	LINC02786	long intergenic non-protein coding RNA 2786 [Source:HGNC Symbol;Acc:HGNC:54307]
8.399297823414685e-64	2.7484010600129567	0.088	0.016	2.4910637484683275e-59	GFAP+_astro_radGlia	AC104088.1	novel transcript
8.567948076312018e-64	2.189038514603375	0.21	0.074	2.5410820404726183e-59	GFAP+_astro_radGlia	AC022558.2	novel transcript, antisense to HOMER2, C15orf40 and BTBD1
9.236515137029605e-64	0.6009226328804809	0.448	0.218	2.7393656593402403e-59	GFAP+_astro_radGlia	CACNB4	calcium voltage-gated channel auxiliary subunit beta 4 [Source:HGNC Symbol;Acc:HGNC:1404]
1.38139528519e-63	2.779366484539558	0.063	0.009	4.096942136816502e-59	GFAP+_astro_radGlia	AC068025.1	novel transcript, antisense to TAOK1
1.3920266189506932e-63	1.8312970624417506	0.145	0.039	4.128472546483966e-59	GFAP+_astro_radGlia	LINC00240	long intergenic non-protein coding RNA 240 [Source:HGNC Symbol;Acc:HGNC:18772]
1.4663923501282677e-63	1.2434176089994209	0.184	0.057	4.3490264320104165e-59	GFAP+_astro_radGlia	FRRS1L	ferric chelate reductase 1 like [Source:HGNC Symbol;Acc:HGNC:1362]
1.574461281336713e-63	1.0319	0.366	0.175	4.669537268188423e-59	GFAP+_astro_radGlia	CDKL3	cyclin dependent kinase like 3 [Source:HGNC Symbol;Acc:HGNC:15483]
2.4136432338574054e-63	1.3440793108012512	0.212	0.075	7.158383102974293e-59	GFAP+_astro_radGlia	ABCA3	ATP binding cassette subfamily A member 3 [Source:HGNC Symbol;Acc:HGNC:33]
2.654897515235079e-63	1.2856842641765982	0.362	0.171	7.873895050684197e-59	GFAP+_astro_radGlia	GREB1L	GREB1 like retinoic acid receptor coactivator [Source:HGNC Symbol;Acc:HGNC:31042]
3.161332104919474e-63	5.44972	0.024	0.001	9.375878756770177e-59	GFAP+_astro_radGlia	AC104088.3	novel transcript
3.2872291454711306e-63	1.9966114701428834	0.12	0.03	9.74926419963828e-59	GFAP+_astro_radGlia	LINC02427	long intergenic non-protein coding RNA 2427 [Source:HGNC Symbol;Acc:HGNC:53358]
4.050469052819038e-63	2.8980003006151818	0.082	0.013	1.2012881116850703e-58	GFAP+_astro_radGlia	PAQR6	progestin and adipoQ receptor family member 6 [Source:HGNC Symbol;Acc:HGNC:30132]
4.73288789755778e-63	1.4637275224410555	0.265	0.109	1.4036798926576865e-58	GFAP+_astro_radGlia	MUS81	MUS81 structure-specific endonuclease subunit [Source:HGNC Symbol;Acc:HGNC:29814]
5.098328004251893e-63	0.5348998580262425	0.623	0.375	1.5120621195010265e-58	GFAP+_astro_radGlia	PLSCR4	phospholipid scramblase 4 [Source:HGNC Symbol;Acc:HGNC:16497]
5.75044277852856e-63	0.9366500106992515	0.653	0.457	1.705466319256e-58	GFAP+_astro_radGlia	KIF2A	kinesin family member 2A [Source:HGNC Symbol;Acc:HGNC:6318]
1.0455401987783052e-62	1.474868892563794	0.299	0.133	3.1008631215366976e-58	GFAP+_astro_radGlia	AKNAD1	AKNA domain containing 1 [Source:HGNC Symbol;Acc:HGNC:28398]
2.1871778741628858e-62	0.957455	0.384	0.186	6.486732139192287e-58	GFAP+_astro_radGlia	MEGF9	multiple EGF like domains 9 [Source:HGNC Symbol;Acc:HGNC:3234]
2.5560566053511736e-62	4.663478665988905	0.027	0.001	7.58075268015051e-58	GFAP+_astro_radGlia	GPR158-AS1	GPR158 antisense RNA 1 [Source:HGNC Symbol;Acc:HGNC:44163]
2.657195180775717e-62	2.7787663245619982	0.064	0.009	7.880709467144622e-58	GFAP+_astro_radGlia	AL162411.1	novel transcript
2.7090226617485595e-62	1.6425952493097027	0.157	0.047	8.034419410213878e-58	GFAP+_astro_radGlia	AL360015.1	novel transcript
2.811818998234744e-62	0.8257749270849555	0.362	0.165	8.339292784964603e-58	GFAP+_astro_radGlia	DIRC3	disrupted in renal carcinoma 3 [Source:HGNC Symbol;Acc:HGNC:17805]
2.847809378330612e-62	1.2684892163803785	0.26	0.101	8.446033054252929e-58	GFAP+_astro_radGlia	SMARCD3	SWI/SNF related, matrix associated, actin dependent regulator of chromatin, subfamily d, member 3 [Source:HGNC Symbol;Acc:HGNC:11108]
3.0666405421439355e-62	2.849336646287083	0.067	0.01	9.095042519890484e-58	GFAP+_astro_radGlia	MYH15	myosin heavy chain 15 [Source:HGNC Symbol;Acc:HGNC:31073]
3.8189437942673777e-62	0.5955996597602529	0.536	0.285	1.1326223505038189e-57	GFAP+_astro_radGlia	XKR6	XK related 6 [Source:HGNC Symbol;Acc:HGNC:27806]
4.835825379392683e-62	1.5432243023326855	0.245	0.094	1.434209091020282e-57	GFAP+_astro_radGlia	FADS3	fatty acid desaturase 3 [Source:HGNC Symbol;Acc:HGNC:3576]
6.429078507460361e-62	1.48402	0.25	0.097	1.9067361037425936e-57	GFAP+_astro_radGlia	OBSL1	obscurin like 1 [Source:HGNC Symbol;Acc:HGNC:29092]
7.725755223511829e-62	1.339208621148346	0.275	0.115	2.291304484189138e-57	GFAP+_astro_radGlia	FAM27C	family with sequence similarity 27 member C [Source:HGNC Symbol;Acc:HGNC:23668]
8.847897484500132e-62	1.6306429523278714	0.156	0.047	2.6241094359530494e-57	GFAP+_astro_radGlia	WEE2-AS1	WEE2 antisense RNA 1 [Source:HGNC Symbol;Acc:HGNC:48669]
9.651206152540263e-62	3.629540353828885	0.04	0.003	2.862354720720391e-57	GFAP+_astro_radGlia	SOX1	SRY-box transcription factor 1 [Source:HGNC Symbol;Acc:HGNC:11189]
1.0044460906823536e-61	4.427630565608275	0.032	0.002	2.9789862157457244e-57	GFAP+_astro_radGlia	AC079584.1	novel transcript
1.0755560502109939e-61	3.9875261506685202	0.039	0.003	3.189884133715766e-57	GFAP+_astro_radGlia	AL590608.1	novel transcript
1.2767091493180755e-61	1.7411087041467044	0.17	0.051	3.786463995047548e-57	GFAP+_astro_radGlia	IFFO1	intermediate filament family orphan 1 [Source:HGNC Symbol;Acc:HGNC:24970]
1.3249917531067287e-61	5.159309480884279	0.022	0.001	3.929660541363936e-57	GFAP+_astro_radGlia	NDP-AS1	NDP antisense RNA 1 [Source:HGNC Symbol;Acc:HGNC:40395]
1.5259642259169975e-61	1.3204949836523505	0.222	0.073	4.525704701224631e-57	GFAP+_astro_radGlia	DNALI1	dynein axonemal light intermediate chain 1 [Source:HGNC Symbol;Acc:HGNC:14353]
1.646060154139243e-61	1.1453801850637861	0.498	0.298	4.881885205146167e-57	GFAP+_astro_radGlia	NRP2	neuropilin 2 [Source:HGNC Symbol;Acc:HGNC:8005]
1.7391325999710594e-61	1.2494018428028397	0.321	0.149	5.157919464994168e-57	GFAP+_astro_radGlia	GNPTG	N-acetylglucosamine-1-phosphate transferase subunit gamma [Source:HGNC Symbol;Acc:HGNC:23026]
2.416758533690183e-61	2.1750986593247066	0.153	0.041	7.167622459218345e-57	GFAP+_astro_radGlia	SNORC	secondary ossification center associated regulator of chondrocyte maturation [Source:HGNC Symbol;Acc:HGNC:33763]
3.804290132337766e-61	0.46303540631737916	0.342	0.15	1.1282763674487345e-56	GFAP+_astro_radGlia	TMEM231	transmembrane protein 231 [Source:HGNC Symbol;Acc:HGNC:37234]
3.941862805589861e-61	2.85385	0.083	0.015	1.169077670881841e-56	GFAP+_astro_radGlia	DNAJB5	DnaJ heat shock protein family (Hsp40) member B5 [Source:HGNC Symbol;Acc:HGNC:14887]
4.317472688242238e-61	0.9818592029266294	0.45	0.248	1.280476049878883e-56	GFAP+_astro_radGlia	PWWP3A	PWWP domain containing 3A, DNA repair factor [Source:HGNC Symbol;Acc:HGNC:29641]
4.395162617316097e-61	0.649236	0.773	0.576	1.303517329043608e-56	GFAP+_astro_radGlia	MAP2K5	mitogen-activated protein kinase kinase 5 [Source:HGNC Symbol;Acc:HGNC:6845]
4.484134526691069e-61	2.9849449343290395	0.08	0.014	1.3299046179260373e-56	GFAP+_astro_radGlia	AL596087.2	novel transcript
5.80386657751092e-61	1.2863060656642642	0.181	0.056	1.7213107495581885e-56	GFAP+_astro_radGlia	NRXN2	neurexin 2 [Source:HGNC Symbol;Acc:HGNC:8009]
7.725349935212747e-61	2.0842874691376654	0.081	0.015	2.2911842837853966e-56	GFAP+_astro_radGlia	KY	kyphoscoliosis peptidase [Source:HGNC Symbol;Acc:HGNC:26576]
9.175944551485607e-61	0.5992986972107666	0.553	0.313	2.7214016350796014e-56	GFAP+_astro_radGlia	CHN1	chimerin 1 [Source:HGNC Symbol;Acc:HGNC:1943]
1.244786705016619e-60	5.563852461094289	0.029	0.001	3.691788409738289e-56	GFAP+_astro_radGlia	C1QL4	complement C1q like 4 [Source:HGNC Symbol;Acc:HGNC:31416]
1.3994170611294244e-60	1.9487908063533315	0.133	0.036	4.150391119897647e-56	GFAP+_astro_radGlia	AC009879.4	novel transcript, antisense to RRS1
1.4811538077811354e-60	1.8294245343979905	0.185	0.061	4.392805963117291e-56	GFAP+_astro_radGlia	TMEM47	transmembrane protein 47 [Source:HGNC Symbol;Acc:HGNC:18515]
2.2292402708679686e-60	2.64689	0.074	0.012	6.611480795340221e-56	GFAP+_astro_radGlia	AC108471.2	novel transcript
2.749132960877365e-60	1.9464944961030377	0.142	0.041	8.1533785353700895e-56	GFAP+_astro_radGlia	TMEM229B	transmembrane protein 229B [Source:HGNC Symbol;Acc:HGNC:20130]
2.972982197765144e-60	1.4418822286254984	0.205	0.072	8.817270602131864e-56	GFAP+_astro_radGlia	FAM47E	family with sequence similarity 47 member E [Source:HGNC Symbol;Acc:HGNC:34343]
3.220789743139255e-60	0.5995270274435881	0.557	0.316	9.552218220202402e-56	GFAP+_astro_radGlia	RHOQ	ras homolog family member Q [Source:HGNC Symbol;Acc:HGNC:17736]
3.230770219429093e-60	2.6906528963502194	0.089	0.017	9.581818316782804e-56	GFAP+_astro_radGlia	SLC4A3	solute carrier family 4 member 3 [Source:HGNC Symbol;Acc:HGNC:11029]
3.655915040266283e-60	3.6888653646594864	0.039	0.003	1.0842712826421743e-55	GFAP+_astro_radGlia	NPAS4	neuronal PAS domain protein 4 [Source:HGNC Symbol;Acc:HGNC:18983]
9.438443080417177e-60	1.0415934790931065	0.476	0.273	2.7992534487901266e-55	GFAP+_astro_radGlia	CCND2	cyclin D2 [Source:HGNC Symbol;Acc:HGNC:1583]
9.59302014672289e-60	1.2118731338619781	0.319	0.146	2.845097915115075e-55	GFAP+_astro_radGlia	GAS8	growth arrest specific 8 [Source:HGNC Symbol;Acc:HGNC:4166]
9.733081781652224e-60	0.5271785372678731	0.289	0.115	2.8866373948024167e-55	GFAP+_astro_radGlia	MAATS1	MYCBP associated and testis expressed 1 [Source:HGNC Symbol;Acc:HGNC:24010]
1.0354316859494027e-59	1.768398922035774	0.155	0.045	3.0708832941887384e-55	GFAP+_astro_radGlia	ALK	ALK receptor tyrosine kinase [Source:HGNC Symbol;Acc:HGNC:427]
1.1285171802661999e-59	1.3275372457259047	0.225	0.081	3.3469562532334954e-55	GFAP+_astro_radGlia	MEIS3	Meis homeobox 3 [Source:HGNC Symbol;Acc:HGNC:29537]
1.3318790748932803e-59	1.4739413499204548	0.291	0.133	3.9500869603184906e-55	GFAP+_astro_radGlia	YTHDF1	YTH N6-methyladenosine RNA binding protein 1 [Source:HGNC Symbol;Acc:HGNC:15867]
1.3755745801123637e-59	0.884672	0.287	0.119	4.079679089697248e-55	GFAP+_astro_radGlia	ZNF19	zinc finger protein 19 [Source:HGNC Symbol;Acc:HGNC:12981]
1.3828287778636066e-59	2.2205588102209544	0.093	0.02	4.101193589387884e-55	GFAP+_astro_radGlia	AC006116.8	novel transcript, antisense to ZSCAN5A
1.4153364002525039e-59	0.7497182345148742	0.583	0.348	4.197604695868876e-55	GFAP+_astro_radGlia	KIAA1958	KIAA1958 [Source:HGNC Symbol;Acc:HGNC:23427]
2.0720617957332656e-59	2.7437289701605887	0.067	0.01	6.145320873785719e-55	GFAP+_astro_radGlia	PCDHB9	protocadherin beta 9 [Source:HGNC Symbol;Acc:HGNC:8694]
2.6604434538592677e-59	1.5405053935815132	0.166	0.053	7.890343195455816e-55	GFAP+_astro_radGlia	PCDHGA10	protocadherin gamma subfamily A, 10 [Source:HGNC Symbol;Acc:HGNC:8697]
2.9818830780262183e-59	0.8819630186589114	0.509	0.295	8.843668832810158e-55	GFAP+_astro_radGlia	B3GALNT2	beta-1,3-N-acetylgalactosaminyltransferase 2 [Source:HGNC Symbol;Acc:HGNC:28596]
4.160432625015382e-59	1.1520841876229255	0.326	0.152	1.233901107927062e-54	GFAP+_astro_radGlia	ZKSCAN7-AS1	ZKSCAN7 ZNF cluster antisense RNA 1 [Source:HGNC Symbol;Acc:HGNC:53964]
4.989979571889222e-59	0.7558803075132668	0.305	0.127	1.4799281414309054e-54	GFAP+_astro_radGlia	EFHC2	EF-hand domain containing 2 [Source:HGNC Symbol;Acc:HGNC:26233]
6.593489802747617e-59	0.7649032002178249	0.314	0.129	1.9554972056988883e-54	GFAP+_astro_radGlia	CAMK4	calcium/calmodulin dependent protein kinase IV [Source:HGNC Symbol;Acc:HGNC:1464]
7.555964951679374e-59	1.5515495719307784	0.253	0.106	2.2409480853690686e-54	GFAP+_astro_radGlia	WBP2	WW domain binding protein 2 [Source:HGNC Symbol;Acc:HGNC:12738]
8.98030082214206e-59	0.9904866943999023	0.522	0.317	2.663377617830892e-54	GFAP+_astro_radGlia	WDR1	WD repeat domain 1 [Source:HGNC Symbol;Acc:HGNC:12754]
9.848060242178401e-59	0.8577882947076415	0.653	0.467	2.92073770662527e-54	GFAP+_astro_radGlia	PPP2CB	protein phosphatase 2 catalytic subunit beta [Source:HGNC Symbol;Acc:HGNC:9300]
1.4498774006837902e-58	1.0105190399555273	0.428	0.231	4.300046394947985e-54	GFAP+_astro_radGlia	SGSM2	small G protein signaling modulator 2 [Source:HGNC Symbol;Acc:HGNC:29026]
1.4737982794415477e-58	0.7898105346884763	0.226	0.079	4.370990937167742e-54	GFAP+_astro_radGlia	NPL	N-acetylneuraminate pyruvate lyase [Source:HGNC Symbol;Acc:HGNC:16781]
2.5214100307863075e-58	7.101697623883026	0.018	0	7.477997869306031e-54	GFAP+_astro_radGlia	AC116345.3	novel transcript
4.192880276074679e-58	3.088401059023667	0.083	0.016	1.2435244322782283e-53	GFAP+_astro_radGlia	AL133444.1	novel transcript
5.218168947522768e-58	1.066657575903693	0.375	0.188	1.5476045464563025e-53	GFAP+_astro_radGlia	SHISA5	shisa family member 5 [Source:HGNC Symbol;Acc:HGNC:30376]
6.872359291641842e-58	1.301685258529215	0.195	0.068	2.0382043187151375e-53	GFAP+_astro_radGlia	AC006148.1	novel transcript
8.02451157946014e-58	3.0818741370300553	0.033	0.002	2.3799096442362884e-53	GFAP+_astro_radGlia	AL360267.2	novel transcript
8.625819665085642e-58	1.0171255650906492	0.467	0.268	2.5582455962711e-53	GFAP+_astro_radGlia	AC074032.1	novel transcript, antisense to CERS5
9.069568651154778e-58	2.254098341303295	0.09	0.019	2.689852670559484e-53	GFAP+_astro_radGlia	AL021393.1	novel transcript
9.739317100217227e-58	3.976854343298766	0.037	0.003	2.888486665582425e-53	GFAP+_astro_radGlia	AC097658.2	novel transcript
1.1487604270590946e-57	0.6149011254980226	0.762	0.56	3.4069936745718627e-53	GFAP+_astro_radGlia	ZNF518A	zinc finger protein 518A [Source:HGNC Symbol;Acc:HGNC:29009]
1.4753221210945544e-57	0.9833491557985092	0.371	0.184	4.375510346742229e-53	GFAP+_astro_radGlia	AL356599.1	novel transcript, antisense to SHPRH
1.6511059204800592e-57	3.0926888435226902	0.047	0.005	4.896849938959759e-53	GFAP+_astro_radGlia	EPHA5-AS1	EPHA5 antisense RNA 1 [Source:HGNC Symbol;Acc:HGNC:50602]
1.673483517999653e-57	3.306704107854332	0.058	0.008	4.963217417683371e-53	GFAP+_astro_radGlia	TMPRSS7	transmembrane serine protease 7 [Source:HGNC Symbol;Acc:HGNC:30846]
1.94874778346222e-57	3.2642404449169526	0.055	0.006	5.7795961761922525e-53	GFAP+_astro_radGlia	SLC38A3	solute carrier family 38 member 3 [Source:HGNC Symbol;Acc:HGNC:18044]
1.9724583297813994e-57	0.734832	0.633	0.417	5.849916914465675e-53	GFAP+_astro_radGlia	FAM171A1	family with sequence similarity 171 member A1 [Source:HGNC Symbol;Acc:HGNC:23522]
2.0415340745141637e-57	1.4261419330738943	0.181	0.062	6.054781758194107e-53	GFAP+_astro_radGlia	AC051619.5	novel transcript, antisense to SLC28A2
2.4197260573368234e-57	1.0811725600266222	0.387	0.204	7.176423540849551e-53	GFAP+_astro_radGlia	EPM2A	EPM2A glucan phosphatase, laforin [Source:HGNC Symbol;Acc:HGNC:3413]
2.986807712592548e-57	1.9574547236654345	0.187	0.064	8.85827431400698e-53	GFAP+_astro_radGlia	TUB	TUB bipartite transcription factor [Source:HGNC Symbol;Acc:HGNC:12406]
3.619592908346952e-57	1.1374176593399343	0.216	0.076	1.073498864757539e-52	GFAP+_astro_radGlia	GREB1	growth regulating estrogen receptor binding 1 [Source:HGNC Symbol;Acc:HGNC:24885]
3.804363824632798e-57	0.7476843275461785	0.481	0.247	1.1282982231095952e-52	GFAP+_astro_radGlia	SORCS2	sortilin related VPS10 domain containing receptor 2 [Source:HGNC Symbol;Acc:HGNC:16698]
4.409039971595172e-57	1.3998717773017986	0.219	0.084	1.3076330747756962e-52	GFAP+_astro_radGlia	ST7-AS2	ST7 antisense RNA 2 [Source:HGNC Symbol;Acc:HGNC:16044]
5.29346752165945e-57	2.22804	0.114	0.029	1.5699365975737598e-52	GFAP+_astro_radGlia	STON1	stonin 1 [Source:HGNC Symbol;Acc:HGNC:17003]
5.337776716202493e-57	1.7048909568460997	0.17	0.056	1.5830778184913355e-52	GFAP+_astro_radGlia	FAM78B	family with sequence similarity 78 member B [Source:HGNC Symbol;Acc:HGNC:13495]
5.410971056448302e-57	0.3877559638057442	0.72	0.46	1.6047857959214375e-52	GFAP+_astro_radGlia	GAREM1	GRB2 associated regulator of MAPK1 subtype 1 [Source:HGNC Symbol;Acc:HGNC:26136]
5.465344235494655e-57	3.9594303093053416	0.037	0.003	1.6209117933630047e-52	GFAP+_astro_radGlia	AL158840.1	novel transcript
5.550492000972232e-57	4.083492059797424	0.033	0.002	1.6461649176483448e-52	GFAP+_astro_radGlia	GCSIR	GPR55 cis regulatory suppressor of immune response RNA [Source:HGNC Symbol;Acc:HGNC:54400]
5.834862078418111e-57	1.460875742593137	0.322	0.152	1.730503395217243e-52	GFAP+_astro_radGlia	MTURN	maturin, neural progenitor differentiation regulator homolog [Source:HGNC Symbol;Acc:HGNC:25457]
6.157713772562308e-57	0.8174672635070919	0.779	0.623	1.8262547506665293e-52	GFAP+_astro_radGlia	TPM4	tropomyosin 4 [Source:HGNC Symbol;Acc:HGNC:12013]
6.213423064018877e-57	0.9515888017822316	0.352	0.17	1.8427770123267186e-52	GFAP+_astro_radGlia	PAAF1	proteasomal ATPase associated factor 1 [Source:HGNC Symbol;Acc:HGNC:25687]
7.553760565655467e-57	3.9797942763377545	0.036	0.003	2.2402943085620983e-52	GFAP+_astro_radGlia	AC010157.1	novel transcript
1.0623028376100548e-56	0.33746303319592386	0.676	0.406	3.1505777557839005e-52	GFAP+_astro_radGlia	GRIP1	glutamate receptor interacting protein 1 [Source:HGNC Symbol;Acc:HGNC:18708]
1.2441356367789168e-56	1.8008858023662182	0.16	0.051	3.6898574715589114e-52	GFAP+_astro_radGlia	ZBTB20-AS1	ZBTB20 antisense RNA 1 [Source:HGNC Symbol;Acc:HGNC:40640]
1.3614525851390944e-56	2.7750399740149256	0.071	0.012	4.037796077005526e-52	GFAP+_astro_radGlia	AC009779.2	novel transcript, antisense to CD63
1.9236500056777477e-56	1.2810271815500447	0.347	0.175	5.705161186839064e-52	GFAP+_astro_radGlia	ARNTL	aryl hydrocarbon receptor nuclear translocator like [Source:HGNC Symbol;Acc:HGNC:701]
1.9726204952658351e-56	1.6637882924343528	0.178	0.061	5.850397864859414e-52	GFAP+_astro_radGlia	LINC00970	long intergenic non-protein coding RNA 970 [Source:HGNC Symbol;Acc:HGNC:48730]
2.2087120730217254e-56	1.5800631740764388	0.191	0.07	6.5505982661678334e-52	GFAP+_astro_radGlia	OLMALINC	oligodendrocyte maturation-associated long intergenic non-coding RNA [Source:HGNC Symbol;Acc:HGNC:28060]
2.552369682707918e-56	5.964548033338873	0.019	0	7.569818004975143e-52	GFAP+_astro_radGlia	AL445209.1	novel transcript, antisense to POU4F1
2.552409405289038e-56	1.6134140947375568	0.177	0.061	7.569935814206229e-52	GFAP+_astro_radGlia	ZNF23	zinc finger protein 23 [Source:HGNC Symbol;Acc:HGNC:13023]
2.7834169523370735e-56	0.5784499336358723	0.691	0.459	8.255057997241293e-52	GFAP+_astro_radGlia	NEK1	NIMA related kinase 1 [Source:HGNC Symbol;Acc:HGNC:7744]
3.502919647299481e-56	1.1086163127117021	0.19	0.067	1.0388959089960801e-51	GFAP+_astro_radGlia	EAF2	ELL associated factor 2 [Source:HGNC Symbol;Acc:HGNC:23115]
7.807774143091291e-56	2.193435972974532	0.082	0.016	2.315629655358015e-51	GFAP+_astro_radGlia	TTBK1	tau tubulin kinase 1 [Source:HGNC Symbol;Acc:HGNC:19140]
9.788943563972601e-56	1.0187494472811305	0.321	0.147	2.903204882202994e-51	GFAP+_astro_radGlia	SCN8A	sodium voltage-gated channel alpha subunit 8 [Source:HGNC Symbol;Acc:HGNC:10596]
1.1603559873439848e-55	0.4232328095845408	0.341	0.154	3.4413837872647904e-51	GFAP+_astro_radGlia	C4orf47	chromosome 4 open reading frame 47 [Source:HGNC Symbol;Acc:HGNC:34346]
1.2322640501275411e-55	3.579401290570449	0.042	0.004	3.6546487198682615e-51	GFAP+_astro_radGlia	AC009102.4	novel transcript, antisense to GNAO1
1.3868541298905887e-55	3.213437763824726	0.04	0.004	4.113131978429508e-51	GFAP+_astro_radGlia	AC005692.3	novel transcript
1.5370624924036005e-55	3.7581919807621844	0.033	0.002	4.5586199399705984e-51	GFAP+_astro_radGlia	AC016705.1	novel transcript, antisense to ARNT2
1.973599520552167e-55	1.145032719042433	0.3	0.137	5.853301458053618e-51	GFAP+_astro_radGlia	ZNF318	zinc finger protein 318 [Source:HGNC Symbol;Acc:HGNC:13578]
2.38858609560464e-55	0.564254	0.272	0.107	7.084068642344241e-51	GFAP+_astro_radGlia	SORCS3	sortilin related VPS10 domain containing receptor 3 [Source:HGNC Symbol;Acc:HGNC:16699]
2.6337584100911557e-55	3.6121594987168626	0.045	0.004	7.811200692648349e-51	GFAP+_astro_radGlia	PPP1R1A	protein phosphatase 1 regulatory inhibitor subunit 1A [Source:HGNC Symbol;Acc:HGNC:9286]
4.156900612779033e-55	0.691203	0.292	0.122	1.2328535837380055e-50	GFAP+_astro_radGlia	UNC79	unc-79 homolog, NALCN channel complex subunit [Source:HGNC Symbol;Acc:HGNC:19966]
4.831745960377212e-55	0.6752921886904767	0.579	0.354	1.4329992169286734e-50	GFAP+_astro_radGlia	AZIN1-AS1	AZIN1 antisense RNA 1 [Source:HGNC Symbol;Acc:HGNC:51558]
4.887538645839586e-55	1.1178238114037338	0.14	0.032	1.4495462115831044e-50	GFAP+_astro_radGlia	FSTL5	follistatin like 5 [Source:HGNC Symbol;Acc:HGNC:21386]
6.744769812333607e-55	2.3948290586018324	0.071	0.012	2.0003638309419013e-50	GFAP+_astro_radGlia	SOX5-AS1	SOX5 antisense RNA 1 [Source:HGNC Symbol;Acc:HGNC:53311]
7.33856137950834e-55	2.0911263280824466	0.092	0.02	2.1764705339345835e-50	GFAP+_astro_radGlia	SYCP3	synaptonemal complex protein 3 [Source:HGNC Symbol;Acc:HGNC:18130]
8.444843274222705e-55	0.6008407339251567	0.743	0.549	2.50457161826897e-50	GFAP+_astro_radGlia	AF117829.1	novel transcript
9.691941899180411e-55	2.586745070221826	0.07	0.012	2.874436128458926e-50	GFAP+_astro_radGlia	SMAD1-AS1	SMAD1 antisense RNA 1 [Source:HGNC Symbol;Acc:HGNC:49379]
1.0926729923890221e-54	2.215394103782589	0.052	0.006	3.240649560827362e-50	GFAP+_astro_radGlia	AC006058.1	novel transcript
1.1100606355366686e-54	4.172949357568653	0.027	0.001	3.292217832874652e-50	GFAP+_astro_radGlia	AP006295.1	novel transcript
1.121183444420761e-54	0.7064609891258974	0.472	0.261	3.3252058594630927e-50	GFAP+_astro_radGlia	CC2D2A	coiled-coil and C2 domain containing 2A [Source:HGNC Symbol;Acc:HGNC:29253]
1.2849949048424237e-54	1.881247280421143	0.122	0.033	3.81103788878166e-50	GFAP+_astro_radGlia	SHC4	SHC adaptor protein 4 [Source:HGNC Symbol;Acc:HGNC:16743]
1.3298223206176173e-54	1.7744791337787262	0.143	0.044	3.9439870384877295e-50	GFAP+_astro_radGlia	LIFR-AS1	LIFR antisense RNA 1 [Source:HGNC Symbol;Acc:HGNC:43600]
1.3769705518043182e-54	2.934017431217854	0.057	0.008	4.083819262541247e-50	GFAP+_astro_radGlia	AC018832.1	novel transcript
1.8542598730279128e-54	0.5742009008031473	0.79	0.606	5.499363931426184e-50	GFAP+_astro_radGlia	XPR1	xenotropic and polytropic retrovirus receptor 1 [Source:HGNC Symbol;Acc:HGNC:12827]
2.3851149025071474e-54	1.0977197529922076	0.202	0.073	7.073773777855698e-50	GFAP+_astro_radGlia	AC027288.3	novel transcript
3.029496348126508e-54	4.5833717889178995	0.023	0.001	8.984880269273596e-50	GFAP+_astro_radGlia	AC068535.1	novel transcript
3.7263602609094824e-54	0.7494924662866134	0.315	0.141	1.1051639261805342e-49	GFAP+_astro_radGlia	SYN3	synapsin III [Source:HGNC Symbol;Acc:HGNC:11496]
5.1912557233162763e-54	1.0745477308077465	0.205	0.075	1.5396226224211412e-49	GFAP+_astro_radGlia	TMC1	transmembrane channel like 1 [Source:HGNC Symbol;Acc:HGNC:16513]
5.637867148934323e-54	2.5883310157335755	0.059	0.009	1.6720786390309413e-49	GFAP+_astro_radGlia	SLC51B	solute carrier family 51 beta subunit [Source:HGNC Symbol;Acc:HGNC:29956]
6.820377226528807e-54	0.9656713588573829	0.76	0.588	2.0227874778439137e-49	GFAP+_astro_radGlia	TSC22D2	TSC22 domain family member 2 [Source:HGNC Symbol;Acc:HGNC:29095]
6.924208026300626e-54	0.6443725938203072	0.653	0.427	2.05358161644024e-49	GFAP+_astro_radGlia	GABPB1-AS1	GABPB1 antisense RNA 1 [Source:HGNC Symbol;Acc:HGNC:44157]
7.557297197503757e-54	2.4448995712671624	0.079	0.015	2.2413432028356642e-49	GFAP+_astro_radGlia	PRDM8	PR/SET domain 8 [Source:HGNC Symbol;Acc:HGNC:13993]
9.18360416251232e-54	0.685037	0.626	0.392	2.723673322517904e-49	GFAP+_astro_radGlia	MSN	moesin [Source:HGNC Symbol;Acc:HGNC:7373]
9.603260350856798e-54	0.324718	0.495	0.261	2.8481349548571092e-49	GFAP+_astro_radGlia	CEP126	centrosomal protein 126 [Source:HGNC Symbol;Acc:HGNC:29264]
9.899699905469239e-54	3.480299849104764	0.047	0.005	2.936052997964067e-49	GFAP+_astro_radGlia	LINC00844	long intergenic non-protein coding RNA 844 [Source:HGNC Symbol;Acc:HGNC:45031]
1.1501055957943611e-53	1.3543593045599363	0.188	0.067	3.4109831760069165e-49	GFAP+_astro_radGlia	MUSK	muscle associated receptor tyrosine kinase [Source:HGNC Symbol;Acc:HGNC:7525]
1.8976397273370009e-53	1.6070573024797044	0.153	0.048	5.628019903336077e-49	GFAP+_astro_radGlia	PCYT1B	phosphate cytidylyltransferase 1, choline, beta [Source:HGNC Symbol;Acc:HGNC:8755]
2.1092757168932383e-53	2.295719757007441	0.097	0.022	6.255689921161966e-49	GFAP+_astro_radGlia	AC006270.1	novel transcript, antisense to TANC2
2.191940626540204e-53	2.411207886326824	0.069	0.012	6.5008575101929376e-49	GFAP+_astro_radGlia	LINC00298	long intergenic non-protein coding RNA 298 [Source:HGNC Symbol;Acc:HGNC:49257]
3.2325952421961937e-53	1.0203262938398026	0.284	0.125	9.587230969305472e-49	GFAP+_astro_radGlia	MAP9	microtubule associated protein 9 [Source:HGNC Symbol;Acc:HGNC:26118]
4.0061075060563215e-53	2.038844706021787	0.14	0.041	1.1881313641461839e-48	GFAP+_astro_radGlia	RBM38	RNA binding motif protein 38 [Source:HGNC Symbol;Acc:HGNC:15818]
5.053959388028595e-53	1.7929201091774178	0.117	0.031	1.4989032753015206e-48	GFAP+_astro_radGlia	AC239809.3	novel transcript
5.169493727349058e-53	1.3772198621831628	0.219	0.088	1.5331684496571835e-48	GFAP+_astro_radGlia	ZNF561-AS1	ZNF561 antisense RNA 1 (head to head) [Source:HGNC Symbol;Acc:HGNC:27613]
5.202127119859742e-53	1.2292699355839913	0.414	0.238	1.5428468612080023e-48	GFAP+_astro_radGlia	LBR	lamin B receptor [Source:HGNC Symbol;Acc:HGNC:6518]
5.685696738988952e-53	0.7582074302471891	0.456	0.255	1.6862639388493434e-48	GFAP+_astro_radGlia	FSD1L	fibronectin type III and SPRY domain containing 1 like [Source:HGNC Symbol;Acc:HGNC:13753]
6.41104898013168e-53	0.9549990637979453	0.436	0.248	1.9013889065274536e-48	GFAP+_astro_radGlia	ZSCAN18	zinc finger and SCAN domain containing 18 [Source:HGNC Symbol;Acc:HGNC:21037]
7.990331852490677e-53	2.7584965797190297	0.048	0.006	2.369772620811685e-48	GFAP+_astro_radGlia	AC087857.1	novel transcript
8.839020253317499e-53	2.146929975230037	0.091	0.02	2.6214766267289036e-48	GFAP+_astro_radGlia	RENBP	renin binding protein [Source:HGNC Symbol;Acc:HGNC:9959]
9.646740963486264e-53	6.937303715097772	0.016	0	2.8610304349507564e-48	GFAP+_astro_radGlia	AL031056.2	novel transcript
1.0393198708005748e-52	1.5672790621966373	0.181	0.063	3.082414872820345e-48	GFAP+_astro_radGlia	SNX32	sorting nexin 32 [Source:HGNC Symbol;Acc:HGNC:26423]
1.2487346641843824e-52	4.146677512917881	0.028	0.002	3.7034972670380416e-48	GFAP+_astro_radGlia	PLXNB3	plexin B3 [Source:HGNC Symbol;Acc:HGNC:9105]
1.2763239179259412e-52	1.4033297064833805	0.176	0.062	3.7853214757847564e-48	GFAP+_astro_radGlia	P2RX7	purinergic receptor P2X 7 [Source:HGNC Symbol;Acc:HGNC:8537]
1.5299152480135058e-52	0.45552717497119904	0.408	0.187	4.5374226425584554e-48	GFAP+_astro_radGlia	LRFN5	leucine rich repeat and fibronectin type III domain containing 5 [Source:HGNC Symbol;Acc:HGNC:20360]
1.6449914087712648e-52	1.090420957623253	0.299	0.14	4.878715520133817e-48	GFAP+_astro_radGlia	ZNF334	zinc finger protein 334 [Source:HGNC Symbol;Acc:HGNC:15806]
2.9673202500939997e-52	1.0497569618858456	0.329	0.163	8.800478397728784e-48	GFAP+_astro_radGlia	AASDH	aminoadipate-semialdehyde dehydrogenase [Source:HGNC Symbol;Acc:HGNC:23993]
3.443163471228252e-52	1.815954098391281	0.147	0.046	1.021173422296875e-47	GFAP+_astro_radGlia	DTX3	deltex E3 ubiquitin ligase 3 [Source:HGNC Symbol;Acc:HGNC:24457]
4.940004946095454e-52	0.49344972115003216	0.35	0.168	1.46510666691299e-47	GFAP+_astro_radGlia	IL7	interleukin 7 [Source:HGNC Symbol;Acc:HGNC:6023]
5.794342507319406e-52	1.3351079658305038	0.264	0.117	1.7184861008207893e-47	GFAP+_astro_radGlia	AC007389.1	novel transcript
7.415230794466511e-52	0.485056	0.287	0.124	2.199209149022878e-47	GFAP+_astro_radGlia	CNTNAP3	contactin associated protein like 3 [Source:HGNC Symbol;Acc:HGNC:13834]
7.546015382907698e-52	0.7894854833321936	0.295	0.123	2.237997242262765e-47	GFAP+_astro_radGlia	KCNQ5	potassium voltage-gated channel subfamily Q member 5 [Source:HGNC Symbol;Acc:HGNC:6299]
8.307896619244843e-52	1.1802925403542357	0.424	0.247	2.4639559793356357e-47	GFAP+_astro_radGlia	SLC25A33	solute carrier family 25 member 33 [Source:HGNC Symbol;Acc:HGNC:29681]
8.73291220197364e-52	1.6916477151043119	0.175	0.063	2.590007100861342e-47	GFAP+_astro_radGlia	TRIM65	tripartite motif containing 65 [Source:HGNC Symbol;Acc:HGNC:27316]
9.097064998437962e-52	2.9815744817905037	0.046	0.005	2.698007537236731e-47	GFAP+_astro_radGlia	GRIK1-AS1	GRIK1 antisense RNA 1 [Source:HGNC Symbol;Acc:HGNC:16458]
1.0425955703717232e-51	0.8056727917473161	0.309	0.141	3.092129942608457e-47	GFAP+_astro_radGlia	AP002026.1	novel transcript, antisense to ADH4, ADH6 & ADH1A
1.1180576378725577e-51	1.3834883090554857	0.255	0.112	3.3159353424024317e-47	GFAP+_astro_radGlia	SEC14L2	SEC14 like lipid binding 2 [Source:HGNC Symbol;Acc:HGNC:10699]
1.43297498588351e-51	2.0121419635360027	0.105	0.026	4.249917213133314e-47	GFAP+_astro_radGlia	AC022509.2	novel transcript, antisense to SSPN and ITPR2
1.4614742955915218e-51	1.1107051095259708	0.106	0.024	4.3344404658653354e-47	GFAP+_astro_radGlia	MEIKIN	meiotic kinetochore factor [Source:HGNC Symbol;Acc:HGNC:51253]
1.4626654630567963e-51	2.0351832856175482	0.093	0.02	4.3379732303338466e-47	GFAP+_astro_radGlia	SAMD11	sterile alpha motif domain containing 11 [Source:HGNC Symbol;Acc:HGNC:28706]
1.5196002073711375e-51	0.8040132089617033	0.332	0.157	4.50683029502132e-47	GFAP+_astro_radGlia	IQCA1	IQ motif containing with AAA domain 1 [Source:HGNC Symbol;Acc:HGNC:26195]
2.429016046486506e-51	2.344211051191676	0.073	0.014	7.20397579066968e-47	GFAP+_astro_radGlia	B3GALT5-AS1	B3GALT5 antisense RNA 1 [Source:HGNC Symbol;Acc:HGNC:16424]
2.770723955820745e-51	1.940966234999252	0.1	0.025	8.217413108173166e-47	GFAP+_astro_radGlia	ZIM2	zinc finger imprinted 2 [Source:HGNC Symbol;Acc:HGNC:12875]
3.3655152584884367e-51	1.4280953461288535	0.321	0.156	9.981445153625006e-47	GFAP+_astro_radGlia	HS6ST1	heparan sulfate 6-O-sulfotransferase 1 [Source:HGNC Symbol;Acc:HGNC:5201]
3.370902615587523e-51	0.9811849481947466	0.284	0.13	9.997422977309474e-47	GFAP+_astro_radGlia	AC004540.1	novel transcript
3.6967208885955646e-51	4.009738743685636	0.033	0.003	1.0963734811396725e-46	GFAP+_astro_radGlia	AC083864.2	novel transcript
4.6888490221058965e-51	0.44720057987973816	0.329	0.149	1.3906188429761667e-46	GFAP+_astro_radGlia	BARX2	BARX homeobox 2 [Source:HGNC Symbol;Acc:HGNC:956]
5.1558908987182046e-51	1.3285873305505156	0.204	0.08	1.5291341227418452e-46	GFAP+_astro_radGlia	AC012085.2	novel transcript
6.04399732035056e-51	1.820718571230862	0.162	0.055	1.7925287252695693e-46	GFAP+_astro_radGlia	TSHR	thyroid stimulating hormone receptor [Source:HGNC Symbol;Acc:HGNC:12373]
6.554290724586416e-51	3.9654607373020285	0.029	0.002	1.943871543097839e-46	GFAP+_astro_radGlia	LINC00901	long intergenic non-protein coding RNA 901 [Source:HGNC Symbol;Acc:HGNC:40352]
8.259585186109576e-51	0.6476372173021715	0.246	0.095	2.449627774496378e-46	GFAP+_astro_radGlia	GABRB3	gamma-aminobutyric acid type A receptor beta3 subunit [Source:HGNC Symbol;Acc:HGNC:4083]
8.31666736762655e-51	2.9073734586716387	0.06	0.01	2.4665572078906823e-46	GFAP+_astro_radGlia	AL139424.2	novel transcript
8.474697931692482e-51	2.3127857653460464	0.079	0.016	2.5134259125813563e-46	GFAP+_astro_radGlia	MAP1LC3B2	microtubule associated protein 1 light chain 3 beta 2 [Source:HGNC Symbol;Acc:HGNC:34390]
1.1308269548562507e-50	1.1103669047097788	0.197	0.073	3.353806582712668e-46	GFAP+_astro_radGlia	AC007563.2	novel transcript, antisense to IGFBP5 and TNP1
1.1623547625016148e-50	1.248696812246399	0.229	0.094	3.4473117546272893e-46	GFAP+_astro_radGlia	ACP6	acid phosphatase 6, lysophosphatidic [Source:HGNC Symbol;Acc:HGNC:29609]
1.2544942154752065e-50	1.8766033173977603	0.177	0.061	3.720578944256368e-46	GFAP+_astro_radGlia	GLIPR1	GLI pathogenesis related 1 [Source:HGNC Symbol;Acc:HGNC:17001]
1.3274628374245477e-50	1.1869745735607222	0.23	0.096	3.9369892832337236e-46	GFAP+_astro_radGlia	ENTPD3-AS1	ENTPD3 antisense RNA 1 [Source:HGNC Symbol;Acc:HGNC:26710]
1.3866528200150224e-50	2.306340392757023	0.069	0.013	4.1125349336005536e-46	GFAP+_astro_radGlia	AC067750.1	novel transcript, antisense to BMPR1A
1.3871850947138006e-50	1.5154872628541285	0.13	0.038	4.11411355390219e-46	GFAP+_astro_radGlia	AC010255.3	zinc finger protein 474-like [Source:NCBI gene;Acc:100505841]
1.5723908783453636e-50	1.129286890380832	0.289	0.115	4.663396866996679e-46	GFAP+_astro_radGlia	HAS2	hyaluronan synthase 2 [Source:HGNC Symbol;Acc:HGNC:4819]
1.7201866989814816e-50	2.430393653215898	0.067	0.011	5.101729711839278e-46	GFAP+_astro_radGlia	SCHLAP1	SWI/SNF complex antagonist associated with prostate cancer 1 [Source:HGNC Symbol;Acc:HGNC:48603]
2.6735445919405366e-50	1.621736610360247	0.144	0.046	7.929198550777244e-46	GFAP+_astro_radGlia	AC004039.1	novel transcript, antisense to KIF3A
2.8986223915708634e-50	0.6282315338458763	0.408	0.208	8.596734288920867e-46	GFAP+_astro_radGlia	CAPS2	calcyphosine 2 [Source:HGNC Symbol;Acc:HGNC:16471]
3.088844252505645e-50	0.49940859425901896	0.635	0.404	9.160894284081243e-46	GFAP+_astro_radGlia	RASSF8	Ras association domain family member 8 [Source:HGNC Symbol;Acc:HGNC:13232]
4.2547328858681215e-50	2.842226851369261	0.062	0.01	1.2618686792907675e-45	GFAP+_astro_radGlia	AL162718.1	novel transcript
4.258544415581261e-50	0.9401458151409797	0.305	0.143	1.2629991027730903e-45	GFAP+_astro_radGlia	DUBR	DPPA2 upstream binding RNA [Source:HGNC Symbol;Acc:HGNC:48569]
4.292757715349202e-50	1.4734286338033054	0.539	0.36	1.2731460832182661e-45	GFAP+_astro_radGlia	TMEM164	transmembrane protein 164 [Source:HGNC Symbol;Acc:HGNC:26217]
4.301970036449626e-50	0.847349	0.407	0.218	1.2758782734102301e-45	GFAP+_astro_radGlia	KIF3A	kinesin family member 3A [Source:HGNC Symbol;Acc:HGNC:6319]
5.524908069744642e-50	1.8235129989428933	0.119	0.033	1.6385772353248657e-45	GFAP+_astro_radGlia	IGDCC3	immunoglobulin superfamily DCC subclass member 3 [Source:HGNC Symbol;Acc:HGNC:9700]
6.006641924981417e-50	4.134568796425151	0.04	0.004	1.7814498621109886e-45	GFAP+_astro_radGlia	LINC02136	long intergenic non-protein coding RNA 2136 [Source:HGNC Symbol;Acc:HGNC:52995]
6.182286022753766e-50	0.4743127663154041	0.234	0.101	1.833542388628312e-45	GFAP+_astro_radGlia	RPS4Y1	ribosomal protein S4 Y-linked 1 [Source:HGNC Symbol;Acc:HGNC:10425]
6.945873653186836e-50	1.469484748854136	0.161	0.056	2.0600072080621518e-45	GFAP+_astro_radGlia	KCNB1	potassium voltage-gated channel subfamily B member 1 [Source:HGNC Symbol;Acc:HGNC:6231]
8.060686444492274e-50	1.3683759288001687	0.252	0.111	2.390638385707519e-45	GFAP+_astro_radGlia	CDC25B	cell division cycle 25B [Source:HGNC Symbol;Acc:HGNC:1726]
9.428080146859119e-50	0.9894680008748672	0.321	0.155	2.7961800099554775e-45	GFAP+_astro_radGlia	FAM171B	family with sequence similarity 171 member B [Source:HGNC Symbol;Acc:HGNC:29412]
1.1768897850227182e-49	0.8967882093311278	0.405	0.22	3.4904197244203774e-45	GFAP+_astro_radGlia	FAM228B	family with sequence similarity 228 member B [Source:HGNC Symbol;Acc:HGNC:24736]
1.3343430476886694e-49	0.7818979664598116	0.451	0.26	3.9573946108350555e-45	GFAP+_astro_radGlia	BARD1	BRCA1 associated RING domain 1 [Source:HGNC Symbol;Acc:HGNC:952]
1.4258607924649118e-49	0.3621381818553362	0.326	0.15	4.2288179382924357e-45	GFAP+_astro_radGlia	LRGUK	leucine rich repeats and guanylate kinase domain containing [Source:HGNC Symbol;Acc:HGNC:21964]
1.6475912546425825e-49	0.4545186543910882	0.87	0.727	4.8864261430189714e-45	GFAP+_astro_radGlia	ARHGAP21	Rho GTPase activating protein 21 [Source:HGNC Symbol;Acc:HGNC:23725]
1.704560783364697e-49	0.5188589595467571	0.571	0.341	5.0553863713030184e-45	GFAP+_astro_radGlia	GPR173	G protein-coupled receptor 173 [Source:HGNC Symbol;Acc:HGNC:18186]
2.7005043456889025e-49	1.6264204520034187	0.15	0.048	8.009155788444146e-45	GFAP+_astro_radGlia	PEG3	paternally expressed 3 [Source:HGNC Symbol;Acc:HGNC:8826]
2.9915119256966012e-49	1.284734743784951	0.192	0.072	8.87222606923098e-45	GFAP+_astro_radGlia	SCN1A-AS1	SCN1A and SCN9A antisense RNA 1 [Source:HGNC Symbol;Acc:HGNC:54069]
3.8567874194746124e-49	5.086344799238711	0.022	0.001	1.1438460128677806e-44	GFAP+_astro_radGlia	AC007666.1	novel transcript
3.9613447932952554e-49	1.0121520435582292	0.398	0.222	1.1748556387955068e-44	GFAP+_astro_radGlia	MPC1	mitochondrial pyruvate carrier 1 [Source:HGNC Symbol;Acc:HGNC:21606]
4.175058730316416e-49	3.7580659525907367	0.036	0.004	1.2382389182372429e-44	GFAP+_astro_radGlia	AL512634.1	novel transcript
6.783971786448335e-49	1.4436328259576081	0.188	0.07	2.011990352424847e-44	GFAP+_astro_radGlia	AP001021.3	novel transcript, antisense to L3MBTL4
7.323419761509591e-49	0.9896794217123674	0.329	0.166	2.1719798328685147e-44	GFAP+_astro_radGlia	SH2B1	SH2B adaptor protein 1 [Source:HGNC Symbol;Acc:HGNC:30417]
8.636772470454177e-49	0.7647427376694773	0.504	0.304	2.5614939792872997e-44	GFAP+_astro_radGlia	LINC00472	long intergenic non-protein coding RNA 472 [Source:HGNC Symbol;Acc:HGNC:21380]
8.813598606486491e-49	0.5318484688097791	0.213	0.075	2.6139370747117634e-44	GFAP+_astro_radGlia	FRMPD4	FERM and PDZ domain containing 4 [Source:HGNC Symbol;Acc:HGNC:29007]
1.0278259285824537e-48	3.269011153013579	0.043	0.005	3.048326138989841e-44	GFAP+_astro_radGlia	AP004147.1	novel transcript, antisense to GRIK4
1.121334376819066e-48	1.5576016171101381	0.179	0.063	3.325653494769986e-44	GFAP+_astro_radGlia	AL355612.1	novel transcript
1.3724874318692004e-48	1.077751606007784	0.175	0.059	4.0705232254376745e-44	GFAP+_astro_radGlia	C5orf49	chromosome 5 open reading frame 49 [Source:HGNC Symbol;Acc:HGNC:27028]
1.6833321560941223e-48	1.125035194100989	0.249	0.11	4.992426508543948e-44	GFAP+_astro_radGlia	ZNF471	zinc finger protein 471 [Source:HGNC Symbol;Acc:HGNC:23226]
1.7444438660757602e-48	0.28815880702798835	0.794	0.543	5.17367161800749e-44	GFAP+_astro_radGlia	DYNC2H1	dynein cytoplasmic 2 heavy chain 1 [Source:HGNC Symbol;Acc:HGNC:2962]
1.759653992350376e-48	1.7578843065901322	0.167	0.059	5.218781810512746e-44	GFAP+_astro_radGlia	DDIT3	DNA damage inducible transcript 3 [Source:HGNC Symbol;Acc:HGNC:2726]
1.7902687687942224e-48	2.1306	0.072	0.014	5.309579114489905e-44	GFAP+_astro_radGlia	MIR3659HG	MIR3659 host gene [Source:HGNC Symbol;Acc:HGNC:54306]
1.9794548737217223e-48	0.9685767324313754	0.416	0.237	5.870667264483884e-44	GFAP+_astro_radGlia	ATN1	atrophin 1 [Source:HGNC Symbol;Acc:HGNC:3033]
2.1081554309243695e-48	1.2183030763306213	0.269	0.126	6.252367377035495e-44	GFAP+_astro_radGlia	ZBTB41	zinc finger and BTB domain containing 41 [Source:HGNC Symbol;Acc:HGNC:24819]
2.3812729731197513e-48	1.0975496782502634	0.284	0.13	7.062379383678558e-44	GFAP+_astro_radGlia	NME3	NME/NM23 nucleoside diphosphate kinase 3 [Source:HGNC Symbol;Acc:HGNC:7851]
3.6191357566794643e-48	1.0952437280440106	0.209	0.082	1.0733632827159955e-43	GFAP+_astro_radGlia	TTC25	tetratricopeptide repeat domain 25 [Source:HGNC Symbol;Acc:HGNC:25280]
4.5155318016883237e-48	3.1430077299499475	0.033	0.003	1.3392164217447231e-43	GFAP+_astro_radGlia	AC013553.3	novel transcript, antisense to SLC51B
5.399203085884384e-48	0.8106408653408281	0.696	0.561	1.6012956512115905e-43	GFAP+_astro_radGlia	PJA2	praja ring finger ubiquitin ligase 2 [Source:HGNC Symbol;Acc:HGNC:17481]
6.076884653440611e-48	1.2444664987689686	0.222	0.093	1.8022824505174165e-43	GFAP+_astro_radGlia	AP006621.3	novel transcript
6.932564331046942e-48	3.7872247964621817	0.028	0.002	2.0560599293019024e-43	GFAP+_astro_radGlia	NAV2-AS2	NAV2 antisense RNA 2 [Source:HGNC Symbol;Acc:HGNC:40743]
6.986895196311532e-48	0.956958	0.236	0.09	2.072173377322074e-43	GFAP+_astro_radGlia	CDH18	cadherin 18 [Source:HGNC Symbol;Acc:HGNC:1757]
8.890592256587303e-48	1.5466062953748492	0.164	0.059	2.6367718514586622e-43	GFAP+_astro_radGlia	DNAJC27-AS1	DNAJC27 antisense RNA 1 [Source:HGNC Symbol;Acc:HGNC:42943]
1.160867598298745e-47	1.0466137799229887	0.319	0.155	3.442901123034418e-43	GFAP+_astro_radGlia	MAMDC2-AS1	MAMDC2 antisense RNA 1 [Source:HGNC Symbol;Acc:HGNC:48719]
1.1704459630629608e-47	4.668612828652402	0.027	0.002	3.4713086372521293e-43	GFAP+_astro_radGlia	AP003123.1	novel transcript
1.1858841276219401e-47	3.468181783462394	0.032	0.003	3.51709514570115e-43	GFAP+_astro_radGlia	SLC6A1-AS1	SLC6A1 antisense RNA 1 [Source:HGNC Symbol;Acc:HGNC:40546]
1.3106205077682152e-47	3.2243174150602663	0.042	0.005	3.887038301938972e-43	GFAP+_astro_radGlia	PRRT4	proline rich transmembrane protein 4 [Source:HGNC Symbol;Acc:HGNC:37280]
2.0895565178249182e-47	0.6835768031059057	0.376	0.199	6.197206720565142e-43	GFAP+_astro_radGlia	IQCG	IQ motif containing G [Source:HGNC Symbol;Acc:HGNC:25251]
2.194287155712612e-47	1.0653750243861975	0.227	0.096	6.507816846412464e-43	GFAP+_astro_radGlia	AL157911.1	novel transcript, antisense to LRRC9
2.7575339316123227e-47	0.3872992713769339	0.87	0.692	8.178294134375826e-43	GFAP+_astro_radGlia	LINC01473	long intergenic non-protein coding RNA 1473 [Source:HGNC Symbol;Acc:HGNC:51109]
3.753376147490323e-47	1.2402850056182717	0.099	0.022	1.11317629782268e-42	GFAP+_astro_radGlia	AC012636.1	novel transcript
3.9818090735829417e-47	1.1424008617265653	0.319	0.165	1.1809249350432288e-42	GFAP+_astro_radGlia	RNF122	ring finger protein 122 [Source:HGNC Symbol;Acc:HGNC:21147]
5.250189419585085e-47	1.6383623664493991	0.149	0.051	1.5571011780605447e-42	GFAP+_astro_radGlia	ALAD	aminolevulinate dehydratase [Source:HGNC Symbol;Acc:HGNC:395]
5.485481001568754e-47	0.8415234822637586	0.395	0.217	1.626883955445261e-42	GFAP+_astro_radGlia	HABP4	hyaluronan binding protein 4 [Source:HGNC Symbol;Acc:HGNC:17062]
5.675534487946554e-47	1.5967003081686508	0.16	0.057	1.683250018435189e-42	GFAP+_astro_radGlia	CAMK1	calcium/calmodulin dependent protein kinase I [Source:HGNC Symbol;Acc:HGNC:1459]
5.766781190459174e-47	3.2590631327342323	0.063	0.012	1.7103119654663818e-42	GFAP+_astro_radGlia	AC104024.4	novel transcript
6.474761949621827e-47	6.708227479010937	0.014	0	1.9202848990188413e-42	GFAP+_astro_radGlia	AL138957.1	novel transcript
7.845886344247785e-47	5.8616484920474035	0.017	0	2.326932971977008e-42	GFAP+_astro_radGlia	AL161851.1	novel transcript, antisense to NPAS3
8.818744728583477e-47	1.8564019084856214	0.095	0.025	2.6154633116032877e-42	GFAP+_astro_radGlia	ZNF404	zinc finger protein 404 [Source:HGNC Symbol;Acc:HGNC:19417]
8.949354007078896e-47	0.9190535859018606	0.34	0.175	2.654199411419459e-42	GFAP+_astro_radGlia	SWT1	SWT1 RNA endoribonuclease homolog [Source:HGNC Symbol;Acc:HGNC:16785]
1.203759990104667e-46	0.7918986445311402	0.275	0.125	3.570111378652421e-42	GFAP+_astro_radGlia	TTC21A	tetratricopeptide repeat domain 21A [Source:HGNC Symbol;Acc:HGNC:30761]
1.2536686620529348e-46	3.355191613655237	0.044	0.005	3.718130517916594e-42	GFAP+_astro_radGlia	TMEM74	transmembrane protein 74 [Source:HGNC Symbol;Acc:HGNC:26409]
1.3145506345270014e-46	2.2819096410982835	0.074	0.015	3.898694271880181e-42	GFAP+_astro_radGlia	AL031293.1	novel transcript, antisense to KAZN
1.5820556159084416e-46	1.5135304231031768	0.281	0.141	4.692060545661256e-42	GFAP+_astro_radGlia	PLA2G6	phospholipase A2 group VI [Source:HGNC Symbol;Acc:HGNC:9039]
1.6086812188968232e-46	2.553679787288055	0.082	0.019	4.771026759004198e-42	GFAP+_astro_radGlia	AL033530.1	novel transcript
1.9905251206425212e-46	2.1777584816650206	0.082	0.019	5.903499402801589e-42	GFAP+_astro_radGlia	AL359095.1	novel transcript
2.7991949262158187e-46	2.376325588849623	0.061	0.011	8.301852312170875e-42	GFAP+_astro_radGlia	MAEL	maelstrom spermatogenic transposon silencer [Source:HGNC Symbol;Acc:HGNC:25929]
2.9244327491471042e-46	3.801194697419043	0.029	0.002	8.673282647420481e-42	GFAP+_astro_radGlia	NTRK3-AS1	NTRK3 antisense RNA 1 [Source:HGNC Symbol;Acc:HGNC:27532]
2.964138101596513e-46	0.7053180590667963	0.551	0.358	8.791040781714938e-42	GFAP+_astro_radGlia	GRK5	G protein-coupled receptor kinase 5 [Source:HGNC Symbol;Acc:HGNC:4544]
3.56766996493179e-46	1.4732396914188033	0.182	0.071	1.0580995581994703e-41	GFAP+_astro_radGlia	HSD17B14	hydroxysteroid 17-beta dehydrogenase 14 [Source:HGNC Symbol;Acc:HGNC:23238]
3.70169264422594e-46	2.4054358771913225	0.084	0.02	1.0978480044245294e-41	GFAP+_astro_radGlia	CDKN2B	cyclin dependent kinase inhibitor 2B [Source:HGNC Symbol;Acc:HGNC:1788]
3.944713151577438e-46	0.6137011711731403	0.712	0.515	1.1699230264948365e-41	GFAP+_astro_radGlia	AHCYL2	adenosylhomocysteinase like 2 [Source:HGNC Symbol;Acc:HGNC:22204]
4.2664656521416675e-46	3.55084	0.033	0.003	1.2653483831121758e-41	GFAP+_astro_radGlia	CYP21A2	cytochrome P450 family 21 subfamily A member 2 [Source:HGNC Symbol;Acc:HGNC:2600]
4.516196747097202e-46	3.261087943806963	0.036	0.004	1.3394136312540882e-41	GFAP+_astro_radGlia	AC005618.1	novel transcript
5.044341075653736e-46	0.9861989458370715	0.598	0.397	1.496050676217385e-41	GFAP+_astro_radGlia	SOD2	superoxide dismutase 2 [Source:HGNC Symbol;Acc:HGNC:11180]
5.044341075653736e-46	0.9861989458370715	0.598	0.397	1.496050676217385e-41	GFAP+_astro_radGlia	SOD2	superoxide dismutase 2 [Source:NCBI gene;Acc:6648]
5.715085497873918e-46	0.4203082667888185	0.609	0.391	1.6949800569594465e-41	GFAP+_astro_radGlia	L3MBTL4	L3MBTL histone methyl-lysine binding protein 4 [Source:HGNC Symbol;Acc:HGNC:26677]
6.01609390193541e-46	1.7176852768073108	0.112	0.033	1.784253129436004e-41	GFAP+_astro_radGlia	MIR2052HG	MIR2052 host gene [Source:HGNC Symbol;Acc:HGNC:51555]
6.663189729346853e-46	2.3762783793484226	0.078	0.017	1.9761688099296896e-41	GFAP+_astro_radGlia	Z99496.2	novel transcript, antisense to CEP85L
7.365267008643024e-46	4.245720381789509	0.025	0.002	2.184390889423348e-41	GFAP+_astro_radGlia	IGSF11-AS1	IGSF11 antisense RNA 1 [Source:HGNC Symbol;Acc:HGNC:40777]
8.990184377851448e-46	0.49426859902658404	0.232	0.089	2.666308882783182e-41	GFAP+_astro_radGlia	SNAP91	synaptosome associated protein 91 [Source:HGNC Symbol;Acc:HGNC:14986]
1.503338859995745e-45	2.6866706358871566	0.044	0.005	4.4586023909753805e-41	GFAP+_astro_radGlia	KCNA2	potassium voltage-gated channel subfamily A member 2 [Source:HGNC Symbol;Acc:HGNC:6220]
1.5122368585139356e-45	4.555012100832772	0.023	0.001	4.48499207498063e-41	GFAP+_astro_radGlia	ETNPPL	ethanolamine-phosphate phospho-lyase [Source:HGNC Symbol;Acc:HGNC:14404]
1.7729410280042013e-45	3.2562489857088064	0.051	0.008	5.258188500854861e-41	GFAP+_astro_radGlia	AC018563.1	novel transcript
1.8502736084955984e-45	3.991367542654631	0.022	0.001	5.487541468076246e-41	GFAP+_astro_radGlia	OR2H2	olfactory receptor family 2 subfamily H member 2 [Source:HGNC Symbol;Acc:HGNC:8253]
1.9525311942865172e-45	0.26278659659105386	0.816	0.583	5.790817016014953e-41	GFAP+_astro_radGlia	ENAH	ENAH actin regulator [Source:HGNC Symbol;Acc:HGNC:18271]
2.0811928632319208e-45	0.9847272743733657	0.219	0.08	6.17240179377323e-41	GFAP+_astro_radGlia	EMP3	epithelial membrane protein 3 [Source:HGNC Symbol;Acc:HGNC:3335]
2.0938861859549682e-45	0.9725118727214699	0.184	0.071	6.210047650305245e-41	GFAP+_astro_radGlia	DDX3Y	DEAD-box helicase 3 Y-linked [Source:HGNC Symbol;Acc:HGNC:2699]
2.1262890340983027e-45	1.9165223589622462	0.102	0.028	6.306148017328746e-41	GFAP+_astro_radGlia	AC073389.2	novel transcript, antisense to SYNPO2L and AGAP5
2.3532618189802024e-45	1.4128552783801558	0.15	0.051	6.979303902731485e-41	GFAP+_astro_radGlia	AL133330.1	novel transcript
2.4560825977576183e-45	0.9467063595831927	0.337	0.177	7.284249768429545e-41	GFAP+_astro_radGlia	ZNF487	zinc finger protein 487 [Source:HGNC Symbol;Acc:HGNC:23488]
2.4871091213215526e-45	0.8012096628069837	0.243	0.102	7.376268232015461e-41	GFAP+_astro_radGlia	IL33	interleukin 33 [Source:HGNC Symbol;Acc:HGNC:16028]
2.549888360233813e-45	1.1726397662977983	0.288	0.143	7.562458898781442e-41	GFAP+_astro_radGlia	PAQR3	progestin and adipoQ receptor family member 3 [Source:HGNC Symbol;Acc:HGNC:30130]
2.6149748748837973e-45	1.0617773746923893	0.296	0.147	7.755492483930366e-41	GFAP+_astro_radGlia	ZNF862	zinc finger protein 862 [Source:HGNC Symbol;Acc:HGNC:34519]
3.4852160188844573e-45	2.5092243515478585	0.065	0.012	1.0336453668807524e-40	GFAP+_astro_radGlia	ZNRF3-AS1	ZNRF3 antisense RNA 1 [Source:HGNC Symbol;Acc:HGNC:41927]
4.645642585524176e-45	1.739832299801881	0.121	0.037	1.37780467801476e-40	GFAP+_astro_radGlia	PDE6B	phosphodiesterase 6B [Source:HGNC Symbol;Acc:HGNC:8786]
4.7293769768435916e-45	2.062279793526447	0.098	0.025	1.4026386237922723e-40	GFAP+_astro_radGlia	AC026803.3	novel transcript, antisense to BCAT2
4.937798314355444e-45	0.785783	0.509	0.322	1.4644522240715375e-40	GFAP+_astro_radGlia	LINC00174	long intergenic non-protein coding RNA 174 [Source:HGNC Symbol;Acc:HGNC:27788]
6.098909920352287e-45	0.31946407593841397	0.226	0.091	1.8088147041780812e-40	GFAP+_astro_radGlia	SEMA5B	semaphorin 5B [Source:HGNC Symbol;Acc:HGNC:10737]
6.281958853416175e-45	0.9031468875800388	0.209	0.082	1.8631033567461693e-40	GFAP+_astro_radGlia	TOX2	TOX high mobility group box family member 2 [Source:HGNC Symbol;Acc:HGNC:16095]
6.571762233061493e-45	4.4418708009053205	0.047	0.006	1.9490532430813777e-40	GFAP+_astro_radGlia	AC079313.2	novel transcript, antisense to ZNF385A, GPR84, ITGA5 and GTSF1
6.624934952451807e-45	3.268275336214237	0.032	0.003	1.964823208198157e-40	GFAP+_astro_radGlia	AC021127.1	putative novel transript
7.13917580566891e-45	0.8075079976244273	0.351	0.179	2.1173367604452856e-40	GFAP+_astro_radGlia	TCTEX1D2	Tctex1 domain containing 2 [Source:HGNC Symbol;Acc:HGNC:28482]
7.312141780155714e-45	1.373319879950949	0.218	0.095	2.1686350091585817e-40	GFAP+_astro_radGlia	GATD1	glutamine amidotransferase like class 1 domain containing 1 [Source:HGNC Symbol;Acc:HGNC:26616]
7.865556452802868e-45	5.181628915992545	0.015	0	2.3327667327722746e-40	GFAP+_astro_radGlia	AP003398.2	novel transcript
8.537200305470092e-45	0.9636224537852435	0.316	0.159	2.53196286659632e-40	GFAP+_astro_radGlia	ABAT	4-aminobutyrate aminotransferase [Source:HGNC Symbol;Acc:HGNC:23]
1.0109709256367103e-44	2.690464341366561	0.064	0.012	2.9983375712533557e-40	GFAP+_astro_radGlia	CLIP1-AS1	CLIP1 antisense RNA 1 [Source:HGNC Symbol;Acc:HGNC:48586]
2.449466713315209e-44	0.5167925198762406	0.639	0.436	7.264628378350246e-40	GFAP+_astro_radGlia	DENND5B	DENN domain containing 5B [Source:HGNC Symbol;Acc:HGNC:28338]
2.4851126610357147e-44	2.105931962400231	0.078	0.018	7.370347130099722e-40	GFAP+_astro_radGlia	ZNF436-AS1	ZNF436 antisense RNA 1 [Source:HGNC Symbol;Acc:HGNC:25122]
2.905434053472072e-44	3.683798911961388	0.033	0.003	8.616936315787471e-40	GFAP+_astro_radGlia	IL6R-AS1	IL6R antisense RNA 1 [Source:HGNC Symbol;Acc:HGNC:53716]
3.117461132525599e-44	2.9994295870971945	0.047	0.006	9.245766226844421e-40	GFAP+_astro_radGlia	GPT	glutamic--pyruvic transaminase [Source:HGNC Symbol;Acc:HGNC:4552]
3.435874394376955e-44	2.002436467700358	0.076	0.015	1.0190116278843173e-39	GFAP+_astro_radGlia	TMEM59L	transmembrane protein 59 like [Source:HGNC Symbol;Acc:HGNC:13237]
4.0197040673841544e-44	1.4835997972285528	0.13	0.042	1.1921638323047925e-39	GFAP+_astro_radGlia	AC025809.1	novel transcript, antisense to TSHZ3
4.3019413160189047e-44	2.6417858810787767	0.05	0.008	1.2758697555048867e-39	GFAP+_astro_radGlia	TRPM8	transient receptor potential cation channel subfamily M member 8 [Source:HGNC Symbol;Acc:HGNC:17961]
4.3710936635506615e-44	0.943616	0.358	0.19	1.2963789587358552e-39	GFAP+_astro_radGlia	HOMER2	homer scaffold protein 2 [Source:HGNC Symbol;Acc:HGNC:17513]
4.561762940816538e-44	1.452348325497821	0.388	0.235	1.3529276529873687e-39	GFAP+_astro_radGlia	MAFF	MAF bZIP transcription factor F [Source:HGNC Symbol;Acc:HGNC:6780]
4.890735286577412e-44	1.738360360108877	0.134	0.044	1.450494271293129e-39	GFAP+_astro_radGlia	BX470102.2	Novel transcript
5.140011847190276e-44	2.859158867801972	0.045	0.005	1.524424713639692e-39	GFAP+_astro_radGlia	AP003049.2	novel transcript, antisense to C11orf87
5.242637693291084e-44	1.328557032473004	0.226	0.101	1.5548614870762696e-39	GFAP+_astro_radGlia	ZNF561	zinc finger protein 561 [Source:HGNC Symbol;Acc:HGNC:28684]
5.429457911638489e-44	1.7651222212869317	0.092	0.024	1.610268627433743e-39	GFAP+_astro_radGlia	LINC02306	long intergenic non-protein coding RNA 2306 [Source:HGNC Symbol;Acc:HGNC:53225]
6.216401116696139e-44	2.830921028824218	0.044	0.006	1.8436602431897408e-39	GFAP+_astro_radGlia	AL157394.3	FAS antisense RNA 1
7.768999901797202e-44	0.49883361801360593	0.895	0.696	2.3041299908750142e-39	GFAP+_astro_radGlia	PLEKHA5	pleckstrin homology domain containing A5 [Source:HGNC Symbol;Acc:HGNC:30036]
8.143331385393162e-44	2.841853993858955	0.043	0.006	2.4151492222799038e-39	GFAP+_astro_radGlia	AC103794.1	novel transcript
1.0372385334846889e-43	1.8801395661684985	0.097	0.027	3.07624204260889e-39	GFAP+_astro_radGlia	LINC01535	long intergenic non-protein coding RNA 1535 [Source:HGNC Symbol;Acc:HGNC:51282]
1.039293193775592e-43	1.121011521627588	0.176	0.067	3.082335754099651e-39	GFAP+_astro_radGlia	LINC01550	long intergenic non-protein coding RNA 1550 [Source:HGNC Symbol;Acc:HGNC:20111]
1.0975647654925684e-43	0.725649	0.651	0.487	3.2551575814978596e-39	GFAP+_astro_radGlia	DDX24	DEAD-box helicase 24 [Source:HGNC Symbol;Acc:HGNC:13266]
1.1471266600047507e-43	0.9030167391015951	0.342	0.185	3.4021482482420893e-39	GFAP+_astro_radGlia	RUBCN	rubicon autophagy regulator [Source:HGNC Symbol;Acc:HGNC:28991]
1.1999704344659898e-43	0.7033826421890418	0.507	0.319	3.5588723145392326e-39	GFAP+_astro_radGlia	SLC25A25	solute carrier family 25 member 25 [Source:HGNC Symbol;Acc:HGNC:20663]
1.6759734534408547e-43	1.0633704038486882	0.24	0.109	4.970602068214887e-39	GFAP+_astro_radGlia	AC092944.1	novel transcript
1.916679000040429e-43	3.0867917274793557	0.036	0.004	5.6844865783199045e-39	GFAP+_astro_radGlia	AL596247.1	novel transcript
1.922306954097848e-43	2.0454778068808537	0.074	0.017	5.701177964463397e-39	GFAP+_astro_radGlia	AC110769.2	novel transcript
1.9867067710549156e-43	4.806342179376704	0.019	0.001	5.89217494159467e-39	GFAP+_astro_radGlia	LINC01532	long intergenic non-protein coding RNA 1532 [Source:HGNC Symbol;Acc:HGNC:51272]
2.0124120060523456e-43	0.8798160170675464	0.374	0.209	5.968411527550046e-39	GFAP+_astro_radGlia	NADK2	NAD kinase 2, mitochondrial [Source:HGNC Symbol;Acc:HGNC:26404]
2.497073260255585e-43	0.6126372369064127	0.393	0.211	7.405819875266014e-39	GFAP+_astro_radGlia	AC105916.1	novel transcript
2.6041629727133027e-43	1.551755881329723	0.147	0.053	7.723426544473113e-39	GFAP+_astro_radGlia	AL359715.1	novel transcript
2.608906287863442e-43	1.5964278892432457	0.162	0.061	7.737494268545396e-39	GFAP+_astro_radGlia	RBMS3-AS3	RBMS3 antisense RNA 3 [Source:HGNC Symbol;Acc:HGNC:39989]
2.7749674964036338e-43	2.842937201488882	0.043	0.006	8.229998600833897e-39	GFAP+_astro_radGlia	AC105101.2	novel transcript, antisense to ZBTB7C
3.263902211997621e-43	0.6716115422004858	0.52	0.329	9.680081180342545e-39	GFAP+_astro_radGlia	SGCE	sarcoglycan epsilon [Source:HGNC Symbol;Acc:HGNC:10808]
3.3404629788652788e-43	2.070889906683814	0.088	0.022	9.907145102718644e-39	GFAP+_astro_radGlia	AL442071.1	novel transcript
3.679782573389272e-43	0.8482467728073138	0.398	0.211	1.0913499156157902e-38	GFAP+_astro_radGlia	AP003086.1	novel transcript
3.7840518081939e-43	1.074305674093678	0.259	0.117	1.1222740852741468e-38	GFAP+_astro_radGlia	ACAP3	ArfGAP with coiled-coil, ankyrin repeat and PH domains 3 [Source:HGNC Symbol;Acc:HGNC:16754]
4.0920018382416565e-43	1.4560856612121773	0.164	0.063	1.2136059051857105e-38	GFAP+_astro_radGlia	GDF11	growth differentiation factor 11 [Source:HGNC Symbol;Acc:HGNC:4216]
4.735627853132168e-43	1.8047550728879398	0.133	0.045	1.4044925086819385e-38	GFAP+_astro_radGlia	POLR1E	RNA polymerase I subunit E [Source:HGNC Symbol;Acc:HGNC:17631]
5.344046304851671e-43	4.113416085417735	0.026	0.002	1.5849372530929086e-38	GFAP+_astro_radGlia	CLEC18B	C-type lectin domain family 18 member B [Source:HGNC Symbol;Acc:HGNC:33849]
5.469457430912523e-43	0.38924780039404494	0.831	0.673	1.622131684860036e-38	GFAP+_astro_radGlia	PPP1R12B	protein phosphatase 1 regulatory subunit 12B [Source:HGNC Symbol;Acc:HGNC:7619]
6.986352291773524e-43	2.945605364792562	0.045	0.006	2.0720123626941917e-38	GFAP+_astro_radGlia	LRRC55	leucine rich repeat containing 55 [Source:HGNC Symbol;Acc:HGNC:32324]
6.998086874047804e-43	1.8148476321449358	0.068	0.014	2.0754926051050978e-38	GFAP+_astro_radGlia	LINC02207	long intergenic non-protein coding RNA 2207 [Source:HGNC Symbol;Acc:HGNC:53073]
1.0597116720004621e-42	1.4712291139349785	0.295	0.152	3.1428928768189705e-38	GFAP+_astro_radGlia	AC098829.1	novel transcript
1.0726127078445133e-42	3.387509815741908	0.043	0.006	3.1811547689252576e-38	GFAP+_astro_radGlia	AC012370.2	novel transcript
1.0903295811735244e-42	0.8370719652462537	0.159	0.053	3.233699471844439e-38	GFAP+_astro_radGlia	TMEM132B	transmembrane protein 132B [Source:HGNC Symbol;Acc:HGNC:29397]
1.0945707588999213e-42	1.4056660470363749	0.053	0.008	3.2462779567453865e-38	GFAP+_astro_radGlia	RHCG	Rh family C glycoprotein [Source:HGNC Symbol;Acc:HGNC:18140]
1.2071656461924021e-42	0.6983640584898037	0.353	0.185	3.580211873477426e-38	GFAP+_astro_radGlia	PRCP	prolylcarboxypeptidase [Source:HGNC Symbol;Acc:HGNC:9344]
1.255782308537219e-42	2.85617	0.05	0.008	3.7243991706596843e-38	GFAP+_astro_radGlia	KIRREL3-AS1	KIRREL3 antisense RNA 1 [Source:HGNC Symbol;Acc:HGNC:42655]
1.2639587637754596e-42	2.0347644481460576	0.095	0.025	3.748648901605258e-38	GFAP+_astro_radGlia	AL356108.1	novel transcript
1.9061941822420272e-42	2.2638463697945226	0.06	0.012	5.653390705693405e-38	GFAP+_astro_radGlia	MEP1B	meprin A subunit beta [Source:HGNC Symbol;Acc:HGNC:7020]
1.9882958504690898e-42	1.5189734025310293	0.151	0.054	5.896887833321227e-38	GFAP+_astro_radGlia	CAMK2N1	calcium/calmodulin dependent protein kinase II inhibitor 1 [Source:HGNC Symbol;Acc:HGNC:24190]
2.0306595399603526e-42	0.964019	0.313	0.153	6.022530063614413e-38	GFAP+_astro_radGlia	PLEKHA4	pleckstrin homology domain containing A4 [Source:HGNC Symbol;Acc:HGNC:14339]
2.116861704549062e-42	0.28570304653898004	0.692	0.449	6.278188443351608e-38	GFAP+_astro_radGlia	TCF7L1	transcription factor 7 like 1 [Source:HGNC Symbol;Acc:HGNC:11640]
2.1179595749576192e-42	0.7454057992451298	0.654	0.496	6.281444507409307e-38	GFAP+_astro_radGlia	KIF5B	kinesin family member 5B [Source:HGNC Symbol;Acc:HGNC:6324]
2.3482986987573287e-42	0.6105663949678786	0.679	0.498	6.964584280774486e-38	GFAP+_astro_radGlia	CCDC14	coiled-coil domain containing 14 [Source:HGNC Symbol;Acc:HGNC:25766]
2.4142020286442053e-42	0.6154142615942118	0.458	0.272	7.160040376552984e-38	GFAP+_astro_radGlia	ZSCAN5A	zinc finger and SCAN domain containing 5A [Source:HGNC Symbol;Acc:HGNC:23710]
2.885817407974415e-42	0.5404835382621878	0.643	0.446	8.558757268570519e-38	GFAP+_astro_radGlia	ELP4	elongator acetyltransferase complex subunit 4 [Source:HGNC Symbol;Acc:HGNC:1171]
3.478560869491322e-42	1.4073429663789792	0.164	0.064	1.0316715826737364e-37	GFAP+_astro_radGlia	LINC01301	long intergenic non-protein coding RNA 1301 [Source:HGNC Symbol;Acc:HGNC:50464]
3.504260479928699e-42	2.314466429999338	0.064	0.013	1.0392935731372536e-37	GFAP+_astro_radGlia	AC006355.2	novel transcript, antisense to MAGI2
4.118351263870021e-42	1.9817437111474776	0.084	0.022	1.2214206178385709e-37	GFAP+_astro_radGlia	AC092139.1	novel transcript
4.891539589499727e-42	0.8560860301142682	0.44	0.269	1.450732811453829e-37	GFAP+_astro_radGlia	ILK	integrin linked kinase [Source:HGNC Symbol;Acc:HGNC:6040]
5.0908810208017714e-42	0.944109	0.449	0.282	1.5098534931493893e-37	GFAP+_astro_radGlia	ALDH7A1	aldehyde dehydrogenase 7 family member A1 [Source:HGNC Symbol;Acc:HGNC:877]
5.156103780611176e-42	1.387377012233526	0.178	0.072	1.5291972592536627e-37	GFAP+_astro_radGlia	MAP3K10	mitogen-activated protein kinase kinase kinase 10 [Source:HGNC Symbol;Acc:HGNC:6849]
5.58936796802667e-42	1.7012010322552529	0.133	0.045	1.6576947519573498e-37	GFAP+_astro_radGlia	LZTS3	leucine zipper tumor suppressor family member 3 [Source:HGNC Symbol;Acc:HGNC:30139]
6.93742041035766e-42	4.427990310083652	0.024	0.002	2.057500145303875e-37	GFAP+_astro_radGlia	LINC01201	long intergenic non-protein coding RNA 1201 [Source:HGNC Symbol;Acc:HGNC:49632]
9.014878188308145e-42	2.8787720954900102	0.046	0.007	2.6736325730884297e-37	GFAP+_astro_radGlia	ANKRD20A4	ankyrin repeat domain 20 family member A4 [Source:HGNC Symbol;Acc:HGNC:31982]
9.290674461694657e-42	1.4528945929284138	0.15	0.054	2.7554282318494016e-37	GFAP+_astro_radGlia	MMP28	matrix metallopeptidase 28 [Source:HGNC Symbol;Acc:HGNC:14366]
1.1819300968517214e-41	3.0250357368683813	0.037	0.005	3.5053682812428354e-37	GFAP+_astro_radGlia	AC110015.1	novel transcript, antisense to CDH2
1.1824105774634068e-41	1.2959705149141936	0.201	0.086	3.506793290640972e-37	GFAP+_astro_radGlia	C21orf62-AS1	C21orf62 antisense RNA 1 [Source:HGNC Symbol;Acc:HGNC:1290]
1.2346853899824217e-41	0.5332441104415959	0.46	0.265	3.6618299296098663e-37	GFAP+_astro_radGlia	RASA3	RAS p21 protein activator 3 [Source:HGNC Symbol;Acc:HGNC:20331]
1.300793107575573e-41	2.6614526369033724	0.057	0.011	3.857892198447634e-37	GFAP+_astro_radGlia	AL137025.1	novel transcript
1.408963203884014e-41	1.5167996549909684	0.214	0.097	4.178703070079209e-37	GFAP+_astro_radGlia	WDR45	WD repeat domain 45 [Source:HGNC Symbol;Acc:HGNC:28912]
1.477834940351445e-41	3.0821461151324314	0.04	0.005	4.382962866094316e-37	GFAP+_astro_radGlia	AC008708.2	novel transcript
1.5042969167309735e-41	0.667739	0.505	0.322	4.461443795640721e-37	GFAP+_astro_radGlia	TECPR2	tectonin beta-propeller repeat containing 2 [Source:HGNC Symbol;Acc:HGNC:19957]
1.593864001895451e-41	0.49676641770216123	0.624	0.425	4.727081856821529e-37	GFAP+_astro_radGlia	MAP3K5	mitogen-activated protein kinase kinase kinase 5 [Source:HGNC Symbol;Acc:HGNC:6857]
1.6112626767812604e-41	0.5854289142987474	0.499	0.299	4.778682846797862e-37	GFAP+_astro_radGlia	PKIG	cAMP-dependent protein kinase inhibitor gamma [Source:HGNC Symbol;Acc:HGNC:9019]
1.6444833954740941e-41	1.619299589917441	0.133	0.045	4.8772088542970684e-37	GFAP+_astro_radGlia	RRAGD	Ras related GTP binding D [Source:HGNC Symbol;Acc:HGNC:19903]
1.9328707541701875e-41	0.33440971595161706	0.931	0.833	5.732508082717942e-37	GFAP+_astro_radGlia	NCOA1	nuclear receptor coactivator 1 [Source:HGNC Symbol;Acc:HGNC:7668]
2.1747018212752703e-41	2.6954589795596062	0.036	0.004	6.449730661538197e-37	GFAP+_astro_radGlia	AP000229.1	novel transcript
2.736661018580879e-41	0.42737304920290653	0.466	0.272	8.116389248907172e-37	GFAP+_astro_radGlia	FBXL13	F-box and leucine rich repeat protein 13 [Source:HGNC Symbol;Acc:HGNC:21658]
2.7720521710156876e-41	0.34676505251700673	0.947	0.804	8.221352328798326e-37	GFAP+_astro_radGlia	WWOX	WW domain containing oxidoreductase [Source:HGNC Symbol;Acc:HGNC:12799]
2.8783267624716295e-41	1.6579759114936494	0.117	0.038	8.536541512138358e-37	GFAP+_astro_radGlia	AC026356.2	novel transcript, sense intronic to BICD1
3.5881882294594667e-41	1.25731	0.274	0.138	1.0641848650930887e-36	GFAP+_astro_radGlia	PLEKHG3	pleckstrin homology and RhoGEF domain containing G3 [Source:HGNC Symbol;Acc:HGNC:20364]
3.793775933348718e-41	0.6697173332888556	0.442	0.259	1.1251580663125627e-36	GFAP+_astro_radGlia	TTC8	tetratricopeptide repeat domain 8 [Source:HGNC Symbol;Acc:HGNC:20087]
4.106119761307177e-41	3.2370347141958358	0.038	0.005	1.2177929988084827e-36	GFAP+_astro_radGlia	AP005059.1	novel transcript, antisense to EPB41L3
4.815859424720824e-41	4.44738	0.028	0.002	1.428287588183702e-36	GFAP+_astro_radGlia	LINC00645	long intergenic non-protein coding RNA 645 [Source:HGNC Symbol;Acc:HGNC:44299]
4.899669962975113e-41	1.2444964117052735	0.184	0.076	1.453144117619159e-36	GFAP+_astro_radGlia	MRPS30-DT	MRPS30 divergent transcript [Source:HGNC Symbol;Acc:HGNC:53420]
5.431086675855652e-41	0.7536697932717833	0.171	0.064	1.6107516863252693e-36	GFAP+_astro_radGlia	SPTBN4	spectrin beta, non-erythrocytic 4 [Source:HGNC Symbol;Acc:HGNC:14896]
5.498956530566766e-41	1.7702855495586562	0.126	0.04	1.6308805278354916e-36	GFAP+_astro_radGlia	KIF21B	kinesin family member 21B [Source:HGNC Symbol;Acc:HGNC:29442]
5.526764696260246e-41	1.6157901714844738	0.164	0.064	1.6391278736168637e-36	GFAP+_astro_radGlia	PFKFB2	6-phosphofructo-2-kinase/fructose-2,6-biphosphatase 2 [Source:HGNC Symbol;Acc:HGNC:8873]
5.999741960019803e-41	4.790931945878795	0.021	0.001	1.779403470502673e-36	GFAP+_astro_radGlia	AC007652.3	novel transcript
6.225270200821908e-41	0.4993375769149984	0.644	0.451	1.8462906361597614e-36	GFAP+_astro_radGlia	RSU1	Ras suppressor protein 1 [Source:HGNC Symbol;Acc:HGNC:10464]
6.548270349848009e-41	2.7035862222860088	0.057	0.011	1.9420860203579225e-36	GFAP+_astro_radGlia	GRIN2C	glutamate ionotropic receptor NMDA type subunit 2C [Source:HGNC Symbol;Acc:HGNC:4587]
6.62964064775626e-41	1.549463881784598	0.117	0.038	1.9662188233115515e-36	GFAP+_astro_radGlia	ZNF350-AS1	ZNF350 antisense RNA 1 [Source:HGNC Symbol;Acc:HGNC:48598]
7.442240712480217e-41	4.301228482071173	0.02	0.001	2.2072197505073828e-36	GFAP+_astro_radGlia	AC025038.1	novel transcript
9.663894299817398e-41	2.7960192801654737	0.045	0.007	2.8661177714398438e-36	GFAP+_astro_radGlia	AL133284.1	novel transcript
1.0084392061441774e-40	0.3353032494641779	0.834	0.596	2.9908289975824015e-36	GFAP+_astro_radGlia	PPP1R9A	protein phosphatase 1 regulatory subunit 9A [Source:HGNC Symbol;Acc:HGNC:14946]
1.0505939651649797e-40	2.9341861152217357	0.04	0.005	3.1158515818862965e-36	GFAP+_astro_radGlia	AC011900.1	novel transcript
1.0515913096190465e-40	3.449318322070691	0.031	0.003	3.118809506068168e-36	GFAP+_astro_radGlia	AC005342.1	novel transcript
1.061109855410909e-40	0.8123269645515283	0.366	0.203	3.1470396091776744e-36	GFAP+_astro_radGlia	MAK	male germ cell associated kinase [Source:HGNC Symbol;Acc:HGNC:6816]
1.0843206856310456e-40	1.1354601417385457	0.236	0.109	3.215878289444555e-36	GFAP+_astro_radGlia	WDR92	WD repeat domain 92 [Source:HGNC Symbol;Acc:HGNC:25176]
1.2429550249356603e-40	2.812642229817342	0.098	0.028	3.6863560129541814e-36	GFAP+_astro_radGlia	AC119150.1	novel transcript
1.2970901520997587e-40	0.7099701985381373	0.525	0.344	3.846909973097465e-36	GFAP+_astro_radGlia	HIVEP3	human immunodeficiency virus type I enhancer binding protein 3 [Source:HGNC Symbol;Acc:HGNC:13561]
1.3931732139791219e-40	2.393912263910961	0.069	0.016	4.13187311801928e-36	GFAP+_astro_radGlia	AL139424.3	novel transcript
1.772036540173072e-40	0.5758486554965929	0.319	0.162	5.255505970845297e-36	GFAP+_astro_radGlia	BBOF1	basal body orientation factor 1 [Source:HGNC Symbol;Acc:HGNC:19855]
2.212412398746642e-40	0.2660896057787543	0.982	0.903	6.56157269220279e-36	GFAP+_astro_radGlia	NEAT1	nuclear paraspeckle assembly transcript 1 [Source:HGNC Symbol;Acc:HGNC:30815]
2.430732394486528e-40	0.3636073182853673	0.27	0.12	7.209066135568144e-36	GFAP+_astro_radGlia	KCNIP4	potassium voltage-gated channel interacting protein 4 [Source:HGNC Symbol;Acc:HGNC:30083]
2.696631316539571e-40	1.3420513342530778	0.163	0.063	7.99766915859306e-36	GFAP+_astro_radGlia	ZCWPW1	zinc finger CW-type and PWWP domain containing 1 [Source:HGNC Symbol;Acc:HGNC:23486]
3.564498207228019e-40	2.1383164647314103	0.08	0.02	1.057158878299686e-35	GFAP+_astro_radGlia	AL157396.1	novel transcript, sense intronic to LGI1
4.226472694186707e-40	0.2888481496078247	0.35	0.196	1.2534872716418934e-35	GFAP+_astro_radGlia	CD24	CD24 molecule [Source:HGNC Symbol;Acc:HGNC:1645]
5.610082761584783e-40	0.89527	0.381	0.221	1.663838345430815e-35	GFAP+_astro_radGlia	AC023509.6	Novel transcript, antisense to ATF7
6.213183445584315e-40	0.9197576890062167	0.628	0.432	1.842705946291396e-35	GFAP+_astro_radGlia	EMP1	epithelial membrane protein 1 [Source:HGNC Symbol;Acc:HGNC:3333]
6.3281723285440156e-40	0.5388134929979566	0.678	0.502	1.8768093491995842e-35	GFAP+_astro_radGlia	CEP85L	centrosomal protein 85 like [Source:HGNC Symbol;Acc:HGNC:21638]
8.885616258907546e-40	0.7169376467932689	0.551	0.38	2.6352960700668e-35	GFAP+_astro_radGlia	PTTG1IP	PTTG1 interacting protein [Source:HGNC Symbol;Acc:HGNC:13524]
1.2765131253450867e-39	1.0764474287887447	0.285	0.147	3.785882627148458e-35	GFAP+_astro_radGlia	ELMO2	engulfment and cell motility 2 [Source:HGNC Symbol;Acc:HGNC:17233]
1.3677705122120458e-39	1.3441427007824258	0.18	0.074	4.0565337851184853e-35	GFAP+_astro_radGlia	PIP4P2	phosphatidylinositol-4,5-bisphosphate 4-phosphatase 2 [Source:HGNC Symbol;Acc:HGNC:25452]
1.4251556797686709e-39	0.9483448489151176	0.329	0.179	4.226726715057924e-35	GFAP+_astro_radGlia	SYNGAP1	synaptic Ras GTPase activating protein 1 [Source:HGNC Symbol;Acc:HGNC:11497]
1.4312079502041867e-39	1.612283790672675	0.1	0.029	4.244676538715577e-35	GFAP+_astro_radGlia	SCRG1	stimulator of chondrogenesis 1 [Source:HGNC Symbol;Acc:HGNC:17036]
1.479580690278787e-39	0.9628003280869104	0.484	0.327	4.388140411228827e-35	GFAP+_astro_radGlia	ELMSAN1	ELM2 and Myb/SANT domain containing 1 [Source:HGNC Symbol;Acc:HGNC:19853]
1.488535714871172e-39	2.042236013122993	0.067	0.015	4.4146992231649224e-35	GFAP+_astro_radGlia	AP000915.2	novel transcript
1.6735905843301652e-39	0.2540217264319473	0.914	0.781	4.963534955006404e-35	GFAP+_astro_radGlia	REV3L	REV3 like, DNA directed polymerase zeta catalytic subunit [Source:HGNC Symbol;Acc:HGNC:9968]
1.963551559128804e-39	1.6207461114810457	0.089	0.025	5.823501214064207e-35	GFAP+_astro_radGlia	LINC01285	long intergenic non-protein coding RNA 1285 [Source:HGNC Symbol;Acc:HGNC:50344]
2.0827457126977934e-39	3.5782875625308295	0.022	0.001	6.177007234719116e-35	GFAP+_astro_radGlia	AC006305.3	novel transcript
2.2994145792469634e-39	0.9371257594530489	0.248	0.119	6.819603759130644e-35	GFAP+_astro_radGlia	SUCLG2-AS1	SUCLG2 antisense RNA 1 (head to head) [Source:HGNC Symbol;Acc:HGNC:49643]
2.460385953966161e-39	0.44797601074394255	0.74	0.55	7.297012662272841e-35	GFAP+_astro_radGlia	SPIRE1	spire type actin nucleation factor 1 [Source:HGNC Symbol;Acc:HGNC:30622]
2.5011918565216796e-39	4.225016228138725	0.024	0.002	7.418034808071998e-35	GFAP+_astro_radGlia	ZNF114-AS1	ZNF114 antisense RNA 1 [Source:HGNC Symbol;Acc:HGNC:53930]
3.81732860829071e-39	1.5592425469528242	0.15	0.057	1.1321433186468588e-34	GFAP+_astro_radGlia	SCRIB	scribble planar cell polarity protein [Source:HGNC Symbol;Acc:HGNC:30377]
3.838872531211583e-39	0.9020859223304252	0.284	0.138	1.1385328153067313e-34	GFAP+_astro_radGlia	FLG-AS1	FLG antisense RNA 1 [Source:HGNC Symbol;Acc:HGNC:27913]
4.478815023496366e-39	2.521944248371488	0.049	0.008	1.3283269596685523e-34	GFAP+_astro_radGlia	SOHLH2	spermatogenesis and oogenesis specific basic helix-loop-helix 2 [Source:HGNC Symbol;Acc:HGNC:26026]
5.680730737962342e-39	2.300047371532678	0.062	0.013	1.6847911222648714e-34	GFAP+_astro_radGlia	AC026689.1	novel transcript
5.7170989117948746e-39	3.109416860836564	0.043	0.007	1.695577195260124e-34	GFAP+_astro_radGlia	LINC00698	long intergenic non-protein coding RNA 698 [Source:HGNC Symbol;Acc:HGNC:27720]
5.827093162447018e-39	2.6862057201431204	0.041	0.006	1.7281992901185366e-34	GFAP+_astro_radGlia	P2RX6	purinergic receptor P2X 6 [Source:HGNC Symbol;Acc:HGNC:8538]
6.388119920536428e-39	1.489699766104323	0.147	0.055	1.8945886060326938e-34	GFAP+_astro_radGlia	SPDYE1	speedy/RINGO cell cycle regulator family member E1 [Source:HGNC Symbol;Acc:HGNC:16408]
6.784981390539637e-39	4.1649	0.021	0.001	2.0122897808062457e-34	GFAP+_astro_radGlia	AC133565.1	novel transcript, antisense to GRIN2A
7.008513300390015e-39	1.2652446341756396	0.109	0.033	2.0785848746296706e-34	GFAP+_astro_radGlia	KBTBD12	kelch repeat and BTB domain containing 12 [Source:HGNC Symbol;Acc:HGNC:25731]
7.039494349699612e-39	1.5635374928070491	0.121	0.037	2.087773234233911e-34	GFAP+_astro_radGlia	ADGRB2	adhesion G protein-coupled receptor B2 [Source:HGNC Symbol;Acc:HGNC:944]
7.742263680773865e-39	1.609612453835958	0.129	0.044	2.296200562443913e-34	GFAP+_astro_radGlia	CACNG4	calcium voltage-gated channel auxiliary subunit gamma 4 [Source:HGNC Symbol;Acc:HGNC:1408]
8.824194125559593e-39	0.7849293660594736	0.436	0.27	2.617079493758464e-34	GFAP+_astro_radGlia	RBM28	RNA binding motif protein 28 [Source:HGNC Symbol;Acc:HGNC:21863]
1.0117721285060197e-38	0.9557952025779446	0.26	0.128	3.000713778723153e-34	GFAP+_astro_radGlia	RHBDL2	rhomboid like 2 [Source:HGNC Symbol;Acc:HGNC:16083]
1.0422050720485819e-38	2.0739928337467983	0.088	0.024	3.0909718026816844e-34	GFAP+_astro_radGlia	LINC02669	long intergenic non-protein coding RNA 2669 [Source:HGNC Symbol;Acc:HGNC:54155]
1.294305542057752e-38	1.5223330141357425	0.084	0.021	3.8386513766348806e-34	GFAP+_astro_radGlia	MGAT5B	alpha-1,6-mannosylglycoprotein 6-beta-N-acetylglucosaminyltransferase B [Source:HGNC Symbol;Acc:HGNC:24140]
1.3201175581249424e-38	8.023470383063886	0.01	0	3.915204653886954e-34	GFAP+_astro_radGlia	AF099810.1	novel transcript, antisense to NRXN3
1.4908559070337424e-38	4.395672418028897	0.019	0.001	4.421580449080673e-34	GFAP+_astro_radGlia	AC020930.1	novel transcript
1.691978896383996e-38	0.7656347589845444	0.462	0.291	5.018071010895655e-34	GFAP+_astro_radGlia	TAPT1-AS1	TAPT1 antisense RNA 1 (head to head) [Source:HGNC Symbol;Acc:HGNC:26832]
2.0433914347699607e-38	1.8476850346380314	0.079	0.02	6.0602903172407495e-34	GFAP+_astro_radGlia	SCG3	secretogranin III [Source:HGNC Symbol;Acc:HGNC:13707]
2.18103965688305e-38	5.2777847246754375	0.011	0	6.46852741438375e-34	GFAP+_astro_radGlia	AC104257.1	novel transcript
2.459050640705819e-38	0.7688031612666165	0.447	0.278	7.293052390205317e-34	GFAP+_astro_radGlia	CEP164	centrosomal protein 164 [Source:HGNC Symbol;Acc:HGNC:29182]
2.81404754377028e-38	0.8848517430665472	0.271	0.137	8.345902205313898e-34	GFAP+_astro_radGlia	AL359232.1	novel transcript
3.396792847192995e-38	1.0078557275917732	0.322	0.167	1.0074208226204984e-33	GFAP+_astro_radGlia	ZYX	zyxin [Source:HGNC Symbol;Acc:HGNC:13200]
3.4933634219328233e-38	0.3845646821985582	0.654	0.438	1.0360617236768368e-33	GFAP+_astro_radGlia	USP54	ubiquitin specific peptidase 54 [Source:HGNC Symbol;Acc:HGNC:23513]
3.534738334453081e-38	1.4272866263180068	0.138	0.051	1.0483326952320948e-33	GFAP+_astro_radGlia	MYLK-AS1	MYLK antisense RNA 1 [Source:HGNC Symbol;Acc:HGNC:42440]
4.635670535828094e-38	1.3371248505004316	0.159	0.062	1.3748471675158962e-33	GFAP+_astro_radGlia	VANGL2	VANGL planar cell polarity protein 2 [Source:HGNC Symbol;Acc:HGNC:15511]
4.949445908590527e-38	0.9162527946633874	0.249	0.12	1.4679066675697785e-33	GFAP+_astro_radGlia	IFT27	intraflagellar transport 27 [Source:HGNC Symbol;Acc:HGNC:18626]
6.794955725004005e-38	1.420420024608466	0.164	0.066	2.015247968921688e-33	GFAP+_astro_radGlia	KLHL21	kelch like family member 21 [Source:HGNC Symbol;Acc:HGNC:29041]
7.036895860063682e-38	2.6487920175191166	0.084	0.021	2.087002574177687e-33	GFAP+_astro_radGlia	SCG2	secretogranin II [Source:HGNC Symbol;Acc:HGNC:10575]
7.079844965877562e-38	3.3182979480492065	0.038	0.005	2.0997404199799673e-33	GFAP+_astro_radGlia	GPR37L1	G protein-coupled receptor 37 like 1 [Source:HGNC Symbol;Acc:HGNC:14923]
7.508625437819794e-38	1.8710766705031863	0.122	0.042	2.2269081323485942e-33	GFAP+_astro_radGlia	AC022101.1	novel transcript
8.246461143053711e-38	1.8043474508040434	0.103	0.032	2.4457354458068698e-33	GFAP+_astro_radGlia	KCNIP3	potassium voltage-gated channel interacting protein 3 [Source:HGNC Symbol;Acc:HGNC:15523]
8.80800514849483e-38	4.021444865535534	0.024	0.002	2.6122781669405968e-33	GFAP+_astro_radGlia	CBS	cystathionine-beta-synthase [Source:HGNC Symbol;Acc:HGNC:1550]
9.010629254121207e-38	1.8189015185711614	0.088	0.025	2.6723724241872677e-33	GFAP+_astro_radGlia	RASA4B	RAS p21 protein activator 4B [Source:HGNC Symbol;Acc:HGNC:35202]
9.778065755727777e-38	0.7030212955012791	0.15	0.054	2.899978741833744e-33	GFAP+_astro_radGlia	MEGF10	multiple EGF like domains 10 [Source:HGNC Symbol;Acc:HGNC:29634]
1.0433495705085418e-37	0.2823525527998275	0.637	0.436	3.0943661562142337e-33	GFAP+_astro_radGlia	PBX3	PBX homeobox 3 [Source:HGNC Symbol;Acc:HGNC:8634]
1.1040048077271543e-37	2.9727520399676868	0.029	0.003	3.2742574587571944e-33	GFAP+_astro_radGlia	KREMEN2	kringle containing transmembrane protein 2 [Source:HGNC Symbol;Acc:HGNC:18797]
1.121596621371883e-37	0.5380205089563523	0.489	0.314	3.32643125966473e-33	GFAP+_astro_radGlia	ABCC4	ATP binding cassette subfamily C member 4 [Source:HGNC Symbol;Acc:HGNC:55]
1.1271281112168472e-37	0.9186455808307996	0.178	0.068	3.3428365522469255e-33	GFAP+_astro_radGlia	SEZ6L	seizure related 6 homolog like [Source:HGNC Symbol;Acc:HGNC:10763]
1.3403041382827194e-37	1.6463576005124996	0.167	0.069	3.975074013318889e-33	GFAP+_astro_radGlia	MROH8	maestro heat like repeat family member 8 [Source:HGNC Symbol;Acc:HGNC:16125]
1.4932288675248939e-37	1.6866618850630657	0.138	0.049	4.4286181753053304e-33	GFAP+_astro_radGlia	LRRN3	leucine rich repeat neuronal 3 [Source:HGNC Symbol;Acc:HGNC:17200]
1.6233684638405149e-37	1.6504496409990626	0.115	0.037	4.814586190058199e-33	GFAP+_astro_radGlia	OTX2	orthodenticle homeobox 2 [Source:HGNC Symbol;Acc:HGNC:8522]
1.7473979103846557e-37	2.150543454449089	0.047	0.008	5.182432722618812e-33	GFAP+_astro_radGlia	PLAAT5	phospholipase A and acyltransferase 5 [Source:HGNC Symbol;Acc:HGNC:24978]
1.7794946453905103e-37	0.9454122280180686	0.326	0.182	5.277625219299176e-33	GFAP+_astro_radGlia	IVD	isovaleryl-CoA dehydrogenase [Source:HGNC Symbol;Acc:HGNC:6186]
2.035260635713753e-37	0.8300911155533084	0.211	0.09	6.0361759933998485e-33	GFAP+_astro_radGlia	TVP23A	trans-golgi network vesicle protein 23 homolog A [Source:HGNC Symbol;Acc:HGNC:20398]
2.2598287250051512e-37	0.6219373864202766	0.345	0.188	6.702200032620277e-33	GFAP+_astro_radGlia	ARHGEF6	Rac/Cdc42 guanine nucleotide exchange factor 6 [Source:HGNC Symbol;Acc:HGNC:685]
2.6666452428151696e-37	1.1160546269260307	0.08	0.019	7.90873646114123e-33	GFAP+_astro_radGlia	SLC47A2	solute carrier family 47 member 2 [Source:HGNC Symbol;Acc:HGNC:26439]
2.8661536549490864e-37	1.1129130527263307	0.255	0.127	8.500438509848001e-33	GFAP+_astro_radGlia	STRADB	STE20 related adaptor beta [Source:HGNC Symbol;Acc:HGNC:13205]
3.019316181969999e-37	0.8997691610797739	0.308	0.166	8.954687932486623e-33	GFAP+_astro_radGlia	PPM1K	protein phosphatase, Mg2+/Mn2+ dependent 1K [Source:HGNC Symbol;Acc:HGNC:25415]
3.1286579217320004e-37	3.0139073442727087	0.033	0.004	9.278973664272766e-33	GFAP+_astro_radGlia	AC022679.2	novel transcript
3.2237140090624637e-37	3.408727564038715	0.029	0.003	9.560891008077455e-33	GFAP+_astro_radGlia	LINC02768	long intergenic non-protein coding RNA 2768 [Source:HGNC Symbol;Acc:HGNC:54288]
3.765586849115366e-37	0.6442762392124992	0.578	0.406	1.1167977477106352e-32	GFAP+_astro_radGlia	RAB11FIP3	RAB11 family interacting protein 3 [Source:HGNC Symbol;Acc:HGNC:17224]
4.2951608241824064e-37	1.6759363782139611	0.078	0.02	1.2738587972360182e-32	GFAP+_astro_radGlia	CCDC169	coiled-coil domain containing 169 [Source:HGNC Symbol;Acc:HGNC:34361]
4.840227404445361e-37	0.9837496737807372	0.317	0.177	1.4355146436104052e-32	GFAP+_astro_radGlia	PLCG1	phospholipase C gamma 1 [Source:HGNC Symbol;Acc:HGNC:9065]
4.888670081604747e-37	2.5586647193319463	0.044	0.007	1.4498817728023358e-32	GFAP+_astro_radGlia	VAC14-AS1	VAC14 antisense RNA 1 [Source:HGNC Symbol;Acc:HGNC:48605]
5.199347026650625e-37	2.4050184970611657	0.057	0.012	1.5420223411640423e-32	GFAP+_astro_radGlia	AC007695.1	novel transcript, antisense to RIC8B
5.890648084809369e-37	1.470455977615234	0.15	0.055	1.7470484089927627e-32	GFAP+_astro_radGlia	KIFC2	kinesin family member C2 [Source:HGNC Symbol;Acc:HGNC:29530]
6.239325146875645e-37	0.9709663123978287	0.336	0.19	1.8504590520603787e-32	GFAP+_astro_radGlia	RORA-AS1	RORA antisense RNA 1 [Source:HGNC Symbol;Acc:HGNC:51410]
6.556387383646674e-37	2.5288305047286097	0.043	0.007	1.9444933702419306e-32	GFAP+_astro_radGlia	ECE2	endothelin converting enzyme 2 [Source:HGNC Symbol;Acc:HGNC:13275]
6.630170919901547e-37	2.182966771694652	0.067	0.016	1.966376091424401e-32	GFAP+_astro_radGlia	STON1-GTF2A1L	STON1-GTF2A1L readthrough [Source:HGNC Symbol;Acc:HGNC:30651]
7.047685845063139e-37	0.5182668536182229	0.547	0.364	2.0902026679288258e-32	GFAP+_astro_radGlia	TTBK2	tau tubulin kinase 2 [Source:HGNC Symbol;Acc:HGNC:19141]
1.0469867656519151e-36	2.2829136015118485	0.063	0.014	3.10515334957045e-32	GFAP+_astro_radGlia	ADORA1	adenosine A1 receptor [Source:HGNC Symbol;Acc:HGNC:262]
1.0869110808123361e-36	4.454179026107715	0.06	0.011	3.223560883473226e-32	GFAP+_astro_radGlia	AC092958.4	novel transcript
1.299465816579788e-36	1.2382267746254196	0.164	0.068	3.853955718812335e-32	GFAP+_astro_radGlia	CCDC15	coiled-coil domain containing 15 [Source:HGNC Symbol;Acc:HGNC:25798]
1.3034593675554564e-36	1.5910513343259427	0.084	0.022	3.865799792295973e-32	GFAP+_astro_radGlia	RAB39A	RAB39A, member RAS oncogene family [Source:HGNC Symbol;Acc:HGNC:16521]
1.375632530155541e-36	1.65968	0.095	0.029	4.079850957935303e-32	GFAP+_astro_radGlia	PCDHB14	protocadherin beta 14 [Source:HGNC Symbol;Acc:HGNC:8685]
1.3953430271727834e-36	3.750817928747784	0.028	0.003	4.138308349989041e-32	GFAP+_astro_radGlia	AL691520.1	novel transcript
1.711049009688328e-36	0.867945	0.381	0.231	5.074629152933642e-32	GFAP+_astro_radGlia	DNHD1	dynein heavy chain domain 1 [Source:HGNC Symbol;Acc:HGNC:26532]
1.7211738462243964e-36	1.1851643674689005	0.196	0.088	5.104657393132314e-32	GFAP+_astro_radGlia	FADS1	fatty acid desaturase 1 [Source:HGNC Symbol;Acc:HGNC:3574]
1.7560619828428732e-36	1.4128806283394417	0.177	0.071	5.208128628715393e-32	GFAP+_astro_radGlia	VCAM1	vascular cell adhesion molecule 1 [Source:HGNC Symbol;Acc:HGNC:12663]
1.8656768912510232e-36	1.373822406443965	0.164	0.068	5.533224524072285e-32	GFAP+_astro_radGlia	NRBF2	nuclear receptor binding factor 2 [Source:HGNC Symbol;Acc:HGNC:19692]
1.9708742372893454e-36	1.6398529191895803	0.147	0.058	5.845218812952741e-32	GFAP+_astro_radGlia	MYCBP	MYC binding protein [Source:HGNC Symbol;Acc:HGNC:7554]
2.3320847039344253e-36	5.839547491824361	0.014	0	6.916496814928719e-32	GFAP+_astro_radGlia	LINC01159	long intergenic non-protein coding RNA 1159 [Source:HGNC Symbol;Acc:HGNC:49514]
2.8292409644880615e-36	0.46663006029978327	0.743	0.577	8.390962852478693e-32	GFAP+_astro_radGlia	TTLL5	tubulin tyrosine ligase like 5 [Source:HGNC Symbol;Acc:HGNC:19963]
2.962699411945037e-36	1.2166183177825256	0.316	0.18	8.78677391594659e-32	GFAP+_astro_radGlia	PSMG4	proteasome assembly chaperone 4 [Source:HGNC Symbol;Acc:HGNC:21108]
3.969067855166605e-36	4.221772963803046	0.021	0.001	1.1771461444853116e-31	GFAP+_astro_radGlia	LINC01287	long intergenic non-protein coding RNA 1287 [Source:HGNC Symbol;Acc:HGNC:50351]
4.318288115774559e-36	0.83558	0.316	0.175	1.2807178893764187e-31	GFAP+_astro_radGlia	CEP78	centrosomal protein 78 [Source:HGNC Symbol;Acc:HGNC:25740]
4.4510875158760265e-36	0.6459278254070218	0.489	0.301	1.320103535458512e-31	GFAP+_astro_radGlia	PLEC	plectin [Source:HGNC Symbol;Acc:HGNC:9069]
4.784176963234679e-36	1.17171	0.174	0.07	1.418891203756141e-31	GFAP+_astro_radGlia	EDNRB	endothelin receptor type B [Source:HGNC Symbol;Acc:HGNC:3180]
4.7885876942311037e-36	1.7245443792532047	0.098	0.028	1.4201993383550607e-31	GFAP+_astro_radGlia	HCN1	hyperpolarization activated cyclic nucleotide gated potassium channel 1 [Source:HGNC Symbol;Acc:HGNC:4845]
5.069157036683249e-36	0.7776992484608449	0.375	0.216	1.503410593939518e-31	GFAP+_astro_radGlia	COQ4	coenzyme Q4 [Source:HGNC Symbol;Acc:HGNC:19693]
5.305196504974827e-36	2.0552827518009242	0.053	0.009	1.5734151794454343e-31	GFAP+_astro_radGlia	GRIN3A	glutamate ionotropic receptor NMDA type subunit 3A [Source:HGNC Symbol;Acc:HGNC:16767]
5.425598582525613e-36	0.6794526487584077	0.422	0.256	1.6091240276054462e-31	GFAP+_astro_radGlia	AC008771.1	novel transcript
5.510506429330793e-36	0.29704175654576115	0.578	0.374	1.6343059968109268e-31	GFAP+_astro_radGlia	UBA6-AS1	UBA6 antisense RNA 1 (head to head) [Source:HGNC Symbol;Acc:HGNC:49083]
5.767979574544402e-36	1.5342264440792035	0.114	0.039	1.7106673822183789e-31	GFAP+_astro_radGlia	TYRO3	TYRO3 protein tyrosine kinase [Source:HGNC Symbol;Acc:HGNC:12446]
6.277274190771945e-36	0.499798	0.565	0.384	1.8617139794991436e-31	GFAP+_astro_radGlia	ARHGEF10	Rho guanine nucleotide exchange factor 10 [Source:HGNC Symbol;Acc:HGNC:14103]
6.56130766102799e-36	0.52667	0.398	0.23	1.9459526261076815e-31	GFAP+_astro_radGlia	CEP162	centrosomal protein 162 [Source:HGNC Symbol;Acc:HGNC:21107]
6.619129507757156e-36	3.002753621012265	0.031	0.004	1.9631014294106173e-31	GFAP+_astro_radGlia	AC022215.2	novel transcript, antisense to PXYLP1
8.778608441821743e-36	0.9151025489061362	0.415	0.257	2.6035596916754924e-31	GFAP+_astro_radGlia	SMC5-AS1	SMC5 antisense RNA 1 (head to head) [Source:HGNC Symbol;Acc:HGNC:48718]
1.006650124686703e-35	6.1087069176997035	0.011	0	2.9855229397958237e-31	GFAP+_astro_radGlia	AL591770.1	novel transcript, antisense to TRIM9
1.1347972904406371e-35	1.506464670177984	0.403	0.263	3.3655818039888416e-31	GFAP+_astro_radGlia	RCAN1	regulator of calcineurin 1 [Source:HGNC Symbol;Acc:HGNC:3040]
1.2166633463811873e-35	2.938303635324453	0.032	0.004	3.6083801526973254e-31	GFAP+_astro_radGlia	AL132633.1	novel transcript
1.3436777866124298e-35	0.7013776068737294	0.475	0.308	3.985079579535144e-31	GFAP+_astro_radGlia	TULP3	TUB like protein 3 [Source:HGNC Symbol;Acc:HGNC:12425]
1.4553728446861995e-35	2.219704986252008	0.064	0.015	4.31634478277033e-31	GFAP+_astro_radGlia	SLC25A35	solute carrier family 25 member 35 [Source:HGNC Symbol;Acc:HGNC:31921]
1.4724882226129557e-35	0.43508267566128755	0.609	0.392	4.367105570625504e-31	GFAP+_astro_radGlia	SRGAP3	SLIT-ROBO Rho GTPase activating protein 3 [Source:HGNC Symbol;Acc:HGNC:19744]
1.5515311472807012e-35	0.3783174640895687	0.656	0.472	4.601531076605103e-31	GFAP+_astro_radGlia	RPS6KA2	ribosomal protein S6 kinase A2 [Source:HGNC Symbol;Acc:HGNC:10431]
1.8594422129832325e-35	0.9713710269200362	0.256	0.13	5.514733715265671e-31	GFAP+_astro_radGlia	ZSCAN26	zinc finger and SCAN domain containing 26 [Source:HGNC Symbol;Acc:HGNC:12978]
1.993361613975815e-35	0.9052196709917582	0.226	0.105	5.911911874729472e-31	GFAP+_astro_radGlia	STOX1	storkhead box 1 [Source:HGNC Symbol;Acc:HGNC:23508]
2.0193853815773056e-35	0.901285	0.254	0.124	5.989093164681973e-31	GFAP+_astro_radGlia	RAB30	RAB30, member RAS oncogene family [Source:HGNC Symbol;Acc:HGNC:9770]
2.1068492351028893e-35	1.393944656425405	0.147	0.058	6.248493461468149e-31	GFAP+_astro_radGlia	ULK3	unc-51 like kinase 3 [Source:HGNC Symbol;Acc:HGNC:19703]
2.1960585388268794e-35	1.567225134435907	0.082	0.022	6.513070414452759e-31	GFAP+_astro_radGlia	AL390242.1	novel transcript
2.44902118279011e-35	1.8032033798254843	0.142	0.056	7.263307023918908e-31	GFAP+_astro_radGlia	AC010997.3	novel transcript
2.8070932835693743e-35	2.124456489477957	0.065	0.015	8.325277260410051e-31	GFAP+_astro_radGlia	MKLN1-AS	MKLN1 antisense RNA [Source:HGNC Symbol;Acc:HGNC:40374]
2.8929472665815975e-35	1.2735436254108319	0.213	0.103	8.579903003227701e-31	GFAP+_astro_radGlia	STK19	serine/threonine kinase 19 [Source:HGNC Symbol;Acc:HGNC:11398]
3.3628323814322915e-35	1.0867289160099087	0.257	0.131	9.97348827685189e-31	GFAP+_astro_radGlia	RING1	ring finger protein 1 [Source:HGNC Symbol;Acc:HGNC:10018]
3.3663363649352085e-35	1.6969467411991541	0.098	0.031	9.983880391124842e-31	GFAP+_astro_radGlia	KCTD6	potassium channel tetramerization domain containing 6 [Source:HGNC Symbol;Acc:HGNC:22235]
3.6171203621333475e-35	0.6813865409257399	0.495	0.326	1.0727655570015082e-30	GFAP+_astro_radGlia	TTLL3	tubulin tyrosine ligase like 3 [Source:HGNC Symbol;Acc:HGNC:24483]
3.6773644954950313e-35	0.477841	0.581	0.369	1.0906327620739164e-30	GFAP+_astro_radGlia	MAP7	microtubule associated protein 7 [Source:HGNC Symbol;Acc:HGNC:6869]
3.907891653959434e-35	4.038834429477633	0.018	0.001	1.1590025067312889e-30	GFAP+_astro_radGlia	RORB-AS1	RORB antisense RNA 1 [Source:HGNC Symbol;Acc:HGNC:49803]
4.450597901932866e-35	0.7395234218110531	0.242	0.104	1.3199583257552494e-30	GFAP+_astro_radGlia	ACTA2	actin alpha 2, smooth muscle [Source:HGNC Symbol;Acc:HGNC:130]
4.539889408397298e-35	0.7676071125907865	0.522	0.365	1.3464404007424707e-30	GFAP+_astro_radGlia	WDR11	WD repeat domain 11 [Source:HGNC Symbol;Acc:HGNC:13831]
5.302270185351928e-35	2.685047396479468	0.042	0.007	1.572547291571675e-30	GFAP+_astro_radGlia	ZNF534	zinc finger protein 534 [Source:HGNC Symbol;Acc:HGNC:26337]
5.587543390835995e-35	3.216788063046562	0.029	0.003	1.6571536188541393e-30	GFAP+_astro_radGlia	AC026341.2	novel transcript
6.055249836485347e-35	0.7286437359500961	0.268	0.133	1.7958659965048244e-30	GFAP+_astro_radGlia	SATB2	SATB homeobox 2 [Source:HGNC Symbol;Acc:HGNC:21637]
6.840152871510124e-35	1.4546902918927327	0.14	0.054	2.0286525386324725e-30	GFAP+_astro_radGlia	AC097515.1	novel transcript
7.140888279042009e-35	1.6823407516454898	0.086	0.024	2.117844645798279e-30	GFAP+_astro_radGlia	AL137182.1	novel transcript
8.511453990058137e-35	0.9991398588590217	0.277	0.148	2.5243270243714424e-30	GFAP+_astro_radGlia	ERI1	exoribonuclease 1 [Source:HGNC Symbol;Acc:HGNC:23994]
1.0043726906961021e-34	1.0328609071681987	0.181	0.08	2.9787685260664996e-30	GFAP+_astro_radGlia	FAM66D	family with sequence similarity 66 member D [Source:HGNC Symbol;Acc:HGNC:24159]
1.0046797346627504e-34	1.556187438588771	0.114	0.038	2.979679157062785e-30	GFAP+_astro_radGlia	BSN	bassoon presynaptic cytomatrix protein [Source:HGNC Symbol;Acc:HGNC:1117]
1.0418974516961024e-34	4.563090310531223	0.014	0	3.0900594622403008e-30	GFAP+_astro_radGlia	AC092079.2	novel transcript
1.076625202893273e-34	0.5193670099847902	0.508	0.334	3.193055026740869e-30	GFAP+_astro_radGlia	RNF213-AS1	RNF213 antisense RNA 1 [Source:HGNC Symbol;Acc:HGNC:54402]
1.1935095562065945e-34	1.4252524280195886	0.14	0.054	3.539710641797518e-30	GFAP+_astro_radGlia	MSANTD4	Myb/SANT DNA binding domain containing 4 with coiled-coils [Source:HGNC Symbol;Acc:HGNC:29383]
1.2375848591505154e-34	3.2172197286443867	0.029	0.004	3.670429175268599e-30	GFAP+_astro_radGlia	AL121987.1	novel transcript
1.2590209535477985e-34	1.5174433545569523	0.211	0.099	3.734004344032061e-30	GFAP+_astro_radGlia	SDK2	sidekick cell adhesion molecule 2 [Source:HGNC Symbol;Acc:HGNC:19308]
1.2711153286506737e-34	0.7758068933843247	0.373	0.222	3.769873841712168e-30	GFAP+_astro_radGlia	PER3	period circadian regulator 3 [Source:HGNC Symbol;Acc:HGNC:8847]
1.3142788441856254e-34	0.4028379761150812	0.43	0.252	3.897888196085728e-30	GFAP+_astro_radGlia	ZSWIM5	zinc finger SWIM-type containing 5 [Source:HGNC Symbol;Acc:HGNC:29299]
1.4783650423300375e-34	0.5315805376647562	0.616	0.437	4.384535042542425e-30	GFAP+_astro_radGlia	IFT43	intraflagellar transport 43 [Source:HGNC Symbol;Acc:HGNC:29669]
1.4962068483022544e-34	2.2459735351623364	0.048	0.009	4.437450270694826e-30	GFAP+_astro_radGlia	ATP6V0E2-AS1	ATP6V0E2 antisense RNA 1 [Source:HGNC Symbol;Acc:HGNC:44180]
1.539757249492936e-34	0.6707255611762076	0.654	0.512	4.5666120505461494e-30	GFAP+_astro_radGlia	SNRNP70	small nuclear ribonucleoprotein U1 subunit 70 [Source:HGNC Symbol;Acc:HGNC:11150]
1.6067201647162894e-34	1.812252142207237	0.079	0.02	4.765210664515571e-30	GFAP+_astro_radGlia	RASGRP2	RAS guanyl releasing protein 2 [Source:HGNC Symbol;Acc:HGNC:9879]
1.6799684417840782e-34	1.6451263099728268	0.071	0.018	4.9824504046432194e-30	GFAP+_astro_radGlia	AL079343.1	novel transcript, sense intronic to NOVA1
1.7064102123675188e-34	3.3059647491082105	0.029	0.003	5.0608714078395874e-30	GFAP+_astro_radGlia	AC100786.1	novel transcript, antisense to RPL38
1.804369163238574e-34	0.5226214748072028	0.499	0.325	5.351398064332963e-30	GFAP+_astro_radGlia	ZC2HC1A	zinc finger C2HC-type containing 1A [Source:HGNC Symbol;Acc:HGNC:24277]
1.8721829615063686e-34	2.048578477359626	0.048	0.009	5.552520227235588e-30	GFAP+_astro_radGlia	LINC01102	long intergenic non-protein coding RNA 1102 [Source:HGNC Symbol;Acc:HGNC:27165]
1.8776014781770276e-34	0.8434545397043658	0.27	0.14	5.568590463977428e-30	GFAP+_astro_radGlia	WNK3	WNK lysine deficient protein kinase 3 [Source:HGNC Symbol;Acc:HGNC:14543]
2.2117895934601016e-34	1.4594760748036277	0.164	0.071	6.559725576283969e-30	GFAP+_astro_radGlia	AC010976.1	novel transcript, antisense to IWS1
2.2380378924229546e-34	1.1534019804637619	0.132	0.05	6.637572781347999e-30	GFAP+_astro_radGlia	AC005162.3	novel transcript, antisense to CPVL
2.517154073900426e-34	0.9571479267672156	0.287	0.157	7.465375552373884e-30	GFAP+_astro_radGlia	DMWD	DM1 locus, WD repeat containing [Source:HGNC Symbol;Acc:HGNC:2936]
2.566214855299648e-34	0.8184786745436883	0.251	0.126	7.610880017847697e-30	GFAP+_astro_radGlia	WBP2NL	WBP2 N-terminal like [Source:HGNC Symbol;Acc:HGNC:28389]
2.9568847232525346e-34	1.9205312477353376	0.071	0.018	8.769528712222368e-30	GFAP+_astro_radGlia	AC092111.1	novel transcript
3.1116660485386553e-34	1.6246462572903595	0.109	0.037	9.228579166755943e-30	GFAP+_astro_radGlia	AIM2	absent in melanoma 2 [Source:HGNC Symbol;Acc:HGNC:357]
3.632451616351028e-34	1.180393746063822	0.206	0.099	1.0773125003773879e-29	GFAP+_astro_radGlia	FAM131A	family with sequence similarity 131 member A [Source:HGNC Symbol;Acc:HGNC:28308]
3.8087083064810633e-34	2.6840045429030184	0.188	0.07	1.1295867095361538e-29	GFAP+_astro_radGlia	PDZRN4	PDZ domain containing ring finger 4 [Source:HGNC Symbol;Acc:HGNC:30552]
3.983356718534719e-34	0.6615439935518839	0.628	0.475	1.1813839355830271e-29	GFAP+_astro_radGlia	CAPN2	calpain 2 [Source:HGNC Symbol;Acc:HGNC:1479]
4.5595838943573275e-34	2.3073877238551694	0.064	0.016	1.3522813913884963e-29	GFAP+_astro_radGlia	GJA9	gap junction protein alpha 9 [Source:HGNC Symbol;Acc:HGNC:19155]
4.6344166922148925e-34	1.4482350316603037	0.108	0.037	1.3744753025770927e-29	GFAP+_astro_radGlia	ZNF883	zinc finger protein 883 [Source:HGNC Symbol;Acc:HGNC:27271]
4.6344166922148925e-34	1.4482350316603037	0.108	0.037	1.3744753025770927e-29	GFAP+_astro_radGlia	ZNF883	zinc finger protein 883 [Source:NCBI gene;Acc:169834]
4.93765731467765e-34	2.3267846491482835	0.053	0.011	1.4644104063870975e-29	GFAP+_astro_radGlia	PYGM	glycogen phosphorylase, muscle associated [Source:HGNC Symbol;Acc:HGNC:9726]
5.276481704869939e-34	4.07016	0.016	0.001	1.5648989440303264e-29	GFAP+_astro_radGlia	AC009134.1	novel transcript, antisense to SHISA9
5.3121918160450735e-34	1.0183392721522864	0.186	0.084	1.575489848802648e-29	GFAP+_astro_radGlia	AL110114.1	novel transcript, antisense to PSMF1
5.322009349333973e-34	0.7618497165713112	0.369	0.22	1.5784015328254697e-29	GFAP+_astro_radGlia	LSS	lanosterol synthase [Source:HGNC Symbol;Acc:HGNC:6708]
5.578821532167399e-34	4.426857425394059	0.017	0.001	1.6545668900102073e-29	GFAP+_astro_radGlia	AC019155.2	novel transcript
6.6068338260812555e-34	2.561614696190897	0.053	0.012	1.9594547761391787e-29	GFAP+_astro_radGlia	ID2-AS1	ID2 antisense RNA 1 [Source:HGNC Symbol;Acc:HGNC:51103]
6.629427565152546e-34	2.0978787992660615	0.064	0.016	1.9661556272729422e-29	GFAP+_astro_radGlia	AC024560.5	novel transcript, antisense to RUBCN
7.628840247353485e-34	2.8473274828804285	0.063	0.014	2.2625614405600967e-29	GFAP+_astro_radGlia	EFNB3	ephrin B3 [Source:HGNC Symbol;Acc:HGNC:3228]
8.806903893388434e-34	2.3135499228884475	0.058	0.013	2.611951556701142e-29	GFAP+_astro_radGlia	DDX59-AS1	DDX59 antisense RNA 1 [Source:HGNC Symbol;Acc:HGNC:41094]
9.81976782711842e-34	0.8823979152112611	0.264	0.133	2.9123467421667807e-29	GFAP+_astro_radGlia	JAM2	junctional adhesion molecule 2 [Source:HGNC Symbol;Acc:HGNC:14686]
1.1033067823160258e-33	0.4240687874177307	0.171	0.068	3.272187254992869e-29	GFAP+_astro_radGlia	CCDC81	coiled-coil domain containing 81 [Source:HGNC Symbol;Acc:HGNC:26281]
1.1343280277805834e-33	0.9372249382658742	0.232	0.114	3.364190064791654e-29	GFAP+_astro_radGlia	LRRN1	leucine rich repeat neuronal 1 [Source:HGNC Symbol;Acc:HGNC:20980]
1.1464009145353281e-33	2.423068774790365	0.036	0.005	3.399995832328876e-29	GFAP+_astro_radGlia	RGR	retinal G protein coupled receptor [Source:HGNC Symbol;Acc:HGNC:9990]
1.2593188936847542e-33	0.7220869616509863	0.308	0.169	3.734887974890244e-29	GFAP+_astro_radGlia	BDNF-AS	BDNF antisense RNA [Source:HGNC Symbol;Acc:HGNC:20608]
1.3224355744690238e-33	1.1237545049874622	0.448	0.299	3.922079426760231e-29	GFAP+_astro_radGlia	NUDT4	nudix hydrolase 4 [Source:HGNC Symbol;Acc:HGNC:8051]
1.4412087945272115e-33	1.8596857104312816	0.21	0.1	4.274337042808804e-29	GFAP+_astro_radGlia	CLCF1	cardiotrophin like cytokine factor 1 [Source:HGNC Symbol;Acc:HGNC:17412]
1.5718890571567504e-33	1.9274055803736196	0.074	0.019	4.6619085657154907e-29	GFAP+_astro_radGlia	CASKIN1	CASK interacting protein 1 [Source:HGNC Symbol;Acc:HGNC:20879]
1.6093098931976637e-33	2.29726	0.05	0.01	4.772891281245631e-29	GFAP+_astro_radGlia	ADRA1D	adrenoceptor alpha 1D [Source:HGNC Symbol;Acc:HGNC:280]
1.692859640896398e-33	0.948496	0.138	0.049	5.020683122970537e-29	GFAP+_astro_radGlia	CPXM2	carboxypeptidase X, M14 family member 2 [Source:HGNC Symbol;Acc:HGNC:26977]
1.7531301758509242e-33	1.5410167955106129	0.137	0.054	5.199433475538671e-29	GFAP+_astro_radGlia	AL035071.2	novel transcript, antisense to MAPRE1
1.818632008991553e-33	0.6251030610649269	0.491	0.328	5.393698812267148e-29	GFAP+_astro_radGlia	MTM1	myotubularin 1 [Source:HGNC Symbol;Acc:HGNC:7448]
1.8504510497446157e-33	1.1997709894280457	0.13	0.049	5.488067723332581e-29	GFAP+_astro_radGlia	MPP2	membrane palmitoylated protein 2 [Source:HGNC Symbol;Acc:HGNC:7220]
2.0709468417033796e-33	1.2874451952139696	0.187	0.086	6.142014143123884e-29	GFAP+_astro_radGlia	LZTR1	leucine zipper like transcription regulator 1 [Source:HGNC Symbol;Acc:HGNC:6742]
2.627852442404158e-33	1.7780791332389754	0.076	0.021	7.793684773682252e-29	GFAP+_astro_radGlia	AL596218.1	novel transcript
2.63644565380171e-33	1.949743119954031	0.074	0.015	7.819170520045112e-29	GFAP+_astro_radGlia	FXYD1	FXYD domain containing ion transport regulator 1 [Source:HGNC Symbol;Acc:HGNC:4025]
2.9344713497388908e-33	2.892051910847328	0.039	0.006	8.703055129055602e-29	GFAP+_astro_radGlia	AC090531.1	novel transcript
3.052588365363057e-33	0.409956	0.364	0.206	9.053366573993755e-29	GFAP+_astro_radGlia	HES1	hes family bHLH transcription factor 1 [Source:HGNC Symbol;Acc:HGNC:5192]
3.083249722055001e-33	5.1983207562387586	0.014	0.001	9.144302025670722e-29	GFAP+_astro_radGlia	AC009396.3	novel transcript, antisense to NRXN3
3.1672724428376636e-33	2.084702658659741	0.074	0.02	9.393496610967943e-29	GFAP+_astro_radGlia	AC072022.2	BCL6 antisense 1
3.584754210206006e-33	1.1314545594897663	0.238	0.119	1.0631664036628974e-28	GFAP+_astro_radGlia	LONRF2	LON peptidase N-terminal domain and ring finger 2 [Source:HGNC Symbol;Acc:HGNC:24788]
4.5917744319276794e-33	0.3985542524796035	0.644	0.469	1.361828461021111e-28	GFAP+_astro_radGlia	HS2ST1	heparan sulfate 2-O-sulfotransferase 1 [Source:HGNC Symbol;Acc:HGNC:5193]
4.610615644110106e-33	0.6932145798967153	0.421	0.266	1.367416387730175e-28	GFAP+_astro_radGlia	GIPC1	GIPC PDZ domain containing family member 1 [Source:HGNC Symbol;Acc:HGNC:1226]
4.9372464711726024e-33	2.5933350237854116	0.036	0.005	1.4642885584203705e-28	GFAP+_astro_radGlia	AL138902.1	novel transcript
5.0471314054416174e-33	0.7680159118809499	0.219	0.105	1.4968782322258748e-28	GFAP+_astro_radGlia	ZEB1-AS1	ZEB1 antisense RNA 1 [Source:HGNC Symbol;Acc:HGNC:42354]
5.357589269019702e-33	0.5097665560387766	0.697	0.54	1.5889538254058632e-28	GFAP+_astro_radGlia	FRS2	fibroblast growth factor receptor substrate 2 [Source:HGNC Symbol;Acc:HGNC:16971]
5.664071156785268e-33	0.9609055705814473	0.171	0.073	1.679850223679375e-28	GFAP+_astro_radGlia	COLGALT2	collagen beta(1-O)galactosyltransferase 2 [Source:HGNC Symbol;Acc:HGNC:16790]
5.6821656824111247e-33	0.9326556479443084	0.267	0.142	1.6852166980894914e-28	GFAP+_astro_radGlia	CA13	carbonic anhydrase 13 [Source:HGNC Symbol;Acc:HGNC:14914]
5.720296493364021e-33	3.3939443591117726	0.024	0.002	1.6965255340019012e-28	GFAP+_astro_radGlia	AL161935.1	novel transcript
6.011742078137284e-33	3.0927855364386536	0.033	0.004	1.7829624655339555e-28	GFAP+_astro_radGlia	NDP	norrin cystine knot growth factor NDP [Source:HGNC Symbol;Acc:HGNC:7678]
6.180309613428156e-33	6.184969398013611	0.01	0	1.8329562251505225e-28	GFAP+_astro_radGlia	AL133304.2	novel transcript
6.894889801353964e-33	2.407999008309634	0.043	0.008	2.0448864172855586e-28	GFAP+_astro_radGlia	LINC00648	long intergenic non-protein coding RNA 648 [Source:HGNC Symbol;Acc:HGNC:44302]
7.116740704145064e-33	2.689580585772346	0.043	0.007	2.110682958035343e-28	GFAP+_astro_radGlia	AL162725.2	novel transcript
7.136078072025929e-33	1.0738500881100173	0.2	0.093	2.11641803460145e-28	GFAP+_astro_radGlia	C2orf88	chromosome 2 open reading frame 88 [Source:HGNC Symbol;Acc:HGNC:28191]
7.582502372615223e-33	0.756287	0.335	0.194	2.2488185536702227e-28	GFAP+_astro_radGlia	ZNF197	zinc finger protein 197 [Source:HGNC Symbol;Acc:HGNC:12988]
8.226521584337094e-33	1.6533934066230138	0.113	0.041	2.4398217714826955e-28	GFAP+_astro_radGlia	AL807761.4	novel transcript
8.413395572833942e-33	4.985269911821684	0.016	0.001	2.4952448589910904e-28	GFAP+_astro_radGlia	AC188617.1	novel transcript
8.413395572833942e-33	4.813086298848746	0.016	0.001	2.4952448589910904e-28	GFAP+_astro_radGlia	AC048344.1	novel transcript
8.474227832163347e-33	4.532641261149088	0.016	0.001	2.5132864904630055e-28	GFAP+_astro_radGlia	CYP4F2	cytochrome P450 family 4 subfamily F member 2 [Source:HGNC Symbol;Acc:HGNC:2645]
9.724802911738239e-33	1.3856562125051068	0.126	0.047	2.8841820475633267e-28	GFAP+_astro_radGlia	CACNB1	calcium voltage-gated channel auxiliary subunit beta 1 [Source:HGNC Symbol;Acc:HGNC:1401]
1.1879918665056462e-32	0.9034903131615515	0.25	0.129	3.5233462776824455e-28	GFAP+_astro_radGlia	CYP27A1	cytochrome P450 family 27 subfamily A member 1 [Source:HGNC Symbol;Acc:HGNC:2605]
1.292346920832161e-32	0.822996	0.249	0.126	3.832842497804023e-28	GFAP+_astro_radGlia	AL137009.1	novel transcript, antisense to FAM184A
1.4422748404220897e-32	3.3406176095232043	0.026	0.003	4.277498721723834e-28	GFAP+_astro_radGlia	KCNMA1-AS3	KCNMA1 antisense RNA 3 [Source:HGNC Symbol;Acc:HGNC:51215]
1.514713520842676e-32	1.0927682243351207	0.21	0.103	4.492337360115208e-28	GFAP+_astro_radGlia	ZNF155	zinc finger protein 155 [Source:HGNC Symbol;Acc:HGNC:12940]
1.588872903205553e-32	0.8514050752219318	0.244	0.125	4.712279256327029e-28	GFAP+_astro_radGlia	POMT1	protein O-mannosyltransferase 1 [Source:HGNC Symbol;Acc:HGNC:9202]
1.7460228210807687e-32	1.2781891396653022	0.071	0.018	5.1783544827613435e-28	GFAP+_astro_radGlia	GRM1	glutamate metabotropic receptor 1 [Source:HGNC Symbol;Acc:HGNC:4593]
1.8277872462235436e-32	1.8114398675820491	0.171	0.079	5.420851414849786e-28	GFAP+_astro_radGlia	GPN1	GPN-loop GTPase 1 [Source:HGNC Symbol;Acc:HGNC:17030]
1.9738916004964315e-32	3.105688775688434	0.026	0.003	5.854167708752316e-28	GFAP+_astro_radGlia	AP001172.2	novel transcript
1.9945209378342834e-32	1.5298364555718464	0.106	0.037	5.915350197428917e-28	GFAP+_astro_radGlia	ZNF229	zinc finger protein 229 [Source:HGNC Symbol;Acc:HGNC:13022]
2.0164449428333585e-32	0.6382860705942632	0.336	0.194	5.980372411455175e-28	GFAP+_astro_radGlia	CNIH3	cornichon family AMPA receptor auxiliary protein 3 [Source:HGNC Symbol;Acc:HGNC:26802]
2.1305013157477618e-32	0.667408	0.336	0.189	6.318640802244712e-28	GFAP+_astro_radGlia	ATP6AP1L	ATPase H+ transporting accessory protein 1 like [Source:HGNC Symbol;Acc:HGNC:28091]
2.689737882072406e-32	2.117385559552858	0.059	0.013	7.977224610650342e-28	GFAP+_astro_radGlia	AC021205.3	novel transcript, antisense to FGF2
2.882239649819281e-32	2.13351	0.063	0.015	8.548146353434023e-28	GFAP+_astro_radGlia	AC011369.1	novel transcript
2.9250900306355754e-32	0.7362293461392626	0.286	0.155	8.67523201285899e-28	GFAP+_astro_radGlia	DMGDH	dimethylglycine dehydrogenase [Source:HGNC Symbol;Acc:HGNC:24475]
[truncated: 96,586 more rows]
