# Supplementary material for: Single nuclei and spatial profiling of sacrococcygeal teratomas reveals cellular composition and X inactivation heterogeneity
Source: NPJ Precis Oncol. 2026 Jan 21;10:87. doi: 10.1038/s41698-025-01262-4 (PMC12949016; doi:10.1038/s41698-025-01262-4)
Supplement: Supplementary file 4 — Supplementary Data 3 [file 41698_2025_1262_MOESM4_ESM.xlsx]

## Sheet: (A) PC1 gene loadings
Gene	PC1_Loading
PCSK6	0.0390453
CFL1	0.038663
MIF	0.0385809
MYL12B	0.038532119649031964
PRELID1	0.0385243
H3F3A	0.0384557
TUBA1B	0.0384405
H2AFZ	0.0384154
RAN	0.0382386
TSPO	0.038151729843096956
RPL17	0.0379809
ACTB	0.0379686
UBA52	0.0379363
ATP5F1E	0.0378442
RPS16	0.0378225
S100A11	0.0377953
RPL36AL	0.03768
RPS9	0.0376299
GAPDH	0.0376134
COX8A	0.0375752
RPS4X	0.037562363008948066
RPS13	0.0375111
INSIG1	0.037510894745185444
TPT1	0.0374883
RPS5	0.0373923
RPL9	0.0373588
RPL15	0.0373078
RPL28	0.037302899898487854
RPL10	0.0373014
CHCHD2	0.0373008
RPS25	0.0372777
RPS6	0.037244463329906136
RPL22	0.037235
RPS2	0.037220361746619524
CLIC3	0.0372085
RPL21	0.0371858
RPS3	0.0371702
RPL13	0.0371634
S100A10	0.0371472
FTH1	0.037108269463145147
RPLP2	0.0370714
RPS27A	0.0370692
RPL18	0.0370534
RPL8	0.037044
AREG	0.037034170356471816
RPL35	0.0370252
RPL27	0.037015454377853696
SH3BGRL3	0.036984884537483484
BTF3	0.0369444
EEF1B2	0.036917397912524456
ACTG1	0.0369106
RPL7A	0.036906068261990506
RPSA	0.0369021
RPL29	0.0368979
MYL12A	0.0368879
RPL14	0.0368655
RPL11	0.0368645
LGALS1	0.036864066535388824
NACA	0.036863208001322034
OAZ1	0.0368538
RPS10	0.036838038957004174
RPL5	0.036812315971059564
RPL23A	0.0368003
PLA2G2A	0.0367615
RPS3A	0.0367307
RPS19	0.0366601
PFN1	0.036604171090329166
RPL18A	0.0365864
RPL41	0.0365621
PTMA	0.03656
NDUFA4	0.036500175793644396
B2M	0.0364336
RPL35A	0.0363824
SIRPB2	0.036323561154131344
RPL10A	0.036301828647967174
FCAR	0.0362842
RPL32	0.0362759
RPL19	0.0362419
RPL3	0.0362272
RPS12	0.0362053
FAU	0.036201380574229114
UQCRB	0.0361984
TMSB10	0.0361969
FCER1G	0.036157410191001146
CLIC1	0.0361327
RPL24	0.0361227
PELI1	0.0361191
RPL13A	0.0361078
RPL6	0.0360628
IFNG-AS1	0.036049983937500966
TMSB4X	0.0360382
RPL12	0.0360276
TMA7	0.036009627301722635
SERF2	0.0359114
RPS20	0.0358987
SRP14	0.0358796
TREM1	0.035867381922120724
TIMP1	0.035820244681959414
LIF	0.035776562041984206
RPS15A	0.0355903
RPS15	0.0355126
TUBB	0.035466107166305536
RPS7	0.0354575
RPL37A	0.0354039
RPL36A	0.0353135
RPL26	0.0352913
RPL34	0.035276
RETN	0.0351951
RPL36	0.0351163
RPLP0	0.0350716
RPLP1	0.035058353762799775
NME2	0.035031048044544766
HLA-C	0.0349955
APRT	0.034994
TNFAIP3	0.034973411758394725
RPL30	0.034953178186202576
ARHGDIB	0.034949
MYL6	0.034926
CD300E	0.0349062
RPS24	0.0349
CARD16	0.0348121
RPS14	0.0348032
EEF1A1	0.0347757
LINC01982	0.034772
RPS21	0.0346785
RPS27	0.034641838581831105
RPL27A	0.034624224892640255
CXCL2	0.0346026
RPS18	0.0345622
VIM	0.0345344
RPS8	0.0345145
PPP1R14B	0.0344853
FPR1	0.0344084
BMX	0.0342757
GPR183	0.0342639
SLC11A1	0.0342181
ACSL1	0.0341733
FTL	0.0341699
MEDAG	0.0341169
RPL37	0.0341152
SERPINA1	0.0340585
FCN1	0.0339979
STX11	0.0339625
RPL39	0.033945928745703485
RPS23	0.033917382295251944
ATP5MF	0.0338432
S100A6	0.0338335
COX7C	0.033801782810652554
HBEGF	0.033590038298298694
SPSB1	0.033567
SLC25A5	0.0335115
C1R	0.0334567
PLOD2	0.033357090179735066
CTRB1	0.033345770805443674
RPS29	0.033282983242584566
PTGS1	0.0332699
AIF1	0.0332302
ARHGAP15	0.0332127
ALOX5AP	0.033178330509366805
MT2A	0.033173
RILPL2	0.0331516
ATP5MC3	0.0330543
CFH	0.0330466
FCGR2A	0.032932
RPS28	0.0329292
AQP9	0.0328683
FGR	0.0328316
ATP5MG	0.0327231
GSTP1	0.032652359265804405
ITGAX	0.032640724025857215
LAPTM5	0.032546904810902305
S100A8	0.0324674
CSF3	0.0323902
HLA-DRB1	0.032297
AL049629.1	0.0321318
S100A9	0.0321082
TM4SF1	0.0321023
BMP6	0.0320556
PDK4	0.031862465107128125
SAMSN1	0.031857570937636054
EXOC6	0.0318474
GPAT3	0.0317077
LST1	0.031693416486882536
TNFRSF1B	0.0316671
MUC6	0.0315981
TYROBP	0.0313668
GNA13	0.0312704
CPB1	0.0312013
AP002989.1	0.031196664160033548
S100A4	0.0311936
TNFRSF12A	0.031176021008445604
PLAUR	0.0311706
AL078604.4	0.0310718
ADGRE5	0.0309218
CYBA	0.030900639259281774
MIR222HG	0.0308967
HAS1	0.030896361268744846
P2RY8	0.0308303
ZC3HAV1	0.0307829
DEPP1	0.0307762
RGS2	0.030764828881052916
POU2F3	0.030681256452918713
TFRC	0.030525437720612985
SLA	0.030521721878575093
APOD	0.030465
GCH1	0.030270801724000033
SELL	0.030269206490817817
CALM1	0.030262593601182823
CTSB	0.0302162
BCL2A1	0.030182711326897992
RBPJ	0.030141335593076492
HMOX1	0.030086320477151554
PIK3R5	0.029938809281458794
ANGPTL4	0.029909082722155936
SGMS2	0.0297644
AC087762.1	0.029727520577966536
CST3	0.029710436823566742
ADAMTS18	0.0295926
CD14	0.0295594
IFI30	0.0294869
PPP1R3B	0.029450557872863044
ADAMTS1	0.029351616682940434
UPP1	0.029266993743009145
IL6	0.029175458554609388
TNFSF14	0.029091031063785865
NFKB1	0.029066791305535227
RHOB	0.0290471
SRGN	0.0289813
CAPG	0.028961369239408796
ITGA2	0.028937520337218386
IRF8	0.028896776383678657
STMN1	0.028741881043997695
IL4I1	0.028727738337657297
PRKAG2	0.0286789
AC093912.1	0.028642014952489917
LINC02432	0.028618157268033392
HSPB1	0.0285449
RGS13	0.02854
HTRA3	0.028519155273225686
PXDC1	0.028485176959378918
PTGS2	0.028433579590376627
PTPRC	0.0284101
PCOLCE2	0.0284035
C3	0.0283995
HCST	0.0283418
C19orf33	0.028334010749228637
TLR2	0.028259
KCTD8	0.028249682928844215
HMGA1	0.028164568478942557
RCAN2	0.028046985532075935
ID1	0.0280212
BMP2	0.027983391517465477
CD80	0.027971758157082277
RAMP2	0.027963
IL1R1	0.0276785
MT1X	0.0275416
ISG15	0.027354922201360286
ITGB2	0.027346172292033694
LONRF3	0.027295598586916835
NLRP3	0.0272443
CSF2RA	0.027233822707559408
IGFBP3	0.027157996525249677
APOBEC3A	0.0271355
SERPING1	0.0271092
CTSC	0.0270574
ZNF331	0.027053202061661986
IFITM3	0.026995885324938504
SGK1	0.0269833
CRIP1	0.026952048853406203
MT1E	0.0269339
S100A12	0.026880223216190532
CD3E	0.0268441
LINC01871	0.0268086
RGS1	0.026724591644985817
SFRP4	0.026664250279787857
RNASE6	0.026634370243267893
SERPINF1	0.0265058
GPRC5A	0.026504712145873605
CXCL8	0.026472794770533083
SLC25A44	0.0263766
ELL2	0.026368948831411134
IGFBP6	0.026328787039552114
AC096564.1	0.0262981
HYAL2	0.026248387059388697
CPA2	0.026244266594537047
ABI3BP	0.026236863581721597
CYTOR	0.026223372130422543
ERO1A	0.026141461957499407
MCTP1	0.0261119
CXCL14	0.0261089
HLA-DRA	0.026103119677977113
HSPA8	0.026067400980775486
SH2D6	0.025968331688407186
SERPINE2	0.0259613
ABTB2	0.0259356
CD3D	0.025913177793463343
CPA1	0.0259102
THBS1	0.0259084
CYTH4	0.0258767
TNFRSF18	0.025859982222781297
ALOX5	0.025853302251817114
SCARA5	0.0258323
AC079793.1	0.0258246
CD7	0.025816852422398916
THBD	0.0257601
HLA-DPA1	0.025729490373900318
SLC9A3R2	0.025714890568821144
C7	0.0256947
BIRC3	0.025541779617195764
CTSW	0.025468582421961275
NRIP3	0.0253743
FABP5	0.025310623935353924
EREG	0.0253104
RPS26	0.0253049
ACKR1	0.025288435975225964
CD52	0.025258969839701946
C11orf96	0.025095126200158684
G0S2	0.0250909
PI16	0.025086543902234526
CYP1B1	0.025031400307971453
PDGFB	0.0250256
IL1RAP	0.024987164985506117
CD163	0.024977655751973173
DDIT4	0.024935569525033896
PDGFD	0.024860800306165474
TPRG1	0.0248578
SEMA4A	0.024832887226121602
PCED1B-AS1	0.0248304
LTC4S	0.024808910451783368
VIT	0.024800213987735048
AC093866.1	0.0247985
TRIM5	0.0247825
HIST1H4C	0.024771596017406243
FYB1	0.0247216
TMOD1	0.024659259912582707
KIR2DL4	0.0246266
ZNF683	0.024616283697992604
KLRF2	0.024554288631860287
CXCR4	0.024480220930259235
RBPJL	0.024468227596425616
LCP2	0.024464597452907126
ARL14	0.024462803628881008
TRDC	0.024405701072672537
TNFAIP6	0.024384914370695995
KCTD12	0.024358741095189464
FAM49A	0.0241644
LCK	0.0240737
THEMIS	0.0240433
AL392086.3	0.024028190784531764
LTB	0.023938931611623943
CPM	0.023772280534886295
MIR181A1HG	0.023684022408837845
STAT4	0.0234772
ADGRE2	0.023454950443543784
TMIGD2	0.023276137938125756
SIPA1L1	0.023275607838247364
ADAMTS4	0.023096904861509497
CD74	0.023071312525886827
PDLIM3	0.023051646024547085
KCNJ16	0.023025063297658264
FBXO32	0.022996462950383705
IL7R	0.022928109706837115
PI15	0.022914365775335656
LRRC32	0.022914223012323973
AC018742.1	0.022885
ICAM1	0.022857473448018875
MNDA	0.022809794327615453
PHLDB2	0.0228014
NCF2	0.022713741520764046
CD48	0.0227027
FGL2	0.022578856383751515
LINC02642	0.0225482
RGS18	0.022479335517631014
DUSP2	0.022470868250653704
CCL5	0.0224637
NKG7	0.022433940583845843
RHBDF2	0.0224043
FSTL5	0.022403804348396034
CFD	0.022383581362877072
AC021594.2	0.0223731
PRNP	0.0223518
ABHD5	0.0223439
TESC	0.022335281896384267
ANO3	0.022297290718792086
AC011511.2	0.0222533
SOX17	0.0222332
CFP	0.0221583
IFITM1	0.022051188333618753
LINC01010	0.021990493294233342
CCL14	0.02194
HMGB2	0.021919290770650638
KLF2	0.021893823665272396
STEAP1B	0.0218169
IRAK2	0.021780033866683444
NFATC1	0.021777425721197778
PKHD1L1	0.0216985
GPR132	0.021693462550795035
ATP8B4	0.0215446
SDC2	0.0215428
ITGB1-DT	0.021450731727186294
KLHL29	0.0213871
CYTIP	0.021358689380355223
AKAP12	0.0213094
ACKR3	0.021287582255704738
AC093898.1	0.021263030924535596
TM4SF4	0.0211552
IL2RA	0.021098470185680365
KLRB1	0.0210901
PLEK	0.021031868062432364
OLFM4	0.020949623596438524
AC138305.1	0.0208843
SPANXA2-OT1	0.0208592
SLCO2A1	0.0207886
INHBA	0.020680976461271268
VWA1	0.020666568462257822
LINC00707	0.020647123126181142
RELN	0.020619443393649836
HCK	0.020593569482462368
APBB1IP	0.020533193538404486
AC107021.1	0.020521817600018706
ATP1B3	0.020481438658567237
KRT81	0.020459685014091022
SLC16A10	0.020377
PCK1	0.020321380491286567
FAM162A	0.0202556
RAB31	0.020243325341943154
PODXL	0.0202277
TMEM71	0.020163035985785168
ZWINT	0.020158115716149862
RIMKLB	0.020157237893274203
AC099066.2	0.020140615132296456
SLC41A1	0.020099335202408815
IL18R1	0.020079139898211112
CNKSR3	0.020074365360056835
POU5F1	0.0200699
CHST11	0.020047750125395798
EFEMP1	0.019992885963120256
NPHS1	0.019944063140882515
DLGAP1	0.019921660604060105
MYRFL	0.019876110142599622
COL1A1	0.019871492237429074
AC004704.1	0.019845998821291826
PDE3A	0.019832911116949827
TFF2	0.0197853
AKR1B10	0.019723161353365524
THSD4	0.019709806172076745
FBLN2	0.019684985941985256
WNT2	0.019667089871618682
BACH2	0.019657072519789966
CORO1A	0.019578792425539667
AQP1	0.0195661
TPO	0.0195418
EPB41L3	0.0194263
SLC30A8	0.019415590870135363
HLA-DPB1	0.0193828
LCP1	0.0193091
NCR1	0.019285001196295865
CD6	0.0192081
HLA-DQA2	0.019175196292572718
CLEC4E	0.019152864489396865
C5AR2	0.019141317390371778
CUZD1	0.019127587365703833
GNA15	0.019116883190051937
GP2	0.0191066
TXK	0.019096595149890972
CHAT	0.019056681025468165
CRISPLD2	0.019034073625338228
LINC02474	0.0189734
AC114689.3	0.0189725
ARL15	0.018960377638674544
SERPINE1	0.018893678992438937
TRPM5	0.018853482412861475
MALT1	0.018833045939957164
RAB44	0.018779304331063066
KLRC1	0.018747298174439538
CCHCR1	0.018739340212247758
MGP	0.018697329708165285
DDAH1	0.018686131487323388
CR1	0.018658440159455596
SMIM2-AS1	0.018657
KYNU	0.018649631098011186
CD2	0.0185541
PRG4	0.0184848
CXCL3	0.018480126203646537
KLRF1	0.018433101337616737
AL162493.1	0.018413529240494633
LINC02360	0.0183848
TRAC	0.018365369581108997
XCL1	0.018322614245047632
IQCM	0.018154991759980872
MSMO1	0.018125840355887404
CHODL	0.018113207306777988
SLC19A2	0.0181087
RNASE1	0.018075331675817322
PNLIPRP1	0.018040392991183683
CD96	0.018029611433433738
DUOX2	0.0180265
AC093607.1	0.0179433
CD69	0.0179273
HMGCS1	0.017897831694331644
RERG	0.017852688079074197
TRAF1	0.0178461
AC020656.1	0.017826125309413143
RASGRP3	0.0177492
SELE	0.017732902863792456
AC010609.1	0.017712115196900177
HSPA5	0.017672022858295892
CD86	0.0176461
RASGRF2	0.017633015639903396
STK32B	0.017615117977355044
CAV1	0.017605370259692735
IL2RG	0.017577036542453045
HAVCR2	0.0175535
CLEC5A	0.017526557723086807
LINC01924	0.0174883
GFPT2	0.0173513
AC015712.2	0.017213295071978316
CEL	0.0171309
REG1A	0.017086253311921946
PSTPIP2	0.0168304
GEM	0.016795779715470086
HLA-DQB1	0.016741910440601457
RUNX3	0.0166735
FN1	0.016658687758378296
RDH10	0.0166527
FBLIM1	0.016645272150141072
STX17-AS1	0.016571040346232344
CTSS	0.0165574
CLEC12A	0.016498175582218513
IKZF3	0.016404
NFATC2	0.016361252161906266
STK17B	0.016311113183101397
AC004160.1	0.016303042301121114
C1QB	0.016211308869867037
CALN1	0.016197787566904383
ZNF831	0.0161819
AC105001.1	0.0161221
ITGBL1	0.0161196
ITPRID1	0.0160837
ONECUT2	0.0159082
SELP	0.015896415180449423
CEMIP	0.0158532
DOCK2	0.0158439
LINC02532	0.0158388
AC097518.2	0.0158136
ANXA10	0.0158031
PREX2	0.015800475598630324
AL033523.1	0.015777440843255407
SLC10A6	0.0157545
RHOJ	0.015730182169110186
LMCD1	0.015657996059897424
PTPN7	0.0156554
HOMER1	0.015612514755276646
TBXAS1	0.0155918
AC004917.1	0.015571947636246914
LRFN5	0.015524735967474147
DSCAML1	0.015517
CTSH	0.0154716
MMP1	0.015467609389348649
SH2D7	0.015421885975166362
ADAMTS5	0.0154192
AP003555.2	0.0153717
AL136456.1	0.015329266197575148
VWF	0.015295750824387385
PTGER4	0.015283876081666283
PDE4A	0.015247744411378876
OLR1	0.015230153123574409
RRAD	0.015167029930645861
PYHIN1	0.0151583
VCAN	0.015139
RNF144B	0.015124611565858662
C6	0.015068843934139523
LINC00511	0.015022754350435966
VAMP8	0.014943852911358862
NEB	0.014942037084974569
ADAMTS9	0.014882473304081224
ELOVL7	0.0148633
CYBB	0.014857291078595831
AC099489.1	0.0147382
LINC01239	0.014726739999671883
PLPP3	0.014711297585163423
LSP1	0.014631977837816543
NR4A3	0.014621586968574051
UBASH3B	0.0145862
NCKAP5-AS2	0.014559512818242236
MAMLD1	0.014490780900441971
CLEC7A	0.014466628436513862
PLA2G4A	0.014203375621337496
CCDC3	0.014193533493242042
PPM1N	0.014073
AL512603.2	0.014039435827959076
AC007319.1	0.013980590892459928
GRM8	0.013973538669337246
DIO2	0.013961188616362492
LYZ	0.013955388913435805
SPRY1	0.013946121041231335
AC004870.2	0.0139092
SERPINA3	0.013850173521289524
TMEM163	0.013841
RAC2	0.0137645
SDS	0.013745421718312906
SPI1	0.013715429641173464
AL390755.1	0.013713552750231216
ADIRF	0.013692459827770693
SMAP2	0.0135914
MYOM1	0.013578541943316038
MSX1	0.013485933228791516
CSRP1	0.013472987747922452
PIK3R3	0.0134601
CCL21	0.0133498
MPEG1	0.0133443
USH2A	0.013334744156360257
DACH1	0.013278424265385953
PLAT	0.013216
FBLN5	0.013136799967610812
LRRK2	0.013133074187055548
GABRA4	0.0130343
LUM	0.013029136935847768
TRPM6	0.012898425069539508
AC017101.1	0.012884074746050163
KLRK1	0.012837304068883733
PRKCG	0.0128182
TMEM132D	0.012789162928715842
STC1	0.012789152090079177
AP000331.1	0.012745395567822277
SLC7A8	0.0126817
EYS	0.012502738279913543
PRKCQ-AS1	0.012436801813793853
AC025280.3	0.0124313
MUC2	0.012390281108853006
NR1H4	0.012385888843849368
SEMA3G	0.012364655596811342
PTTG1	0.012309467724516025
NPSR1-AS1	0.012216210970665274
KMO	0.0121809
AL133268.4	0.012172136862355574
RGS10	0.0121655
ST18	0.012142911301492015
TYMS	0.012132118910117605
CASR	0.0121129
PKHD1	0.012025424525094015
HKDC1	0.011988112571532551
HIST1H2BF	0.011921927017329392
FAP	0.011907449091447782
NKAIN2	0.011903163518780999
FAM135B	0.0118408
ERVMER61-1	0.011810034035349281
COMP	0.011808868039001857
VCL	0.0116018
FMN1	0.0115971
IL12RB2	0.011568603755656421
CA2	0.011562642437444657
LMO7	0.0115106
HLA-DQA1	0.011509268355427751
IGFBP1	0.011337431121842474
IFI27	0.011336625574398915
COL4A1	0.0113309
PRSS3	0.0112488
RASEF	0.011221795289035698
ITM2A	0.011202891975978452
PDE10A	0.011187588123314104
EMC10	0.011186691657929756
TMEM156	0.011113115140964903
KRT17	0.0110553
CNTNAP3B	0.010877277869602735
VEGFC	0.010869044837587095
TNNT1	0.010855876908102295
F11-AS1	0.010845099231328412
PID1	0.010832045756152799
PPFIA2	0.010789745413184984
WDR72	0.010781499828063893
PTPN22	0.010682663632526901
AC010343.3	0.0106518
DOCK5	0.010643995272136839
CD247	0.010582872772969475
RARRES1	0.010531265110894915
CD83	0.010442713862126156
FABP4	0.010396585757265526
SLC35F4	0.010388088737390333
COL8A1	0.010379384007479023
DNASE1L3	0.010308897524621613
BASP1	0.010232739520838722
LINC00924	0.010176709135895811
RBMS3-AS2	0.010158807784643162
NRG1	0.010110456178646636
TMEM233	0.0100722
GNG11	0.0100695
AP002784.1	0.010047572408247026
PDE4C	0.00999239
RND1	0.00990066
AOAH	0.00984732
ADARB2	0.00981736
SYTL3	0.00981569
CX3CL1	0.00974005
LINC00841	0.00971003
AC002460.2	0.00969714
CLEC14A	0.00968698
GJA5	0.00967042
LGMN	0.00963395
F3	0.00959872
KLHL6	0.00954478
CD3G	0.00954138
AC099560.1	0.00952425
PPARGC1A	0.00945429
CCL4L2	0.00943225
SOX18	0.00942303
CAVIN2	0.0093397
FLT1	0.00932118
AC004052.1	0.00926406
OVCH1	0.00909948
NEK10	0.00905825
NCEH1	0.00903889
COL15A1	0.00902859
TAC1	0.00902611
MYOM3	0.00894846
AL583785.1	0.00894016
LOXHD1	0.00886749
GPRIN3	0.00885163
CACNB2	0.00884699
MS4A6A	0.00883255
LCN2	0.00881398
CFTR	0.00881078
CDH19	0.00879543
RALYL	0.00869415
GHRHR	0.00868439
IPCEF1	0.00859032
MMP2	0.00850808
PAM	0.00847964
SLC5A5	0.0083965
BGN	0.00833274
KCTD16	0.00832515
LHFPL3-AS2	0.00831694
AC078980.1	0.00830495
SHOX	0.00824423
CCL4	0.00823035
PCBP3	0.00816994
FRZB	0.00814627
BANP	0.00808485
THBS4	0.00808374
FAM20A	0.00807996
VGLL3	0.00804397
POU6F2	0.00803602
ADGRL4	0.00803591
AC074011.1	0.00802482
KCND2	0.00801233
CALCRL	0.00799781
IL1B	0.00795446
MIR31HG	0.00790791
MYRIP	0.00787519
KIT	0.00786871
SNTG2	0.00786066
PTPRR	0.00783429
MT1G	0.00769211
ANKRD36C	0.00760312
SCML4	0.00757015
CRYBG1	0.00755619
MFAP5	0.0075514
CKLF	0.00754588
TRPM2	0.00727792
AC098829.1	0.00725842
AC019117.1	0.00723494
ITGB6	0.00716092
DCN	0.00715432
CCN2	0.00712522
AL356277.3	0.00709248
PAPSS2	0.00704477
IQGAP3	0.0070152
TMCC3	0.00699831
SLFN12L	0.00698863
TMEM170B	0.0069774
CLDN1	0.00697263
C1QA	0.00696898
TGFA	0.00694521
CLEC10A	0.00692031
TTR	0.00691092
HS3ST4	0.0068792
LINC01781	0.00681978
AL356124.1	0.0067323
CCL3	0.00672286
IL1RAPL2	0.00665042
ABCA9	0.00664476
AL136119.1	0.00659525
ADGRD1	0.00659385
CCL2	0.00658732
AC104574.2	0.00655621
COL12A1	0.00652666
AC000061.1	0.00647768
DYSF	0.00645339
LINC02343	0.00642571
ITGA4	0.00639556
CCSER1	0.00632741
SLC9C1	0.00629144
AC093791.2	0.0062578
AL357507.1	0.00622779
GDA	0.00621881
LINC02814	0.0061836
MSC-AS1	0.00615664
HLA-DRB5	0.00612187
SLC12A8	0.00610677
LRMP	0.00610155
DHX34	0.00605665
SLC7A2	0.00604253
AC104035.1	0.00595995
SNTG1	0.00587532
ATP13A5	0.00580572
AL136441.1	0.00580273
ANLN	0.0057111
LINC02660	0.00560876
NEGR1	0.00559795
PLVAP	0.005538
SERPINB2	0.00549858
LINC01194	0.00548582
AC005064.1	0.00548347
PPP1R14A	0.00547495
PTH2R	0.00542652
IGSF21	0.00542106
PPP1R1C	0.00541949
AC083870.1	0.00541948
RASD1	0.00540748
TOX	0.00532276
CCN1	0.00529539
CD1C	0.00522141
LINC02163	0.00522117
ACE	0.00521737
AC016152.1	0.00518798
SLC15A1	0.00517904
CYP3A5	0.00510715
HECW2	0.00510663
STXBP6	0.00508206
ERO1B	0.00503586
ATP6V0D2	0.00503036
AC135050.3	0.00498637
FGF2	0.00496931
JAML	0.00495704
SLCO5A1	0.00494941
RGS16	0.00485824
DISC1FP1	0.00483739
PECAM1	0.00481766
FER1L6-AS2	0.00479087
AK1	0.00477652
ADAM12	0.00477282
BARX2	0.00475188
VDR	0.0047238
VCAM1	0.00470389
TMTC1	0.00464133
TAGLN	0.00463352
IL1R2	0.00461077
LINC02328	0.00452682
HPGDS	0.00439342
MMP19	0.00435574
GDF15	0.00435429
STAB2	0.00433486
PCDH11X	0.00428005
CCDC26	0.00424963
MME	0.00422728
H19	0.00421813
TRPM3	0.00417986
AC020718.1	0.00417648
GK	0.00411907
AC019330.1	0.00409135
MS4A7	0.00406381
SVEP1	0.00398586
SLC5A1	0.0039093
NCMAP	0.00387485
ARG2	0.00384763
RDH10-AS1	0.00380398
HLA-DMB	0.00379281
BICDL1	0.00375481
SLC14A1	0.00373212
LONRF2	0.00367527
HHLA2	0.00357249
ABCB1	0.00353727
ZEB2	0.00350411
C1QC	0.00350409
CCDC141	0.00346518
LIPH	0.00334252
ID3	0.00322748
RAB7B	0.00322594
PPP1R1B	0.00321929
IL33	0.00319723
SPARC	0.00317668
MUC13	0.00316222
LNCAROD	0.00305468
FILIP1	0.00303542
FPR3	0.00299672
SGO1-AS1	0.00298858
GPR176	0.00298558
AC025580.2	0.00281337
TRHDE	0.00280269
AC105450.1	0.00279292
BTBD11	0.00277804
AC092353.2	0.00276311
SLC39A8	0.00273897
CDH13	0.00272785
LINC02306	0.00261957
RAB3B	0.00251619
VCAN-AS1	0.0024879
AC006369.1	0.00228275
LINC01170	0.00227211
LINC02542	0.00224979
LINC01479	0.00223459
RHOH	0.002206
EDN2	0.00218966
MYEOV	0.0021891
GJA4	0.0021492
CPE	0.00208815
TRMT9B	0.00207463
KITLG	0.00207192
EPHA6	0.00203757
PAX7	0.00201362
ITGAL	0.00199579
FGF13	0.0019949
SLC47A2	0.00198735
GATA2	0.0019747
MMRN1	0.00178432
PKD1L1	0.00175169
AC018467.1	0.00172769
DIAPH3	0.00170271
LAMA2	0.0016997
CLU	0.00168429
SLC4A4	0.00167462
PRKCB	0.00164359
ANO2	0.00164022
SLC18A2	0.00163629
ITM2C	0.00155075
CA10	0.00153832
PTCHD1-AS	0.00150789
SLC28A3	0.00147923
AC083837.1	0.00145802
C2CD4B	0.00143277
MEG8	0.00140348
AL163541.1	0.00126469
FA2H	0.00117155
PIP5K1B	0.00111512
TTN	0.00107357
MS4A4E	0.00105404
HSD17B2	8.492308478419718e-4
GRAP2	8.487736463484568e-4
MIR1-1HG	7.839474768433678e-4
LYVE1	7.247173218667307e-4
COL3A1	7.0196501249503e-4
MKI67	5.46804086883424e-4
LINC01440	5.447181890021312e-4
CHI3L1	5.295374506644663e-4
THSD7A	5.026268347707987e-4
SPP1	4.708506208269293e-4
HMCN2	4.649402191332589e-4
MACC1	3.550771542668924e-4
FAT3	2.234088392823282e-4
AL591501.1	2.1673261671545797e-4
LINC00968	2.1245781324372623e-4
IGF1	1.8354045248859856e-4
MSR1	1.8215531106640195e-4
CNN1	-7.39359e-05
ANKH	-7.59228e-05
MT1H	-0.000156856
CDK1	-0.000243793
PCDH17	-0.000258656
RRM2	-0.000405963
SPON1	-0.000512414
CCDC80	-0.000528779
MYOCD	-0.000694457
FER1L6	-0.000804047
PITPNM2	-0.00083049
AC022634.2	-0.000896973
DOCK4	-0.000915375
EGLN3	-0.000948748
LINC02220	-0.000982662
SCN9A	-0.00102017
BCL11B	-0.00105402
PTGER3	-0.00110561
SGCG	-0.00113179
THBS2	-0.00115695
PDE3B	-0.00126836
SKAP1	-0.00128146
AC097480.1	-0.00141552
CHI3L2	-0.00143244
OPRM1	-0.00145627
SLCO1B3	-0.00147596
SPOCK1	-0.00164723
MUC5B	-0.00176913
SLC13A4	-0.00180132
CUX2	-0.00187442
TNC	-0.00189792
LYPD6B	-0.00192347
STPG2-AS1	-0.00194336
CCL3L1	-0.00200396
PLAU	-0.00206457
STRIP2	-0.00209396
RYR2	-0.00209999
ELN	-0.0021237
AL390957.1	-0.00214046
LINC01374	-0.00215947
AC010967.1	-0.00219391
RBP1	-0.00229432
SLC38A11	-0.00231578
CXCL12	-0.0023191
APLNR	-0.00245061
CRTAC1	-0.00252232
NRCAM	-0.00253609
CENPU	-0.0025583
DEC1	-0.002611
FBN2	-0.0026287
AC100849.1	-0.00267365
DCDC2	-0.00270756
TACR1	-0.00272747
IL13RA2	-0.00275054
CIITA	-0.00278262
NCAM2	-0.00279891
EDNRB	-0.00282518
CENPF	-0.00286373
LINC01508	-0.00288252
AC096570.1	-0.00290061
COL5A2	-0.00294484
F13A1	-0.00295678
NRAP	-0.00298371
SLC39A12	-0.00307205
DTNA	-0.0030915
ST3GAL5	-0.00314692
HTR2C	-0.00315651
MIR924HG	-0.00326405
B3GALT5	-0.00327749
ST8SIA4	-0.00329406
HTR7	-0.00335072
AC008397.1	-0.00337144
AC020909.2	-0.00338352
ZNF385D	-0.003423
A2M	-0.0034318
LINC01331	-0.00349455
REG4	-0.00350606
GABRG3	-0.00355238
ACSM3	-0.00359933
ROR1	-0.00374124
AL117327.1	-0.00375565
CLMP	-0.00377073
RASSF6	-0.00379589
PROX1	-0.00380388
ARHGAP24	-0.00391515
ADAMTS3	-0.00394558
KCNH8	-0.00398741
CAPN8	-0.0039932
RAB3C	-0.00399876
AC112770.1	-0.00402847
MTRNR2L8	-0.00418612
SLC22A10	-0.00427191
SUGCT	-0.00436452
CNTN6	-0.00444072
AC107208.1	-0.00445854
SLCO1C1	-0.00450161
FGF7	-0.00459211
BEST4	-0.0046444
AC138627.1	-0.00465542
DGKG	-0.00465975
STS	-0.00469969
COL6A3	-0.0047047
AC093865.1	-0.00473571
NNAT	-0.00480207
TLL1	-0.00484319
TCF4-AS1	-0.00489787
HEY1	-0.0050315
FNDC1	-0.00507165
TENM3-AS1	-0.00511975
HPD	-0.0051445
PGF	-0.00515669
CPED1	-0.00517874
ASPM	-0.00529965
ABLIM3	-0.00537541
SMOC1	-0.0054086
FGF10	-0.00549269
SEMA3E	-0.0054928
PGAP1	-0.00552032
MIR133A1HG	-0.00565087
LMO2	-0.00570025
MYO18B	-0.00571739
COL1A2	-0.00578641
PTGIS	-0.0058193
KCNE4	-0.00583369
BTNL8	-0.0058743
EDN1	-0.00588431
ATP10B	-0.00601933
AL360178.1	-0.00602704
MUC5AC	-0.00618955
ADAMTS2	-0.00626103
MYH7	-0.00626311
AP003025.2	-0.00627992
KHDRBS2	-0.00630858
LINC01602	-0.0063091
AC091576.1	-0.00634535
AC131944.1	-0.00638969
KCNJ6	-0.00639814
MLIP	-0.0064318
ADAM19	-0.00659962
CASS4	-0.00670708
AL157886.1	-0.00677896
LINC02388	-0.00679285
LINC00470	-0.00682422
GREM2	-0.00684062
PIK3C2G	-0.00693911
LRRC9	-0.00706078
KCNJ2	-0.00706878
ARHGAP11B	-0.00709327
LINC01091	-0.00715344
GNAL	-0.00719175
KNL1	-0.00730765
ABCA1	-0.00730837
HOPX	-0.00735432
KIF11	-0.00739218
CENPE	-0.00742068
CLDN5	-0.00743456
NOX4	-0.0074897
SGIP1	-0.00755645
AC093817.2	-0.00765629
LINC00377	-0.00769257
MRC1	-0.00770929
CPVL	-0.00773971
MGAM	-0.00777495
PCSK2	-0.00784502
SV2C	-0.00787349
CLNK	-0.00789517
HAS2	-0.00802923
ADGRB3	-0.00804289
DEPDC1B	-0.00815419
CASQ2	-0.00816505
ENPP1	-0.00820828
TOP2A	-0.00823951
MEOX2	-0.00826935
SV2B	-0.00827119
AL355612.1	-0.00827353
LINC02006	-0.00830751
CDC25C	-0.00836547
CSMD2	-0.00842824
LINC02307	-0.0084811
TIMP3	-0.00850976
LINC01725	-0.00854355
IKZF1	-0.0085661
AC063944.1	-0.00861394
HDC	-0.0086445
PPP1R14C	-0.00865165
AC090579.1	-0.00870983
FST	-0.00872452
SULT1E1	-0.00873392
AL139815.1	-0.00873758
BRIP1	-0.00873998
SLC16A12	-0.00880074
LGSN	-0.00882322
CADPS	-0.00883458
DLGAP2	-0.00884505
AC114316.1	-0.00886552
GABRB3	-0.00890379
GMPR	-0.00895847
SPAG16	-0.00908207
ADGRL3	-0.0091464
MUC17	-0.0091547
SMOC2	-0.00915995
LTBP4	-0.00916289
AC109466.1	-0.00924897
PRND	-0.00927718
SPOCD1	-0.00954922
HS3ST1	-0.00956232
MIR503HG	-0.00971504
LINC00880	-0.00972736
ARC	-0.00980948
ABCA6	-0.00988936
MGAT4C	-0.00992072
PJVK	-0.00995085
GREM1	-0.00995455
LINC00882	-0.010073
AC068051.1	-0.0101066
MEIKIN	-0.0101233
PADI2	-0.0101665
SAMD3	-0.0101872
LINC00616	-0.0101997
CLSTN2	-0.010364
AC069277.1	-0.0103833
DKK3	-0.0104347
FLNC-AS1	-0.0104507
P3H2	-0.0104646
AL592546.2	-0.0105007
ANGPT2	-0.010638
TSPEAR	-0.0107305
ANO5	-0.0108103
KANK4	-0.0108167
MYBPC1	-0.010817
LINC01324	-0.0108637
LINC02253	-0.0108942
UFL1-AS1	-0.0109357
WDFY4	-0.0109419
OTX2-AS1	-0.0109592
VNN3	-0.0109599
HS3ST3A1	-0.0110131
LINC01505	-0.0111133
LINC02698	-0.0111144
LINC01141	-0.0111509
PACRG	-0.0113197
EDIL3	-0.0113377
LINC02832	-0.0113597
IGFBP5	-0.0114436
PLXNA4	-0.0114529
GLDN	-0.0114734
KCNH1	-0.0114784
AL592156.2	-0.0115173
AJAP1	-0.01154
PALD1	-0.0115482
RSPO3	-0.0118758
ENPEP	-0.0118889
LDB3	-0.0119173
DCDC2C	-0.0119297
PAPPA	-0.0119363
GABRG1	-0.0119564
CALY	-0.0120225
APLN	-0.0121433
DGKI	-0.0121975
SFRP2	-0.0122226
MS4A8	-0.0122557
C12orf74	-0.0122939
ROS1	-0.0123146
MAOB	-0.0123536
RGS7	-0.0123887
CADM2	-0.012455
AP003064.2	-0.0124858
RAMP1	-0.0124859
CALCR	-0.0124877
BMP5	-0.0125724
MUC16	-0.0125787
PRRX1	-0.0126579
AC093895.1	-0.0126749
PLCXD3	-0.0127485
EPCAM	-0.0128327
NETO1	-0.0129556
OCA2	-0.0130028
RIPOR2	-0.0130212
CCDC173	-0.013056
LEF1	-0.0130763
KCNMA1	-0.0131085
LGR5	-0.0131238
EBF2	-0.0131291
LINC02506	-0.0131407
LTBP1	-0.0131607
KCNE1	-0.0131679
TTC34	-0.0131682
LINC01435	-0.013176
HPGD	-0.0131932
AC068308.1	-0.0132352
MAMDC2	-0.0132806
CDH6	-0.0133011
LMX1A	-0.0133021
GRIN2B	-0.0133046
COL24A1	-0.0134203
ZNF365	-0.0134579
TAFA1	-0.0134982
GALNT13	-0.0135326
SNHG14	-0.0135466
NES	-0.0135789
PCP4	-0.0136449
TFF3	-0.0137298
SLC4A10	-0.013733
GABRB1	-0.0137793
DNAH6	-0.0137888
CNTN5	-0.0138037
PTPRN2	-0.0138718
AC073529.1	-0.0138832
MARCH1	-0.0139262
CIT	-0.0139505
ROBO2	-0.0140577
SLC25A48	-0.0140785
LRRC7	-0.0141275
LINC02055	-0.0141524
CP	-0.0141648
BCAS1	-0.0141741
AC019197.1	-0.0141874
CD36	-0.0142531
NOL4	-0.0142627
LINC02511	-0.0143053
UNC5C	-0.0143067
GPNMB	-0.0143841
LINC01146	-0.0143983
AC110772.2	-0.0144002
POF1B	-0.0144395
CACNA1C	-0.0144812
DKK2	-0.0144883
CLEC19A	-0.0144928
PXDNL	-0.0146004
ADAMTS6	-0.0146039
SLC38A5	-0.0146711
FSIP1	-0.0147558
PDZRN4	-0.0147749
LEKR1	-0.0148118
SLC7A11	-0.0148807
DNAH7	-0.014889
AC020637.1	-0.0150099
SPATA17	-0.0150164
LINC02147	-0.0151683
CEACAM5	-0.0151818
GALNTL6	-0.0152366
AL359636.2	-0.0152597
TGFB2	-0.0153838
PTPRT	-0.0153852
NOX1	-0.015421
GRIK1	-0.0154525
AC079804.3	-0.0154827
NTNG1	-0.0154981
AL096799.1	-0.0155006
LINC00989	-0.0156008
STEAP4	-0.015629
AC096711.2	-0.0156785
BMPER	-0.0157757
SLIT3	-0.015787
CSF1R	-0.0158666
C9orf24	-0.0160396
COL11A1	-0.0160404
CHST9	-0.0160412
RSPO2	-0.0160419
CFAP70	-0.0160815
GLIS1	-0.0160986
FAM181B	-0.0161393
MIR7-3HG	-0.0161527
ZNF804B	-0.0161565
CLVS1	-0.0161828
DMD	-0.016196
DLK1	-0.0162162
MSMB	-0.0162736
ZNF536	-0.0162968
AC106793.1	-0.0163078
AGBL4	-0.0163348
CD163L1	-0.0164244
CDH4	-0.0164846
DLL4	-0.0164944
MEG3	-0.0165004
GUCY2C	-0.0165128
AF165147.1	-0.0165509
SLIT2	-0.0165609
CASC2	-0.0165897
AC024901.1	-0.0166057
LPL	-0.0166484
FHAD1	-0.0166794
SI	-0.0167604
AGR2	-0.016825
TWIST2	-0.0168961
AC002069.2	-0.0169356
AQP4-AS1	-0.016959
ANKRD1	-0.0169776
DAB1	-0.0170309
LINC00578	-0.0170505
LINC00970	-0.0170942
DPP10	-0.017111
AC092546.1	-0.0171137
CYP7B1	-0.0172273
COL25A1	-0.0172307
STK33	-0.0172626
HES6	-0.0172784
KIF6	-0.0173128
PROX1-AS1	-0.017366
AL691420.1	-0.0174477
AC011246.1	-0.0174798
FCGBP	-0.0174854
CFAP45	-0.0174973
AGBL1	-0.0175868
DCDC1	-0.0175939
PLAC8	-0.0175982
HMCN1	-0.0176067
HS3ST2	-0.0176361
FLNC	-0.017686
SLC8A1-AS1	-0.0177289
ASIC2	-0.0177421
TNFAIP8L3	-0.0177532
GBP1	-0.017756
ENPP2	-0.0177942
CHRM2	-0.0178144
LGI1	-0.0178337
KCNB2	-0.0178397
OCIAD2	-0.0178827
ZNF385B	-0.0179329
C8orf37-AS1	-0.0179732
AK5	-0.0179942
AC079298.3	-0.0180013
CORIN	-0.0180159
EFCAB6	-0.0180257
NIM1K	-0.0180373
SCGB1A1	-0.0180452
METTL7B	-0.0180582
AC074286.1	-0.0180618
MYT1L	-0.018064
C1orf87	-0.0180975
DRC3	-0.0181123
AC129926.2	-0.0181245
SFTPB	-0.0181416
WDR63	-0.0181737
RBFOX1	-0.0181822
LINC01524	-0.0182576
LINC01226	-0.0183896
ASB5	-0.018429
ATP2C2	-0.0184545
DLEC1	-0.0184626
HEPACAM2	-0.0184718
NSUN7	-0.0184974
AC084816.1	-0.0185337
AC005906.2	-0.0185575
SPINK5	-0.0185875
ST8SIA5	-0.018598
CXCL1	-0.0186061
SYT16	-0.0186494
CFAP126	-0.0186978
PALLD	-0.018706
NLGN4Y	-0.0187236
LINC01500	-0.0187599
TRDN	-0.0187941
HYDIN	-0.0187955
CCDC30	-0.0188741
HIST1H2AC	-0.0188836
AC079380.1	-0.0189336
DNAH11	-0.0189702
PLEKHS1	-0.0189951
FBLN1	-0.0190104
CYP2F1	-0.0190377
TNFSF18	-0.0190467
ERICH3-AS1	-0.0190783
OTOGL	-0.0191302
LINC00278	-0.0191516
GFRA2	-0.0191562
LINC01088	-0.0191657
CNTNAP2	-0.0192006
OLIG1	-0.0192424
TPPP3	-0.0192643
UMLILO	-0.0192848
CRB1	-0.0192877
SERPINB11	-0.0193012
AC093610.1	-0.0193387
KCNQ5	-0.0193561
AL160396.1	-0.0193586
CD200R1	-0.0193832
SOX1-OT	-0.019416
NWD1	-0.0194256
MTUS2	-0.0194592
CPNE4	-0.0195001
AL589693.1	-0.0195008
FAM184A	-0.0196677
PCDH9-AS2	-0.0196998
DPP10-AS3	-0.0197102
KIAA1324	-0.019726
PWRN1	-0.0197293
CAPS	-0.0197417
KRT5	-0.0197621
DNAH5	-0.0197906
AL627316.1	-0.0198028
MIR124-2HG	-0.0198167
KCNMB2	-0.0198406
CSMD1	-0.0198536
MEGF11	-0.0198763
CFAP100	-0.0199079
AL035401.1	-0.0199643
AC130456.2	-0.0199977
AL137139.2	-0.0200239
PLD5	-0.0200721
AC008591.1	-0.0200914
FIGN	-0.0201346
TARID	-0.0201403
GPC3	-0.0201659
MMP16	-0.0201662
SGCZ	-0.0201672
LHFPL3-AS1	-0.0202477
KIF26B	-0.0202962
LINC01605	-0.0203599
AL357093.2	-0.0203671
CHRM3	-0.0203718
DPH6-DT	-0.0203775
SCN3B	-0.0204068
AC005165.1	-0.020415
MYH11	-0.0205282
KLHDC8A	-0.0205687
DCLK1	-0.020597
ANO4	-0.0206284
AC011586.2	-0.0206759
ATP1A2	-0.020681
ATP2B2	-0.0207143
AC067956.1	-0.0207277
AC064875.1	-0.0207631
GFAP	-0.0207761
CFAP157	-0.0207878
LINC02315	-0.0207902
SCN7A	-0.0208291
AL353784.1	-0.0208812
UNC5B	-0.020894
CDH12	-0.0209103
SPOCK3	-0.0209443
ACTN2	-0.020963
CFAP77	-0.0210162
TTC6	-0.0210225
TOGARAM2	-0.0210282
HS6ST3	-0.0210594
FANK1	-0.0211552
HLX-AS1	-0.0211738
SORCS1	-0.0211816
ADCY2	-0.0212422
AC007402.1	-0.0212652
TCERG1L	-0.0212759
PAUPAR	-0.0213366
TMEM108	-0.0213384
FRMD3	-0.0214327
GUCY1A2	-0.0214917
SPAG17	-0.0215047
RSPH1	-0.0215264
ABCC5	-0.0216393
CNTNAP4	-0.0216876
AP001636.3	-0.0217076
PHYHIPL	-0.0217893
CFAP61	-0.0218188
BTNL9	-0.0218661
COL28A1	-0.0219124
RYR3	-0.0219228
DNAH10	-0.0219263
AC011287.1	-0.0219445
ANGPT1	-0.0219486
TBX15	-0.0219777
ADAMTSL3	-0.022025
ADCY3	-0.0220731
CFAP46	-0.0220859
ADAMTSL1	-0.0221606
AC044810.2	-0.0221657
DNAI1	-0.0222025
PRR16	-0.0222339
WIF1	-0.0222503
TMEM232	-0.0222559
EYA2	-0.0222633
PDZD2	-0.0222941
AC037486.1	-0.0223168
IGFN1	-0.0223618
GRM4	-0.0224472
SLC35F3	-0.0224529
NOVA1	-0.0224729
KCNH7	-0.0224857
HAPLN1	-0.0224952
RMST	-0.0225649
NCKAP5	-0.0225783
TENM1	-0.0226229
UNC79	-0.0226662
HTR1E	-0.0226957
XACT	-0.0227087
WFDC2	-0.0227508
SYNPR	-0.0227697
ABCC9	-0.0227934
ECT2L	-0.0227997
ALDOB	-0.0228366
C9orf135	-0.0228573
LINC01013	-0.0228709
LRRIQ1	-0.0228713
SLC26A7	-0.022878
AC099517.1	-0.0229182
LINC01099	-0.022942
ACOXL	-0.0230115
HCRTR2	-0.0230504
AL158064.1	-0.0230712
SLC16A9	-0.0230883
LINC02408	-0.0230926
DHRS9	-0.0230958
DCC	-0.0231276
ACSBG1	-0.0231691
CFAP43	-0.0231708
CETN2	-0.0231809
DNAH9	-0.0232868
AL031674.1	-0.0233568
THSD7B	-0.0233652
CFAP52	-0.0234301
VAT1L	-0.0234478
ARMC3	-0.0234818
WDR66	-0.0235106
NXPH1	-0.023513
LHX9	-0.0235143
SCGB3A1	-0.0235635
GRID2	-0.0235857
TSGA10	-0.0235893
PMP2	-0.0236017
RNLS	-0.023608
PLP1	-0.0236695
RASGEF1C	-0.0237151
C8orf34	-0.023767
SFTA3	-0.023835
TEX41	-0.0239113
FRMPD4	-0.0239154
PKD1L3	-0.0239294
OLFM3	-0.0239771
SCGB3A2	-0.0240044
CAB39L	-0.024009
IQUB	-0.0240312
LINC00276	-0.0240874
DCLK2	-0.0240978
PPP1R42	-0.0241013
KCNK13	-0.0241306
KCNQ3	-0.0241323
AC096637.1	-0.0241506
CPS1	-0.0242209
APOE	-0.024294
CCDC187	-0.0242954
CDH7	-0.024391
C5orf17	-0.0243959
AP001831.1	-0.0244229
NKD1	-0.024427
CFAP54	-0.0244416
SIM1	-0.0244872
AK9	-0.0245464
CCDC60	-0.0245923
AC099520.1	-0.0246045
OSBPL6	-0.0246563
LRRC4C	-0.0247075
LINC02231	-0.0247731
COLEC12	-0.0247929
DACH2	-0.0248157
SEMA3D	-0.0248678
LHFPL3	-0.0248818
PURPL	-0.0249069
CASC1	-0.0249881
AC010737.1	-0.0250905
AL591519.1	-0.0250935
BAALC-AS1	-0.0251806
AC006148.1	-0.0251827
CELF4	-0.025199
NXPE1	-0.0252373
SEMA5A	-0.0252698
DNER	-0.0253077
GPC5	-0.0254015
SYNPR-AS1	-0.0254205
CDH22	-0.025422
SLC8A1	-0.0254402
TEX15	-0.0254584
AC016766.1	-0.0254913
AC073114.1	-0.0254951
ARMC4	-0.0255115
CACNA1A	-0.0255125
C11orf88	-0.0255301
RIMS2	-0.0255474
SEZ6L	-0.0255555
LINC01828	-0.025569
LINC01414	-0.0255711
FYB2	-0.0255935
MMP26	-0.0256705
ERC2	-0.0256892
ARHGAP20	-0.0256911
ARHGEF4	-0.025702
SRRM3	-0.0257061
LINC01811	-0.0257366
AC092957.1	-0.0257367
VWA3B	-0.0257473
C1orf194	-0.0257952
ADAMTS19	-0.0258264
ABCA13	-0.0258984
RNF152	-0.0259685
VWA3A	-0.0259993
PDE4B	-0.026007
NAT1	-0.0260116
AC073332.1	-0.0260428
ATP8A2	-0.0260584
CACNA2D1	-0.0260787
AL121956.6	-0.0260813
PLPPR1	-0.0261168
FSTL4	-0.0261246
TNFRSF19	-0.0261842
SERPINI2	-0.026223
AC110058.1	-0.026262
CDHR4	-0.0262661
SNTN	-0.0262667
AQP4	-0.0263408
LINC02391	-0.0263492
ZNF804A	-0.0263549
AC009271.1	-0.0263624
PAK3	-0.0264393
LINGO2	-0.0264496
GRIK2	-0.0264637
KLHL4	-0.0265256
PPP2R2C	-0.0265313
AC012494.1	-0.0265917
ANKS1B	-0.0265984
CFAP299	-0.0265996
NELL2	-0.0266181
FGF14	-0.0266238
NEK5	-0.0266505
DPP6	-0.0267081
Z93403.1	-0.0267821
CACNA2D3	-0.0268098
AC114757.1	-0.0268776
ANKUB1	-0.0269025
KCNMB2-AS1	-0.0269285
LINC02086	-0.0269308
HS3ST5	-0.0269611
STXBP5L	-0.0269808
AL022068.1	-0.0269944
FRMD5	-0.0270813
UNC5D	-0.0271305
RGS6	-0.0271438
PRKG2	-0.0271739
CDH18	-0.0272223
SPEF2	-0.0272644
TENM2	-0.0273135
AC078923.1	-0.0273442
PDE1C	-0.0273734
LMOD1	-0.0274217
CCDC178	-0.0274565
AC104078.2	-0.0274601
HECW1	-0.0274983
CFAP97D2	-0.0275382
DNAAF1	-0.0275537
HMGA2	-0.0275679
PKD2L1	-0.0276401
PTPRD	-0.0276602
FGF12	-0.027719
CFAP73	-0.0277204
DYNC1I1	-0.0277408
MARCH11	-0.0277745
CROCC2	-0.0277967
CDH2	-0.0278033
AC091078.1	-0.0278278
LINC02428	-0.0278839
STMN2	-0.0278919
RPE65	-0.0279366
GPR158	-0.0279855
DNAI2	-0.0280633
TRPC6	-0.0280701
SELENOP	-0.0280796
TNR	-0.0280811
ZMAT4	-0.028144
ITGA8	-0.0282553
AC079160.1	-0.0282685
CCDC39	-0.0283824
ZFHX4-AS1	-0.0283842
CNTNAP5	-0.0284324
COL23A1	-0.0284413
GABRB2	-0.0284744
BBOX1-AS1	-0.0284868
ASB14	-0.0284878
RTN1	-0.028488
ADGB	-0.0285244
LINC01060	-0.0285445
GRIA4	-0.0285497
FRMPD2	-0.0285581
PRUNE2	-0.0285612
POSTN	-0.0285621
MAN1C1	-0.0285955
CLDN18	-0.0286082
TMEM132C	-0.0286178
GAD2	-0.0286477
LINC00871	-0.028649
CHRM5	-0.0286934
AC007389.1	-0.0287008
RERGL	-0.0287394
AC099792.1	-0.0287622
C4BPA	-0.0287653
AC092958.4	-0.0287803
SYN3	-0.028792
TAFA2	-0.0288208
DLEU7	-0.0288451
CCDC102B	-0.0288526
WDR78	-0.0288883
SYT1	-0.0288984
COL26A1	-0.028903
AC007344.1	-0.0289206
CPA6	-0.0289529
SILC1	-0.0289692
COL14A1	-0.028983
CACNA1E	-0.0289972
EFHB	-0.0290063
DSCAM	-0.0290217
CHGB	-0.029026
PRLR	-0.0290319
AL445255.1	-0.0290332
EPHA3	-0.029078
KCNIP1	-0.0290952
CACNG4	-0.029121
PPP2R2B	-0.0291244
AC110023.1	-0.0291527
SLCO2B1	-0.02916
AL445213.2	-0.0291843
AC138123.1	-0.0291844
AC077690.1	-0.0291916
TTC29	-0.0291917
PCDH9	-0.0292092
NRAD1	-0.029217
AC097528.1	-0.0292183
LINC02398	-0.0292766
CACNA1B	-0.0293066
AC024230.1	-0.0293611
KIAA2012-AS1	-0.0293705
AC007091.1	-0.0293821
SNAP91	-0.0293831
GNAO1	-0.029389
SLIT1	-0.0293915
WDR49	-0.0294091
TEKT1	-0.0294104
AC090709.1	-0.0294283
FRMD6-AS2	-0.0295216
LYPLAL1-AS1	-0.0295482
COL6A6	-0.0295517
RNF220	-0.0296
EYA1	-0.0296239
SCN2A	-0.0296373
NCAM1	-0.0296549
AC002072.1	-0.0296671
CFAP206	-0.0297
AC079313.2	-0.0297269
KIAA1549L	-0.0297621
CFAP47	-0.0298053
CES4A	-0.0298584
MIR4300HG	-0.0298926
ADAMTS12	-0.0299816
PTPRO	-0.0299896
DNAH12	-0.0300522
BPIFB1	-0.0301967
MAP3K19	-0.030323
PDGFRB	-0.0303459
ZBBX	-0.0303614
AP005230.1	-0.0304257
ELAVL3	-0.0304321
KIAA2012	-0.0304515
GRIA2	-0.0304628
AC019211.1	-0.0304825
LSAMP	-0.0304901
SOX2-OT	-0.0305155
JAKMIP2-AS1	-0.0305552
MAST1	-0.0305925
ABCA10	-0.030598
RGS20	-0.0306432
LRP2	-0.0306486
SLC8A3	-0.0306682
AC114812.2	-0.0306794
GAP43	-0.0306901
GLRA2	-0.0306946
CDH20	-0.0307073
XIRP2	-0.0307723
AC092691.1	-0.0308156
CSRP3-AS1	-0.0308663
TRIM9	-0.0309036
RPH3A	-0.0309548
HAS2-AS1	-0.0309769
DTHD1	-0.0310408
ADGRV1	-0.0310476
SEMA3A	-0.0310743
LINC00536	-0.0311062
LMNTD1	-0.0311227
CNTN1	-0.0311365
HS6ST2	-0.0311476
PLCL1	-0.0312378
ARPP21	-0.0313299
CDH10	-0.0313505
TMEM212	-0.031404
AADACL2-AS1	-0.0314145
FAS	-0.0314416
LUZP2	-0.031472
MROH9	-0.0314957
KCNIP4	-0.0316307
IGSF1	-0.031649
NRXN3	-0.0316736
FAM189A2	-0.0317358
AC008415.1	-0.0318499
LINC00378	-0.0318513
IL1RAPL1	-0.0318694
CABCOCO1	-0.0318969
EPHA7	-0.0319448
AC018680.1	-0.03197
TP63	-0.0319732
LINC00607	-0.0319996
ADAMTS8	-0.0320758
FIRRE	-0.032083
GRID1	-0.0321268
FABP6	-0.0321438
OBI1-AS1	-0.0321668
PTCHD4	-0.0322007
LRP1B	-0.0322078
SLC35F1	-0.0322335
GRIN2A	-0.0322388
CCDC144NL-AS1	-0.0322684
HCN1	-0.0323027
AL096854.1	-0.0323429
TUB	-0.0323437
PEX5L	-0.0323524
SLC9A2	-0.0323569
LINC01482	-0.0323736
TMEM178B	-0.0324236
AC007422.1	-0.0324332
SAXO2	-0.0325537
NTN1	-0.0326016
SLC44A5	-0.0326072
NPR3	-0.0326666
DNAH3	-0.0327854
BX284613.2	-0.0327923
EGFLAM	-0.032805
HPSE2	-0.0328309
SRRM4	-0.032838
AC121764.1	-0.0330111
FREM1	-0.033035
DCX	-0.0330774
CLVS2	-0.0331825
ESR1	-0.0331867
AL078602.1	-0.033308
LINC01748	-0.0333313
CARMN	-0.0333391
DRAIC	-0.0333761
BRINP3	-0.0333814
AC098656.1	-0.0333901
NMNAT2	-0.0333921
CCBE1	-0.0334292
XKR4	-0.0334594
AC125613.1	-0.0335054
PAMR1	-0.0335092
PCDH7	-0.0335163
NTM	-0.0335349
AC104041.1	-0.0335384
FGF1	-0.0335523
AC005999.2	-0.0335882
LINC01392	-0.0336347
CTNNA3	-0.0336357
OPCML	-0.0336565
ERICH3	-0.0336976
SLC16A6	-0.0337341
CCDC190	-0.0337368
LINC01876	-0.0337709
GRM7	-0.0338802
AC004554.2	-0.0339692
GABBR2	-0.0339923
AC104459.1	-0.0340421
LINC01707	-0.0340479
RP1	-0.034051
PCDH15	-0.0340843
CTNNA2	-0.0341119
MIR205HG	-0.0341396
AC073050.1	-0.034145
DOCK3	-0.0342104
SCN1A	-0.0342252
ADCY8	-0.034237
KIRREL3	-0.0342498
KCNH5	-0.0342792
CELF5	-0.0343082
AP001924.1	-0.0343452
LDLRAD1	-0.0343979
AC079352.1	-0.0344314
RIMS1	-0.0344523
AP001977.1	-0.0344809
NRXN1	-0.0344951
GRIA1	-0.0344981
RFX4	-0.0345662
LRRC17	-0.0346061
KCNN2	-0.0346311
SLC7A14-AS1	-0.0346313
LINC02345	-0.0347002
CRISPLD1	-0.034831
CDH8	-0.0349171
HGF	-0.0349264
LRRTM4	-0.0349463
RIT2	-0.034993
ST6GAL2	-0.0349941
TMEFF2	-0.0350072
CDHR3	-0.0350139
VWC2	-0.0350659
AC079385.1	-0.0351155
AFF3	-0.0351284
GRM3	-0.0351593
BRINP1	-0.0351636
AC012405.1	-0.0351733
MOXD1	-0.0352894
SLC24A2	-0.0354075
GRM5	-0.0354213
AC073941.1	-0.0354661
DAAM2	-0.0354884
ANKFN1	-0.0355347
SYN2	-0.0356757
MDGA2	-0.0357577
CASC9	-0.0360189
GRIK3	-0.0360989
FUT9	-0.036112
AL589740.1	-0.0362412
C20orf85	-0.0362491
MMD2	-0.0362497
ACTA2	-0.0363626
PPM1E	-0.0363915
AC233296.1	-0.03657
SHC3	-0.0366006
NELL1	-0.0367585
TMEM190	-0.0367642
NTRK3	-0.0368976
MIAT	-0.036914
AL355835.1	-0.0370479
PTPRZ1	-0.0370482
SEMA5B	-0.0370684
NFASC	-0.0370863
CNBD1	-0.0371423
BASP1-AS1	-0.0371794
SCN3A	-0.0371975
ALK	-0.0372383
DGKB	-0.0372984
PTN	-0.0373425
SLC1A2	-0.0373501
SHISA9	-0.037463
AC116362.1	-0.0375769
SHC4	-0.0375907
CSMD3	-0.0377289
SYNPO2	-0.0378338
ST8SIA1	-0.0379381
KLHL14	-0.037979
PDE1A	-0.0379792
RGS7BP	-0.0379966
NKAIN3	-0.038106
SORCS3	-0.0381678
MAPT	-0.0382843
[truncated: 1 more rows]

## Sheet: (B) PC1 GSEA
ONTOLOGY	ID	Description	setSize	enrichmentScore	NES	pvalue	p.adjust	qvalue	rank	leading_edge	core_enrichment
CC	GO:0005840	ribosome	76	0.9323152096423902	4.731437768345895	1e-10	1.865714285714286e-9	1.0345864661654134e-9	165	tags=97%, list=8%, signal=93%	RPL17/UBA52/RPS16/RPL36AL/RPS9/RPS4X/RPS13/RPS5/RPL9/RPL15/RPL28/RPL10/RPS25/RPS6/RPL22/RPS2/RPL21/RPS3/RPL13/RPLP2/RPS27A/RPL18/RPL8/RPL35/RPL27/BTF3/RPL7A/RPSA/RPL29/RPL14/RPL11/RPS10/RPL5/RPL23A/RPS3A/RPS19/RPL18A/RPL41/RPL35A/RPL10A/RPL32/RPL19/RPL3/RPS12/FAU/RPL24/RPL13A/RPL6/RPL12/RPS20/RPS15A/RPS15/RPS7/RPL37A/RPL36A/RPL26/RPL34/RPL36/RPLP0/RPLP1/RPL30/RPS24/RPS14/EEF1A1/RPS21/RPS27/RPL27A…
MF	GO:0003735	structural constituent of ribosome	73	0.9421289234944485	4.7264	1e-10	1.865714285714286e-9	1.0345864661654134e-9	165	tags=99%, list=8%, signal=94%	RPL17/UBA52/RPS16/RPL36AL/RPS9/RPS4X/RPS13/RPS5/RPL9/RPL15/RPL28/RPL10/RPS25/RPS6/RPL22/RPS2/RPL21/RPS3/RPL13/RPLP2/RPS27A/RPL18/RPL8/RPL35/RPL27/RPL7A/RPSA/RPL29/RPL14/RPL11/RPS10/RPL5/RPL23A/RPS3A/RPS19/RPL18A/RPL41/RPL35A/RPL10A/RPL32/RPL19/RPL3/RPS12/FAU/RPL24/RPL13A/RPL6/RPL12/RPS20/RPS15A/RPS15/RPS7/RPL37A/RPL36A/RPL26/RPL34/RPL36/RPLP0/RPLP1/RPL30/RPS24/RPS14/RPS21/RPS27/RPL27A/RPS18/RPS8/…
CC	GO:0044391	ribosomal subunit	73	0.9421289234944485	4.7264	1e-10	1.865714285714286e-9	1.0345864661654134e-9	165	tags=99%, list=8%, signal=94%	RPL17/UBA52/RPS16/RPL36AL/RPS9/RPS4X/RPS13/RPS5/RPL9/RPL15/RPL28/RPL10/RPS25/RPS6/RPL22/RPS2/RPL21/RPS3/RPL13/RPLP2/RPS27A/RPL18/RPL8/RPL35/RPL27/RPL7A/RPSA/RPL29/RPL14/RPL11/RPS10/RPL5/RPL23A/RPS3A/RPS19/RPL18A/RPL41/RPL35A/RPL10A/RPL32/RPL19/RPL3/RPS12/FAU/RPL24/RPL13A/RPL6/RPL12/RPS20/RPS15A/RPS15/RPS7/RPL37A/RPL36A/RPL26/RPL34/RPL36/RPLP0/RPLP1/RPL30/RPS24/RPS14/RPS21/RPS27/RPL27A/RPS18/RPS8/…
CC	GO:0022626	cytosolic ribosome	75	0.9315411851056553	4.7043658221495335	1e-10	1.865714285714286e-9	1.0345864661654134e-9	165	tags=97%, list=8%, signal=93%	RPL17/UBA52/RPS16/RPL36AL/RPS9/RPS4X/RPS13/RPS5/RPL9/RPL15/RPL28/RPL10/RPS25/RPS6/RPL22/RPS2/RPL21/RPS3/RPL13/RPLP2/RPS27A/RPL18/RPL8/RPL35/RPL27/RPL7A/RPSA/RPL29/RPL14/RPL11/RPS10/RPL5/RPL23A/RPS3A/RPS19/RPL18A/RPL41/RPL35A/RPL10A/RPL32/RPL19/RPL3/RPS12/FAU/RPL24/RPL13A/RPL6/RPL12/RPS20/RPS15A/RPS15/RPS7/RPL37A/RPL36A/RPL26/RPL34/RPL36/RPLP0/RPLP1/RPL30/RPS24/RPS14/EEF1A1/RPS21/RPS27/RPL27A/RPS1…
BP	GO:0002181	cytoplasmic translation	73	0.9288929707455905	4.6599991642717855	1e-10	1.865714285714286e-9	1.0345864661654134e-9	165	tags=97%, list=8%, signal=93%	RPL17/UBA52/RPS16/RPS9/RPS4X/RPS13/RPS5/RPL9/RPL15/RPL28/RPL10/RPS25/RPS6/RPL22/RPS2/RPL21/RPS3/RPL13/RPLP2/RPS27A/RPL18/RPL8/RPL35/RPL27/RPL7A/RPSA/RPL29/RPL14/RPL11/RPS10/RPL5/RPL23A/RPS3A/RPS19/RPL18A/RPL41/RPL35A/RPL10A/RPL32/RPL19/RPL3/RPS12/FAU/RPL24/RPL13A/RPL6/RPL12/RPS20/RPS15A/RPS15/RPS7/RPL37A/RPL36A/RPL26/RPL34/RPL36/RPLP0/RPLP1/RPL30/RPS24/RPS14/RPS21/RPS27/RPL27A/RPS18/RPS8/RPL37/RP…
CC	GO:1990904	ribonucleoprotein complex	89	0.8739462531619708	4.567966932990656	1e-10	1.865714285714286e-9	1.0345864661654134e-9	165	tags=87%, list=8%, signal=83%	RPL17/ACTB/UBA52/RPS16/RPL36AL/RPS9/GAPDH/RPS4X/RPS13/RPS5/RPL9/RPL15/RPL28/RPL10/RPS25/RPS6/RPL22/RPS2/RPL21/RPS3/RPL13/RPLP2/RPS27A/RPL18/RPL8/RPL35/RPL27/BTF3/RPL7A/RPSA/RPL29/RPL14/RPL11/RPS10/RPL5/RPL23A/RPS3A/RPS19/RPL18A/RPL41/RPL35A/RPL10A/RPL32/RPL19/RPL3/RPS12/FAU/RPL24/RPL13A/RPL6/RPL12/RPS20/SRP14/RPS15A/RPS15/RPS7/RPL37A/RPL36A/RPL26/RPL34/RPL36/RPLP0/RPLP1/RPL30/RPS24/RPS14/RPS21/RP…
BP	GO:0006412	translation	92	0.8335902561195465	4.393740406092435	1e-10	1.865714285714286e-9	1.0345864661654134e-9	237	tags=87%, list=12%, signal=80%	RPL17/UBA52/RPS16/RPL36AL/RPS9/GAPDH/RPS4X/RPS13/RPS5/RPL9/RPL15/RPL28/RPL10/RPS25/RPS6/RPL22/RPS2/RPL21/RPS3/RPL13/RPLP2/RPS27A/RPL18/RPL8/RPL35/RPL27/EEF1B2/RPL7A/RPSA/RPL29/RPL14/RPL11/RPS10/RPL5/RPL23A/RPS3A/RPS19/RPL18A/RPL41/RPL35A/RPL10A/RPL32/RPL19/RPL3/RPS12/FAU/RPL24/RPL13A/RPL6/RPL12/RPS20/RPS15A/RPS15/RPS7/RPL37A/RPL36A/RPL26/RPL34/RPL36/RPLP0/RPLP1/RPL30/RPS24/RPS14/EEF1A1/RPS21/RPS2…
BP	GO:0043604	amide biosynthetic process	107	0.794712	4.299526083584585	1e-10	1.865714285714286e-9	1.0345864661654134e-9	237	tags=78%, list=12%, signal=72%	RPL17/UBA52/RPS16/RPL36AL/RPS9/GAPDH/RPS4X/RPS13/RPS5/RPL9/RPL15/RPL28/RPL10/RPS25/RPS6/RPL22/RPS2/RPL21/RPS3/RPL13/RPLP2/RPS27A/RPL18/RPL8/RPL35/RPL27/EEF1B2/RPL7A/RPSA/RPL29/RPL14/RPL11/RPS10/RPL5/RPL23A/RPS3A/RPS19/RPL18A/RPL41/RPL35A/RPL10A/RPL32/RPL19/RPL3/RPS12/FAU/RPL24/RPL13A/RPL6/RPL12/RPS20/RPS15A/RPS15/RPS7/RPL37A/RPL36A/RPL26/RPL34/RPL36/RPLP0/RPLP1/RPL30/RPS24/RPS14/EEF1A1/RPS21/RPS2…
BP	GO:0043043	peptide biosynthetic process	95	0.8138837498474625	4.287283444178181	1e-10	1.865714285714286e-9	1.0345864661654134e-9	237	tags=84%, list=12%, signal=78%	RPL17/UBA52/RPS16/RPL36AL/RPS9/GAPDH/RPS4X/RPS13/RPS5/RPL9/RPL15/RPL28/RPL10/RPS25/RPS6/RPL22/RPS2/RPL21/RPS3/RPL13/RPLP2/RPS27A/RPL18/RPL8/RPL35/RPL27/EEF1B2/RPL7A/RPSA/RPL29/RPL14/RPL11/RPS10/RPL5/RPL23A/RPS3A/RPS19/RPL18A/RPL41/RPL35A/RPL10A/RPL32/RPL19/RPL3/RPS12/FAU/RPL24/RPL13A/RPL6/RPL12/RPS20/RPS15A/RPS15/RPS7/RPL37A/RPL36A/RPL26/RPL34/RPL36/RPLP0/RPLP1/RPL30/RPS24/RPS14/EEF1A1/RPS21/RPS2…
BP	GO:0006518	peptide metabolic process	114	0.7641599216896534	4.224381807694627	1e-10	1.865714285714286e-9	1.0345864661654134e-9	165	tags=68%, list=8%, signal=66%	PCSK6/RPL17/UBA52/RPS16/RPL36AL/RPS9/GAPDH/RPS4X/RPS13/RPS5/RPL9/RPL15/RPL28/RPL10/RPS25/RPS6/RPL22/RPS2/RPL21/RPS3/RPL13/RPLP2/RPS27A/RPL18/RPL8/RPL35/RPL27/EEF1B2/RPL7A/RPSA/RPL29/RPL14/RPL11/RPS10/RPL5/RPL23A/RPS3A/RPS19/RPL18A/RPL41/RPL35A/RPL10A/RPL32/RPL19/RPL3/RPS12/FAU/RPL24/RPL13A/RPL6/RPL12/RPS20/RPS15A/RPS15/RPS7/RPL37A/RPL36A/RPL26/RPL34/RPL36/RPLP0/RPLP1/RPL30/RPS24/RPS14/EEF1A1/RPS2…
CC	GO:0015934	large ribosomal subunit	43	0.9483903934593766	4.1236453840851865	1e-10	1.865714285714286e-9	1.0345864661654134e-9	144	tags=100%, list=7%, signal=95%	RPL17/UBA52/RPL36AL/RPL9/RPL15/RPL28/RPL10/RPL22/RPL21/RPL13/RPLP2/RPL18/RPL8/RPL35/RPL27/RPL7A/RPL29/RPL14/RPL11/RPL5/RPL23A/RPL18A/RPL41/RPL35A/RPL10A/RPL32/RPL19/RPL3/RPL24/RPL13A/RPL6/RPL12/RPL37A/RPL36A/RPL26/RPL34/RPL36/RPLP0/RPLP1/RPL30/RPL27A/RPL37/RPL39
CC	GO:0022625	cytosolic large ribosomal subunit	43	0.9483903934593766	4.1236453840851865	1e-10	1.865714285714286e-9	1.0345864661654134e-9	144	tags=100%, list=7%, signal=95%	RPL17/UBA52/RPL36AL/RPL9/RPL15/RPL28/RPL10/RPL22/RPL21/RPL13/RPLP2/RPL18/RPL8/RPL35/RPL27/RPL7A/RPL29/RPL14/RPL11/RPL5/RPL23A/RPL18A/RPL41/RPL35A/RPL10A/RPL32/RPL19/RPL3/RPL24/RPL13A/RPL6/RPL12/RPL37A/RPL36A/RPL26/RPL34/RPL36/RPLP0/RPLP1/RPL30/RPL27A/RPL37/RPL39
BP	GO:0043603	amide metabolic process	134	0.7192957511636182	4.108484276829051	1e-10	1.865714285714286e-9	1.0345864661654134e-9	237	tags=63%, list=12%, signal=59%	PCSK6/RPL17/UBA52/RPS16/RPL36AL/RPS9/GAPDH/RPS4X/RPS13/RPS5/RPL9/RPL15/RPL28/RPL10/RPS25/RPS6/RPL22/RPS2/RPL21/RPS3/RPL13/RPLP2/RPS27A/RPL18/RPL8/RPL35/RPL27/EEF1B2/RPL7A/RPSA/RPL29/RPL14/RPL11/RPS10/RPL5/RPL23A/RPS3A/RPS19/RPL18A/RPL41/RPL35A/RPL10A/RPL32/RPL19/RPL3/RPS12/FAU/RPL24/RPL13A/RPL6/RPL12/RPS20/RPS15A/RPS15/RPS7/RPL37A/RPL36A/RPL26/RPL34/RPL36/RPLP0/RPLP1/RPL30/RPS24/RPS14/EEF1A1/RPS2…
MF	GO:0003723	RNA binding	121	0.7257808657068394	4.0623	1e-10	1.865714285714286e-9	1.0345864661654134e-9	203	tags=68%, list=10%, signal=65%	TUBA1B/RAN/RPL17/RPS16/RPS9/RPS4X/RPS13/TPT1/RPS5/RPL9/RPL15/RPL28/RPL10/RPS25/RPS6/RPL22/RPS2/RPL21/RPS3/RPL13/RPS27A/RPL18/RPL8/RPL35/RPL27/BTF3/RPL7A/RPSA/RPL29/RPL14/RPL11/LGALS1/RPS10/RPL5/RPL23A/RPS3A/RPS19/PFN1/RPL18A/RPL41/RPL35A/RPL10A/RPL32/RPL19/RPL3/RPS12/FAU/RPL24/RPL13A/RPL6/TMSB4X/RPL12/RPS20/SRP14/RPS15A/RPS15/RPS7/RPL37A/RPL36A/RPL26/RPL34/RPL36/RPLP0/RPL30/RPS24/RPS14/EEF1A1/RPS…
BP	GO:0042254	ribosome biogenesis	36	0.9343177189409368	3.9432309158481456	1e-10	1.865714285714286e-9	1.0345864661654134e-9	165	tags=100%, list=8%, signal=93%	RAN/RPS16/RPS9/RPS4X/RPS13/RPS5/RPL10/RPS25/RPS6/RPL35/RPL27/RPL7A/RPSA/RPL14/RPL11/RPL5/RPL23A/RPS3A/RPS19/RPL35A/RPL10A/RPS12/RPL24/RPL6/RPS15A/RPS15/RPS7/RPL26/RPLP0/RPS24/RPS14/RPS21/RPS27/RPS8/RPS23/RPS28
BP	GO:0022613	ribonucleoprotein complex biogenesis	39	0.8922390482691096	3.826490516456358	1e-10	1.865714285714286e-9	1.0345864661654134e-9	165	tags=95%, list=8%, signal=89%	RAN/RPS16/RPS9/RPS4X/RPS13/RPS5/RPL10/RPS25/RPS6/RPL35/RPL27/RPL7A/RPSA/RPL14/RPL11/RPL5/RPL23A/RPS3A/RPS19/RPL35A/RPL10A/RPS12/RPL24/RPL13A/RPL6/RPS15A/RPS15/RPS7/RPL26/RPLP0/RPS24/RPS14/RPS21/RPS27/RPS8/RPS23/RPS28
MF	GO:0005198	structural molecule activity	164	0.6496256594722379	3.8100894772997695	1e-10	1.865714285714286e-9	1.0345864661654134e-9	185	tags=49%, list=9%, signal=48%	TUBA1B/RPL17/ACTB/UBA52/RPS16/RPL36AL/RPS9/RPS4X/RPS13/RPS5/RPL9/RPL15/RPL28/RPL10/RPS25/RPS6/RPL22/RPS2/RPL21/RPS3/RPL13/RPLP2/RPS27A/RPL18/RPL8/RPL35/RPL27/ACTG1/RPL7A/RPSA/RPL29/RPL14/RPL11/RPS10/RPL5/RPL23A/RPS3A/RPS19/RPL18A/RPL41/RPL35A/RPL10A/RPL32/RPL19/RPL3/RPS12/FAU/RPL24/RPL13A/RPL6/RPL12/RPS20/RPS15A/RPS15/TUBB/RPS7/RPL37A/RPL36A/RPL26/RPL34/RPL36/RPLP0/RPLP1/RPL30/MYL6/RPS24/RPS14/RP…
BP	GO:1901566	organonitrogen compound biosynthetic process	187	0.6339445848954899	3.8040995520238368	1e-10	1.865714285714286e-9	1.0345864661654134e-9	237	tags=53%, list=12%, signal=52%	TSPO/RPL17/UBA52/ATP5F1E/RPS16/RPL36AL/RPS9/GAPDH/RPS4X/RPS13/RPS5/RPL9/RPL15/RPL28/RPL10/RPS25/RPS6/RPL22/RPS2/RPL21/RPS3/RPL13/RPLP2/RPS27A/RPL18/RPL8/RPL35/RPL27/EEF1B2/RPL7A/RPSA/RPL29/RPL14/RPL11/OAZ1/RPS10/RPL5/RPL23A/RPS3A/RPS19/RPL18A/RPL41/RPL35A/RPL10A/RPL32/RPL19/RPL3/RPS12/FAU/RPL24/RPL13A/RPL6/TMSB4X/RPL12/RPS20/RPS15A/RPS15/RPS7/RPL37A/RPL36A/RPL26/RPL34/RPL36/RPLP0/RPLP1/NME2/APRT/…
BP	GO:0006955	immune response	258	0.5852895173381414	3.674381182983366	1e-10	1.865714285714286e-9	1.0345864661654134e-9	611	tags=69%, list=31%, signal=55%	MIF/GAPDH/RPS6/RPS3/FTH1/ACTG1/LGALS1/RPS19/B2M/FCAR/FAU/FCER1G/PELI1/RPL13A/TREM1/LIF/TUBB/HLA-C/TNFAIP3/RPL30/CXCL2/VIM/PPP1R14B/FPR1/BMX/GPR183/SLC11A1/FCN1/RPL39/C1R/AIF1/CFH/FCGR2A/FGR/LAPTM5/S100A8/CSF3/HLA-DRB1/S100A9/BMP6/SAMSN1/LST1/TNFRSF1B/TYROBP/ADGRE5/CYBA/ZC3HAV1/TFRC/GCH1/CALM1/RBPJ/PIK3R5/CD14/IL6/TNFSF14/NFKB1/IRF8/IL4I1/PTPRC/C3/HCST/TLR2/CD80/IL1R1/ISG15/ITGB2/NLRP3/APOBEC3A/SE…
CC	GO:0015935	small ribosomal subunit	31	0.9085859242117718	3.656897294105964	1e-10	1.865714285714286e-9	1.0345864661654134e-9	165	tags=97%, list=8%, signal=90%	UBA52/RPS16/RPS9/RPS4X/RPS13/RPS5/RPS25/RPS6/RPS2/RPS3/RPS27A/RPSA/RPS10/RPS3A/RPS19/RPS12/FAU/RPS20/RPS15A/RPS15/RPS7/RPS24/RPS14/RPS21/RPS27/RPS18/RPS8/RPS23/RPS29/RPS28
CC	GO:0022627	cytosolic small ribosomal subunit	31	0.9085859242117718	3.656897294105964	1e-10	1.865714285714286e-9	1.0345864661654134e-9	165	tags=97%, list=8%, signal=90%	UBA52/RPS16/RPS9/RPS4X/RPS13/RPS5/RPS25/RPS6/RPS2/RPS3/RPS27A/RPSA/RPS10/RPS3A/RPS19/RPS12/FAU/RPS20/RPS15A/RPS15/RPS7/RPS24/RPS14/RPS21/RPS27/RPS18/RPS8/RPS23/RPS29/RPS28
BP	GO:0002376	immune system process	336	0.5438951727210264	3.550711962581824	1e-10	1.865714285714286e-9	1.0345864661654134e-9	611	tags=62%, list=31%, signal=52%	MIF/PRELID1/ACTB/GAPDH/RPS6/RPL22/RPS3/FTH1/ACTG1/LGALS1/PLA2G2A/RPS19/B2M/FCAR/FAU/FCER1G/PELI1/RPL13A/TREM1/LIF/TUBB/HLA-C/TNFAIP3/RPL30/CD300E/RPS24/RPS14/CXCL2/VIM/PPP1R14B/FPR1/BMX/GPR183/SLC11A1/FCN1/RPL39/SLC25A5/C1R/AIF1/CFH/FCGR2A/FGR/LAPTM5/S100A8/CSF3/HLA-DRB1/S100A9/BMP6/SAMSN1/LST1/TNFRSF1B/TYROBP/ADGRE5/CYBA/ZC3HAV1/TFRC/APOD/GCH1/SELL/CALM1/RBPJ/HMOX1/PIK3R5/CD14/IFI30/IL6/TNFSF14/…
CC	GO:0005844	polysome	25	0.9000119325438605	3.4270496750307937	1e-10	1.865714285714286e-9	1.0345864661654134e-9	165	tags=96%, list=8%, signal=89%	RPS4X/RPS6/RPS3/RPL18/RPL8/BTF3/RPL7A/RPL11/RPL18A/RPL41/RPL10A/RPL32/RPL19/RPL24/RPL6/RPL36A/RPL36/RPL30/RPS21/VIM/RPL39/RPS23/RPS29/RPS28
BP	GO:0006364	rRNA processing	21	0.9272359777665488	3.41455	1e-10	1.865714285714286e-9	1.0345864661654134e-9	165	tags=100%, list=8%, signal=93%	RPS16/RPS25/RPS6/RPL35/RPL27/RPL7A/RPL14/RPL11/RPL5/RPS19/RPL35A/RPL10A/RPS15/RPS7/RPL26/RPS24/RPS14/RPS21/RPS27/RPS8/RPS28
BP	GO:0042274	ribosomal small subunit biogenesis	21	0.9272359777665488	3.41455	1e-10	1.865714285714286e-9	1.0345864661654134e-9	165	tags=100%, list=8%, signal=93%	RPS16/RPS9/RPS4X/RPS13/RPS5/RPS25/RPS6/RPSA/RPS3A/RPS19/RPS12/RPS15A/RPS15/RPS7/RPS24/RPS14/RPS21/RPS27/RPS8/RPS23/RPS28
MF	GO:0003676	nucleic acid binding	206	0.5593957264069838	3.3903975010611065	1e-10	1.865714285714286e-9	1.0345864661654134e-9	281	tags=49%, list=14%, signal=47%	TUBA1B/RAN/RPL17/ACTB/RPS16/RPS9/RPS4X/RPS13/TPT1/RPS5/RPL9/RPL15/RPL28/RPL10/CHCHD2/RPS25/RPS6/RPL22/RPS2/RPL21/RPS3/RPL13/RPS27A/RPL18/RPL8/RPL35/RPL27/BTF3/EEF1B2/RPL7A/RPSA/RPL29/RPL14/RPL11/LGALS1/NACA/RPS10/RPL5/RPL23A/RPS3A/RPS19/PFN1/RPL18A/RPL41/RPL35A/RPL10A/RPL32/RPL19/RPL3/RPS12/FAU/RPL24/RPL13A/RPL6/TMSB4X/RPL12/RPS20/SRP14/RPS15A/RPS15/RPS7/RPL37A/RPL36A/RPL26/RPL34/RPL36/RPLP0/NME2…
BP	GO:0046649	lymphocyte activation	125	0.5895978654701606	3.3508893623383544	1e-10	1.865714285714286e-9	1.0345864661654134e-9	610	tags=70%, list=30%, signal=52%	MIF/PRELID1/ACTB/RPS6/RPL22/RPS3/LGALS1/PLA2G2A/B2M/FCER1G/PELI1/TNFAIP3/GPR183/SLC11A1/SLC25A5/AIF1/FGR/LAPTM5/HLA-DRB1/SAMSN1/LST1/TNFRSF1B/TYROBP/TFRC/RBPJ/IL6/TNFSF14/IRF8/IL4I1/PTPRC/CD80/NLRP3/CD3E/HLA-DRA/CD3D/CD7/HLA-DPA1/SEMA4A/ZNF683/KLRF2/TRDC/LCK/THEMIS/STAT4/TMIGD2/CD74/IL7R/LRRC32/ICAM1/MNDA/FGL2/CCL5/NKG7/PRNP/IL2RA/INHBA/APBB1IP/PCK1/IL18R1/CORO1A/HLA-DPB1/LCP1/NCR1/CD6/HLA-DQA2/C…
BP	GO:0034470	ncRNA processing	24	0.8898215980179294	3.343322139805767	1e-10	1.865714285714286e-9	1.0345864661654134e-9	224	tags=92%, list=11%, signal=82%	RPS16/RPS25/RPS6/RPL35/RPL27/RPL7A/RPL14/RPL11/RPL5/RPS19/RPL35A/RPL10A/RPS15/RPS7/RPL26/RPS24/RPS14/RPS21/RPS27/RPS8/RPS28/IL6
BP	GO:0045321	leukocyte activation	156	0.5747395811822981	3.3316370162155695	1e-10	1.865714285714286e-9	1.0345864661654134e-9	621	tags=67%, list=31%, signal=50%	MIF/PRELID1/ACTB/RPS6/RPL22/RPS3/LGALS1/PLA2G2A/B2M/FCER1G/PELI1/TNFAIP3/GPR183/SLC11A1/SLC25A5/AIF1/FGR/LAPTM5/HLA-DRB1/SAMSN1/LST1/TNFRSF1B/TYROBP/TFRC/RBPJ/IL6/TNFSF14/IRF8/IL4I1/PTPRC/TLR2/CD80/ITGB2/NLRP3/CTSC/S100A12/CD3E/CXCL8/HYAL2/HLA-DRA/CD3D/THBS1/CD7/HLA-DPA1/SEMA4A/ZNF683/KLRF2/LCP2/TRDC/LCK/THEMIS/STAT4/ADGRE2/TMIGD2/CD74/IL7R/LRRC32/ICAM1/MNDA/FGL2/CCL5/NKG7/PRNP/IL2RA/INHBA/APBB1I…
CC	GO:0005730	nucleolus	72	0.663824	3.3246177131683017	1e-10	1.865714285714286e-9	1.0345864661654134e-9	292	tags=62%, list=15%, signal=55%	RAN/RPS16/RPS9/RPS4X/RPS13/RPS5/RPS25/RPS6/RPS3/RPL13/RPS27A/RPL18/RPL35/RPL27/RPL7A/RPL11/RPS10/RPL5/RPL23A/RPS3A/RPS19/RPL19/RPL3/RPS12/RPL13A/RPL12/RPS15A/RPS7/RPL26/RPL34/RPL36/RPS24/RPS14/EEF1A1/RPS27/RPS8/RPS23/RPS28/RGS2/POU2F3/RBPJ/CAPG/C19orf33/GPRC5A/HSPA8
BP	GO:0001775	cell activation	185	0.5542280490339521	3.3152616852545673	1e-10	1.865714285714286e-9	1.0345864661654134e-9	621	tags=65%, list=31%, signal=50%	MIF/PRELID1/ACTB/RPS6/RPL22/RPS3/ACTG1/MYL12A/LGALS1/PLA2G2A/B2M/FCER1G/CLIC1/PELI1/TNFAIP3/GPR183/SLC11A1/SLC25A5/AIF1/FGR/LAPTM5/HLA-DRB1/SAMSN1/LST1/TNFRSF1B/TYROBP/GNA13/TFRC/RBPJ/ADAMTS18/IL6/TNFSF14/IRF8/IL4I1/HSPB1/PTPRC/TLR2/CD80/ITGB2/NLRP3/CTSC/S100A12/CD3E/CXCL8/HYAL2/HLA-DRA/SERPINE2/CD3D/THBS1/CD7/THBD/HLA-DPA1/PDGFB/SEMA4A/ZNF683/KLRF2/LCP2/TRDC/LCK/THEMIS/STAT4/ADGRE2/TMIGD2/CD74/I…
CC	GO:0042788	polysomal ribosome	21	0.8924611910054828	3.286488419512944	1e-10	1.865714285714286e-9	1.0345864661654134e-9	165	tags=95%, list=8%, signal=88%	RPL18/RPL8/BTF3/RPL7A/RPL11/RPL18A/RPL41/RPL10A/RPL32/RPL19/RPL24/RPL6/RPL36A/RPL36/RPL30/RPS21/RPL39/RPS23/RPS29/RPS28
BP	GO:0044271	cellular nitrogen compound biosynthetic process	343	0.500566	3.285675918157107	1e-10	1.865714285714286e-9	1.0345864661654134e-9	449	tags=47%, list=22%, signal=44%	TSPO/RPL17/ACTB/UBA52/ATP5F1E/RPS16/RPL36AL/RPS9/GAPDH/RPS4X/RPS13/RPS5/RPL9/RPL15/RPL28/RPL10/CHCHD2/RPS25/RPS6/RPL22/RPS2/RPL21/RPS3/RPL13/S100A10/RPLP2/RPS27A/RPL18/RPL8/RPL35/RPL27/EEF1B2/RPL7A/RPSA/RPL29/RPL14/RPL11/OAZ1/RPS10/RPL5/RPL23A/RPS3A/RPS19/PFN1/RPL18A/RPL41/PTMA/RPL35A/RPL10A/RPL32/RPL19/RPL3/RPS12/FAU/RPL24/RPL13A/RPL6/TMSB4X/RPL12/RPS20/LIF/RPS15A/RPS15/RPS7/RPL37A/RPL36A/RPL26/…
CC	GO:0005925	focal adhesion	86	0.6304920107149818	3.27962	1e-10	1.865714285714286e-9	1.0345864661654134e-9	258	tags=57%, list=13%, signal=52%	CFL1/ACTB/RPS16/RPS9/RPS4X/RPS13/RPS5/RPL9/RPL22/RPS2/RPS3/RPLP2/RPL18/RPL8/RPL27/ACTG1/RPL7A/RPS10/RPL5/RPS3A/RPS19/PFN1/B2M/RPL10A/RPL19/RPL3/RPL13A/RPL6/RPL12/RPS15/RPS7/RPL37A/RPLP0/RPLP1/RPL30/RPS14/RPS18/VIM/RPS8/RPS29/GNA13/PLAUR/ADGRE5/RHOB/ITGA2/HSPB1/PTPRC/HMGA1/ITGB2
BP	GO:0016072	rRNA metabolic process	22	0.8789937810323358	3.2595922520409615	1e-10	1.865714285714286e-9	1.0345864661654134e-9	165	tags=95%, list=8%, signal=89%	RPS16/RPS25/RPS6/RPL35/RPL27/RPL7A/RPL14/RPL11/RPL5/RPS19/RPL35A/RPL10A/RPS15/RPS7/RPL26/RPS24/RPS14/RPS21/RPS27/RPS8/RPS28
BP	GO:0098542	defense response to other organism	155	0.5614491120805918	3.258640059500432	1e-10	1.865714285714286e-9	1.0345864661654134e-9	611	tags=72%, list=31%, signal=54%	MIF/GAPDH/ACTG1/PLA2G2A/RPS19/FAU/FCER1G/PELI1/RPL13A/TREM1/TUBB/HLA-C/TNFAIP3/RPL30/CXCL2/VIM/PPP1R14B/SLC11A1/FCN1/RPL39/C1R/AIF1/CFH/FGR/ITGAX/S100A8/S100A9/TYROBP/CYBA/ZC3HAV1/GCH1/CALM1/RBPJ/CD14/IL6/NFKB1/IRF8/PTPRC/C3/TLR2/ISG15/NLRP3/APOBEC3A/SERPING1/IFITM3/S100A12/RNASE6/CXCL8/HYAL2/CXCL14/HSPA8/HLA-DPA1/C7/BIRC3/EREG/IL1RAP/DDIT4/TRIM5/KIR2DL4/ZNF683/KLRF2/LCK/CD74/IL7R/MNDA/NCF2/FGL2/…
CC	GO:0030684	preribosome	18	0.925832	3.2533113550757276	1e-10	1.865714285714286e-9	1.0345864661654134e-9	165	tags=100%, list=8%, signal=93%	RPS16/RPS9/RPS4X/RPS13/RPS5/RPS6/RPS27A/RPS3A/RPS19/RPS12/RPS15A/RPS7/RPS24/RPS14/RPS27/RPS8/RPS23/RPS28
CC	GO:0032040	small-subunit processome	18	0.925832	3.2533113550757276	1e-10	1.865714285714286e-9	1.0345864661654134e-9	165	tags=100%, list=8%, signal=93%	RPS16/RPS9/RPS4X/RPS13/RPS5/RPS6/RPS27A/RPS3A/RPS19/RPS12/RPS15A/RPS7/RPS24/RPS14/RPS27/RPS8/RPS23/RPS28
BP	GO:0006952	defense response	248	0.5154882283640703	3.2385572013140522	1e-10	1.865714285714286e-9	1.0345864661654134e-9	621	tags=64%, list=31%, signal=50%	MIF/GAPDH/ACTG1/LGALS1/PLA2G2A/RPS19/FAU/FCER1G/PELI1/RPL13A/TMSB4X/TREM1/TIMP1/TUBB/HLA-C/TNFAIP3/RPL30/CARD16/CXCL2/VIM/PPP1R14B/FPR1/SLC11A1/SERPINA1/FCN1/RPL39/C1R/AIF1/ALOX5AP/CFH/FGR/GSTP1/ITGAX/LAPTM5/S100A8/HLA-DRB1/S100A9/BMP6/TNFRSF1B/TYROBP/ADGRE5/CYBA/ZC3HAV1/TFRC/APOD/GCH1/CALM1/RBPJ/HMOX1/CST3/CD14/IL6/NFKB1/IRF8/PTGS2/PTPRC/C3/TLR2/BMP2/IL1R1/ISG15/ITGB2/NLRP3/APOBEC3A/SERPING1/CTS…
CC	GO:0030055	cell-substrate junction	89	0.6187979896516251	3.2343507906839744	1e-10	1.865714285714286e-9	1.0345864661654134e-9	258	tags=55%, list=13%, signal=50%	CFL1/ACTB/RPS16/RPS9/RPS4X/RPS13/RPS5/RPL9/RPL22/RPS2/RPS3/RPLP2/RPL18/RPL8/RPL27/ACTG1/RPL7A/RPS10/RPL5/RPS3A/RPS19/PFN1/B2M/RPL10A/RPL19/RPL3/RPL13A/RPL6/RPL12/RPS15/RPS7/RPL37A/RPLP0/RPLP1/RPL30/RPS14/RPS18/VIM/RPS8/RPS29/GNA13/PLAUR/ADGRE5/RHOB/ITGA2/HSPB1/PTPRC/HMGA1/ITGB2
BP	GO:0045087	innate immune response	123	0.5704237166808421	3.2209371025699447	1e-10	1.865714285714286e-9	1.0345864661654134e-9	534	tags=67%, list=27%, signal=53%	MIF/GAPDH/ACTG1/RPS19/FAU/FCER1G/PELI1/RPL13A/TREM1/TUBB/HLA-C/TNFAIP3/VIM/PPP1R14B/SLC11A1/FCN1/RPL39/C1R/AIF1/CFH/FGR/S100A8/S100A9/TYROBP/CYBA/ZC3HAV1/GCH1/CALM1/CD14/NFKB1/IRF8/C3/TLR2/ISG15/NLRP3/APOBEC3A/SERPING1/IFITM3/S100A12/RNASE6/HSPA8/HLA-DPA1/C7/BIRC3/EREG/IL1RAP/TRIM5/KIR2DL4/ZNF683/KLRF2/LCK/CD74/MNDA/NCF2/CCL5/NKG7/CFD/CFP/IFITM1/CCL14/HMGB2/IRAK2/KLRB1/HCK/CORO1A/SLC30A8/NCR1/CD6…
BP	GO:0002252	immune effector process	103	0.5989395980641796	3.208699260747927	1e-10	1.865714285714286e-9	1.0345864661654134e-9	602	tags=72%, list=30%, signal=53%	MIF/RPS6/LGALS1/RPS19/B2M/FCER1G/TREM1/TUBB/HLA-C/GPR183/SLC11A1/FCN1/C1R/CFH/FGR/LAPTM5/HLA-DRB1/TNFRSF1B/TYROBP/TFRC/IL6/IRF8/IL4I1/PTPRC/C3/CD80/IL1R1/ITGB2/NLRP3/SERPING1/CTSC/HLA-DRA/C7/SEMA4A/KIR2DL4/ZNF683/KLRF2/STAT4/ADGRE2/CD74/IL7R/ICAM1/FGL2/NKG7/CFD/CFP/KLRB1/HCK/APBB1IP/PCK1/IL18R1/CORO1A/LCP1/NCR1/CLEC4E/MALT1/RAB44/KLRC1/CR1/CD2/XCL1/CD96/CD86/HAVCR2/C1QB/DOCK2/CTSH/PTGER4/C6/VAMP8…
CC	GO:0005829	cytosol	414	0.47903620912694367	3.2080008184803055	1e-10	1.865714285714286e-9	1.0345864661654134e-9	531	tags=52%, list=27%, signal=49%	CFL1/MIF/MYL12B/RAN/TSPO/RPL17/ACTB/UBA52/RPS16/RPL36AL/RPS9/GAPDH/RPS4X/RPS13/TPT1/RPS5/RPL9/RPL15/RPL28/RPL10/RPS25/RPS6/RPL22/RPS2/RPL21/RPS3/RPL13/FTH1/RPLP2/RPS27A/RPL18/RPL8/RPL35/RPL27/SH3BGRL3/BTF3/EEF1B2/ACTG1/RPL7A/RPSA/RPL29/MYL12A/RPL14/RPL11/LGALS1/OAZ1/RPS10/RPL5/RPL23A/RPS3A/RPS19/PFN1/RPL18A/RPL41/PTMA/B2M/RPL35A/RPL10A/RPL32/RPL19/RPL3/RPS12/FAU/RPL24/PELI1/RPL13A/RPL6/TMSB4X/RPL…
BP	GO:0050865	regulation of cell activation	114	0.5798796400457963	3.205654906168757	1e-10	1.865714285714286e-9	1.0345864661654134e-9	621	tags=72%, list=31%, signal=53%	MIF/PRELID1/ACTB/RPS3/LGALS1/PLA2G2A/B2M/FCER1G/PELI1/TNFAIP3/GPR183/AIF1/FGR/LAPTM5/HLA-DRB1/SAMSN1/LST1/TNFRSF1B/TYROBP/TFRC/ADAMTS18/IL6/TNFSF14/IL4I1/PTPRC/CD80/ITGB2/NLRP3/CTSC/CD3E/HLA-DRA/SERPINE2/THBS1/THBD/HLA-DPA1/PDGFB/ZNF683/LCK/ADGRE2/TMIGD2/CD74/IL7R/LRRC32/MNDA/FGL2/CCL5/PRNP/IL2RA/PLEK/INHBA/PCK1/CORO1A/HLA-DPB1/CD6/HLA-DQA2/TXK/MALT1/KLRC1/CR1/CD2/XCL1/CD86/CAV1/IL2RG/HAVCR2/HLA-…
BP	GO:0042110	T cell activation	103	0.591934	3.1711691013125636	1e-10	1.865714285714286e-9	1.0345864661654134e-9	621	tags=72%, list=31%, signal=52%	PRELID1/ACTB/RPS6/RPL22/RPS3/LGALS1/PLA2G2A/B2M/FCER1G/PELI1/GPR183/SLC11A1/AIF1/LAPTM5/HLA-DRB1/TNFRSF1B/TFRC/IL6/TNFSF14/IL4I1/PTPRC/CD80/NLRP3/CD3E/HLA-DRA/CD3D/CD7/HLA-DPA1/SEMA4A/ZNF683/TRDC/LCK/THEMIS/STAT4/TMIGD2/CD74/IL7R/LRRC32/ICAM1/FGL2/CCL5/NKG7/PRNP/IL2RA/APBB1IP/PCK1/IL18R1/CORO1A/HLA-DPB1/LCP1/CD6/HLA-DQA2/CLEC4E/MALT1/KLRC1/CR1/CD2/TRAC/XCL1/CD86/CAV1/IL2RG/HAVCR2/HLA-DQB1/RUNX3/I…
BP	GO:0002694	regulation of leukocyte activation	102	0.5895892130647412	3.1419767165046864	1e-10	1.865714285714286e-9	1.0345864661654134e-9	621	tags=72%, list=31%, signal=52%	MIF/PRELID1/ACTB/RPS3/LGALS1/PLA2G2A/B2M/PELI1/TNFAIP3/GPR183/AIF1/FGR/LAPTM5/HLA-DRB1/SAMSN1/LST1/TNFRSF1B/TYROBP/TFRC/IL6/TNFSF14/IL4I1/PTPRC/CD80/ITGB2/NLRP3/CTSC/CD3E/HLA-DRA/THBS1/HLA-DPA1/ZNF683/LCK/ADGRE2/TMIGD2/CD74/IL7R/LRRC32/MNDA/FGL2/CCL5/PRNP/IL2RA/INHBA/PCK1/CORO1A/HLA-DPB1/CD6/HLA-DQA2/MALT1/KLRC1/CR1/CD2/XCL1/CD86/CAV1/IL2RG/HAVCR2/HLA-DQB1/RUNX3/FN1/IKZF3/NFATC2/LRFN5/VAMP8/NR4A3…
BP	GO:0009607	response to biotic stimulus	227	0.5036818307390052	3.12856	1e-10	1.865714285714286e-9	1.0345864661654134e-9	613	tags=64%, list=31%, signal=50%	CFL1/MIF/TSPO/GAPDH/TPT1/ACTG1/PLA2G2A/RPS19/B2M/FAU/FCER1G/PELI1/RPL13A/TREM1/RPS15A/TUBB/HLA-C/TNFAIP3/RPL30/CARD16/CXCL2/VIM/PPP1R14B/SLC11A1/FCN1/RPL39/C1R/AIF1/CFH/FGR/GSTP1/ITGAX/LAPTM5/S100A8/CSF3/HLA-DRB1/S100A9/BMP6/TNFRSF1B/TYROBP/CYBA/ZC3HAV1/GCH1/CALM1/RBPJ/CD14/IL6/NFKB1/IRF8/STMN1/IL4I1/HSPB1/PTGS2/PTPRC/C3/TLR2/BMP2/CD80/ISG15/NLRP3/APOBEC3A/SERPING1/IFITM3/S100A12/RGS1/RNASE6/CXCL…
BP	GO:0002684	positive regulation of immune system process	177	0.5268339699729241	3.1234768793924967	1e-10	1.865714285714286e-9	1.0345864661654134e-9	621	tags=63%, list=31%, signal=48%	MIF/ACTB/RPS3/LGALS1/RPS19/B2M/FCER1G/PELI1/LIF/HLA-C/TNFAIP3/FPR1/BMX/GPR183/SLC11A1/FCN1/C1R/AIF1/CFH/FGR/LAPTM5/HLA-DRB1/TYROBP/CYBA/TFRC/CD14/IL6/TNFSF14/NFKB1/ITGA2/IL4I1/PTPRC/C3/TLR2/CD80/IL1R1/ITGB2/NLRP3/SERPING1/CTSC/CD3E/CXCL8/HLA-DRA/HSPA8/CD3D/THBS1/TNFRSF18/HLA-DPA1/C7/BIRC3/EREG/PDGFD/TRIM5/FYB1/KIR2DL4/LCP2/TRDC/LCK/THEMIS/ADGRE2/TMIGD2/CD74/IL7R/ICAM1/MNDA/CCL5/CFD/PRNP/TESC/CFP/…
BP	GO:0044419	biological process involved in interspecies interaction between organisms	236	0.5026737696828951	3.12248	1e-10	1.865714285714286e-9	1.0345864661654134e-9	611	tags=64%, list=31%, signal=50%	CFL1/MIF/TSPO/GAPDH/TPT1/ACTG1/RPSA/LGALS1/PLA2G2A/RPS19/B2M/FAU/FCER1G/PELI1/RPL13A/TREM1/RPS15A/TUBB/HLA-C/TNFAIP3/RPL30/CARD16/EEF1A1/CXCL2/VIM/PPP1R14B/SLC11A1/FCN1/RPL39/C1R/AIF1/CFH/FGR/GSTP1/ITGAX/S100A8/CSF3/HLA-DRB1/S100A9/BMP6/TNFRSF1B/TYROBP/CYBA/ZC3HAV1/POU2F3/TFRC/GCH1/CALM1/CTSB/RBPJ/CD14/IL6/NFKB1/ITGA2/IRF8/STMN1/HSPB1/PTGS2/PTPRC/C3/TLR2/BMP2/CD80/ISG15/NLRP3/APOBEC3A/SERPING1/IF…
CC	GO:0070062	extracellular exosome	273	0.4919592000884657	3.1109705601493736	1e-10	1.865714285714286e-9	1.0345864661654134e-9	479	tags=49%, list=24%, signal=44%	CFL1/MIF/MYL12B/RAN/TSPO/ACTB/UBA52/RPS16/S100A11/RPS9/GAPDH/RPS4X/RPS13/TPT1/RPS5/RPL28/RPS25/RPL22/RPS2/CLIC3/RPS3/S100A10/FTH1/RPLP2/RPS27A/RPL27/SH3BGRL3/ACTG1/RPSA/MYL12A/RPL14/RPL11/LGALS1/RPL5/RPL23A/PLA2G2A/RPS3A/RPS19/PFN1/B2M/RPL35A/RPL10A/RPL3/CLIC1/RPL24/RPL12/RPS20/TIMP1/RPS15A/TUBB/RPL37A/RPL26/RPL34/RETN/RPLP0/NME2/HLA-C/APRT/TNFAIP3/RPL30/ARHGDIB/MYL6/RPS14/EEF1A1/RPS18/VIM/RPS8/F…
BP	GO:0043207	response to external biotic stimulus	220	0.50672	3.1102547182534606	1e-10	1.865714285714286e-9	1.0345864661654134e-9	611	tags=64%, list=31%, signal=50%	CFL1/MIF/TSPO/GAPDH/TPT1/ACTG1/PLA2G2A/RPS19/B2M/FAU/FCER1G/PELI1/RPL13A/TREM1/RPS15A/TUBB/HLA-C/TNFAIP3/RPL30/CARD16/CXCL2/VIM/PPP1R14B/SLC11A1/FCN1/RPL39/C1R/AIF1/CFH/FGR/GSTP1/ITGAX/S100A8/CSF3/HLA-DRB1/S100A9/BMP6/TNFRSF1B/TYROBP/CYBA/ZC3HAV1/GCH1/CALM1/RBPJ/CD14/IL6/NFKB1/IRF8/STMN1/HSPB1/PTGS2/PTPRC/C3/TLR2/BMP2/CD80/ISG15/NLRP3/APOBEC3A/SERPING1/IFITM3/S100A12/RGS1/RNASE6/CXCL8/HYAL2/CXCL1…
BP	GO:0051707	response to other organism	220	0.50672	3.1102547182534606	1e-10	1.865714285714286e-9	1.0345864661654134e-9	611	tags=64%, list=31%, signal=50%	CFL1/MIF/TSPO/GAPDH/TPT1/ACTG1/PLA2G2A/RPS19/B2M/FAU/FCER1G/PELI1/RPL13A/TREM1/RPS15A/TUBB/HLA-C/TNFAIP3/RPL30/CARD16/CXCL2/VIM/PPP1R14B/SLC11A1/FCN1/RPL39/C1R/AIF1/CFH/FGR/GSTP1/ITGAX/S100A8/CSF3/HLA-DRB1/S100A9/BMP6/TNFRSF1B/TYROBP/CYBA/ZC3HAV1/GCH1/CALM1/RBPJ/CD14/IL6/NFKB1/IRF8/STMN1/HSPB1/PTGS2/PTPRC/C3/TLR2/BMP2/CD80/ISG15/NLRP3/APOBEC3A/SERPING1/IFITM3/S100A12/RGS1/RNASE6/CXCL8/HYAL2/CXCL1…
BP	GO:0050776	regulation of immune response	141	0.5421582023938689	3.106482951026468	1e-10	1.865714285714286e-9	1.0345864661654134e-9	602	tags=68%, list=30%, signal=51%	RPS3/RPS19/B2M/FCER1G/PELI1/HLA-C/TNFAIP3/FPR1/BMX/SLC11A1/FCN1/C1R/CFH/FCGR2A/FGR/LAPTM5/HLA-DRB1/SAMSN1/TNFRSF1B/TYROBP/CYBA/TFRC/CD14/IL6/NFKB1/IL4I1/PTPRC/C3/HCST/TLR2/CD80/IL1R1/ISG15/ITGB2/NLRP3/SERPING1/CD3E/HLA-DRA/HSPA8/CD3D/HLA-DPA1/C7/BIRC3/EREG/TRIM5/FYB1/KIR2DL4/LCP2/TRDC/LCK/THEMIS/ADGRE2/TMIGD2/CD74/IL7R/MNDA/FGL2/CCL5/RHBDF2/CFD/PRNP/CFP/HMGB2/IRAK2/KLRB1/HCK/PCK1/IL18R1/HLA-DPB1/…
BP	GO:0002682	regulation of immune system process	221	0.5040669169670817	3.103813359430009	1e-10	1.865714285714286e-9	1.0345864661654134e-9	588	tags=60%, list=29%, signal=48%	MIF/PRELID1/ACTB/RPS3/LGALS1/PLA2G2A/RPS19/B2M/FCER1G/PELI1/LIF/HLA-C/TNFAIP3/FPR1/BMX/GPR183/SLC11A1/FCN1/C1R/AIF1/CFH/FCGR2A/FGR/LAPTM5/CSF3/HLA-DRB1/SAMSN1/LST1/TNFRSF1B/TYROBP/CYBA/TFRC/APOD/HMOX1/CD14/IL6/TNFSF14/NFKB1/ITGA2/IL4I1/PTPRC/C3/HCST/TLR2/CD80/IL1R1/ISG15/ITGB2/NLRP3/SERPING1/CTSC/CD3E/CXCL8/HLA-DRA/HSPA8/CD3D/THBS1/TNFRSF18/HLA-DPA1/C7/BIRC3/EREG/PDGFD/TRIM5/FYB1/KIR2DL4/ZNF683/L…
BP	GO:0051249	regulation of lymphocyte activation	87	0.5919293437379002	3.096273866225251	1e-10	1.865714285714286e-9	1.0345864661654134e-9	531	tags=67%, list=27%, signal=51%	MIF/PRELID1/ACTB/RPS3/LGALS1/PLA2G2A/B2M/PELI1/TNFAIP3/GPR183/AIF1/FGR/LAPTM5/HLA-DRB1/SAMSN1/LST1/TNFRSF1B/TYROBP/TFRC/IL6/TNFSF14/IL4I1/PTPRC/CD80/NLRP3/CD3E/HLA-DRA/HLA-DPA1/ZNF683/LCK/TMIGD2/CD74/IL7R/LRRC32/MNDA/FGL2/CCL5/PRNP/IL2RA/INHBA/PCK1/CORO1A/HLA-DPB1/CD6/HLA-DQA2/MALT1/KLRC1/CR1/CD2/XCL1/CD86/CAV1/IL2RG/HAVCR2/HLA-DQB1/RUNX3/IKZF3/NFATC2
BP	GO:0002250	adaptive immune response	79	0.6087921717143003	3.0943844599734467	1e-10	1.865714285714286e-9	1.0345864661654134e-9	588	tags=71%, list=29%, signal=52%	B2M/FCER1G/TREM1/HLA-C/TNFAIP3/BMX/GPR183/SLC11A1/C1R/HLA-DRB1/SAMSN1/TNFRSF1B/TFRC/IL6/IL4I1/PTPRC/C3/CD80/IL1R1/NLRP3/SERPING1/CTSC/CD3E/HLA-DRA/CD3D/CD7/HLA-DPA1/C7/SEMA4A/ZNF683/TRDC/THEMIS/STAT4/CD74/IL7R/ICAM1/IL18R1/BACH2/HLA-DPB1/CD6/HLA-DQA2/TXK/MALT1/KLRC1/CR1/TRAC/XCL1/CD86/HAVCR2/HLA-DQB1/CTSS/C1QB/CTSH/C6/CLEC7A/PLA2G4A
CC	GO:0043230	extracellular organelle	280	0.48678848689146775	3.0901319365800464	1e-10	1.865714285714286e-9	1.0345864661654134e-9	479	tags=49%, list=24%, signal=43%	CFL1/MIF/MYL12B/RAN/TSPO/ACTB/UBA52/RPS16/S100A11/RPS9/GAPDH/RPS4X/RPS13/TPT1/RPS5/RPL28/RPS25/RPL22/RPS2/CLIC3/RPS3/S100A10/FTH1/RPLP2/RPS27A/RPL27/SH3BGRL3/ACTG1/RPSA/MYL12A/RPL14/RPL11/LGALS1/RPL5/RPL23A/PLA2G2A/RPS3A/RPS19/PFN1/B2M/RPL35A/RPL10A/RPL3/CLIC1/RPL24/RPL12/RPS20/TIMP1/RPS15A/TUBB/RPL37A/RPL26/RPL34/RETN/RPLP0/NME2/HLA-C/APRT/TNFAIP3/RPL30/ARHGDIB/MYL6/RPS14/EEF1A1/RPS18/VIM/RPS8/F…
CC	GO:0065010	extracellular membrane-bounded organelle	280	0.48678848689146775	3.0901319365800464	1e-10	1.865714285714286e-9	1.0345864661654134e-9	479	tags=49%, list=24%, signal=43%	CFL1/MIF/MYL12B/RAN/TSPO/ACTB/UBA52/RPS16/S100A11/RPS9/GAPDH/RPS4X/RPS13/TPT1/RPS5/RPL28/RPS25/RPL22/RPS2/CLIC3/RPS3/S100A10/FTH1/RPLP2/RPS27A/RPL27/SH3BGRL3/ACTG1/RPSA/MYL12A/RPL14/RPL11/LGALS1/RPL5/RPL23A/PLA2G2A/RPS3A/RPS19/PFN1/B2M/RPL35A/RPL10A/RPL3/CLIC1/RPL24/RPL12/RPS20/TIMP1/RPS15A/TUBB/RPL37A/RPL26/RPL34/RETN/RPLP0/NME2/HLA-C/APRT/TNFAIP3/RPL30/ARHGDIB/MYL6/RPS14/EEF1A1/RPS18/VIM/RPS8/F…
CC	GO:1903561	extracellular vesicle	280	0.48678848689146775	3.0901319365800464	1e-10	1.865714285714286e-9	1.0345864661654134e-9	479	tags=49%, list=24%, signal=43%	CFL1/MIF/MYL12B/RAN/TSPO/ACTB/UBA52/RPS16/S100A11/RPS9/GAPDH/RPS4X/RPS13/TPT1/RPS5/RPL28/RPS25/RPL22/RPS2/CLIC3/RPS3/S100A10/FTH1/RPLP2/RPS27A/RPL27/SH3BGRL3/ACTG1/RPSA/MYL12A/RPL14/RPL11/LGALS1/RPL5/RPL23A/PLA2G2A/RPS3A/RPS19/PFN1/B2M/RPL35A/RPL10A/RPL3/CLIC1/RPL24/RPL12/RPS20/TIMP1/RPS15A/TUBB/RPL37A/RPL26/RPL34/RETN/RPLP0/NME2/HLA-C/APRT/TNFAIP3/RPL30/ARHGDIB/MYL6/RPS14/EEF1A1/RPS18/VIM/RPS8/F…
BP	GO:0010467	gene expression	463	0.45741085964013223	3.0881981167872996	1e-10	1.865714285714286e-9	1.0345864661654134e-9	531	tags=47%, list=27%, signal=45%	PCSK6/MIF/RAN/TSPO/RPL17/ACTB/UBA52/RPS16/RPL36AL/RPS9/GAPDH/RPS4X/RPS13/RPS5/RPL9/RPL15/RPL28/RPL10/CHCHD2/RPS25/RPS6/RPL22/RPS2/RPL21/RPS3/RPL13/S100A10/RPLP2/RPS27A/RPL18/RPL8/RPL35/RPL27/EEF1B2/ACTG1/RPL7A/RPSA/RPL29/RPL14/RPL11/RPS10/RPL5/RPL23A/RPS3A/RPS19/PFN1/RPL18A/RPL41/PTMA/B2M/RPL35A/RPL10A/RPL32/RPL19/RPL3/RPS12/FAU/FCER1G/RPL24/PELI1/RPL13A/RPL6/TMSB4X/RPL12/RPS20/TREM1/LIF/RPS15A/R…
BP	GO:0002696	positive regulation of leukocyte activation	74	0.6092047741272463	3.0852044442466844	1e-10	1.865714285714286e-9	1.0345864661654134e-9	621	tags=73%, list=31%, signal=52%	MIF/ACTB/RPS3/LGALS1/B2M/PELI1/GPR183/AIF1/FGR/HLA-DRB1/TYROBP/TFRC/IL6/TNFSF14/IL4I1/PTPRC/CD80/ITGB2/NLRP3/CTSC/CD3E/HLA-DRA/THBS1/HLA-DPA1/LCK/TMIGD2/CD74/IL7R/CCL5/IL2RA/PCK1/CORO1A/HLA-DPB1/CD6/HLA-DQA2/MALT1/CR1/CD2/XCL1/CD86/CAV1/IL2RG/HAVCR2/HLA-DQB1/RUNX3/NFATC2/VAMP8/NR4A3/CLEC7A/PLA2G4A/SPI1/CCL21/LRRK2/KLRK1
BP	GO:0034641	cellular nitrogen compound metabolic process	389	0.46094415056938476	3.083948815048577	1e-10	1.865714285714286e-9	1.0345864661654134e-9	449	tags=44%, list=22%, signal=42%	RAN/TSPO/RPL17/ACTB/UBA52/ATP5F1E/RPS16/S100A11/RPL36AL/RPS9/GAPDH/RPS4X/RPS13/RPS5/RPL9/RPL15/RPL28/RPL10/CHCHD2/RPS25/RPS6/RPL22/RPS2/RPL21/RPS3/RPL13/S100A10/RPLP2/RPS27A/RPL18/RPL8/RPL35/RPL27/EEF1B2/RPL7A/RPSA/RPL29/RPL14/RPL11/OAZ1/RPS10/RPL5/RPL23A/RPS3A/RPS19/PFN1/RPL18A/RPL41/PTMA/RPL35A/RPL10A/RPL32/RPL19/RPL3/RPS12/FAU/RPL24/RPL13A/RPL6/TMSB4X/RPL12/RPS20/LIF/RPS15A/RPS15/RPS7/RPL37A/R…
BP	GO:0002443	leukocyte mediated immunity	66	0.6280619055038306	3.070105647266108	1e-10	1.865714285714286e-9	1.0345864661654134e-9	621	tags=77%, list=31%, signal=55%	B2M/FCER1G/TREM1/TUBB/HLA-C/C1R/FGR/HLA-DRB1/TNFRSF1B/TYROBP/TFRC/IL6/IL4I1/PTPRC/C3/CD80/IL1R1/ITGB2/NLRP3/SERPING1/CTSC/HLA-DRA/C7/KIR2DL4/KLRF2/ADGRE2/CD74/IL7R/ICAM1/NKG7/KLRB1/IL18R1/CORO1A/NCR1/MALT1/RAB44/KLRC1/CR1/CD2/XCL1/CD96/HAVCR2/C1QB/CTSH/C6/VAMP8/NR4A3/CLEC7A/RAC2/SPI1/KLRK1
BP	GO:0019538	protein metabolic process	429	0.4565844774291762	3.068807006807112	1e-10	1.865714285714286e-9	1.0345864661654134e-9	394	tags=42%, list=20%, signal=43%	PCSK6/MIF/PRELID1/TSPO/RPL17/ACTB/UBA52/RPS16/RPL36AL/RPS9/GAPDH/RPS4X/RPS13/RPS5/RPL9/RPL15/RPL28/RPL10/RPS25/RPS6/RPL22/RPS2/RPL21/RPS3/RPL13/S100A10/RPLP2/RPS27A/RPL18/RPL8/AREG/RPL35/RPL27/EEF1B2/RPL7A/RPSA/RPL29/RPL14/RPL11/OAZ1/RPS10/RPL5/RPL23A/RPS3A/RPS19/RPL18A/RPL41/B2M/RPL35A/RPL10A/RPL32/RPL19/RPL3/RPS12/FAU/RPL24/PELI1/RPL13A/RPL6/RPL12/RPS20/TIMP1/LIF/RPS15A/RPS15/RPS7/RPL37A/RPL36A…
BP	GO:0050778	positive regulation of immune response	117	0.5530504822622138	3.0668849950024715	1e-10	1.865714285714286e-9	1.0345864661654134e-9	588	tags=68%, list=29%, signal=51%	RPS3/RPS19/B2M/FCER1G/PELI1/HLA-C/TNFAIP3/FPR1/BMX/SLC11A1/FCN1/C1R/CFH/FGR/LAPTM5/HLA-DRB1/TYROBP/CYBA/TFRC/CD14/IL6/NFKB1/PTPRC/C3/TLR2/CD80/IL1R1/ITGB2/NLRP3/SERPING1/CD3E/HLA-DRA/HSPA8/CD3D/HLA-DPA1/C7/BIRC3/EREG/TRIM5/FYB1/KIR2DL4/LCP2/TRDC/LCK/THEMIS/TMIGD2/CD74/MNDA/CCL5/CFD/PRNP/CFP/HMGB2/IRAK2/HCK/PCK1/IL18R1/HLA-DPB1/HLA-DQA2/CLEC4E/C5AR2/TXK/MALT1/KLRC1/CR1/TRAC/XCL1/CD86/CAV1/HAVCR2/H…
MF	GO:0019843	rRNA binding	14	0.9365558912386707	3.0627688739266623	1e-10	1.865714285714286e-9	1.0345864661654134e-9	140	tags=100%, list=7%, signal=94%	RPS9/RPS4X/RPS13/RPS5/RPL9/RPS3/RPL8/RPL11/RPL5/RPL23A/RPL12/RPLP0/RPS18/RPL37
BP	GO:0042273	ribosomal large subunit biogenesis	13	0.9511826874685455	3.051478661585196	1e-10	1.865714285714286e-9	1.0345864661654134e-9	110	tags=100%, list=6%, signal=95%	RPL10/RPL35/RPL7A/RPL14/RPL11/RPL5/RPL23A/RPL35A/RPL10A/RPL24/RPL6/RPL26/RPLP0
BP	GO:0001816	cytokine production	123	0.5368764815474087	3.0315103112740793	1e-10	1.865714285714286e-9	1.0345864661654134e-9	531	tags=62%, list=27%, signal=48%	MIF/TSPO/GAPDH/RPS3/B2M/FCER1G/PELI1/TMSB4X/TREM1/TNFAIP3/CARD16/SLC11A1/FCN1/AIF1/FGR/GSTP1/LAPTM5/HLA-DRB1/TNFRSF1B/TYROBP/CYBA/ZC3HAV1/APOD/HMOX1/CD14/IL6/NFKB1/SRGN/IRF8/HSPB1/PTGS2/PTPRC/C3/TLR2/CD80/IL1R1/ISG15/NLRP3/CD3E/HYAL2/THBS1/ALOX5/HLA-DPA1/EREG/ACKR1/CYP1B1/IL1RAP/KIR2DL4/KLRF2/LTB/TMIGD2/CD74/LRRC32/PRNP/HMGB2/KLF2/NFATC1/AKAP12/INHBA/IL18R1/HLA-DPB1/CD6/CLEC4E/C5AR2/TXK/SERPINE1/…
BP	GO:0042255	ribosome assembly	14	0.9239677744209467	3.0216026256211967	1e-10	1.865714285714286e-9	1.0345864661654134e-9	165	tags=100%, list=8%, signal=92%	RPS5/RPL10/RPSA/RPL11/RPL5/RPL23A/RPS19/RPL24/RPL6/RPS15/RPLP0/RPS14/RPS27/RPS28
BP	GO:0050867	positive regulation of cell activation	77	0.5902319486014881	3.000237158701278	1e-10	1.865714285714286e-9	1.0345864661654134e-9	621	tags=73%, list=31%, signal=52%	MIF/ACTB/RPS3/LGALS1/B2M/PELI1/GPR183/AIF1/FGR/HLA-DRB1/TYROBP/TFRC/IL6/TNFSF14/IL4I1/PTPRC/CD80/ITGB2/NLRP3/CTSC/CD3E/HLA-DRA/THBS1/HLA-DPA1/LCK/TMIGD2/CD74/IL7R/CCL5/IL2RA/PLEK/PCK1/CORO1A/HLA-DPB1/CD6/HLA-DQA2/MALT1/CR1/CD2/XCL1/CD86/CAV1/IL2RG/HAVCR2/HLA-DQB1/RUNX3/NFATC2/SELP/VAMP8/NR4A3/CLEC7A/PLA2G4A/SPI1/CCL21/LRRK2/KLRK1
BP	GO:0006950	response to stress	418	0.4480606321832266	2.9999825179533204	1e-10	1.865714285714286e-9	1.0345864661654134e-9	635	tags=56%, list=32%, signal=49%	MIF/TSPO/ACTB/GAPDH/INSIG1/TPT1/CHCHD2/RPS3/S100A10/AREG/ACTG1/MYL12A/LGALS1/PLA2G2A/RPS19/B2M/FAU/FCER1G/CLIC1/PELI1/RPL13A/TMSB4X/TREM1/TIMP1/LIF/TUBB/RPL26/HLA-C/TNFAIP3/RPL30/CARD16/CXCL2/VIM/PPP1R14B/FPR1/SLC11A1/SERPINA1/FCN1/RPL39/HBEGF/C1R/PLOD2/PTGS1/AIF1/ALOX5AP/MT2A/CFH/AQP9/FGR/GSTP1/ITGAX/LAPTM5/S100A8/HLA-DRB1/S100A9/BMP6/PDK4/TNFRSF1B/TYROBP/GNA13/TNFRSF12A/PLAUR/ADGRE5/CYBA/ZC3HAV…
BP	GO:0001817	regulation of cytokine production	118	0.5346228853021784	2.9741808989160257	1e-10	1.865714285714286e-9	1.0345864661654134e-9	524	tags=62%, list=26%, signal=49%	MIF/TSPO/GAPDH/RPS3/B2M/FCER1G/PELI1/TMSB4X/TNFAIP3/CARD16/SLC11A1/FCN1/AIF1/FGR/GSTP1/LAPTM5/HLA-DRB1/TNFRSF1B/TYROBP/CYBA/ZC3HAV1/APOD/HMOX1/CD14/IL6/NFKB1/SRGN/IRF8/HSPB1/PTGS2/PTPRC/C3/TLR2/CD80/IL1R1/ISG15/NLRP3/CD3E/HYAL2/THBS1/ALOX5/HLA-DPA1/EREG/ACKR1/CYP1B1/IL1RAP/KIR2DL4/KLRF2/LTB/TMIGD2/CD74/LRRC32/PRNP/HMGB2/KLF2/AKAP12/INHBA/IL18R1/HLA-DPB1/CD6/CLEC4E/C5AR2/TXK/SERPINE1/MALT1/CR1/CD2…
BP	GO:0002449	lymphocyte mediated immunity	49	0.6492780415573945	2.9642606299049437	1e-10	1.865714285714286e-9	1.0345864661654134e-9	572	tags=80%, list=29%, signal=58%	B2M/FCER1G/TUBB/HLA-C/C1R/HLA-DRB1/TNFRSF1B/TFRC/IL6/IL4I1/PTPRC/C3/CD80/IL1R1/NLRP3/SERPING1/CTSC/HLA-DRA/C7/KIR2DL4/KLRF2/CD74/IL7R/ICAM1/NKG7/KLRB1/IL18R1/CORO1A/NCR1/MALT1/KLRC1/CR1/CD2/XCL1/CD96/HAVCR2/C1QB/CTSH/C6
BP	GO:0050863	regulation of T cell activation	69	0.5981898628644013	2.959104375063475	1e-10	1.865714285714286e-9	1.0345864661654134e-9	523	tags=67%, list=26%, signal=51%	PRELID1/ACTB/RPS3/LGALS1/PLA2G2A/B2M/PELI1/AIF1/LAPTM5/HLA-DRB1/TNFRSF1B/TFRC/IL6/TNFSF14/IL4I1/PTPRC/CD80/NLRP3/CD3E/HLA-DRA/HLA-DPA1/ZNF683/LCK/TMIGD2/CD74/IL7R/LRRC32/FGL2/CCL5/PRNP/IL2RA/PCK1/CORO1A/HLA-DPB1/CD6/HLA-DQA2/MALT1/CR1/CD2/XCL1/CD86/CAV1/IL2RG/HAVCR2/HLA-DQB1/RUNX3
BP	GO:0002263	cell activation involved in immune response	57	0.619243	2.9495396576170916	1e-10	1.865714285714286e-9	1.0345864661654134e-9	602	tags=74%, list=30%, signal=53%	RPS6/LGALS1/FCER1G/GPR183/SLC11A1/FGR/HLA-DRB1/TYROBP/TFRC/IL6/IRF8/PTPRC/CD80/ITGB2/NLRP3/HLA-DRA/SEMA4A/ZNF683/KLRF2/STAT4/ADGRE2/CD74/ICAM1/FGL2/NKG7/APBB1IP/PCK1/IL18R1/CORO1A/LCP1/CLEC4E/MALT1/RAB44/CR1/CD86/HAVCR2/DOCK2/PTGER4/VAMP8/NR4A3/RAC2/SPI1
BP	GO:0002366	leukocyte activation involved in immune response	57	0.619243	2.9495396576170916	1e-10	1.865714285714286e-9	1.0345864661654134e-9	602	tags=74%, list=30%, signal=53%	RPS6/LGALS1/FCER1G/GPR183/SLC11A1/FGR/HLA-DRB1/TYROBP/TFRC/IL6/IRF8/PTPRC/CD80/ITGB2/NLRP3/HLA-DRA/SEMA4A/ZNF683/KLRF2/STAT4/ADGRE2/CD74/ICAM1/FGL2/NKG7/APBB1IP/PCK1/IL18R1/CORO1A/LCP1/CLEC4E/MALT1/RAB44/CR1/CD86/HAVCR2/DOCK2/PTGER4/VAMP8/NR4A3/RAC2/SPI1
BP	GO:0034660	ncRNA metabolic process	38	0.6953033698243252	2.9489725921721934	1e-10	1.865714285714286e-9	1.0345864661654134e-9	321	tags=68%, list=16%, signal=59%	RPS16/RPS25/RPS6/RPL35/RPL27/RPL7A/RPL14/RPL11/RPL5/RPS19/RPL35A/RPL10A/RPS15/RPS7/RPL26/RPS24/RPS14/RPS21/RPS27/RPS8/RPS28/IL6/NFKB1/BMP2/ELL2/PDGFB
BP	GO:0050870	positive regulation of T cell activation	51	0.6407150334712323	2.9435410269536195	1e-10	1.865714285714286e-9	1.0345864661654134e-9	523	tags=71%, list=26%, signal=53%	ACTB/RPS3/LGALS1/B2M/AIF1/HLA-DRB1/TFRC/IL6/TNFSF14/IL4I1/PTPRC/CD80/NLRP3/CD3E/HLA-DRA/HLA-DPA1/LCK/TMIGD2/CD74/IL7R/CCL5/IL2RA/PCK1/CORO1A/HLA-DPB1/CD6/HLA-DQA2/MALT1/CR1/XCL1/CD86/CAV1/IL2RG/HAVCR2/HLA-DQB1/RUNX3
BP	GO:1903039	positive regulation of leukocyte cell-cell adhesion	59	0.6167579987409944	2.943107441178125	1e-10	1.865714285714286e-9	1.0345864661654134e-9	541	tags=68%, list=27%, signal=51%	ACTB/RPS3/LGALS1/B2M/AIF1/HLA-DRB1/TFRC/IL6/TNFSF14/IL4I1/PTPRC/CD80/ITGB2/NLRP3/CD3E/HLA-DRA/ALOX5/HLA-DPA1/LCK/TMIGD2/CD74/IL7R/CCL5/IL2RA/PCK1/CORO1A/HLA-DPB1/CD6/HLA-DQA2/MALT1/CR1/XCL1/SELE/CD86/CAV1/IL2RG/HAVCR2/HLA-DQB1/RUNX3/SELP
BP	GO:0009059	macromolecule biosynthetic process	500	0.43095623902781843	2.9372422499788287	1e-10	1.865714285714286e-9	1.0345864661654134e-9	531	tags=45%, list=27%, signal=44%	PCSK6/MIF/RAN/TSPO/RPL17/ACTB/UBA52/RPS16/RPL36AL/RPS9/GAPDH/RPS4X/RPS13/RPS5/RPL9/RPL15/RPL28/RPL10/CHCHD2/RPS25/RPS6/RPL22/RPS2/RPL21/RPS3/RPL13/S100A10/RPLP2/RPS27A/RPL18/RPL8/RPL35/RPL27/EEF1B2/ACTG1/RPL7A/RPSA/RPL29/RPL14/RPL11/RPS10/RPL5/RPL23A/RPS3A/RPS19/PFN1/RPL18A/RPL41/PTMA/B2M/RPL35A/RPL10A/RPL32/RPL19/RPL3/RPS12/FAU/FCER1G/RPL24/PELI1/RPL13A/RPL6/TMSB4X/RPL12/RPS20/TREM1/LIF/RPS15A/R…
BP	GO:0034097	response to cytokine	155	0.5019055577970888	2.9130503932273295	1e-10	1.865714285714286e-9	1.0345864661654134e-9	516	tags=55%, list=26%, signal=45%	TUBA1B/RPS16/GAPDH/RPS3/ACTG1/RPL3/FCER1G/RPL13A/TMSB4X/TIMP1/TNFAIP3/CARD16/CXCL2/VIM/SLC11A1/ACSL1/SLC25A5/AIF1/MT2A/GSTP1/LAPTM5/CSF3/TNFRSF1B/TFRC/GCH1/SELL/CALM1/CD14/IL6/NFKB1/IRF8/PTGS2/PTPRC/PCOLCE2/TLR2/IL1R1/MT1X/ISG15/CSF2RA/IFITM3/CXCL8/HYAL2/THBS1/TNFRSF18/HLA-DPA1/BIRC3/EREG/ACKR1/CYP1B1/PDGFB/IL1RAP/CXCR4/STAT4/CD74/IL7R/ICAM1/MNDA/CCL5/SOX17/IFITM1/CCL14/KLF2/IRAK2/NFATC1/AKAP12/A…
BP	GO:0007159	leukocyte cell-cell adhesion	81	0.56643	2.90489	1e-10	1.865714285714286e-9	1.0345864661654134e-9	621	tags=68%, list=31%, signal=49%	ACTB/RPS3/LGALS1/PLA2G2A/B2M/PELI1/AIF1/LAPTM5/S100A8/HLA-DRB1/S100A9/TFRC/SELL/IL6/TNFSF14/IL4I1/PTPRC/CD80/ITGB2/NLRP3/CD3E/HLA-DRA/ALOX5/HLA-DPA1/LCK/TMIGD2/CD74/IL7R/LRRC32/ICAM1/FGL2/CCL5/PRNP/IL2RA/PCK1/CORO1A/HLA-DPB1/CD6/HLA-DQA2/MALT1/CR1/XCL1/SELE/CD86/CAV1/IL2RG/HAVCR2/HLA-DQB1/RUNX3/SELP/OLR1/NR4A3/RAC2/CCL21/KLRK1
BP	GO:0051251	positive regulation of lymphocyte activation	62	0.6003131988457417	2.904807384935063	1e-10	1.865714285714286e-9	1.0345864661654134e-9	621	tags=73%, list=31%, signal=52%	MIF/ACTB/RPS3/LGALS1/B2M/PELI1/GPR183/AIF1/HLA-DRB1/TYROBP/TFRC/IL6/TNFSF14/IL4I1/PTPRC/CD80/NLRP3/CD3E/HLA-DRA/HLA-DPA1/LCK/TMIGD2/CD74/IL7R/CCL5/IL2RA/PCK1/CORO1A/HLA-DPB1/CD6/HLA-DQA2/MALT1/CR1/XCL1/CD86/CAV1/IL2RG/HAVCR2/HLA-DQB1/RUNX3/NFATC2/CLEC7A/SPI1/CCL21/KLRK1
BP	GO:0022409	positive regulation of cell-cell adhesion	66	0.5902528418546886	2.8852865732069084	1e-10	1.865714285714286e-9	1.0345864661654134e-9	621	tags=70%, list=31%, signal=50%	ACTB/RPS3/LGALS1/B2M/AIF1/HLA-DRB1/PLAUR/TFRC/IL6/TNFSF14/IL4I1/PTPRC/CD80/ITGB2/NLRP3/CD3E/HLA-DRA/ALOX5/HLA-DPA1/LCK/TMIGD2/CD74/IL7R/CCL5/IL2RA/PCK1/PODXL/CORO1A/HLA-DPB1/CD6/HLA-DQA2/MALT1/CR1/XCL1/SELE/CD86/CAV1/IL2RG/HAVCR2/HLA-DQB1/RUNX3/SELP/PLPP3/NR4A3/CCL21/KLRK1
BP	GO:0071345	cellular response to cytokine stimulus	138	0.5006670570864961	2.8817600441199973	1e-10	1.865714285714286e-9	1.0345864661654134e-9	516	tags=56%, list=26%, signal=44%	TUBA1B/RPS16/GAPDH/RPS3/ACTG1/RPL3/FCER1G/RPL13A/TMSB4X/TNFAIP3/CARD16/CXCL2/VIM/ACSL1/SLC25A5/AIF1/MT2A/GSTP1/LAPTM5/CSF3/TNFRSF1B/TFRC/CALM1/IL6/NFKB1/IRF8/PTPRC/PCOLCE2/TLR2/IL1R1/MT1X/ISG15/CSF2RA/IFITM3/CXCL8/HYAL2/THBS1/TNFRSF18/HLA-DPA1/BIRC3/EREG/ACKR1/CYP1B1/PDGFB/IL1RAP/CXCR4/STAT4/CD74/IL7R/ICAM1/MNDA/CCL5/SOX17/IFITM1/CCL14/KLF2/IRAK2/NFATC1/AKAP12/ACKR3/IL2RA/INHBA/HCK/PCK1/IL18R1/CO…
BP	GO:0032943	mononuclear cell proliferation	56	0.6068889687659953	2.8717996515913287	1e-10	1.865714285714286e-9	1.0345864661654134e-9	543	tags=70%, list=27%, signal=52%	MIF/RPS6/RPS3/PLA2G2A/PELI1/GPR183/SLC11A1/AIF1/HLA-DRB1/LST1/TNFRSF1B/TYROBP/TFRC/IL6/TNFSF14/IL4I1/PTPRC/CD80/CD3E/HLA-DPA1/TMIGD2/CD74/IL7R/LRRC32/MNDA/CCL5/PRNP/IL2RA/CORO1A/HLA-DPB1/CD6/MALT1/CR1/XCL1/CD86/HAVCR2/IKZF3/NFATC2/DOCK2
BP	GO:0001906	cell killing	39	0.6661204151603994	2.8567494959719153	1e-10	1.865714285714286e-9	1.0345864661654134e-9	621	tags=92%, list=31%, signal=65%	GAPDH/PLA2G2A/RPS19/B2M/TREM1/TUBB/HLA-C/RPL30/CFH/HLA-DRB1/TYROBP/PTPRC/C3/CTSC/S100A12/HLA-DRA/C7/KIR2DL4/KLRF2/IL7R/ICAM1/NKG7/KLRB1/CORO1A/NCR1/KLRC1/CR1/CD2/XCL1/HAVCR2/CTSH/C6/CLEC7A/LYZ/SPI1/KLRK1
CC	GO:0031974	membrane-enclosed lumen	382	0.4297695452547575	2.8542038959856146	1e-10	1.865714285714286e-9	1.0345864661654134e-9	402	tags=39%, list=20%, signal=39%	PCSK6/CFL1/MIF/PRELID1/RAN/ACTB/UBA52/ATP5F1E/RPS16/S100A11/RPS9/RPS4X/RPS13/TPT1/RPS5/CHCHD2/RPS25/RPS6/RPS2/CLIC3/RPS3/RPL13/S100A10/FTH1/RPS27A/RPL18/RPL35/RPL27/SH3BGRL3/RPL7A/RPSA/RPL11/LGALS1/RPS10/RPL5/RPL23A/RPS3A/RPS19/PTMA/B2M/RPL19/RPL3/RPS12/FAU/RPL13A/TMSB4X/RPL12/RPS20/SRP14/TIMP1/RPS15A/RPS15/TUBB/RPS7/RPL26/RPL34/RETN/RPL36/NME2/APRT/RPS24/RPS14/EEF1A1/RPS21/RPS27/RPS18/VIM/RPS8/B…
CC	GO:0043233	organelle lumen	382	0.4297695452547575	2.8542038959856146	1e-10	1.865714285714286e-9	1.0345864661654134e-9	402	tags=39%, list=20%, signal=39%	PCSK6/CFL1/MIF/PRELID1/RAN/ACTB/UBA52/ATP5F1E/RPS16/S100A11/RPS9/RPS4X/RPS13/TPT1/RPS5/CHCHD2/RPS25/RPS6/RPS2/CLIC3/RPS3/RPL13/S100A10/FTH1/RPS27A/RPL18/RPL35/RPL27/SH3BGRL3/RPL7A/RPSA/RPL11/LGALS1/RPS10/RPL5/RPL23A/RPS3A/RPS19/PTMA/B2M/RPL19/RPL3/RPS12/FAU/RPL13A/TMSB4X/RPL12/RPS20/SRP14/TIMP1/RPS15A/RPS15/TUBB/RPS7/RPL26/RPL34/RETN/RPL36/NME2/APRT/RPS24/RPS14/EEF1A1/RPS21/RPS27/RPS18/VIM/RPS8/B…
CC	GO:0070013	intracellular organelle lumen	382	0.4297695452547575	2.8542038959856146	1e-10	1.865714285714286e-9	1.0345864661654134e-9	402	tags=39%, list=20%, signal=39%	PCSK6/CFL1/MIF/PRELID1/RAN/ACTB/UBA52/ATP5F1E/RPS16/S100A11/RPS9/RPS4X/RPS13/TPT1/RPS5/CHCHD2/RPS25/RPS6/RPS2/CLIC3/RPS3/RPL13/S100A10/FTH1/RPS27A/RPL18/RPL35/RPL27/SH3BGRL3/RPL7A/RPSA/RPL11/LGALS1/RPS10/RPL5/RPL23A/RPS3A/RPS19/PTMA/B2M/RPL19/RPL3/RPS12/FAU/RPL13A/TMSB4X/RPL12/RPS20/SRP14/TIMP1/RPS15A/RPS15/TUBB/RPS7/RPL26/RPL34/RETN/RPL36/NME2/APRT/RPS24/RPS14/EEF1A1/RPS21/RPS27/RPS18/VIM/RPS8/B…
BP	GO:0030098	lymphocyte differentiation	61	0.5905073849124629	2.8502569162363156	1e-10	1.865714285714286e-9	1.0345864661654134e-9	565	tags=70%, list=28%, signal=52%	PRELID1/ACTB/RPS6/RPL22/LGALS1/B2M/FCER1G/GPR183/SLC25A5/HLA-DRB1/RBPJ/IL6/IRF8/IL4I1/PTPRC/CD80/NLRP3/CD3E/HLA-DRA/CD3D/SEMA4A/ZNF683/LCK/THEMIS/STAT4/CD74/IL7R/FGL2/IL2RA/INHBA/PCK1/IL18R1/CLEC4E/MALT1/KLRC1/CR1/CD2/CD86/IL2RG/RUNX3/IKZF3/DOCK2/PTGER4
BP	GO:0046651	lymphocyte proliferation	55	0.6108775161610152	2.847172757089832	1e-10	1.865714285714286e-9	1.0345864661654134e-9	543	tags=71%, list=27%, signal=53%	MIF/RPS6/RPS3/PLA2G2A/PELI1/GPR183/SLC11A1/AIF1/HLA-DRB1/LST1/TNFRSF1B/TYROBP/TFRC/IL6/TNFSF14/IL4I1/PTPRC/CD80/CD3E/HLA-DPA1/TMIGD2/CD74/IL7R/LRRC32/MNDA/CCL5/PRNP/IL2RA/CORO1A/HLA-DPB1/CD6/MALT1/CR1/XCL1/CD86/HAVCR2/IKZF3/NFATC2/DOCK2
BP	GO:1903037	regulation of leukocyte cell-cell adhesion	72	0.5666804386554333	2.8380967002613104	1e-10	1.865714285714286e-9	1.0345864661654134e-9	541	tags=64%, list=27%, signal=48%	ACTB/RPS3/LGALS1/PLA2G2A/B2M/PELI1/AIF1/LAPTM5/HLA-DRB1/TFRC/IL6/TNFSF14/IL4I1/PTPRC/CD80/ITGB2/NLRP3/CD3E/HLA-DRA/ALOX5/HLA-DPA1/LCK/TMIGD2/CD74/IL7R/LRRC32/FGL2/CCL5/PRNP/IL2RA/PCK1/CORO1A/HLA-DPB1/CD6/HLA-DQA2/MALT1/CR1/XCL1/SELE/CD86/CAV1/IL2RG/HAVCR2/HLA-DQB1/RUNX3/SELP
BP	GO:0001819	positive regulation of cytokine production	84	0.5459019952041082	2.8345025923410256	1e-10	1.865714285714286e-9	1.0345864661654134e-9	631	tags=73%, list=32%, signal=52%	MIF/GAPDH/RPS3/B2M/FCER1G/PELI1/SLC11A1/FCN1/AIF1/FGR/LAPTM5/TYROBP/CYBA/ZC3HAV1/HMOX1/CD14/IL6/IRF8/HSPB1/PTGS2/PTPRC/C3/TLR2/CD80/IL1R1/ISG15/NLRP3/CD3E/HYAL2/THBS1/HLA-DPA1/EREG/CYP1B1/IL1RAP/KIR2DL4/KLRF2/LTB/TMIGD2/CD74/HMGB2/AKAP12/IL18R1/HLA-DPB1/CD6/CLEC4E/TXK/SERPINE1/MALT1/CD2/XCL1/CD86/HAVCR2/CLEC5A/PTGER4/CYBB/NR4A3/CLEC7A/LRRK2/LUM/KLRK1/NR1H4
BP	GO:0006954	inflammatory response	138	0.486207	2.7985330819175487	1e-10	1.865714285714286e-9	1.0345864661654134e-9	616	tags=60%, list=31%, signal=45%	MIF/LGALS1/PLA2G2A/RPS19/TMSB4X/TIMP1/TNFAIP3/CARD16/CXCL2/FPR1/SLC11A1/SERPINA1/AIF1/ALOX5AP/FGR/GSTP1/S100A8/HLA-DRB1/S100A9/BMP6/TNFRSF1B/TYROBP/ADGRE5/CYBA/TFRC/APOD/RBPJ/HMOX1/CD14/IL6/NFKB1/PTGS2/PTPRC/C3/TLR2/BMP2/IL1R1/ITGB2/NLRP3/CTSC/S100A12/CXCL8/HYAL2/HSPA8/THBS1/ALOX5/BIRC3/ACKR1/IL1RAP/CD163/CXCR4/TNFAIP6/ADGRE2/CCL5/NKG7/RHBDF2/CCL14/HMGB2/IRAK2/IL2RA/HCK/IL18R1/CD6/C5AR2/SERPINE1/…
BP	GO:1903131	mononuclear cell differentiation	66	0.568315	2.7780505400083753	1e-10	1.865714285714286e-9	1.0345864661654134e-9	565	tags=67%, list=28%, signal=49%	PRELID1/ACTB/RPS6/RPL22/LGALS1/B2M/FCER1G/GPR183/SLC25A5/HLA-DRB1/RBPJ/IL6/IRF8/IL4I1/PTPRC/CD80/NLRP3/CD3E/HLA-DRA/CD3D/SEMA4A/ZNF683/LCK/THEMIS/STAT4/CD74/IL7R/FGL2/NFATC1/IL2RA/INHBA/PCK1/IL18R1/CLEC4E/MALT1/KLRC1/CR1/CD2/CD86/IL2RG/RUNX3/IKZF3/DOCK2/PTGER4
BP	GO:0002521	leukocyte differentiation	84	0.5323940327072636	2.764364811107536	1e-10	1.865714285714286e-9	1.0345864661654134e-9	609	tags=65%, list=30%, signal=48%	PRELID1/ACTB/RPS6/RPL22/LGALS1/B2M/FCER1G/LIF/GPR183/SLC25A5/CSF3/HLA-DRB1/TYROBP/TFRC/RBPJ/IL6/IRF8/IL4I1/PTPRC/TLR2/BMP2/CD80/NLRP3/CD3E/HLA-DRA/CD3D/SEMA4A/ZNF683/TNFAIP6/LCK/THEMIS/STAT4/CD74/IL7R/FGL2/TESC/NFATC1/IL2RA/INHBA/PCK1/IL18R1/CLEC4E/MALT1/KLRC1/CR1/CD2/CD86/IL2RG/RUNX3/IKZF3/DOCK2/PTGER4/UBASH3B/SPI1/PIK3R3
BP	GO:0070661	leukocyte proliferation	66	0.5646515397620911	2.7601417404395123	1e-10	1.865714285714286e-9	1.0345864661654134e-9	543	tags=64%, list=27%, signal=48%	MIF/RPS6/RPS3/PLA2G2A/PELI1/TNFAIP3/GPR183/SLC11A1/AIF1/GSTP1/HLA-DRB1/LST1/TNFRSF1B/TYROBP/TFRC/IL6/TNFSF14/IL4I1/PTPRC/CD80/CSF2RA/CD3E/HLA-DPA1/TMIGD2/CD74/IL7R/LRRC32/MNDA/CCL5/PRNP/IL2RA/CORO1A/HLA-DPB1/CD6/MALT1/CR1/XCL1/CD86/HAVCR2/IKZF3/NFATC2/DOCK2
CC	GO:0005634	nucleus	444	0.4082076243383107	2.753483434685396	1e-10	1.865714285714286e-9	1.0345864661654134e-9	395	tags=37%, list=20%, signal=38%	CFL1/MIF/PRELID1/RAN/RPL17/ACTB/UBA52/RPS16/S100A11/RPL36AL/RPS9/GAPDH/RPS4X/RPS13/TPT1/RPS5/RPL9/RPL15/RPL10/CHCHD2/RPS25/RPS6/RPL22/RPS2/CLIC3/RPS3/RPL13/S100A10/FTH1/RPS27A/RPL18/AREG/RPL35/RPL27/SH3BGRL3/BTF3/ACTG1/RPL7A/RPSA/RPL11/NACA/OAZ1/RPS10/RPL5/RPL23A/RPS3A/RPS19/PFN1/PTMA/RPL10A/RPL19/RPL3/RPS12/FAU/CLIC1/PELI1/RPL13A/RPL6/TMSB4X/RPL12/SERF2/RPS20/SRP14/RPS15A/RPS15/TUBB/RPS7/RPL37A/…
CC	GO:0031981	nuclear lumen	244	0.43841670795576243	2.7488657748951217	1e-10	1.865714285714286e-9	1.0345864661654134e-9	402	tags=42%, list=20%, signal=38%	CFL1/MIF/PRELID1/RAN/ACTB/UBA52/RPS16/RPS9/RPS4X/RPS13/TPT1/RPS5/RPS25/RPS6/RPS2/CLIC3/RPS3/RPL13/S100A10/RPS27A/RPL18/RPL35/RPL27/SH3BGRL3/RPL7A/RPSA/RPL11/RPS10/RPL5/RPL23A/RPS3A/RPS19/PTMA/RPL19/RPL3/RPS12/FAU/RPL13A/RPL12/RPS20/RPS15A/RPS15/RPS7/RPL26/RPL34/RPL36/APRT/RPS24/RPS14/EEF1A1/RPS21/RPS27/RPS18/VIM/RPS8/BMX/RPS23/RPS29/ARHGAP15/RPS28/S100A4/RGS2/POU2F3/SLA/GCH1/CALM1/RBPJ/HMOX1/SGMS…
CC	GO:0005615	extracellular space	473	0.4025760044874387	2.7284973628008498	1e-10	1.865714285714286e-9	1.0345864661654134e-9	484	tags=41%, list=24%, signal=41%	PCSK6/CFL1/MIF/MYL12B/RAN/TSPO/ACTB/UBA52/RPS16/S100A11/RPS9/GAPDH/RPS4X/RPS13/TPT1/RPS5/RPL28/RPS25/RPL22/RPS2/CLIC3/RPS3/S100A10/FTH1/RPLP2/RPS27A/AREG/RPL27/SH3BGRL3/ACTG1/RPSA/MYL12A/RPL14/RPL11/LGALS1/RPL5/RPL23A/PLA2G2A/RPS3A/RPS19/PFN1/B2M/RPL35A/RPL10A/RPL3/FAU/CLIC1/RPL24/RPL12/RPS20/TIMP1/LIF/RPS15A/TUBB/RPL37A/RPL26/RPL34/RETN/RPLP0/NME2/HLA-C/APRT/TNFAIP3/RPL30/ARHGDIB/MYL6/RPS14/EEF1…
CC	GO:0031982	vesicle	477	0.39893995624660183	2.709700277700832	1e-10	1.865714285714286e-9	1.0345864661654134e-9	529	tags=45%, list=26%, signal=43%	CFL1/MIF/MYL12B/RAN/TSPO/ACTB/UBA52/RPS16/S100A11/RPS9/GAPDH/RPS4X/RPS13/TPT1/RPS5/RPL28/RPS25/RPL22/RPS2/CLIC3/RPS3/S100A10/FTH1/RPLP2/RPS27A/AREG/RPL27/SH3BGRL3/ACTG1/RPSA/MYL12A/RPL14/RPL11/LGALS1/RPL5/RPL23A/PLA2G2A/RPS3A/RPS19/PFN1/B2M/RPL35A/RPL10A/FCAR/RPL3/FCER1G/CLIC1/RPL24/TMSB4X/RPL12/RPS20/SRP14/TIMP1/RPS15A/TUBB/RPL37A/RPL26/RPL34/RETN/RPLP0/NME2/HLA-C/APRT/TNFAIP3/RPL30/ARHGDIB/MYL6…
BP	GO:0002253	activation of immune response	85	0.5201971218480583	2.700528149292456	1e-10	1.865714285714286e-9	1.0345864661654134e-9	587	tags=67%, list=29%, signal=49%	RPS3/FCER1G/PELI1/TNFAIP3/FPR1/BMX/FCN1/C1R/CFH/FGR/LAPTM5/HLA-DRB1/TYROBP/CYBA/CD14/NFKB1/PTPRC/C3/TLR2/NLRP3/SERPING1/CD3E/HSPA8/CD3D/C7/BIRC3/TRIM5/FYB1/LCP2/TRDC/LCK/THEMIS/TMIGD2/MNDA/CFD/PRNP/CFP/IRAK2/HCK/HLA-DPB1/CLEC4E/C5AR2/TXK/MALT1/KLRC1/CR1/TRAC/CAV1/HAVCR2/HLA-DQB1/CTSS/NFATC2/C1QB/PYHIN1/C6/NR4A3/CLEC7A
BP	GO:0031347	regulation of defense response	103	0.503134	2.6954425032901224	1e-10	1.865714285714286e-9	1.0345864661654134e-9	631	tags=68%, list=32%, signal=49%	LGALS1/PLA2G2A/RPS19/PELI1/TMSB4X/TNFAIP3/CARD16/FCN1/ALOX5AP/CFH/FGR/GSTP1/S100A8/HLA-DRB1/S100A9/TNFRSF1B/TYROBP/CYBA/CD14/IL6/NFKB1/PTGS2/PTPRC/C3/TLR2/IL1R1/ISG15/NLRP3/SERPING1/CTSC/S100A12/HYAL2/HSPA8/ALOX5/BIRC3/EREG/TRIM5/KIR2DL4/TNFAIP6/MNDA/FGL2/CCL5/NKG7/RHBDF2/HMGB2/IRAK2/IL2RA/KLRB1/HCK/NCR1/CLEC4E/TXK/SERPINE1/KLRC1/CR1/XCL1/CD96/SELE/CAV1/HAVCR2/CTSS/LRFN5/PTGER4/PYHIN1/VAMP8/CLEC7…
BP	GO:0010628	positive regulation of gene expression	158	0.45555517934766243	2.6368559577234914	1e-10	1.865714285714286e-9	1.0345864661654134e-9	621	tags=59%, list=31%, signal=45%	MIF/GAPDH/RPS4X/RPS3/S100A10/ACTG1/RPL11/RPL5/B2M/FCER1G/PELI1/LIF/RPS7/RPL26/VIM/SLC11A1/FCN1/AIF1/FGR/ITGAX/LAPTM5/BMP6/TYROBP/CYBA/ZC3HAV1/TFRC/RBPJ/HMOX1/CD14/IL6/ITGA2/IRF8/HSPB1/PTGS2/PTPRC/C3/TLR2/BMP2/CD80/RAMP2/IL1R1/ISG15/NLRP3/CD3E/SFRP4/CXCL8/HYAL2/HSPA8/THBS1/HLA-DPA1/EREG/CYP1B1/PDGFB/IL1RAP/KIR2DL4/KLRF2/LTB/TMIGD2/CD74/IL7R/LRRC32/CCL5/TESC/SOX17/HMGB2/AKAP12/INHBA/IL18R1/HLA-DPB1…
BP	GO:0009617	response to bacterium	124	0.46343165325278907	2.6329060628934937	1e-10	1.865714285714286e-9	1.0345864661654134e-9	635	tags=63%, list=32%, signal=46%	MIF/TSPO/PLA2G2A/RPS19/B2M/FAU/FCER1G/PELI1/RPL13A/TREM1/TNFAIP3/RPL30/CARD16/CXCL2/VIM/SLC11A1/RPL39/FGR/GSTP1/S100A8/CSF3/HLA-DRB1/S100A9/BMP6/TNFRSF1B/CYBA/GCH1/RBPJ/CD14/IL6/NFKB1/IRF8/PTGS2/C3/TLR2/BMP2/CD80/ISG15/NLRP3/S100A12/RGS1/RNASE6/CXCL8/THBD/TRIM5/IL7R/CFD/CFP/HMGB2/IRAK2/AKAP12/HCK/PCK1/AQP1/CD6/CLEC4E/SERPINE1/MALT1/CXCL3/TRAC/RNASE1/CD96/SELE/CD86/CAV1/HAVCR2/IKZF3/SELP/ADAMTS5/P…
CC	GO:0030141	secretory granule	146	0.44841794036040405	2.587001186386116	1e-10	1.865714285714286e-9	1.0345864661654134e-9	578	tags=56%, list=29%, signal=43%	MIF/S100A11/FTH1/PLA2G2A/B2M/FCAR/FCER1G/TMSB4X/SRP14/TIMP1/TUBB/RETN/NME2/HLA-C/APRT/EEF1A1/FPR1/SLC11A1/FTL/SERPINA1/FCN1/FCGR2A/FGR/GSTP1/ITGAX/S100A8/S100A9/TNFRSF1B/TYROBP/PLAUR/ADGRE5/CYBA/SELL/CTSB/CST3/CD14/NFKB1/SRGN/IL4I1/PTPRC/C3/TLR2/ITGB2/SERPING1/CTSC/S100A12/HSPA8/SERPINE2/THBS1/ALOX5/CTSW/FABP5/PDGFB/TNFAIP6/MNDA/NCF2/FGL2/CFD/CFP/ATP8B4/OLFM4/RAB31/COL1A1/SLC30A8/CUZD1/GP2/CRISPL…
MF	GO:0097159	organic cyclic compound binding	391	0.3841917549093632	2.5685720792622306	1e-10	1.865714285714286e-9	1.0345864661654134e-9	268	tags=31%, list=13%, signal=33%	TUBA1B/RAN/TSPO/RPL17/ACTB/RPS16/RPS9/GAPDH/RPS4X/RPS13/INSIG1/TPT1/RPS5/RPL9/RPL15/RPL28/RPL10/CHCHD2/RPS25/RPS6/RPL22/RPS2/RPL21/RPS3/RPL13/RPS27A/RPL18/RPL8/RPL35/RPL27/BTF3/EEF1B2/ACTG1/RPL7A/RPSA/RPL29/RPL14/RPL11/LGALS1/NACA/RPS10/RPL5/RPL23A/RPS3A/RPS19/PFN1/RPL18A/RPL41/RPL35A/RPL10A/RPL32/RPL19/RPL3/RPS12/FAU/RPL24/RPL13A/RPL6/TMSB4X/RPL12/RPS20/SRP14/RPS15A/RPS15/TUBB/RPS7/RPL37A/RPL36A…
CC	GO:0005654	nucleoplasm	206	0.42335473381156896	2.5658773634120737	1e-10	1.865714285714286e-9	1.0345864661654134e-9	410	tags=42%, list=20%, signal=37%	MIF/PRELID1/RAN/ACTB/UBA52/RPS16/RPS9/RPS4X/RPS13/TPT1/RPS5/RPS25/RPS6/RPS2/CLIC3/RPS3/RPS27A/RPL27/SH3BGRL3/RPSA/RPL11/RPS10/RPL5/RPS3A/RPS19/PTMA/RPS12/FAU/RPS20/RPS15A/RPS15/RPS7/RPL26/APRT/RPS24/RPS14/RPS21/RPS27/RPS18/RPS8/BMX/RPS23/RPS29/ARHGAP15/RPS28/S100A4/POU2F3/SLA/GCH1/CALM1/RBPJ/HMOX1/SGMS2/UPP1/NFKB1/CAPG/IRF8/PRKAG2/C19orf33/HMGA1/ID1/ISG15/APOBEC3A/CTSC/SGK1/ELL2/HSPA8/ALOX5/BIRC3…
BP	GO:0080134	regulation of response to stress	175	0.4310210542686052	2.560229987260192	1e-10	1.865714285714286e-9	1.0345864661654134e-9	622	tags=58%, list=31%, signal=44%	MIF/ACTB/INSIG1/TPT1/CHCHD2/RPS3/ACTG1/LGALS1/PLA2G2A/RPS19/PELI1/TMSB4X/RPL26/TNFAIP3/CARD16/FCN1/HBEGF/ALOX5AP/CFH/FGR/GSTP1/S100A8/HLA-DRB1/S100A9/TNFRSF1B/TYROBP/TNFRSF12A/PLAUR/CYBA/GCH1/ADAMTS18/CD14/IL6/NFKB1/PTGS2/PTPRC/C3/TLR2/BMP2/IL1R1/ISG15/NLRP3/SERPING1/CTSC/S100A12/IGFBP6/HYAL2/MCTP1/HSPA8/SERPINE2/THBS1/ALOX5/THBD/BIRC3/EREG/PDGFB/TRIM5/KIR2DL4/CXCR4/TNFAIP6/CD74/MNDA/PHLDB2/FGL2/…
MF	GO:1901363	heterocyclic compound binding	382	0.3786111896754354	2.51445	1e-10	1.865714285714286e-9	1.0345864661654134e-9	268	tags=30%, list=13%, signal=33%	TUBA1B/RAN/RPL17/ACTB/RPS16/RPS9/GAPDH/RPS4X/RPS13/TPT1/RPS5/RPL9/RPL15/RPL28/RPL10/CHCHD2/RPS25/RPS6/RPL22/RPS2/RPL21/RPS3/RPL13/RPS27A/RPL18/RPL8/RPL35/RPL27/BTF3/EEF1B2/ACTG1/RPL7A/RPSA/RPL29/RPL14/RPL11/LGALS1/NACA/RPS10/RPL5/RPL23A/RPS3A/RPS19/PFN1/RPL18A/RPL41/RPL35A/RPL10A/RPL32/RPL19/RPL3/RPS12/FAU/RPL24/RPL13A/RPL6/TMSB4X/RPL12/RPS20/SRP14/RPS15A/RPS15/TUBB/RPS7/RPL37A/RPL36A/RPL26/RPL34…
BP	GO:0009891	positive regulation of biosynthetic process	244	0.39844351988947657	2.498234522493248	1e-10	1.865714285714286e-9	1.0345864661654134e-9	621	tags=52%, list=31%, signal=41%	MIF/ACTB/GAPDH/RPS4X/CHCHD2/RPS3/S100A10/ACTG1/RPL11/RPL5/PTMA/B2M/FCER1G/PELI1/TMSB4X/LIF/RPS7/RPL26/NME2/VIM/SLC11A1/FCN1/AIF1/FGR/ITGAX/LAPTM5/CSF3/HLA-DRB1/BMP6/TYROBP/CYBA/ZC3HAV1/POU2F3/TFRC/RBPJ/HMOX1/CD14/IL6/NFKB1/ITGA2/IRF8/IL4I1/HSPB1/PTGS2/PTPRC/C3/TLR2/HMGA1/BMP2/CD80/RAMP2/IL1R1/ISG15/NLRP3/CD3E/SFRP4/CXCL8/ELL2/HYAL2/HSPA8/THBS1/HLA-DPA1/EREG/CYP1B1/PDGFB/IL1RAP/TRIM5/KIR2DL4/KLRF2…
BP	GO:0031328	positive regulation of cellular biosynthetic process	243	0.3970644125949695	2.4828933597710514	1e-10	1.865714285714286e-9	1.0345864661654134e-9	621	tags=52%, list=31%, signal=41%	MIF/ACTB/GAPDH/RPS4X/CHCHD2/RPS3/S100A10/ACTG1/RPL11/RPL5/PTMA/B2M/FCER1G/PELI1/TMSB4X/LIF/RPS7/RPL26/NME2/VIM/SLC11A1/FCN1/AIF1/FGR/ITGAX/LAPTM5/CSF3/HLA-DRB1/BMP6/TYROBP/CYBA/ZC3HAV1/POU2F3/TFRC/RBPJ/HMOX1/CD14/IL6/NFKB1/ITGA2/IRF8/IL4I1/HSPB1/PTGS2/PTPRC/C3/TLR2/HMGA1/BMP2/CD80/RAMP2/IL1R1/ISG15/NLRP3/CD3E/SFRP4/CXCL8/ELL2/HYAL2/HSPA8/THBS1/HLA-DPA1/EREG/CYP1B1/PDGFB/IL1RAP/TRIM5/KIR2DL4/KLRF2…
BP	GO:0009893	positive regulation of metabolic process	336	0.3777718189197342	2.4662085339974182	1e-10	1.865714285714286e-9	1.0345864661654134e-9	622	tags=50%, list=31%, signal=41%	MIF/PRELID1/TSPO/ACTB/GAPDH/RPS4X/CHCHD2/RPS2/RPS3/S100A10/AREG/ACTG1/RPL11/OAZ1/RPL5/RPS19/PTMA/B2M/FCER1G/PELI1/TMSB4X/LIF/RPS7/RPL26/NME2/TNFAIP3/VIM/SLC11A1/ACSL1/FCN1/HBEGF/SLC25A5/AIF1/FGR/GSTP1/ITGAX/LAPTM5/S100A8/CSF3/HLA-DRB1/S100A9/BMP6/TNFRSF1B/TYROBP/PLAUR/CYBA/ZC3HAV1/POU2F3/TFRC/CALM1/RBPJ/HMOX1/PIK3R5/CD14/IL6/NFKB1/ITGA2/IRF8/IL4I1/PRKAG2/HSPB1/PTGS2/PTPRC/C3/TLR2/HMGA1/BMP2/CD80/…
BP	GO:0010557	positive regulation of macromolecule biosynthetic process	239	0.39149324395400875	2.4410011912039864	1e-10	1.865714285714286e-9	1.0345864661654134e-9	621	tags=51%, list=31%, signal=40%	MIF/ACTB/GAPDH/RPS4X/CHCHD2/RPS3/S100A10/ACTG1/RPL11/RPL5/PTMA/B2M/FCER1G/PELI1/LIF/RPS7/RPL26/NME2/VIM/SLC11A1/FCN1/AIF1/FGR/ITGAX/LAPTM5/CSF3/HLA-DRB1/BMP6/TYROBP/CYBA/ZC3HAV1/POU2F3/TFRC/RBPJ/HMOX1/CD14/IL6/NFKB1/ITGA2/IRF8/IL4I1/HSPB1/PTGS2/PTPRC/C3/TLR2/HMGA1/BMP2/CD80/RAMP2/IL1R1/ISG15/NLRP3/CD3E/SFRP4/CXCL8/ELL2/HYAL2/HSPA8/THBS1/HLA-DPA1/EREG/CYP1B1/PDGFB/IL1RAP/TRIM5/KIR2DL4/KLRF2/RBPJL/…
BP	GO:0048584	positive regulation of response to stimulus	322	0.3738052342447383	2.428624209830182	1e-10	1.865714285714286e-9	1.0345864661654134e-9	622	tags=50%, list=31%, signal=41%	MIF/ACTB/GAPDH/RPS3/ACTG1/RPL11/LGALS1/PLA2G2A/RPS19/B2M/RPS12/FCER1G/PELI1/TMSB4X/RPS20/LIF/RPS15/RPS7/RPL26/HLA-C/TNFAIP3/CARD16/FPR1/BMX/GPR183/SLC11A1/RPL37/FCN1/HBEGF/C1R/AIF1/ALOX5AP/CFH/FGR/LAPTM5/S100A8/CSF3/HLA-DRB1/S100A9/BMP6/TYROBP/S100A4/TNFRSF12A/PLAUR/CYBA/P2RY8/TFRC/CALM1/RBPJ/HMOX1/PIK3R5/CD14/IL6/TNFSF14/NFKB1/ITGA2/HSPB1/PTGS2/PTPRC/C3/HCST/TLR2/BMP2/CD80/IL1R1/ITGB2/NLRP3/IGFB…
BP	GO:0031325	positive regulation of cellular metabolic process	303	0.368607	2.371537817498354	1e-10	1.865714285714286e-9	1.0345864661654134e-9	622	tags=49%, list=31%, signal=40%	MIF/PRELID1/TSPO/ACTB/GAPDH/RPS4X/CHCHD2/RPS3/S100A10/AREG/ACTG1/RPL11/RPL5/PTMA/B2M/FCER1G/PELI1/TMSB4X/LIF/RPS7/RPL26/NME2/VIM/SLC11A1/FCN1/HBEGF/SLC25A5/AIF1/FGR/GSTP1/ITGAX/LAPTM5/CSF3/HLA-DRB1/BMP6/TNFRSF1B/TYROBP/PLAUR/CYBA/ZC3HAV1/POU2F3/TFRC/CALM1/RBPJ/HMOX1/PIK3R5/CD14/IL6/NFKB1/ITGA2/IRF8/IL4I1/PRKAG2/HSPB1/PTGS2/PTPRC/C3/TLR2/HMGA1/BMP2/CD80/RAMP2/IL1R1/ISG15/ITGB2/NLRP3/S100A12/CD3E/S…
BP	GO:0010604	positive regulation of macromolecule metabolic process	307	0.36573879848335433	2.3688193133471356	1e-10	1.865714285714286e-9	1.0345864661654134e-9	622	tags=50%, list=31%, signal=40%	MIF/PRELID1/ACTB/GAPDH/RPS4X/CHCHD2/RPS2/RPS3/S100A10/AREG/ACTG1/RPL11/OAZ1/RPL5/PTMA/B2M/FCER1G/PELI1/LIF/RPS7/RPL26/NME2/TNFAIP3/VIM/SLC11A1/FCN1/HBEGF/AIF1/FGR/ITGAX/LAPTM5/S100A8/CSF3/HLA-DRB1/S100A9/BMP6/TNFRSF1B/TYROBP/PLAUR/CYBA/ZC3HAV1/POU2F3/TFRC/CALM1/RBPJ/HMOX1/PIK3R5/CD14/IL6/NFKB1/ITGA2/IRF8/IL4I1/PRKAG2/HSPB1/PTGS2/PTPRC/C3/TLR2/HMGA1/BMP2/CD80/RAMP2/IL1R1/ISG15/NLRP3/CTSC/S100A12/C…
BP	GO:0016070	RNA metabolic process	251	0.3757491947757589	2.352802117619766	1e-10	1.865714285714286e-9	1.0345864661654134e-9	449	tags=39%, list=22%, signal=34%	ACTB/RPS16/RPS13/RPL10/CHCHD2/RPS25/RPS6/RPS3/S100A10/RPL35/RPL27/RPL7A/RPL14/RPL11/RPL5/RPS19/PFN1/PTMA/RPL35A/RPL10A/RPL6/TMSB4X/LIF/RPS15/RPS7/RPL26/NME2/TNFAIP3/RPS24/CARD16/RPS14/RPS21/RPS27/VIM/RPS8/SLC11A1/RPS28/S100A8/CSF3/HLA-DRB1/S100A9/BMP6/TNFRSF1B/ZC3HAV1/POU2F3/TFRC/RBPJ/HMOX1/IL6/NFKB1/IRF8/IL4I1/TLR2/HMGA1/ID1/BMP2/CD80/NLRP3/APOBEC3A/ZNF331/SGK1/S100A12/SFRP4/RNASE6/CXCL8/ELL2/HY…
BP	GO:0009605	response to external stimulus	389	0.3509546566647906	2.3480636346512034	1e-10	1.865714285714286e-9	1.0345864661654134e-9	640	tags=50%, list=32%, signal=42%	CFL1/MIF/TSPO/GAPDH/TPT1/ACTG1/LGALS1/PLA2G2A/RPS19/B2M/FAU/FCER1G/PELI1/RPL13A/TMSB4X/TREM1/RPS15A/TUBB/RETN/HLA-C/TNFAIP3/RPL30/CARD16/CXCL2/VIM/PPP1R14B/FPR1/GPR183/SLC11A1/ACSL1/FCN1/RPL39/HBEGF/C1R/AIF1/ALOX5AP/CFH/FGR/GSTP1/ITGAX/S100A8/CSF3/HLA-DRB1/S100A9/BMP6/PDK4/TNFRSF1B/TYROBP/S100A4/PLAUR/CYBA/ZC3HAV1/TFRC/GCH1/CALM1/RBPJ/ADAMTS18/CD14/UPP1/IL6/TNFSF14/NFKB1/ITGA2/IRF8/STMN1/PRKAG2/H…
BP	GO:0051240	positive regulation of multicellular organismal process	263	0.37149012721829083	2.345209659403919	1e-10	1.865714285714286e-9	1.0345864661654134e-9	621	tags=51%, list=31%, signal=40%	CFL1/MIF/TSPO/ACTB/GAPDH/RPS3/LGALS1/RPS19/B2M/FCER1G/PELI1/LIF/RETN/NME2/GPR183/SLC11A1/ACSL1/FCN1/AIF1/FGR/ITGAX/LAPTM5/HLA-DRB1/BMP6/TNFRSF1B/TYROBP/CYBA/ZC3HAV1/RGS2/TFRC/GCH1/RBPJ/HMOX1/ANGPTL4/CD14/IL6/TNFSF14/RHOB/ITGA2/IRF8/IL4I1/HSPB1/PTGS2/PTPRC/C3/TLR2/BMP2/CD80/RAMP2/IL1R1/ISG15/ITGB2/NLRP3/CTSC/CD3E/SERPINF1/CXCL8/HYAL2/HLA-DRA/SERPINE2/THBS1/ALOX5/THBD/HLA-DPA1/FABP5/EREG/G0S2/CYP1B…
BP	GO:0090304	nucleic acid metabolic process	268	0.36593197708944175	2.3191898600857868	1e-10	1.865714285714286e-9	1.0345864661654134e-9	449	tags=38%, list=22%, signal=34%	RAN/ACTB/RPS16/S100A11/RPS13/RPL10/CHCHD2/RPS25/RPS6/RPS3/S100A10/RPL35/RPL27/RPL7A/RPL14/RPL11/RPL5/RPS19/PFN1/PTMA/RPL35A/RPL10A/RPL6/TMSB4X/LIF/RPS15/RPS7/RPL26/NME2/TNFAIP3/RPS24/CARD16/RPS14/RPS21/RPS27/VIM/RPS8/SLC11A1/RPS28/S100A8/CSF3/HLA-DRB1/S100A9/BMP6/TNFRSF1B/ZC3HAV1/POU2F3/TFRC/RBPJ/HMOX1/IL6/NFKB1/IRF8/IL4I1/PTPRC/TLR2/HMGA1/ID1/BMP2/CD80/NLRP3/APOBEC3A/ZNF331/SGK1/S100A12/SFRP4/RN…
BP	GO:0031323	regulation of cellular metabolic process	453	0.3417462266106192	2.311494727899311	1e-10	1.865714285714286e-9	1.0345864661654134e-9	622	tags=46%, list=31%, signal=41%	MIF/PRELID1/RAN/TSPO/ACTB/S100A11/RPS9/GAPDH/RPS4X/RPS13/INSIG1/RPL10/CHCHD2/RPS3/S100A10/AREG/ACTG1/RPL11/RPL5/PFN1/PTMA/NDUFA4/B2M/FCER1G/PELI1/RPL13A/RPL6/TMSB4X/TIMP1/LIF/RPS7/RPL26/NME2/TNFAIP3/CARD16/RPS14/EEF1A1/VIM/PPP1R14B/SLC11A1/FCN1/HBEGF/SLC25A5/AIF1/FGR/GSTP1/ITGAX/LAPTM5/S100A8/CSF3/HLA-DRB1/S100A9/BMP6/PDK4/SAMSN1/TNFRSF1B/TYROBP/PLAUR/CYBA/ZC3HAV1/DEPP1/RGS2/POU2F3/TFRC/APOD/GCH1…
BP	GO:0019222	regulation of metabolic process	498	0.33878160318165557	2.3093353879600396	1e-10	1.865714285714286e-9	1.0345864661654134e-9	622	tags=46%, list=31%, signal=42%	MIF/PRELID1/RAN/TSPO/ACTB/S100A11/RPS9/GAPDH/RPS4X/RPS13/INSIG1/RPL10/CHCHD2/RPS2/RPS3/S100A10/AREG/ACTG1/RPL11/OAZ1/RPL5/RPS19/PFN1/PTMA/NDUFA4/B2M/FCER1G/PELI1/RPL13A/RPL6/TMSB4X/TIMP1/LIF/RPS7/RPL26/NME2/TNFAIP3/CARD16/RPS14/EEF1A1/VIM/PPP1R14B/SLC11A1/ACSL1/SERPINA1/FCN1/HBEGF/SLC25A5/AIF1/FGR/GSTP1/ITGAX/LAPTM5/S100A8/CSF3/HLA-DRB1/S100A9/BMP6/PDK4/SAMSN1/TNFRSF1B/TYROBP/PLAUR/CYBA/ZC3HAV1/D…
BP	GO:0031326	regulation of cellular biosynthetic process	382	0.3444110140285082	2.28732	1e-10	1.865714285714286e-9	1.0345864661654134e-9	621	tags=47%, list=31%, signal=40%	MIF/RAN/TSPO/ACTB/RPS9/GAPDH/RPS4X/RPS13/INSIG1/RPL10/CHCHD2/RPS3/S100A10/ACTG1/RPL11/RPL5/PFN1/PTMA/B2M/FCER1G/PELI1/RPL13A/RPL6/TMSB4X/LIF/RPS7/RPL26/NME2/TNFAIP3/CARD16/RPS14/VIM/SLC11A1/FCN1/HBEGF/AIF1/FGR/GSTP1/ITGAX/LAPTM5/S100A8/CSF3/HLA-DRB1/S100A9/BMP6/PDK4/TNFRSF1B/TYROBP/PLAUR/CYBA/ZC3HAV1/RGS2/POU2F3/TFRC/APOD/RBPJ/HMOX1/CD14/PPP1R3B/IL6/NFKB1/SRGN/ITGA2/IRF8/IL4I1/HSPB1/PTGS2/PTPRC/C…
BP	GO:0009889	regulation of biosynthetic process	383	0.3441078557946029	2.283072989325652	1e-10	1.865714285714286e-9	1.0345864661654134e-9	621	tags=47%, list=31%, signal=40%	MIF/RAN/TSPO/ACTB/RPS9/GAPDH/RPS4X/RPS13/INSIG1/RPL10/CHCHD2/RPS3/S100A10/ACTG1/RPL11/RPL5/PFN1/PTMA/B2M/FCER1G/PELI1/RPL13A/RPL6/TMSB4X/LIF/RPS7/RPL26/NME2/TNFAIP3/CARD16/RPS14/VIM/SLC11A1/FCN1/HBEGF/AIF1/FGR/GSTP1/ITGAX/LAPTM5/S100A8/CSF3/HLA-DRB1/S100A9/BMP6/PDK4/TNFRSF1B/TYROBP/PLAUR/CYBA/ZC3HAV1/RGS2/POU2F3/TFRC/APOD/RBPJ/HMOX1/CD14/PPP1R3B/IL6/NFKB1/SRGN/ITGA2/IRF8/IL4I1/HSPB1/PTGS2/PTPRC/C…
BP	GO:0070887	cellular response to chemical stimulus	361	0.3416063941127653	2.2484576318841807	1e-10	1.865714285714286e-9	1.0345864661654134e-9	516	tags=41%, list=26%, signal=37%	MIF/TUBA1B/RAN/TSPO/ACTB/RPS16/GAPDH/INSIG1/CHCHD2/RPS3/ACTG1/RPS19/B2M/RPL3/FCER1G/RPL13A/TMSB4X/TREM1/TNFAIP3/CARD16/CXCL2/VIM/GPR183/SLC11A1/ACSL1/HBEGF/SLC25A5/PTGS1/AIF1/ALOX5AP/MT2A/AQP9/GSTP1/LAPTM5/S100A8/CSF3/HLA-DRB1/S100A9/BMP6/PDK4/TNFRSF1B/TFRC/GCH1/CALM1/CTSB/RBPJ/HMOX1/CD14/IL6/TNFSF14/NFKB1/RHOB/ITGA2/IRF8/HSPB1/PTGS2/PTPRC/PCOLCE2/TLR2/BMP2/CD80/RAMP2/IL1R1/MT1X/ISG15/ITGB2/NLRP3…
CC	GO:0043228	non-membrane-bounded organelle	417	0.33473517550037873	2.2453836548184443	1e-10	1.865714285714286e-9	1.0345864661654134e-9	265	tags=27%, list=13%, signal=30%	CFL1/MYL12B/TUBA1B/RAN/RPL17/ACTB/UBA52/RPS16/RPL36AL/RPS9/GAPDH/RPS4X/RPS13/TPT1/RPS5/RPL9/RPL15/RPL28/RPL10/RPS25/RPS6/RPL22/RPS2/RPL21/RPS3/RPL13/RPLP2/RPS27A/RPL18/RPL8/RPL35/RPL27/BTF3/ACTG1/RPL7A/RPSA/RPL29/MYL12A/RPL14/RPL11/RPS10/RPL5/RPL23A/RPS3A/RPS19/PFN1/RPL18A/RPL41/RPL35A/RPL10A/RPL32/RPL19/RPL3/RPS12/FAU/TMSB10/RPL24/RPL13A/RPL6/TMSB4X/RPL12/RPS20/RPS15A/RPS15/TUBB/RPS7/RPL37A/RPL3…
CC	GO:0043232	intracellular non-membrane-bounded organelle	417	0.33473517550037873	2.2453836548184443	1e-10	1.865714285714286e-9	1.0345864661654134e-9	265	tags=27%, list=13%, signal=30%	CFL1/MYL12B/TUBA1B/RAN/RPL17/ACTB/UBA52/RPS16/RPL36AL/RPS9/GAPDH/RPS4X/RPS13/TPT1/RPS5/RPL9/RPL15/RPL28/RPL10/RPS25/RPS6/RPL22/RPS2/RPL21/RPS3/RPL13/RPLP2/RPS27A/RPL18/RPL8/RPL35/RPL27/BTF3/ACTG1/RPL7A/RPSA/RPL29/MYL12A/RPL14/RPL11/RPS10/RPL5/RPL23A/RPS3A/RPS19/PFN1/RPL18A/RPL41/RPL35A/RPL10A/RPL32/RPL19/RPL3/RPS12/FAU/TMSB10/RPL24/RPL13A/RPL6/TMSB4X/RPL12/RPS20/RPS15A/RPS15/TUBB/RPS7/RPL37A/RPL3…
BP	GO:0010468	regulation of gene expression	361	0.34022534832060963	2.2393675709108813	1e-10	1.865714285714286e-9	1.0345864661654134e-9	621	tags=47%, list=31%, signal=40%	MIF/RAN/TSPO/ACTB/RPS9/GAPDH/RPS4X/RPS13/RPL10/CHCHD2/RPS3/S100A10/ACTG1/RPL11/RPL5/PFN1/PTMA/B2M/FCER1G/PELI1/RPL13A/RPL6/TMSB4X/LIF/RPS7/RPL26/NME2/TNFAIP3/CARD16/RPS14/VIM/SLC11A1/FCN1/AIF1/FGR/GSTP1/ITGAX/LAPTM5/S100A8/CSF3/HLA-DRB1/S100A9/BMP6/TNFRSF1B/TYROBP/PLAUR/CYBA/ZC3HAV1/RGS2/POU2F3/TFRC/APOD/RBPJ/HMOX1/CD14/IL6/NFKB1/SRGN/ITGA2/IRF8/IL4I1/HSPB1/PTGS2/PTPRC/C3/TLR2/HMGA1/ID1/BMP2/CD80…
BP	GO:0006139	nucleobase-containing compound metabolic process	308	0.34500903069311833	2.2337225714835913	1e-10	1.865714285714286e-9	1.0345864661654134e-9	531	tags=41%, list=27%, signal=35%	RAN/TSPO/ACTB/ATP5F1E/RPS16/S100A11/RPS13/RPL10/CHCHD2/RPS25/RPS6/RPS3/S100A10/RPL35/RPL27/RPL7A/RPL14/RPL11/RPL5/RPS19/PFN1/PTMA/RPL35A/RPL10A/RPL6/TMSB4X/LIF/RPS15/RPS7/RPL26/NME2/APRT/TNFAIP3/RPS24/CARD16/RPS14/RPS21/RPS27/VIM/RPS8/SLC11A1/ACSL1/ATP5MF/ATP5MC3/RPS28/ATP5MG/S100A8/CSF3/HLA-DRB1/S100A9/BMP6/PDK4/TNFRSF1B/ZC3HAV1/POU2F3/TFRC/RBPJ/HMOX1/UPP1/IL6/NFKB1/IRF8/IL4I1/PRKAG2/PTPRC/TLR2/…
BP	GO:0010556	regulation of macromolecule biosynthetic process	374	0.33568643855192454	2.223711736004757	1e-10	1.865714285714286e-9	1.0345864661654134e-9	621	tags=47%, list=31%, signal=39%	MIF/RAN/TSPO/ACTB/RPS9/GAPDH/RPS4X/RPS13/RPL10/CHCHD2/RPS3/S100A10/ACTG1/RPL11/RPL5/PFN1/PTMA/B2M/FCER1G/PELI1/RPL13A/RPL6/TMSB4X/LIF/RPS7/RPL26/NME2/TNFAIP3/CARD16/RPS14/VIM/SLC11A1/FCN1/HBEGF/AIF1/FGR/GSTP1/ITGAX/LAPTM5/S100A8/CSF3/HLA-DRB1/S100A9/BMP6/TNFRSF1B/TYROBP/PLAUR/CYBA/ZC3HAV1/RGS2/POU2F3/TFRC/APOD/RBPJ/HMOX1/CD14/PPP1R3B/IL6/NFKB1/SRGN/ITGA2/IRF8/IL4I1/HSPB1/PTGS2/PTPRC/C3/TLR2/HMGA1…
BP	GO:0010033	response to organic substance	354	0.3367638751160702	2.218225387004915	1e-10	1.865714285714286e-9	1.0345864661654134e-9	657	tags=50%, list=33%, signal=41%	MIF/TUBA1B/RAN/TSPO/ACTB/RPS16/GAPDH/INSIG1/RPS3/AREG/RPL27/ACTG1/B2M/RPL3/FCER1G/PELI1/RPL13A/TMSB4X/TIMP1/RETN/TNFAIP3/CARD16/CXCL2/VIM/SLC11A1/ACSL1/SLC25A5/AIF1/ALOX5AP/MT2A/AQP9/GSTP1/LAPTM5/S100A8/CSF3/HLA-DRB1/S100A9/BMP6/PDK4/TNFRSF1B/RGS2/TFRC/GCH1/SELL/CALM1/CTSB/HMOX1/CD14/IL6/NFKB1/RHOB/ITGA2/IRF8/HSPB1/PTGS2/PTPRC/PCOLCE2/TLR2/BMP2/CD80/RAMP2/IL1R1/MT1X/ISG15/ITGB2/NLRP3/CSF2RA/CTSC/…
BP	GO:0080090	regulation of primary metabolic process	394	0.3315261959211503	2.2149475341303337	1e-10	1.865714285714286e-9	1.0345864661654134e-9	618	tags=46%, list=31%, signal=39%	MIF/PRELID1/TSPO/ACTB/S100A11/RPS9/GAPDH/RPS4X/RPS13/INSIG1/RPL10/CHCHD2/RPS2/RPS3/S100A10/AREG/RPL11/OAZ1/RPL5/PFN1/PTMA/PELI1/RPL13A/RPL6/TMSB4X/TIMP1/LIF/RPS7/RPL26/NME2/TNFAIP3/CARD16/RPS14/EEF1A1/VIM/SLC11A1/SERPINA1/HBEGF/FGR/GSTP1/LAPTM5/S100A8/CSF3/HLA-DRB1/S100A9/BMP6/PDK4/SAMSN1/TNFRSF1B/PLAUR/ZC3HAV1/RGS2/POU2F3/TFRC/APOD/CALM1/RBPJ/HMOX1/PIK3R5/CST3/PPP1R3B/IL6/NFKB1/ITGA2/IRF8/IL4I1/…
BP	GO:0060255	regulation of macromolecule metabolic process	456	0.3254993552001017	2.202434658720018	1e-10	1.865714285714286e-9	1.0345864661654134e-9	622	tags=46%, list=31%, signal=41%	MIF/PRELID1/RAN/TSPO/ACTB/S100A11/RPS9/GAPDH/RPS4X/RPS13/RPL10/CHCHD2/RPS2/RPS3/S100A10/AREG/ACTG1/RPL11/OAZ1/RPL5/PFN1/PTMA/B2M/FCER1G/PELI1/RPL13A/RPL6/TMSB4X/TIMP1/LIF/RPS7/RPL26/NME2/TNFAIP3/CARD16/RPS14/EEF1A1/VIM/SLC11A1/SERPINA1/FCN1/HBEGF/AIF1/FGR/GSTP1/ITGAX/LAPTM5/S100A8/CSF3/HLA-DRB1/S100A9/BMP6/SAMSN1/TNFRSF1B/TYROBP/PLAUR/CYBA/ZC3HAV1/RGS2/POU2F3/TFRC/APOD/CALM1/RBPJ/HMOX1/PIK3R5/CST…
BP	GO:0046483	heterocycle metabolic process	320	0.3370270962837919	2.1939618100959355	1e-10	1.865714285714286e-9	1.0345864661654134e-9	531	tags=40%, list=27%, signal=35%	RAN/TSPO/ACTB/ATP5F1E/RPS16/S100A11/RPS13/RPL10/CHCHD2/RPS25/RPS6/RPS3/S100A10/RPL35/RPL27/RPL7A/RPL14/RPL11/RPL5/RPS19/PFN1/PTMA/RPL35A/RPL10A/RPL6/TMSB4X/LIF/RPS15/RPS7/RPL26/NME2/APRT/TNFAIP3/RPS24/CARD16/RPS14/RPS21/RPS27/VIM/RPS8/SLC11A1/ACSL1/ATP5MF/ATP5MC3/RPS28/ATP5MG/S100A8/CSF3/HLA-DRB1/S100A9/BMP6/PDK4/TNFRSF1B/ZC3HAV1/POU2F3/TFRC/GCH1/RBPJ/HMOX1/UPP1/IL6/NFKB1/IRF8/IL4I1/PRKAG2/PTPRC/…
BP	GO:0006725	cellular aromatic compound metabolic process	332	0.33381750893628204	2.178217157823781	1e-10	1.865714285714286e-9	1.0345864661654134e-9	531	tags=40%, list=27%, signal=35%	RAN/TSPO/ACTB/ATP5F1E/RPS16/S100A11/RPS13/RPL10/CHCHD2/RPS25/RPS6/RPS3/S100A10/RPL35/RPL27/RPL7A/RPL14/RPL11/RPL5/RPS19/PFN1/PTMA/RPL35A/RPL10A/RPL6/TMSB4X/LIF/RPS15/RPS7/RPL26/NME2/APRT/TNFAIP3/RPS24/CARD16/RPS14/RPS21/RPS27/VIM/RPS8/SLC11A1/ACSL1/ATP5MF/ATP5MC3/RPS28/ATP5MG/S100A8/CSF3/HLA-DRB1/S100A9/BMP6/PDK4/TNFRSF1B/ZC3HAV1/POU2F3/TFRC/GCH1/CTSB/RBPJ/HMOX1/UPP1/IL6/NFKB1/IRF8/IL4I1/PRKAG2/P…
BP	GO:0051171	regulation of nitrogen compound metabolic process	383	0.32570118248665086	2.1609491320958107	1e-10	1.865714285714286e-9	1.0345864661654134e-9	622	tags=46%, list=31%, signal=39%	MIF/PRELID1/TSPO/ACTB/S100A11/RPS9/GAPDH/RPS4X/RPS13/RPL10/CHCHD2/RPS2/RPS3/S100A10/AREG/RPL11/OAZ1/RPL5/PFN1/PTMA/PELI1/RPL13A/RPL6/TMSB4X/TIMP1/LIF/RPS7/RPL26/NME2/TNFAIP3/CARD16/RPS14/EEF1A1/VIM/SLC11A1/SERPINA1/HBEGF/FGR/GSTP1/LAPTM5/S100A8/CSF3/HLA-DRB1/S100A9/BMP6/PDK4/SAMSN1/TNFRSF1B/PLAUR/ZC3HAV1/RGS2/POU2F3/TFRC/APOD/CALM1/RBPJ/HMOX1/PIK3R5/CST3/IL6/NFKB1/ITGA2/IRF8/IL4I1/PRKAG2/HSPB1/PT…
BP	GO:0051239	regulation of multicellular organismal process	433	0.3082026931529432	2.0795779921349764	1e-10	1.865714285714286e-9	1.0345864661654134e-9	624	tags=45%, list=31%, signal=39%	CFL1/MIF/PRELID1/TSPO/ACTB/GAPDH/RPS3/S100A10/LGALS1/PLA2G2A/RPS19/PFN1/B2M/FCER1G/PELI1/TMSB4X/TIMP1/LIF/RETN/NME2/TNFAIP3/ARHGDIB/CARD16/GPR183/SLC11A1/ACSL1/FCN1/HBEGF/AIF1/FGR/GSTP1/ITGAX/LAPTM5/CSF3/HLA-DRB1/BMP6/PDK4/SAMSN1/LST1/TNFRSF1B/TYROBP/PLAUR/CYBA/ZC3HAV1/RGS2/TFRC/APOD/GCH1/CALM1/RBPJ/HMOX1/ANGPTL4/SGMS2/CST3/ADAMTS18/CD14/ADAMTS1/IL6/TNFSF14/NFKB1/RHOB/SRGN/ITGA2/IRF8/IL4I1/HSPB1/…
BP	GO:0042221	response to chemical	460	0.30571963452162726	2.0640041354920586	1e-10	1.865714285714286e-9	1.0345864661654134e-9	657	tags=47%, list=33%, signal=41%	MIF/TUBA1B/RAN/TSPO/ACTB/RPS16/GAPDH/INSIG1/CHCHD2/RPS3/AREG/RPL27/ACTG1/RPS19/B2M/RPL3/FCER1G/PELI1/RPL13A/TMSB4X/TREM1/TIMP1/RETN/TNFAIP3/CARD16/CXCL2/VIM/FPR1/GPR183/SLC11A1/ACSL1/HBEGF/SLC25A5/PTGS1/AIF1/ALOX5AP/MT2A/AQP9/GSTP1/LAPTM5/S100A8/CSF3/HLA-DRB1/S100A9/BMP6/PDK4/TNFRSF1B/S100A4/PLAUR/RGS2/TFRC/APOD/GCH1/SELL/CALM1/CTSB/RBPJ/HMOX1/CD14/IL6/TNFSF14/NFKB1/RHOB/ITGA2/IRF8/HSPB1/PTGS2/PT…
BP	GO:0022407	regulation of cell-cell adhesion	89	0.5151286524188101	2.692488973974761	1.0464804257611561e-10	1.9385864341050637e-9	1.0749959431484517e-9	621	tags=65%, list=31%, signal=47%	ACTB/RPS3/LGALS1/PLA2G2A/B2M/PELI1/AIF1/LAPTM5/HLA-DRB1/BMP6/PLAUR/TFRC/ADAMTS18/IL6/TNFSF14/IL4I1/PTPRC/BMP2/CD80/ITGB2/NLRP3/CD3E/HLA-DRA/SERPINE2/ALOX5/HLA-DPA1/LCK/TMIGD2/CD74/IL7R/LRRC32/FGL2/CCL5/PRNP/IL2RA/PCK1/PODXL/CORO1A/HLA-DPB1/CD6/HLA-DQA2/MALT1/CR1/XCL1/SELE/CD86/CAV1/IL2RG/HAVCR2/HLA-DQB1/RUNX3/SELP/PLPP3/NR4A3/UBASH3B/SPI1/CCL21/KLRK1
BP	GO:1901360	organic cyclic compound metabolic process	348	0.3238663027919184	2.129872101577859	1.2256546742326793e-10	2.254514090912506e-9	1.250185939024586e-9	516	tags=38%, list=26%, signal=34%	RAN/TSPO/ACTB/ATP5F1E/RPS16/S100A11/RPS13/INSIG1/RPL10/CHCHD2/RPS25/RPS6/RPS3/S100A10/RPL35/RPL27/RPL7A/RPL14/RPL11/RPL5/RPS19/PFN1/PTMA/RPL35A/RPL10A/RPL6/TMSB4X/LIF/RPS15/RPS7/RPL26/NME2/APRT/TNFAIP3/RPS24/CARD16/RPS14/RPS21/RPS27/VIM/RPS8/SLC11A1/ACSL1/ATP5MF/ATP5MC3/RPS28/ATP5MG/S100A8/CSF3/HLA-DRB1/S100A9/BMP6/PDK4/TNFRSF1B/ZC3HAV1/POU2F3/TFRC/GCH1/CTSB/RBPJ/HMOX1/UPP1/IL6/NFKB1/IRF8/IL4I1/P…
BP	GO:0002697	regulation of immune effector process	65	0.5647396459569686	2.7623611576173017	1.3046697936942588e-10	2.383075175614968e-9	1.3214763607827017e-9	621	tags=72%, list=31%, signal=52%	MIF/RPS19/B2M/HLA-C/FCN1/CFH/FGR/LAPTM5/HLA-DRB1/TNFRSF1B/TYROBP/TFRC/IL6/IL4I1/PTPRC/C3/CD80/IL1R1/ITGB2/NLRP3/SERPING1/HLA-DRA/KIR2DL4/ZNF683/ADGRE2/CD74/IL7R/ICAM1/FGL2/CFP/KLRB1/PCK1/IL18R1/NCR1/MALT1/KLRC1/CR1/XCL1/CD96/CD86/HAVCR2/VAMP8/NR4A3/CLEC7A/RAC2/SPI1/KLRK1
BP	GO:0002699	positive regulation of immune effector process	45	0.6303610925784792	2.7899404628143687	1.4616692464862763e-10	2.6513056054320515e-9	1.4702170198575412e-9	621	tags=78%, list=31%, signal=55%	MIF/RPS19/B2M/HLA-C/FCN1/FGR/LAPTM5/HLA-DRB1/TYROBP/TFRC/IL6/PTPRC/C3/CD80/IL1R1/ITGB2/NLRP3/HLA-DRA/KIR2DL4/ADGRE2/CD74/CFP/PCK1/IL18R1/MALT1/KLRC1/CR1/XCL1/CD86/VAMP8/NR4A3/CLEC7A/RAC2/SPI1/KLRK1
BP	GO:0002285	lymphocyte activation involved in immune response	39	0.6587261489461576	2.825038163005891	1.698465793588476e-10	3.0595811398986894e-9	1.6966162845573452e-9	513	tags=79%, list=26%, signal=60%	RPS6/LGALS1/FCER1G/GPR183/SLC11A1/HLA-DRB1/TFRC/IL6/IRF8/PTPRC/CD80/NLRP3/HLA-DRA/SEMA4A/ZNF683/KLRF2/STAT4/CD74/ICAM1/FGL2/NKG7/APBB1IP/PCK1/IL18R1/CORO1A/LCP1/CLEC4E/MALT1/CR1/CD86/HAVCR2
BP	GO:0002460	adaptive immune response based on somatic recombination of immune receptors built from immunoglobulin superfamily domains	49	0.6157930172241406	2.8113856934841968	1.8323272444902824e-10	3.2338099747355524e-9	1.793230646101443e-9	588	tags=76%, list=29%, signal=55%	B2M/FCER1G/HLA-C/TNFAIP3/SLC11A1/C1R/HLA-DRB1/TNFRSF1B/TFRC/IL6/IL4I1/PTPRC/C3/CD80/IL1R1/NLRP3/SERPING1/CTSC/HLA-DRA/C7/SEMA4A/STAT4/CD74/IL7R/ICAM1/IL18R1/BACH2/MALT1/KLRC1/CR1/XCL1/HAVCR2/C1QB/CTSH/C6/CLEC7A/PLA2G4A
CC	GO:0031410	cytoplasmic vesicle	296	0.3382740394679453	2.166587506342262	1.823903438502456e-10	3.2338099747355524e-9	1.793230646101443e-9	543	tags=44%, list=27%, signal=38%	MIF/RAN/UBA52/S100A11/TPT1/FTH1/RPS27A/AREG/ACTG1/PLA2G2A/B2M/FCAR/FCER1G/TMSB4X/SRP14/TIMP1/TUBB/RETN/NME2/HLA-C/APRT/ARHGDIB/EEF1A1/VIM/FPR1/SLC11A1/FTL/SERPINA1/FCN1/STX11/HBEGF/FCGR2A/FGR/GSTP1/ITGAX/LAPTM5/S100A8/CSF3/HLA-DRB1/S100A9/TNFRSF1B/TYROBP/GNA13/CPB1/PLAUR/ADGRE5/CYBA/TFRC/SLA/GCH1/SELL/CTSB/CST3/CD14/ADAMTS1/NFKB1/RHOB/SRGN/CAPG/IL4I1/PTPRC/C3/TLR2/ITGB2/SERPING1/CTSC/IFITM3/S100A…
CC	GO:0097708	intracellular vesicle	296	0.3382740394679453	2.166587506342262	1.823903438502456e-10	3.2338099747355524e-9	1.793230646101443e-9	543	tags=44%, list=27%, signal=38%	MIF/RAN/UBA52/S100A11/TPT1/FTH1/RPS27A/AREG/ACTG1/PLA2G2A/B2M/FCAR/FCER1G/TMSB4X/SRP14/TIMP1/TUBB/RETN/NME2/HLA-C/APRT/ARHGDIB/EEF1A1/VIM/FPR1/SLC11A1/FTL/SERPINA1/FCN1/STX11/HBEGF/FCGR2A/FGR/GSTP1/ITGAX/LAPTM5/S100A8/CSF3/HLA-DRB1/S100A9/TNFRSF1B/TYROBP/GNA13/CPB1/PLAUR/ADGRE5/CYBA/TFRC/SLA/GCH1/SELL/CTSB/CST3/CD14/ADAMTS1/NFKB1/RHOB/SRGN/CAPG/IL4I1/PTPRC/C3/TLR2/ITGB2/SERPING1/CTSC/IFITM3/S100A…
BP	GO:0006396	RNA processing	36	0.6904000460571859	2.9137912625713316	1.9043380509420724e-10	3.338342945678317e-9	1.851196861954286e-9	314	tags=69%, list=16%, signal=60%	RPS16/RPS13/RPS25/RPS6/RPL35/RPL27/RPL7A/RPL14/RPL11/RPL5/RPS19/RPL35A/RPL10A/RPS15/RPS7/RPL26/RPS24/RPS14/RPS21/RPS27/RPS8/RPS28/IL6/HSPA8/RPS26
CC	GO:0036477	somatodendritic compartment	125	-0.450253	-2.4906	2.2559134772928064e-10	3.928297335125873e-9	2.1783417156174746e-9	538	tags=51%, list=27%, signal=40%	CHRM3/ATP1A2/ATP2B2/ACTN2/ADCY2/TMEM108/HTR1E/GRID2/FRMPD4/APOE/DNER/SLC8A1/CACNA1A/SEZ6L/PDE4B/ZNF804A/GRIK2/ANKS1B/TENM2/PDE1C/STMN2/ITGA8/RTN1/GRIA4/CHRM5/CACNA1E/DSCAM/EPHA3/KCNIP1/CACNG4/CACNA1B/PTPRO/GRIA2/MAST1/LRP2/SLC8A3/GAP43/TRIM9/RPH3A/SEMA3A/KCNIP4/IL1RAPL1/EPHA7/TP63/GRIN2A/HCN1/BRINP3/GRM7/SCN1A/ADCY8/KIRREL3/NRXN1/GRIA1/KCNN2/RIT2/GRM3/BRINP1/GRM5/GRIK3/SHISA9/KLHL14/PDE1A/RGS7BP/…
BP	GO:0051246	regulation of protein metabolic process	222	0.36291602808080947	2.233230911590729	2.678578982067756e-10	4.633409470967535e-9	2.5693444958698028e-9	392	tags=37%, list=20%, signal=33%	MIF/PRELID1/TSPO/ACTB/RPS9/GAPDH/RPS4X/RPL10/RPS2/RPS3/S100A10/AREG/RPL11/OAZ1/RPL5/PELI1/RPL13A/TIMP1/LIF/RPS7/RPL26/TNFAIP3/CARD16/RPS14/EEF1A1/VIM/SLC11A1/SERPINA1/HBEGF/FGR/GSTP1/LAPTM5/S100A8/CSF3/HLA-DRB1/S100A9/BMP6/SAMSN1/TNFRSF1B/PLAUR/RGS2/TFRC/APOD/CALM1/PIK3R5/CST3/IL6/NFKB1/ITGA2/PRKAG2/HSPB1/PTGS2/PTPRC/C3/BMP2/CD80/ISG15/ITGB2/NLRP3/IGFBP3/SERPING1/CTSC/S100A12/CD3E/SERPINF1/GPRC5A…
BP	GO:0032944	regulation of mononuclear cell proliferation	48	0.605705	2.7465027423285795	2.738230182876737e-10	4.674677933120286e-9	2.5922289175358724e-9	531	tags=69%, list=27%, signal=52%	MIF/RPS3/PLA2G2A/PELI1/GPR183/AIF1/HLA-DRB1/LST1/TNFRSF1B/TYROBP/TFRC/IL6/IL4I1/PTPRC/CD80/CD3E/HLA-DPA1/TMIGD2/CD74/LRRC32/MNDA/CCL5/PRNP/IL2RA/CORO1A/HLA-DPB1/CD6/CR1/XCL1/CD86/HAVCR2/IKZF3/NFATC2
BP	GO:0050670	regulation of lymphocyte proliferation	48	0.605705	2.7465027423285795	2.738230182876737e-10	4.674677933120286e-9	2.5922289175358724e-9	531	tags=69%, list=27%, signal=52%	MIF/RPS3/PLA2G2A/PELI1/GPR183/AIF1/HLA-DRB1/LST1/TNFRSF1B/TYROBP/TFRC/IL6/IL4I1/PTPRC/CD80/CD3E/HLA-DPA1/TMIGD2/CD74/LRRC32/MNDA/CCL5/PRNP/IL2RA/CORO1A/HLA-DPB1/CD6/CR1/XCL1/CD86/HAVCR2/IKZF3/NFATC2
BP	GO:0070663	regulation of leukocyte proliferation	55	0.5899511969472679	2.7496395456107536	3.0056248271414123e-10	5.097851979541149e-9	2.826889789573878e-9	531	tags=65%, list=27%, signal=49%	MIF/RPS3/PLA2G2A/PELI1/TNFAIP3/GPR183/AIF1/GSTP1/HLA-DRB1/LST1/TNFRSF1B/TYROBP/TFRC/IL6/IL4I1/PTPRC/CD80/CSF2RA/CD3E/HLA-DPA1/TMIGD2/CD74/LRRC32/MNDA/CCL5/PRNP/IL2RA/CORO1A/HLA-DPB1/CD6/CR1/XCL1/CD86/HAVCR2/IKZF3/NFATC2
CC	GO:0097060	synaptic membrane	88	-0.501471	-2.6139	3.29313767980902e-10	5.549468141716877e-9	3.077322544935288e-9	373	tags=77%, list=19%, signal=66%	KCNH1/GABRG1/DGKI/NETO1/KCNMA1/GRIN2B/GABRB1/CNTN5/LRRC7/CACNA1C/PTPRT/GRIK1/NTNG1/DMD/CHRM2/NLGN4Y/CNTNAP2/KCNQ5/CHRM3/ATP2B2/ACTN2/CNTNAP4/DCC/GRID2/LRRC4C/RIMS2/ERC2/GRIK2/TENM2/PTPRD/GPR158/ITGA8/GABRB2/GRIA4/GAD2/CHRM5/SYT1/CACNG4/SNAP91/SCN2A/PTPRO/GRIA2/GLRA2/RPH3A/CNTN1/CDH10/NRXN3/IL1RAPL1/GRID1/GRIN2A/HCN1/GRM7/GABBR2/ADCY8/RIMS1/NRXN1/GRIA1/CDH8/LRRTM4/GRM3/GRM5/GRIK3/DGKB/SLC1A2/SHISA…
BP	GO:0071310	cellular response to organic substance	272	0.34812351105629774	2.2071424217875966	3.390237532556673e-10	5.676474637844891e-9	3.147750907421041e-9	516	tags=42%, list=26%, signal=36%	MIF/TUBA1B/RAN/TSPO/ACTB/RPS16/GAPDH/INSIG1/RPS3/ACTG1/RPL3/FCER1G/RPL13A/TMSB4X/TNFAIP3/CARD16/CXCL2/VIM/ACSL1/SLC25A5/AIF1/MT2A/AQP9/GSTP1/LAPTM5/CSF3/HLA-DRB1/BMP6/PDK4/TNFRSF1B/TFRC/CALM1/CTSB/CD14/IL6/NFKB1/ITGA2/IRF8/PTGS2/PTPRC/PCOLCE2/TLR2/BMP2/CD80/RAMP2/IL1R1/MT1X/ISG15/NLRP3/CSF2RA/IFITM3/SGK1/SERPINF1/CXCL8/HYAL2/ERO1A/HSPA8/THBS1/TNFRSF18/HLA-DPA1/BIRC3/EREG/ACKR1/CYP1B1/PDGFB/IL1RAP…
BP	GO:0030097	hemopoiesis	107	0.4600498698210976	2.488945925616173	7.720159702498875e-10	1.2843985441354816e-8	7.1223196450810946e-9	543	tags=56%, list=27%, signal=43%	PRELID1/ACTB/RPS6/RPL22/LGALS1/RPS19/B2M/FCER1G/LIF/RPS14/GPR183/SLC25A5/CSF3/HLA-DRB1/TYROBP/TFRC/RBPJ/IL6/IRF8/IL4I1/PTPRC/TLR2/BMP2/CD80/ISG15/NLRP3/CD3E/HYAL2/HLA-DRA/CD3D/SEMA4A/ZNF683/TNFAIP6/LCK/THEMIS/STAT4/CD74/IL7R/FGL2/TESC/HMGB2/KLF2/NFATC1/IL2RA/PLEK/INHBA/PCK1/IL18R1/TPO/CLEC4E/MALT1/KLRC1/CR1/CD2/CD86/IL2RG/CLEC5A/RUNX3/IKZF3/DOCK2
BP	GO:0030217	T cell differentiation	52	0.5971931660672247	2.775216836792624	7.8254615838839e-10	1.2936775732344775e-8	7.1737742434538625e-9	609	tags=77%, list=30%, signal=55%	PRELID1/ACTB/RPS6/RPL22/B2M/FCER1G/GPR183/HLA-DRB1/IL6/IL4I1/PTPRC/CD80/NLRP3/CD3E/HLA-DRA/CD3D/SEMA4A/ZNF683/LCK/THEMIS/STAT4/CD74/IL7R/FGL2/IL2RA/PCK1/IL18R1/CLEC4E/MALT1/KLRC1/CR1/CD2/CD86/IL2RG/RUNX3/IKZF3/DOCK2/PTGER4/SPI1/PIK3R3
BP	GO:0045785	positive regulation of cell adhesion	97	0.475356	2.5132082998729377	1.1356931392479685e-9	1.8656795469910024e-8	1.0345672026515754e-8	541	tags=55%, list=27%, signal=42%	ACTB/RPS3/S100A10/LGALS1/B2M/LIF/AIF1/HLA-DRB1/PLAUR/TFRC/IL6/TNFSF14/ITGA2/IL4I1/PTPRC/CD80/ITGB2/NLRP3/CD3E/ABI3BP/HLA-DRA/TNFRSF18/ALOX5/HLA-DPA1/PDGFB/VIT/LCK/TMIGD2/CD74/IL7R/CCL5/IL2RA/OLFM4/APBB1IP/PCK1/PODXL/FBLN2/CORO1A/HLA-DPB1/CD6/HLA-DQA2/MALT1/CR1/XCL1/SELE/CD86/CAV1/IL2RG/HAVCR2/HLA-DQB1/RUNX3/FN1/SELP
CC	GO:0031983	vesicle lumen	62	0.5542753864300412	2.6820387072706127	1.43343591007816e-9	2.3111941957556506e-8	1.2816165121946382e-8	598	tags=68%, list=30%, signal=49%	MIF/S100A11/B2M/TMSB4X/SRP14/TIMP1/TUBB/RETN/NME2/APRT/EEF1A1/FTL/SERPINA1/FCN1/FGR/GSTP1/S100A8/S100A9/NFKB1/SRGN/C3/SERPING1/CTSC/S100A12/HSPA8/THBS1/ALOX5/CTSW/FABP5/PDGFB/MNDA/CFD/CFP/OLFM4/CRISPLD2/SERPINE1/FN1/DOCK2/CTSH/VWF/LYZ/SERPINA3
CC	GO:0034774	secretory granule lumen	62	0.5542753864300412	2.6820387072706127	1.43343591007816e-9	2.3111941957556506e-8	1.2816165121946382e-8	598	tags=68%, list=30%, signal=49%	MIF/S100A11/B2M/TMSB4X/SRP14/TIMP1/TUBB/RETN/NME2/APRT/EEF1A1/FTL/SERPINA1/FCN1/FGR/GSTP1/S100A8/S100A9/NFKB1/SRGN/C3/SERPING1/CTSC/S100A12/HSPA8/THBS1/ALOX5/CTSW/FABP5/PDGFB/MNDA/CFD/CFP/OLFM4/CRISPLD2/SERPINE1/FN1/DOCK2/CTSH/VWF/LYZ/SERPINA3
CC	GO:0060205	cytoplasmic vesicle lumen	62	0.5542753864300412	2.6820387072706127	1.43343591007816e-9	2.3111941957556506e-8	1.2816165121946382e-8	598	tags=68%, list=30%, signal=49%	MIF/S100A11/B2M/TMSB4X/SRP14/TIMP1/TUBB/RETN/NME2/APRT/EEF1A1/FTL/SERPINA1/FCN1/FGR/GSTP1/S100A8/S100A9/NFKB1/SRGN/C3/SERPING1/CTSC/S100A12/HSPA8/THBS1/ALOX5/CTSW/FABP5/PDGFB/MNDA/CFD/CFP/OLFM4/CRISPLD2/SERPINE1/FN1/DOCK2/CTSH/VWF/LYZ/SERPINA3
CC	GO:0005783	endoplasmic reticulum	217	0.35943360758337795	2.2017373032629703	1.5501498003037467e-9	2.4840437290756976e-8	1.3774660156396225e-8	329	tags=32%, list=16%, signal=30%	PCSK6/TSPO/UBA52/RPL36AL/INSIG1/RPL10/RPS6/RPL21/RPS3/RPL13/RPS27A/RPL18/AREG/RPL27/EEF1B2/LGALS1/RPL5/PLA2G2A/RPS3A/RPL41/B2M/CLIC1/RPL24/RPL6/TIMP1/RPS7/RPL36A/RPL34/RPLP0/HLA-C/RPS24/RPS21/RPL27A/RPS8/ACSL1/SERPINA1/RPS23/PLOD2/RPS29/PTGS1/ALOX5AP/RPS28/HLA-DRB1/GPAT3/PLAUR/CYBA/APOD/HMOX1/CST3/IL6/PTGS2/C3/NLRP3/IGFBP3/SERPING1/CTSC/SGK1/CD3E/HYAL2/ERO1A/MCTP1/HLA-DRA/THBS1/HLA-DPA1/CTSW/RPS2…
CC	GO:0042995	cell projection	331	-0.324986	-2.06418	1.7890925363954513e-9	2.8494571372347068e-8	1.5800971309885374e-8	529	tags=41%, list=26%, signal=36%	ATP1A2/ATP2B2/GFAP/CFAP157/SCN7A/ACTN2/CFAP77/TOGARAM2/FANK1/ADCY2/TMEM108/SPAG17/RSPH1/CNTNAP4/CFAP61/DNAH10/ANGPT1/ADCY3/CFAP46/DNAI1/TENM1/HTR1E/SYNPR/DCC/CFAP43/CETN2/DNAH9/CFAP52/GRID2/TSGA10/FRMPD4/IQUB/KCNQ3/APOE/CFAP54/DNER/SLC8A1/CACNA1A/RIMS2/ERC2/ARHGEF4/PDE4B/ATP8A2/PLPPR1/SNTN/AQP4/ZNF804A/GRIK2/ANKS1B/RGS6/SPEF2/TENM2/CCDC178/DNAAF1/PKD2L1/CFAP73/CDH2/STMN2/GPR158/DNAI2/ITGA8/CCDC39…
BP	GO:0032101	regulation of response to external stimulus	176	0.38249623355658263	2.274500063709711	2.6719750830993545e-9	4.22981752548819e-8	2.3455424014958288e-8	644	tags=56%, list=32%, signal=41%	MIF/LGALS1/PLA2G2A/RPS19/PELI1/TMSB4X/TNFAIP3/CARD16/GPR183/FCN1/AIF1/ALOX5AP/CFH/FGR/GSTP1/S100A8/HLA-DRB1/S100A9/BMP6/TNFRSF1B/TYROBP/PLAUR/CYBA/ADAMTS18/CD14/IL6/TNFSF14/NFKB1/ITGA2/HSPB1/PTGS2/PTPRC/C3/TLR2/IL1R1/ISG15/NLRP3/SERPING1/CTSC/S100A12/CXCL8/HYAL2/HSPA8/SERPINE2/THBS1/ALOX5/THBD/BIRC3/EREG/PDGFB/PDGFD/SEMA4A/TRIM5/KIR2DL4/CXCR4/TNFAIP6/CD74/MNDA/PHLDB2/FGL2/CCL5/NKG7/RHBDF2/HMGB2/I…
BP	GO:0022618	protein-RNA complex assembly	17	0.8250943211017023	2.8518253572353167	3.0166989053440882e-9	4.718333856741772e-8	2.61643724787486e-8	165	tags=88%, list=8%, signal=82%	RPS5/RPL10/RPSA/RPL11/RPL5/RPL23A/RPS19/RPL24/RPL13A/RPL6/RPS15/RPLP0/RPS14/RPS27/RPS28
BP	GO:0071826	protein-RNA complex organization	17	0.8250943211017023	2.8518253572353167	3.0166989053440882e-9	4.718333856741772e-8	2.61643724787486e-8	165	tags=88%, list=8%, signal=82%	RPS5/RPL10/RPSA/RPL11/RPL5/RPL23A/RPS19/RPL24/RPL13A/RPL6/RPS15/RPLP0/RPS14/RPS27/RPS28
BP	GO:0030155	regulation of cell adhesion	155	0.39479620466128984	2.291389727344235	3.589322651008014e-9	5.5805421216862697e-8	3.094553864528212e-8	694	tags=60%, list=35%, signal=42%	ACTB/RPS3/S100A10/ACTG1/LGALS1/PLA2G2A/B2M/PELI1/LIF/AIF1/LAPTM5/HLA-DRB1/BMP6/PLAUR/TFRC/APOD/ADAMTS18/IL6/TNFSF14/ITGA2/IL4I1/PTPRC/BMP2/CD80/ITGB2/NLRP3/CD3E/CXCL8/ABI3BP/HLA-DRA/SERPINE2/THBS1/TNFRSF18/ALOX5/HLA-DPA1/CYP1B1/PDGFB/VIT/CXCR4/LCK/TMIGD2/CD74/IL7R/LRRC32/PHLDB2/FGL2/CCL5/PRNP/TESC/CYTIP/IL2RA/OLFM4/APBB1IP/PCK1/PODXL/COL1A1/FBLN2/CORO1A/HLA-DPB1/CD6/HLA-DQA2/SERPINE1/MALT1/CR1/XC…
CC	GO:0120025	plasma membrane bounded cell projection	304	-0.328945	-2.06727	3.663319276080002e-9	5.6618875438585596e-8	3.139661989340444e-8	529	tags=42%, list=26%, signal=36%	ATP1A2/ATP2B2/GFAP/CFAP157/SCN7A/ACTN2/CFAP77/TOGARAM2/FANK1/ADCY2/TMEM108/SPAG17/RSPH1/CFAP61/DNAH10/ANGPT1/ADCY3/CFAP46/DNAI1/TENM1/HTR1E/SYNPR/DCC/CFAP43/CETN2/DNAH9/CFAP52/GRID2/TSGA10/FRMPD4/IQUB/KCNQ3/APOE/CFAP54/DNER/SLC8A1/ERC2/ARHGEF4/PDE4B/PLPPR1/SNTN/AQP4/ZNF804A/GRIK2/ANKS1B/RGS6/SPEF2/TENM2/CCDC178/DNAAF1/PKD2L1/CFAP73/CDH2/STMN2/DNAI2/ITGA8/CCDC39/GABRB2/RTN1/ADGB/GRIA4/GAD2/CHRM5/S…
BP	GO:0032103	positive regulation of response to external stimulus	104	0.45231006212486563	2.417123296635114	4.207521161922297e-9	6.464732514671201e-8	3.584860135483022e-8	700	tags=68%, list=35%, signal=47%	MIF/LGALS1/PLA2G2A/RPS19/PELI1/TMSB4X/TNFAIP3/FCN1/AIF1/ALOX5AP/S100A8/S100A9/BMP6/TYROBP/CYBA/CD14/IL6/TNFSF14/ITGA2/HSPB1/PTGS2/C3/TLR2/NLRP3/CTSC/S100A12/CXCL8/HYAL2/HSPA8/THBS1/THBD/BIRC3/EREG/PDGFB/PDGFD/TRIM5/KIR2DL4/CXCR4/CD74/MNDA/CCL5/NKG7/HMGB2/IRAK2/HCK/CLEC4E/TXK/SERPINE1/KLRC1/XCL1/CAV1/HAVCR2/CTSS/PTGER4/PYHIN1/VAMP8/CLEC7A/RAC2/SPI1/CCL21/PLAT/LRRK2/KLRK1/NR1H4/CASR/VEGFC/PTPN22/FA…
CC	GO:0097447	dendritic tree	100	-0.459149	-2.47427	5.060973107777597e-9	7.73056243129537e-8	4.286795319361018e-8	538	tags=53%, list=27%, signal=41%	CHRM3/ATP1A2/ATP2B2/ACTN2/ADCY2/TMEM108/HTR1E/GRID2/FRMPD4/APOE/DNER/SLC8A1/PDE4B/ZNF804A/GRIK2/ANKS1B/TENM2/ITGA8/RTN1/GRIA4/CHRM5/DSCAM/EPHA3/KCNIP1/PTPRO/GRIA2/MAST1/LRP2/SLC8A3/GAP43/TRIM9/RPH3A/SEMA3A/KCNIP4/IL1RAPL1/EPHA7/TP63/GRIN2A/HCN1/BRINP3/GRM7/ADCY8/KIRREL3/GRIA1/KCNN2/RIT2/GRM3/BRINP1/GRM5/GRIK3/SHISA9/RGS7BP/MAPT
BP	GO:0002237	response to molecule of bacterial origin	70	0.5151454428586848	2.561694993028587	5.125109746318088e-9	7.783015498478399e-8	4.315881891636285e-8	635	tags=69%, list=32%, signal=48%	MIF/TSPO/B2M/PELI1/RPL13A/TNFAIP3/CARD16/CXCL2/VIM/SLC11A1/GSTP1/S100A8/CSF3/S100A9/BMP6/TNFRSF1B/GCH1/CD14/IL6/NFKB1/IRF8/PTGS2/TLR2/CD80/NLRP3/CXCL8/THBD/TRIM5/HMGB2/IRAK2/AKAP12/HCK/PCK1/CD6/SERPINE1/MALT1/CXCL3/CD96/SELE/CD86/HAVCR2/SELP/PTGER4/DIO2/SPI1/KLRK1/NR1H4/KMO
BP	GO:0002757	immune response-activating signaling pathway	67	0.519114	2.5472358768119263	5.439575875836112e-9	8.212816293458915e-8	4.55421746586583e-8	531	tags=66%, list=27%, signal=50%	RPS3/FCER1G/PELI1/TNFAIP3/FPR1/BMX/FCN1/FGR/LAPTM5/HLA-DRB1/TYROBP/CYBA/CD14/NFKB1/PTPRC/TLR2/NLRP3/CD3E/HSPA8/CD3D/BIRC3/FYB1/LCP2/TRDC/LCK/THEMIS/TMIGD2/MNDA/PRNP/IRAK2/HCK/HLA-DPB1/CLEC4E/C5AR2/TXK/MALT1/KLRC1/CR1/TRAC/CAV1/HAVCR2/HLA-DQB1/CTSS/NFATC2
MF	GO:0030234	enzyme regulator activity	139	0.4034041531461874	2.3185000093247083	5.601005608283824e-9	8.407946349906523e-8	4.662422091348181e-8	383	tags=43%, list=19%, signal=38%	GAPDH/AREG/EEF1B2/RPL11/OAZ1/RPL5/RPS20/TIMP1/RPS15/RPS7/RPLP1/ARHGDIB/CARD16/PPP1R14B/ACSL1/RPL37/SERPINA1/HBEGF/ARHGAP15/ALOX5AP/GSTP1/GNA13/RGS2/CALM1/PIK3R5/ANGPTL4/CST3/PPP1R3B/TNFSF14/PRKAG2/HSPB1/PCOLCE2/C3/RCAN2/BMP2/NLRP3/IGFBP3/SERPING1/CTSC/RGS1/SERPINF1/GPRC5A/HYAL2/SERPINE2/THBS1/CYTH4/BIRC3/EREG/PI16/PDGFB/LTC4S/LCK/SIPA1L1/PI15/NCF2/RGS18/CCL5/PRNP/ABHD5/TESC
CC	GO:0005739	mitochondrion	71	0.504889	2.5128181231527367	6.209534453346283e-9	9.268173709794567e-8	5.139440245295932e-8	445	tags=54%, list=22%, signal=43%	PRELID1/TSPO/UBA52/ATP5F1E/COX8A/CHCHD2/RPS3/RPS27A/PLA2G2A/NDUFA4/UQCRB/CLIC1/ACSL1/ATP5MF/COX7C/SLC25A5/ATP5MC3/FGR/ATP5MG/GSTP1/PDK4/DEPP1/RGS2/BCL2A1/HMOX1/NFKB1/NLRP3/SGK1/SLC25A44/G0S2/CYP1B1/DDIT4/ABHD5/OLFM4/FAM162A/TMEM71/POU5F1/AKR1B10
BP	GO:0042098	T cell proliferation	42	0.6226044386706541	2.720836097909685	6.340749881387438e-9	9.410249255786356e-8	5.2182247827686086e-8	543	tags=71%, list=27%, signal=53%	RPS6/RPS3/PLA2G2A/PELI1/SLC11A1/AIF1/HLA-DRB1/TNFRSF1B/TFRC/IL6/TNFSF14/IL4I1/PTPRC/CD80/CD3E/HLA-DPA1/TMIGD2/LRRC32/CCL5/PRNP/IL2RA/CORO1A/HLA-DPB1/CD6/MALT1/CR1/XCL1/CD86/HAVCR2/DOCK2
BP	GO:0002703	regulation of leukocyte mediated immunity	43	0.6140453325913404	2.669897564148824	6.892997158152035e-9	1.0172038744120404e-7	5.640656609941839e-8	621	tags=79%, list=31%, signal=56%	B2M/HLA-C/FGR/HLA-DRB1/TNFRSF1B/TYROBP/TFRC/IL6/IL4I1/PTPRC/C3/CD80/IL1R1/ITGB2/NLRP3/HLA-DRA/KIR2DL4/ADGRE2/IL7R/ICAM1/KLRB1/IL18R1/NCR1/MALT1/KLRC1/CR1/XCL1/CD96/HAVCR2/VAMP8/CLEC7A/RAC2/SPI1/KLRK1
BP	GO:0035556	intracellular signal transduction	324	0.3091352239229318	2.0132518557995827	7.734703581153531e-9	1.1350025704479228e-7	6.293880619554856e-8	610	tags=46%, list=30%, signal=38%	CFL1/MIF/GAPDH/TPT1/RPS6/RPS3/RPL11/LGALS1/RPL5/PLA2G2A/PELI1/TMSB4X/RPS20/TREM1/LIF/RPS15/RPS7/RPL26/TNFAIP3/ARHGDIB/CARD16/VIM/FPR1/BMX/GPR183/RPL37/HBEGF/AIF1/ARHGAP15/FGR/GSTP1/LAPTM5/S100A8/CSF3/HLA-DRB1/S100A9/BMP6/GPAT3/TNFRSF1B/TYROBP/GNA13/S100A4/PLAUR/P2RY8/RGS2/TFRC/SLA/CALM1/BCL2A1/HMOX1/PIK3R5/IL6/TNFSF14/NFKB1/RHOB/STMN1/PRKAG2/HSPB1/PTGS2/PTPRC/HCST/TLR2/RCAN2/BMP2/CD80/NLRP3/IGFBP…
BP	GO:0006959	humoral immune response	47	0.5836549453503102	2.633482330280784	7.816199849310784e-9	1.1405538551061322e-7	6.324663918054478e-8	534	tags=68%, list=27%, signal=51%	GAPDH/RPS19/FAU/TREM1/RPL30/CXCL2/GPR183/SLC11A1/FCN1/RPL39/C1R/CFH/HLA-DRB1/S100A9/RBPJ/IL6/PTPRC/C3/SERPING1/S100A12/RNASE6/CXCL8/CXCL14/ALOX5/C7/CFD/CFP/CR1/CXCL3/REG1A/HLA-DQB1/C1QB
BP	GO:0043067	regulation of programmed cell death	180	0.37466764700413024	2.243611981564611	7.953026104878587e-9	1.1540724547746039e-7	6.399628023574816e-8	532	tags=46%, list=27%, signal=37%	CFL1/MIF/PRELID1/TSPO/ACTB/TPT1/RPL10/RPS6/RPS3/RPL11/LGALS1/RPS3A/PTMA/PELI1/TIMP1/RPS7/RPL26/NME2/TNFAIP3/CARD16/SLC25A5/GSTP1/LAPTM5/S100A8/S100A9/PDK4/TNFRSF1B/TNFRSF12A/PLAUR/TFRC/CTSB/BCL2A1/HMOX1/ANGPTL4/IL6/NFKB1/RHOB/IRF8/HSPB1/PTGS2/PTPRC/BMP2/RAMP2/IGFBP3/CTSC/SGK1/CD3E/SFRP4/HYAL2/THBS1/TNFRSF18/BIRC3/G0S2/CYP1B1/CXCR4/LCK/LTB/CD74/IL7R/ICAM1/MNDA/CCL5/PRNP/HMGB2/AKAP12/ACKR3/INHBA/HC…
BP	GO:0008219	cell death	220	0.35041570069241035	2.150858253785153	8.611408837661642e-9	1.2427071759100667e-7	6.891130305683292e-8	532	tags=44%, list=27%, signal=36%	CFL1/MIF/PRELID1/TSPO/ACTB/GAPDH/TPT1/RPL10/RPS6/RPS3/RPL11/LGALS1/RPS3A/PTMA/PELI1/TIMP1/RPS7/RPL26/NME2/TNFAIP3/CARD16/BMX/SLC25A5/GSTP1/LAPTM5/S100A8/S100A9/PDK4/TNFRSF1B/TNFRSF12A/PLAUR/TFRC/CTSB/BCL2A1/HMOX1/ANGPTL4/CD14/IL6/TNFSF14/NFKB1/RHOB/SRGN/IRF8/HSPB1/PTGS2/PTPRC/TLR2/BMP2/RAMP2/ITGB2/NLRP3/IGFBP3/CTSC/SGK1/CRIP1/CD3E/SFRP4/HYAL2/ERO1A/THBS1/TNFRSF18/BIRC3/G0S2/CYP1B1/DDIT4/CXCR4/LCK…
BP	GO:0019221	cytokine-mediated signaling pathway	79	0.48300163041812166	2.455013071372196	1.1663790285105075e-8	1.673946166192003e-7	9.282461210124109e-8	512	tags=56%, list=26%, signal=43%	FCER1G/TMSB4X/TNFAIP3/CARD16/CXCL2/ACSL1/GSTP1/LAPTM5/CSF3/TNFRSF1B/IL6/PTPRC/IL1R1/ISG15/CSF2RA/IFITM3/CXCL8/TNFRSF18/BIRC3/EREG/ACKR1/PDGFB/IL1RAP/CXCR4/STAT4/CD74/IL7R/CCL5/IFITM1/CCL14/IRAK2/ACKR3/IL2RA/INHBA/HCK/IL18R1/TFF2/TXK/CXCL3/XCL1/DUOX2/TRAF1/CAV1/IL2RG
BP	GO:0031349	positive regulation of defense response	63	0.5300778264265237	2.5611071078853307	1.3167709118981443e-8	1.8794566239770235e-7	1.0422069455115599e-7	631	tags=73%, list=32%, signal=52%	LGALS1/PLA2G2A/RPS19/PELI1/TNFAIP3/FCN1/ALOX5AP/S100A8/S100A9/TYROBP/CYBA/CD14/IL6/PTGS2/C3/TLR2/NLRP3/CTSC/S100A12/HYAL2/HSPA8/BIRC3/EREG/TRIM5/KIR2DL4/MNDA/CCL5/NKG7/HMGB2/IRAK2/HCK/CLEC4E/TXK/SERPINE1/KLRC1/CAV1/HAVCR2/CTSS/PTGER4/PYHIN1/VAMP8/CLEC7A/SPI1/LRRK2/KLRK1/NR1H4
BP	GO:0002429	immune response-activating cell surface receptor signaling pathway	56	0.5422871469252287	2.5661037187229017	1.5102833798607355e-8	2.1439457544544788e-7	1.1888729580597096e-7	531	tags=66%, list=27%, signal=50%	RPS3/FCER1G/PELI1/TNFAIP3/FPR1/BMX/FCN1/FGR/LAPTM5/HLA-DRB1/TYROBP/CYBA/CD14/NFKB1/PTPRC/TLR2/CD3E/CD3D/FYB1/LCP2/TRDC/LCK/THEMIS/TMIGD2/MNDA/PRNP/IRAK2/HCK/HLA-DPB1/C5AR2/TXK/MALT1/KLRC1/CR1/TRAC/HLA-DQB1/NFATC2
BP	GO:0042981	regulation of apoptotic process	173	0.3719464423430551	2.1929817149571864	1.5306948172913924e-8	2.1611756014946576e-7	1.1984273505507574e-7	532	tags=46%, list=27%, signal=37%	CFL1/MIF/PRELID1/TSPO/ACTB/TPT1/RPL10/RPS6/RPS3/RPL11/LGALS1/RPS3A/PTMA/TIMP1/RPS7/RPL26/NME2/TNFAIP3/CARD16/SLC25A5/GSTP1/S100A8/S100A9/PDK4/TNFRSF1B/TNFRSF12A/PLAUR/TFRC/CTSB/BCL2A1/HMOX1/ANGPTL4/IL6/NFKB1/RHOB/IRF8/HSPB1/PTGS2/PTPRC/BMP2/RAMP2/IGFBP3/CTSC/SGK1/CD3E/SFRP4/HYAL2/THBS1/TNFRSF18/BIRC3/G0S2/CYP1B1/LCK/LTB/CD74/IL7R/ICAM1/MNDA/CCL5/PRNP/HMGB2/AKAP12/ACKR3/INHBA/HCK/FAM162A/CHST11/PD…
BP	GO:0033993	response to lipid	136	0.3998704023607224	2.300513035819278	1.574345158511433e-8	2.210854598941862e-7	1.2259756299443873e-7	640	tags=57%, list=32%, signal=42%	MIF/RAN/TSPO/INSIG1/AREG/RPL27/PELI1/RPL13A/TNFAIP3/CARD16/CXCL2/VIM/SLC11A1/ACSL1/GSTP1/S100A8/CSF3/S100A9/BMP6/PDK4/TNFRSF1B/TFRC/GCH1/CD14/IL6/NFKB1/ITGA2/IRF8/PTGS2/PTPRC/TLR2/CD80/NLRP3/SGK1/SERPINF1/CXCL8/HSPA8/THBS1/THBD/CYP1B1/DDIT4/TRIM5/FBXO32/TESC/HMGB2/IRAK2/AKAP12/INHBA/HCK/PCK1/COL1A1/PDE3A/WNT2/AQP1/CD6/SERPINE1/MALT1/CXCL3/CD96/SELE/CD86/CAV1/HAVCR2/SELP/TBXAS1/CTSH/PTGER4/CYBB/NR…
BP	GO:0012501	programmed cell death	219	0.3506980792310318	2.1506426249956885	1.5864903393949927e-8	2.2159961318180329e-7	1.2288267419124742e-7	532	tags=44%, list=27%, signal=37%	CFL1/MIF/PRELID1/TSPO/ACTB/GAPDH/TPT1/RPL10/RPS6/RPS3/RPL11/LGALS1/RPS3A/PTMA/PELI1/TIMP1/RPS7/RPL26/NME2/TNFAIP3/CARD16/BMX/SLC25A5/GSTP1/LAPTM5/S100A8/S100A9/PDK4/TNFRSF1B/TNFRSF12A/PLAUR/TFRC/CTSB/BCL2A1/HMOX1/ANGPTL4/CD14/IL6/TNFSF14/NFKB1/RHOB/SRGN/IRF8/HSPB1/PTGS2/PTPRC/TLR2/BMP2/RAMP2/ITGB2/NLRP3/IGFBP3/CTSC/SGK1/CRIP1/CD3E/SFRP4/HYAL2/ERO1A/THBS1/TNFRSF18/BIRC3/G0S2/CYP1B1/DDIT4/CXCR4/LCK…
BP	GO:0002831	regulation of response to biotic stimulus	58	0.5305665713875558	2.5219645541649802	1.804390922253057e-8	2.506951643045205e-7	1.390169042004595e-7	631	tags=76%, list=32%, signal=53%	MIF/RPS19/PELI1/TNFAIP3/CARD16/FCN1/CFH/FGR/HLA-DRB1/BMP6/TYROBP/CYBA/CD14/IL4I1/TLR2/ISG15/NLRP3/SERPING1/HSPA8/BIRC3/EREG/TRIM5/KIR2DL4/MNDA/FGL2/CCL5/HMGB2/IRAK2/KLRB1/HCK/NCR1/CLEC4E/TXK/KLRC1/CR1/CD96/CAV1/HAVCR2/CTSS/PYHIN1/CLEC7A/SPI1/KLRK1/NR1H4
BP	GO:1902531	regulation of intracellular signal transduction	209	0.3518181738844426	2.1373531088815265	1.874424359874751e-8	2.5904743005253174e-7	1.4364844996868046e-7	443	tags=39%, list=22%, signal=34%	MIF/GAPDH/TPT1/RPS3/RPL11/LGALS1/RPL5/PLA2G2A/PELI1/TMSB4X/RPS20/LIF/RPS15/RPS7/RPL26/TNFAIP3/ARHGDIB/CARD16/GPR183/RPL37/HBEGF/ARHGAP15/FGR/GSTP1/LAPTM5/S100A8/CSF3/HLA-DRB1/S100A9/BMP6/GPAT3/GNA13/S100A4/PLAUR/P2RY8/RGS2/TFRC/SLA/CALM1/HMOX1/PIK3R5/IL6/TNFSF14/STMN1/HSPB1/PTGS2/PTPRC/HCST/TLR2/BMP2/NLRP3/IGFBP3/SGK1/S100A12/CD3E/IGFBP6/HYAL2/THBS1/CYTH4/BIRC3/PDGFB/DDIT4/PDGFD/TRIM5/LCK/LTB/SIP…
BP	GO:0032496	response to lipopolysaccharide	69	0.5104020817536562	2.524838896344043	2.2590321534756492e-8	3.105574728883366e-7	1.7221209103504116e-7	651	tags=70%, list=33%, signal=49%	MIF/TSPO/PELI1/RPL13A/TNFAIP3/CARD16/CXCL2/VIM/SLC11A1/GSTP1/S100A8/CSF3/S100A9/BMP6/TNFRSF1B/GCH1/CD14/IL6/NFKB1/IRF8/PTGS2/TLR2/CD80/NLRP3/CXCL8/THBD/TRIM5/HMGB2/IRAK2/AKAP12/HCK/PCK1/CD6/SERPINE1/MALT1/CXCL3/CD96/SELE/CD86/HAVCR2/SELP/PTGER4/DIO2/SPI1/KLRK1/NR1H4/KMO/IL12RB2
BP	GO:0006915	apoptotic process	211	0.34916175617566114	2.1249864128728215	2.3307474599351934e-8	3.1873886729584947e-7	1.7674888425851895e-7	532	tags=45%, list=27%, signal=37%	CFL1/MIF/PRELID1/TSPO/ACTB/GAPDH/TPT1/RPL10/RPS6/RPS3/RPL11/LGALS1/RPS3A/PTMA/TIMP1/RPS7/RPL26/NME2/TNFAIP3/CARD16/BMX/SLC25A5/GSTP1/S100A8/S100A9/PDK4/TNFRSF1B/TNFRSF12A/PLAUR/TFRC/CTSB/BCL2A1/HMOX1/ANGPTL4/CD14/IL6/TNFSF14/NFKB1/RHOB/SRGN/IRF8/HSPB1/PTGS2/PTPRC/TLR2/BMP2/RAMP2/ITGB2/NLRP3/IGFBP3/CTSC/SGK1/CRIP1/CD3E/SFRP4/HYAL2/ERO1A/THBS1/TNFRSF18/BIRC3/G0S2/CYP1B1/DDIT4/CXCR4/LCK/LTB/CD74/IL7…
CC	GO:0043005	neuron projection	197	-0.364379	-2.15423	2.3946996877874348e-8	3.257789366927489e-7	1.8065278346466616e-7	468	tags=40%, list=23%, signal=34%	TENM1/HTR1E/SYNPR/DCC/CETN2/GRID2/FRMPD4/KCNQ3/APOE/DNER/SLC8A1/ERC2/PDE4B/PLPPR1/ZNF804A/GRIK2/ANKS1B/RGS6/TENM2/CDH2/STMN2/ITGA8/GABRB2/RTN1/GRIA4/GAD2/CHRM5/SYT1/DSCAM/EPHA3/KCNIP1/PCDH9/SCN2A/PTPRO/GRIA2/MAST1/LRP2/SLC8A3/GAP43/GLRA2/TRIM9/RPH3A/ADGRV1/SEMA3A/CNTN1/KCNIP4/IL1RAPL1/EPHA7/TP63/GRIN2A/HCN1/DCX/BRINP3/NMNAT2/GRM7/GABBR2/RP1/PCDH15/CTNNA2/SCN1A/ADCY8/KIRREL3/GRIA1/KCNN2/CDH8/RIT2/…
CC	GO:0030425	dendrite	99	-0.454125	-2.44414	2.5244854720582256e-8	3.416557540422842e-7	1.894568862586375e-7	538	tags=53%, list=27%, signal=40%	CHRM3/ATP1A2/ATP2B2/ACTN2/ADCY2/TMEM108/HTR1E/GRID2/FRMPD4/APOE/DNER/SLC8A1/PDE4B/ZNF804A/GRIK2/ANKS1B/TENM2/ITGA8/RTN1/GRIA4/CHRM5/DSCAM/EPHA3/KCNIP1/PTPRO/GRIA2/MAST1/LRP2/SLC8A3/GAP43/TRIM9/RPH3A/SEMA3A/KCNIP4/IL1RAPL1/EPHA7/TP63/GRIN2A/HCN1/BRINP3/GRM7/ADCY8/KIRREL3/GRIA1/KCNN2/GRM3/BRINP1/GRM5/GRIK3/SHISA9/RGS7BP/MAPT
BP	GO:0051173	positive regulation of nitrogen compound metabolic process	238	0.3323055199332013	2.070946129395302	2.542710313787107e-8	3.423484195676249e-7	1.898409870738502e-7	622	tags=47%, list=31%, signal=37%	MIF/PRELID1/ACTB/RPS4X/CHCHD2/RPS2/RPS3/S100A10/AREG/OAZ1/RPL5/PTMA/PELI1/TMSB4X/LIF/RPL26/NME2/TNFAIP3/VIM/SLC11A1/HBEGF/LAPTM5/S100A8/CSF3/HLA-DRB1/S100A9/BMP6/TNFRSF1B/PLAUR/ZC3HAV1/POU2F3/TFRC/CALM1/RBPJ/PIK3R5/IL6/NFKB1/ITGA2/IRF8/IL4I1/PRKAG2/PTGS2/PTPRC/C3/TLR2/HMGA1/BMP2/CD80/NLRP3/CTSC/S100A12/CD3E/ELL2/HYAL2/HSPA8/THBS1/TNFRSF18/BIRC3/EREG/CYP1B1/PDGFB/PDGFD/TRIM5/RBPJL/LCP2/LCK/STAT4/C…
BP	GO:0002274	myeloid leukocyte activation	50	0.5661094551590056	2.588172218835686	2.64457371218942e-8	3.5423725826865464e-7	1.9643365333185653e-7	616	tags=66%, list=31%, signal=47%	MIF/PLA2G2A/FCER1G/SLC11A1/AIF1/FGR/TYROBP/RBPJ/IL6/PTPRC/TLR2/ITGB2/CTSC/S100A12/CXCL8/HYAL2/THBS1/LCP2/ADGRE2/CD74/CCL5/RAB44/CD2/HAVCR2/FN1/DOCK2/LRFN5/VAMP8/NR4A3/PLA2G4A/RAC2/SPI1/LRRK2
BP	GO:0002768	immune response-regulating cell surface receptor signaling pathway	59	0.5283694667314984	2.5213262128795324	2.731685756763211e-8	3.6403893860538306e-7	2.0186893669743173e-7	531	tags=64%, list=27%, signal=49%	RPS3/FCER1G/PELI1/TNFAIP3/FPR1/BMX/FCN1/FGR/LAPTM5/HLA-DRB1/TYROBP/CYBA/CD14/NFKB1/PTPRC/TLR2/CD3E/CD3D/FYB1/LCP2/TRDC/LCK/THEMIS/TMIGD2/MNDA/PRNP/IRAK2/HCK/HLA-DPB1/CLEC4E/C5AR2/TXK/MALT1/KLRC1/CR1/TRAC/HLA-DQB1/NFATC2
CC	GO:0099503	secretory vesicle	168	0.36973159113056087	2.1657161647955703	2.8947816016692587e-8	3.8381571287107123e-7	2.1283566571717342e-7	599	tags=52%, list=30%, signal=40%	MIF/S100A11/FTH1/PLA2G2A/B2M/FCAR/FCER1G/TMSB4X/SRP14/TIMP1/TUBB/RETN/NME2/HLA-C/APRT/EEF1A1/FPR1/SLC11A1/FTL/SERPINA1/FCN1/STX11/FCGR2A/FGR/GSTP1/ITGAX/S100A8/S100A9/TNFRSF1B/TYROBP/PLAUR/ADGRE5/CYBA/SELL/CTSB/CST3/CD14/NFKB1/SRGN/IL4I1/PTPRC/C3/TLR2/ITGB2/SERPING1/CTSC/S100A12/MCTP1/HSPA8/SERPINE2/THBS1/ALOX5/CTSW/FABP5/PDGFB/TNFAIP6/MNDA/NCF2/FGL2/CFD/CFP/ATP8B4/OLFM4/RAB31/COL1A1/SLC30A8/CUZD…
BP	GO:0002764	immune response-regulating signaling pathway	70	0.49901313500057143	2.4814728871378793	2.9156440876429584e-8	3.8462941196582863e-7	2.1328688275367948e-7	587	tags=67%, list=29%, signal=49%	RPS3/FCER1G/PELI1/TNFAIP3/FPR1/BMX/FCN1/FGR/LAPTM5/HLA-DRB1/TYROBP/CYBA/CD14/NFKB1/PTPRC/TLR2/NLRP3/CD3E/HSPA8/CD3D/BIRC3/FYB1/LCP2/TRDC/LCK/THEMIS/TMIGD2/MNDA/PRNP/IRAK2/HCK/HLA-DPB1/CLEC4E/C5AR2/TXK/MALT1/KLRC1/CR1/TRAC/CAV1/HAVCR2/HLA-DQB1/CTSS/NFATC2/CTSH/NR4A3/CLEC7A
BP	GO:0007268	chemical synaptic transmission	129	-0.408662	-2.27759	2.9775532599031254e-8	3.888684557433482e-7	2.156375413487737e-7	538	tags=47%, list=27%, signal=36%	CHRM3/ATP1A2/GFAP/TMEM108/CNTNAP4/GRM4/HTR1E/HCRTR2/DCC/GRID2/PLP1/KCNQ3/APOE/LRRC4C/CELF4/CACNA1A/RIMS2/ERC2/GRIK2/PTPRD/FGF12/CDH2/GPR158/TNR/GABRB2/GRIA4/GAD2/CHRM5/SYN3/SYT1/CACNA1E/CACNG4/CACNA1B/GRIA2/SLC8A3/GLRA2/RPH3A/PLCL1/EPHA7/GRID1/GRIN2A/GRM7/GABBR2/ADCY8/RIMS1/NRXN1/GRIA1/CDH8/RIT2/CDHR3/GRM3/SLC24A2/GRM5/SYN2/GRIK3/PTN/SLC1A2/SHISA9/SORCS3/MAPT
BP	GO:0098916	anterograde trans-synaptic signaling	129	-0.408662	-2.27759	2.9775532599031254e-8	3.888684557433482e-7	2.156375413487737e-7	538	tags=47%, list=27%, signal=36%	CHRM3/ATP1A2/GFAP/TMEM108/CNTNAP4/GRM4/HTR1E/HCRTR2/DCC/GRID2/PLP1/KCNQ3/APOE/LRRC4C/CELF4/CACNA1A/RIMS2/ERC2/GRIK2/PTPRD/FGF12/CDH2/GPR158/TNR/GABRB2/GRIA4/GAD2/CHRM5/SYN3/SYT1/CACNA1E/CACNG4/CACNA1B/GRIA2/SLC8A3/GLRA2/RPH3A/PLCL1/EPHA7/GRID1/GRIN2A/GRM7/GABBR2/ADCY8/RIMS1/NRXN1/GRIA1/CDH8/RIT2/CDHR3/GRM3/SLC24A2/GRM5/SYN2/GRIK3/PTN/SLC1A2/SHISA9/SORCS3/MAPT
CC	GO:0005740	mitochondrial envelope	38	0.6215164627736309	2.636022050010098	3.676187630804253e-8	4.777214970975478e-7	2.6490883372540734e-7	212	tags=53%, list=11%, signal=48%	PRELID1/TSPO/UBA52/ATP5F1E/COX8A/CHCHD2/RPS3/RPS27A/PLA2G2A/NDUFA4/UQCRB/ACSL1/ATP5MF/COX7C/SLC25A5/ATP5MC3/FGR/ATP5MG/BCL2A1/HMOX1
BP	GO:0097190	apoptotic signaling pathway	71	0.4862852130214229	2.4202255492648836	3.8316191753340736e-8	4.954549151471584e-7	2.747424692683525e-7	528	tags=59%, list=26%, signal=45%	MIF/PRELID1/TPT1/RPS3/RPL11/RPS7/RPL26/TNFAIP3/SLC25A5/GSTP1/S100A8/S100A9/TNFRSF1B/TNFRSF12A/PLAUR/BCL2A1/HMOX1/HSPB1/PTGS2/PTPRC/CTSC/CRIP1/CD3E/HYAL2/ERO1A/THBS1/G0S2/CYP1B1/DDIT4/LCK/LTB/CD74/ICAM1/HMGB2/ACKR3/INHBA/FAM162A/PDE3A/SERPINE1/TRAF1/CAV1/CTSS
CC	GO:0070161	anchoring junction	157	0.3760486745180302	2.1692050488123247	4.2394751549913675e-8	5.454930593515986e-7	3.024899047585233e-7	456	tags=43%, list=23%, signal=36%	CFL1/ACTB/RPS16/S100A11/RPS9/RPS4X/RPS13/RPS5/RPL9/RPL22/RPS2/RPS3/RPLP2/RPL18/RPL8/RPL27/ACTG1/RPL7A/RPS10/RPL5/RPS3A/RPS19/PFN1/B2M/RPL10A/RPL19/RPL3/RPL13A/RPL6/RPL12/RPS15/RPS7/RPL37A/RPLP0/RPLP1/RPL30/RPS14/RPS18/VIM/RPS8/RPS29/GNA13/PLAUR/ADGRE5/RHOB/ITGA2/HSPB1/PTPRC/HMGA1/ITGB2/CD3E/HSPA8/FYB1/CXCR4/LCP2/THEMIS/PDLIM3/ICAM1/PHLDB2/AKAP12/HCK/APBB1IP/PODXL/NPHS1/CORO1A/EPB41L3/LCP1
BP	GO:0009966	regulation of signal transduction	364	0.28817365747618195	1.8947779377034653	5.45892746414988e-8	6.989567909980141e-7	3.8758948352271597e-7	443	tags=34%, list=22%, signal=33%	PCSK6/MIF/PRELID1/GAPDH/INSIG1/TPT1/RPS3/RPL11/LGALS1/RPL5/PLA2G2A/RPS12/PELI1/TMSB4X/RPS20/TIMP1/LIF/RPS15/RPS7/RPL26/TNFAIP3/ARHGDIB/CARD16/GPR183/RPL37/HBEGF/SLC25A5/ARHGAP15/FGR/GSTP1/LAPTM5/S100A8/CSF3/HLA-DRB1/S100A9/BMP6/GPAT3/GNA13/S100A4/TNFRSF12A/PLAUR/CYBA/P2RY8/RGS2/TFRC/SLA/APOD/CALM1/RBPJ/HMOX1/PIK3R5/CD14/IL6/TNFSF14/NFKB1/STMN1/HSPB1/RGS13/HTRA3/PTGS2/PTPRC/C3/HCST/TLR2/KCTD8/BMP2…
BP	GO:0042129	regulation of T cell proliferation	37	0.615177	2.6022081351075133	6.61190625130011e-8	8.424536160193116e-7	4.671621567028987e-7	513	tags=68%, list=26%, signal=51%	RPS3/PLA2G2A/PELI1/AIF1/HLA-DRB1/TNFRSF1B/TFRC/IL6/IL4I1/PTPRC/CD80/CD3E/HLA-DPA1/TMIGD2/LRRC32/CCL5/PRNP/IL2RA/CORO1A/HLA-DPB1/CD6/CR1/XCL1/CD86/HAVCR2
BP	GO:0042060	wound healing	81	0.4638120858030609	2.378617480901168	7.387571372217525e-8	9.367153603996202e-7	5.194327137542828e-7	649	tags=60%, list=32%, signal=43%	ACTB/S100A10/ACTG1/MYL12A/FCER1G/CLIC1/TIMP1/TNFAIP3/SLC11A1/SERPINA1/HBEGF/GNA13/TNFRSF12A/PLAUR/POU2F3/HMOX1/ADAMTS18/IL6/ITGA2/HSPB1/SERPING1/SERPINE2/THBS1/ALOX5/THBD/EREG/PDGFB/CXCR4/LCK/PHLDB2/NFATC1/PLEK/AQP1/TXK/SERPINE1/DUOX2/CAV1/FN1/SELP/VWF/PLPP3/UBASH3B/CLEC7A/PLA2G4A/CSRP1/PLAT/FAP/COMP/VCL
BP	GO:0048523	negative regulation of cellular process	494	0.26898886947582645	1.8322441459231933	1.166798697566748e-7	1.4723083082339835e-6	8.164327525308138e-7	451	tags=32%, list=23%, signal=33%	CFL1/MIF/PRELID1/RAN/TSPO/ACTB/S100A11/GAPDH/RPS13/INSIG1/TPT1/RPL10/RPS6/RPS3/FTH1/AREG/BTF3/OAZ1/PLA2G2A/RPS3A/PFN1/PTMA/B2M/TMSB10/PELI1/RPL13A/TMSB4X/TIMP1/LIF/RPL26/NME2/TNFAIP3/ARHGDIB/CARD16/RPS14/VIM/SLC11A1/HBEGF/SLC25A5/AIF1/FGR/GSTP1/LAPTM5/HLA-DRB1/BMP6/PDK4/SAMSN1/LST1/TNFRSF1B/TYROBP/GNA13/PLAUR/CYBA/HAS1/ZC3HAV1/RGS2/TFRC/APOD/CALM1/BCL2A1/RBPJ/HMOX1/ANGPTL4/CST3/ADAMTS18/IFI30/ADA…
BP	GO:0099537	trans-synaptic signaling	132	-0.400551	-2.24162	1.4069504644700815e-7	1.7668051024980063e-6	9.797387849751177e-7	538	tags=46%, list=27%, signal=36%	CHRM3/ATP1A2/GFAP/TMEM108/CNTNAP4/GRM4/HTR1E/HCRTR2/DCC/GRID2/PLP1/KCNQ3/APOE/LRRC4C/CELF4/CACNA1A/RIMS2/ERC2/GRIK2/PTPRD/FGF12/CDH2/GPR158/TNR/GABRB2/GRIA4/GAD2/CHRM5/SYN3/SYT1/CACNA1E/CACNG4/CACNA1B/GRIA2/SLC8A3/GLRA2/RPH3A/PLCL1/IL1RAPL1/EPHA7/GRID1/GRIN2A/GRM7/GABBR2/ADCY8/RIMS1/NRXN1/GRIA1/CDH8/RIT2/CDHR3/GRM3/SLC24A2/GRM5/SYN2/GRIK3/PTN/SLC1A2/SHISA9/SORCS3/MAPT
BP	GO:0002706	regulation of lymphocyte mediated immunity	30	0.6529400859509626	2.5977457205719774	1.468706214163101e-7	1.8355314025808707e-6	1.0178492826433781e-6	513	tags=80%, list=26%, signal=60%	B2M/HLA-C/HLA-DRB1/TNFRSF1B/TFRC/IL6/IL4I1/PTPRC/C3/CD80/IL1R1/NLRP3/HLA-DRA/KIR2DL4/IL7R/KLRB1/IL18R1/NCR1/MALT1/KLRC1/CR1/XCL1/CD96/HAVCR2
BP	GO:0045333	cellular respiration	12	0.8502624764206042	2.639779070618681	1.5437121542834526e-7	1.9200838795182754e-6	1.0647358016511433e-6	168	tags=75%, list=8%, signal=69%	PRELID1/ATP5F1E/COX8A/CHCHD2/NDUFA4/UQCRB/ATP5MF/COX7C/ATP5MG
BP	GO:0001909	leukocyte mediated cytotoxicity	26	0.6715144749542333	2.590891634896723	1.6674717462677585e-7	2.064187773104922e-6	1.1446451099348646e-6	621	tags=92%, list=31%, signal=64%	B2M/TREM1/TUBB/HLA-C/HLA-DRB1/TYROBP/PTPRC/CTSC/HLA-DRA/KIR2DL4/KLRF2/IL7R/ICAM1/NKG7/KLRB1/CORO1A/NCR1/KLRC1/CD2/XCL1/HAVCR2/CTSH/SPI1/KLRK1
CC	GO:0101002	ficolin-1-rich granule	31	0.6421310157962434	2.584463518036496	1.7007324692824491e-7	2.085593056228055e-6	1.1565148889214974e-6	379	tags=71%, list=19%, signal=58%	MIF/FTH1/FCAR/FCER1G/SRP14/NME2/EEF1A1/FPR1/SLC11A1/SERPINA1/FCN1/GSTP1/ITGAX/CTSB/CST3/ITGB2/HSPA8/ALOX5/TNFAIP6/MNDA/FGL2/CFD
CC	GO:0045211	postsynaptic membrane	65	-0.501566	-2.4437	1.694661346001335e-7	2.085593056228055e-6	1.1565148889214974e-6	336	tags=46%, list=17%, signal=40%	GRIK2/TENM2/GPR158/ITGA8/GABRB2/GRIA4/CHRM5/CACNG4/PTPRO/GRIA2/GLRA2/RPH3A/CNTN1/CDH10/IL1RAPL1/GRID1/GRIN2A/HCN1/GRM7/GABBR2/GRIA1/LRRTM4/GRM3/GRM5/GRIK3/DGKB/SHISA9/SHC4/RGS7BP/SORCS3
BP	GO:0018130	heterocycle biosynthetic process	247	0.31819177567114076	1.9982587947836836	1.8038481154697943e-7	2.2017062044893e-6	1.2209026103720793e-6	641	tags=47%, list=32%, signal=36%	TSPO/ACTB/ATP5F1E/RPL10/CHCHD2/RPS3/S100A10/PFN1/PTMA/RPL6/TMSB4X/LIF/NME2/APRT/TNFAIP3/CARD16/RPS14/SLC11A1/ACSL1/ATP5MF/ATP5MC3/ATP5MG/S100A8/CSF3/HLA-DRB1/S100A9/BMP6/PDK4/POU2F3/TFRC/GCH1/RBPJ/HMOX1/UPP1/IL6/NFKB1/IRF8/IL4I1/PRKAG2/TLR2/HMGA1/ID1/BMP2/CD80/NLRP3/APOBEC3A/ZNF331/SGK1/S100A12/SFRP4/CXCL8/ELL2/HYAL2/HSPA8/ALOX5/EREG/CYP1B1/PDGFB/IL1RAP/TRIM5/ZNF683/RBPJL/STAT4/CD74/PRNP/TESC/SOX…
BP	GO:0140694	non-membrane-bounded organelle assembly	44	0.5608548665180644	2.46348	1.813362163283754e-7	2.2030241723242628e-6	1.221633457370108e-6	165	tags=41%, list=8%, signal=38%	RPS5/RPL10/RPS3/ACTG1/RPSA/RPL11/RPL5/RPL23A/RPS19/RPL24/RPL6/RPS15/TUBB/RPLP0/RPS14/RPS27/RPS23/RPS28
CC	GO:0005773	vacuole	92	0.4400944908203127	2.3196779624287918	1.995624940389418e-7	2.4132279371746112e-6	1.3381968411188303e-6	618	tags=58%, list=31%, signal=42%	UBA52/FTH1/B2M/TUBB/RETN/TNFAIP3/EEF1A1/FPR1/SLC11A1/FTL/LAPTM5/CSF3/HLA-DRB1/CTSB/IFI30/SRGN/IL4I1/C3/RAMP2/CTSC/IFITM3/RNASE6/HYAL2/CPA2/HLA-DRA/HSPA8/THBD/HLA-DPA1/CTSW/FABP5/CXCR4/CD74/MNDA/NCF2/NKG7/IFITM1/SDC2/SLCO2A1/HCK/AKR1B10/HLA-DPB1/HLA-DQA2/RAB44/HLA-DQB1/CTSS/CTSH/VCAN/VAMP8/LYZ/SERPINA3/TMEM163/LRRK2/LUM
BP	GO:0002286	T cell activation involved in immune response	28	0.6557700316847308	2.5871781066448083	2.1963037151872185e-7	2.6436614304465505e-6	1.4659781285945247e-6	513	tags=79%, list=26%, signal=59%	RPS6/FCER1G/GPR183/SLC11A1/HLA-DRB1/IL6/CD80/NLRP3/HLA-DRA/SEMA4A/STAT4/CD74/ICAM1/FGL2/APBB1IP/PCK1/IL18R1/LCP1/CLEC4E/MALT1/CD86/HAVCR2
BP	GO:0032946	positive regulation of mononuclear cell proliferation	32	0.6309968712597298	2.5768439771224325	2.2913247145334456e-7	2.7328493855531322e-6	1.5154351392444226e-6	531	tags=69%, list=27%, signal=51%	MIF/RPS3/PELI1/GPR183/AIF1/TFRC/IL6/PTPRC/CD80/CD3E/HLA-DPA1/TMIGD2/CD74/CCL5/IL2RA/CORO1A/HLA-DPB1/CD6/XCL1/CD86/HAVCR2/NFATC2
BP	GO:0050671	positive regulation of lymphocyte proliferation	32	0.6309968712597298	2.5768439771224325	2.2913247145334456e-7	2.7328493855531322e-6	1.5154351392444226e-6	531	tags=69%, list=27%, signal=51%	MIF/RPS3/PELI1/GPR183/AIF1/TFRC/IL6/PTPRC/CD80/CD3E/HLA-DPA1/TMIGD2/CD74/CCL5/IL2RA/CORO1A/HLA-DPB1/CD6/XCL1/CD86/HAVCR2/NFATC2
CC	GO:0000323	lytic vacuole	90	0.4315841313110506	2.262881569343683	2.579194676761009e-7	3.0483513555202516e-6	1.6903890808397943e-6	618	tags=57%, list=31%, signal=41%	UBA52/FTH1/B2M/TUBB/RETN/TNFAIP3/EEF1A1/FPR1/SLC11A1/FTL/LAPTM5/CSF3/HLA-DRB1/CTSB/IFI30/SRGN/IL4I1/C3/RAMP2/CTSC/IFITM3/RNASE6/HYAL2/HLA-DRA/HSPA8/HLA-DPA1/CTSW/FABP5/CXCR4/CD74/MNDA/NCF2/NKG7/IFITM1/SDC2/SLCO2A1/HCK/AKR1B10/HLA-DPB1/HLA-DQA2/RAB44/HLA-DQB1/CTSS/CTSH/VCAN/VAMP8/LYZ/SERPINA3/TMEM163/LRRK2/LUM
CC	GO:0005764	lysosome	90	0.4315841313110506	2.262881569343683	2.579194676761009e-7	3.0483513555202516e-6	1.6903890808397943e-6	618	tags=57%, list=31%, signal=41%	UBA52/FTH1/B2M/TUBB/RETN/TNFAIP3/EEF1A1/FPR1/SLC11A1/FTL/LAPTM5/CSF3/HLA-DRB1/CTSB/IFI30/SRGN/IL4I1/C3/RAMP2/CTSC/IFITM3/RNASE6/HYAL2/HLA-DRA/HSPA8/HLA-DPA1/CTSW/FABP5/CXCR4/CD74/MNDA/NCF2/NKG7/IFITM1/SDC2/SLCO2A1/HCK/AKR1B10/HLA-DPB1/HLA-DQA2/RAB44/HLA-DQB1/CTSS/CTSH/VCAN/VAMP8/LYZ/SERPINA3/TMEM163/LRRK2/LUM
BP	GO:0099536	synaptic signaling	136	-0.388549	-2.18797	2.607861846288822e-7	3.0683491632911723e-6	1.7014783786123371e-6	538	tags=45%, list=27%, signal=35%	CHRM3/ATP1A2/GFAP/TMEM108/CNTNAP4/GRM4/HTR1E/HCRTR2/DCC/GRID2/PLP1/KCNQ3/APOE/LRRC4C/CELF4/CACNA1A/RIMS2/ERC2/GRIK2/PTPRD/FGF12/CDH2/GPR158/TNR/GABRB2/GRIA4/GAD2/CHRM5/SYN3/SYT1/CACNA1E/CACNG4/CACNA1B/GRIA2/SLC8A3/GLRA2/RPH3A/PLCL1/IL1RAPL1/EPHA7/GRID1/GRIN2A/GRM7/GABBR2/ADCY8/RIMS1/NRXN1/GRIA1/CDH8/RIT2/CDHR3/GRM3/SLC24A2/GRM5/SYN2/GRIK3/PTN/SLC1A2/SHISA9/SORCS3/MAPT
BP	GO:0042113	B cell activation	34	0.6133476469773687	2.5532845586346986	2.7100701345587965e-7	3.1743063638868055e-6	1.7602343663690838e-6	531	tags=74%, list=27%, signal=55%	MIF/LGALS1/PELI1/TNFAIP3/GPR183/SLC25A5/LAPTM5/SAMSN1/TYROBP/TFRC/RBPJ/IL6/IRF8/IL4I1/PTPRC/CD74/IL7R/MNDA/INHBA/MALT1/CR1/CD86/IL2RG/IKZF3/NFATC2
BP	GO:0045088	regulation of innate immune response	48	0.5307275263117852	2.4065236508874275	2.991194552611839e-7	3.4879465050991627e-6	1.934155876124949e-6	631	tags=79%, list=32%, signal=56%	RPS19/PELI1/TNFAIP3/FCN1/CFH/FGR/TYROBP/CYBA/CD14/TLR2/ISG15/NLRP3/SERPING1/HSPA8/BIRC3/EREG/TRIM5/KIR2DL4/MNDA/CCL5/HMGB2/IRAK2/KLRB1/HCK/NCR1/CLEC4E/TXK/KLRC1/CR1/CD96/CAV1/HAVCR2/CTSS/PYHIN1/CLEC7A/SPI1/KLRK1/NR1H4
BP	GO:0009615	response to virus	47	0.5402024184275966	2.437422204741482	3.017268114630938e-7	3.5027130290737817e-6	1.9423442927401964e-6	388	tags=55%, list=19%, signal=46%	CFL1/TPT1/RPS15A/TNFAIP3/FGR/ITGAX/ZC3HAV1/IL6/NFKB1/STMN1/HSPB1/PTPRC/TLR2/ISG15/NLRP3/APOBEC3A/IFITM3/RNASE6/HYAL2/HSPA8/DDIT4/TRIM5/CXCR4/FGL2/CCL5/IFITM1
CC	GO:0098552	side of membrane	134	0.37790033200191925	2.158496793185136	3.082526989780823e-7	3.549408117523818e-6	1.968237917994992e-6	522	tags=48%, list=26%, signal=38%	RPL27/B2M/FCER1G/HLA-C/EEF1A1/FCN1/S100A6/RPS29/RPS28/FGR/ITGAX/HLA-DRB1/GNA13/PLAUR/RGS2/TFRC/SELL/CTSB/CD14/ITGA2/PTPRC/CD80/IL1R1/ITGB2/CSF2RA/CD3E/RGS1/HYAL2/HLA-DRA/HSPA8/CD3D/THBS1/TNFRSF18/THBD/HLA-DPA1/RPS26/CD52/CD163/CXCR4/LCK/CPM/CD74/IL7R/ICAM1/CD48/PRNP/CFP/ACKR3/IL2RA/HCK/HLA-DPB1/HLA-DQA2/CLEC4E/GNA15/GP2/KLRC1/CD2/CD69/TRAF1/SELE/CD86/IL2RG/GEM/HLA-DQB1
BP	GO:0019438	aromatic compound biosynthetic process	248	0.31009087044244305	1.948147341249962	3.0846693823809595e-7	3.549408117523818e-6	1.968237917994992e-6	641	tags=46%, list=32%, signal=36%	TSPO/ACTB/ATP5F1E/RPL10/CHCHD2/RPS3/S100A10/PFN1/PTMA/RPL6/TMSB4X/LIF/NME2/APRT/TNFAIP3/CARD16/RPS14/SLC11A1/ACSL1/ATP5MF/ATP5MC3/ATP5MG/S100A8/CSF3/HLA-DRB1/S100A9/BMP6/PDK4/POU2F3/TFRC/GCH1/RBPJ/HMOX1/UPP1/IL6/NFKB1/IRF8/IL4I1/PRKAG2/TLR2/HMGA1/ID1/BMP2/CD80/NLRP3/APOBEC3A/ZNF331/SGK1/S100A12/SFRP4/CXCL8/ELL2/HYAL2/HSPA8/EREG/CYP1B1/PDGFB/IL1RAP/TRIM5/ZNF683/RBPJL/STAT4/CD74/PRNP/TESC/SOX17/HMG…
BP	GO:1901362	organic cyclic compound biosynthetic process	258	0.3053994712251876	1.9172632297711105	3.353190883923274e-7	3.841462538950698e-6	2.130189592002966e-6	641	tags=46%, list=32%, signal=36%	TSPO/ACTB/ATP5F1E/INSIG1/RPL10/CHCHD2/RPS3/S100A10/PFN1/PTMA/RPL6/TMSB4X/LIF/NME2/APRT/TNFAIP3/CARD16/RPS14/SLC11A1/ACSL1/ATP5MF/ATP5MC3/ATP5MG/S100A8/CSF3/HLA-DRB1/S100A9/BMP6/PDK4/POU2F3/TFRC/GCH1/RBPJ/HMOX1/UPP1/IL6/NFKB1/IRF8/IL4I1/PRKAG2/TLR2/HMGA1/ID1/BMP2/CD80/NLRP3/APOBEC3A/ZNF331/SGK1/S100A12/SFRP4/CXCL8/ELL2/HYAL2/HSPA8/ALOX5/EREG/CYP1B1/PDGFB/IL1RAP/TRIM5/ZNF683/RBPJL/STAT4/CD74/PRNP/T…
CC	GO:0005930	axoneme	36	-0.604608	-2.53568	3.616246157253469e-7	4.1067978098895915e-6	2.2773248111582487e-6	744	tags=89%, list=37%, signal=57%	DNAH6/DNAH7/CFAP70/CFAP45/DRC3/CFAP126/HYDIN/DNAH11/DNAH5/CFAP100/CFAP77/SPAG17/RSPH1/CFAP61/DNAH10/CFAP46/DNAI1/CFAP43/DNAH9/CFAP52/CFAP54/DNAAF1/CFAP73/DNAI2/CCDC39/EFHB/TEKT1/CFAP206/DNAH12/SAXO2/DNAH3/RP1
CC	GO:0097014	ciliary plasm	36	-0.604608	-2.53568	3.616246157253469e-7	4.1067978098895915e-6	2.2773248111582487e-6	744	tags=89%, list=37%, signal=57%	DNAH6/DNAH7/CFAP70/CFAP45/DRC3/CFAP126/HYDIN/DNAH11/DNAH5/CFAP100/CFAP77/SPAG17/RSPH1/CFAP61/DNAH10/CFAP46/DNAI1/CFAP43/DNAH9/CFAP52/CFAP54/DNAAF1/CFAP73/DNAI2/CCDC39/EFHB/TEKT1/CFAP206/DNAH12/SAXO2/DNAH3/RP1
BP	GO:0050866	negative regulation of cell activation	42	0.5744876986583178	2.510561716604555	3.9144281067944927e-7	4.426184508635158e-6	2.4544329345861116e-6	602	tags=76%, list=30%, signal=54%	PLA2G2A/PELI1/TNFAIP3/FGR/LAPTM5/HLA-DRB1/SAMSN1/LST1/TYROBP/ADAMTS18/IL4I1/PTPRC/CD80/SERPINE2/THBD/PDGFB/CD74/LRRC32/MNDA/FGL2/PRNP/IL2RA/INHBA/CR1/XCL1/CD86/HAVCR2/RUNX3/FN1/LRFN5/UBASH3B/SPI1
BP	GO:0043068	positive regulation of programmed cell death	76	0.4519081923968196	2.293404062507335	4.0871863371411075e-7	4.601608065781281e-6	2.5517098003204017e-6	425	tags=47%, list=21%, signal=39%	PRELID1/TSPO/RPS6/RPS3/RPL11/LGALS1/RPS7/RPL26/LAPTM5/S100A8/S100A9/TNFRSF1B/TNFRSF12A/BCL2A1/HMOX1/IL6/RHOB/IRF8/PTGS2/PTPRC/BMP2/IGFBP3/CTSC/SFRP4/HYAL2/THBS1/G0S2/CYP1B1/LCK/LTB/MNDA/CCL5/PRNP/AKAP12/INHBA/FAM162A
BP	GO:1902533	positive regulation of intracellular signal transduction	137	0.37447101888128553	2.1465944317897208	4.1319039119457157e-7	4.631988419743438e-6	2.568556486486246e-6	417	tags=39%, list=21%, signal=33%	MIF/GAPDH/RPS3/RPL11/LGALS1/PLA2G2A/PELI1/RPS20/LIF/RPS15/RPS7/RPL26/CARD16/GPR183/RPL37/HBEGF/FGR/LAPTM5/S100A8/CSF3/HLA-DRB1/S100A9/BMP6/S100A4/P2RY8/TFRC/HMOX1/PIK3R5/IL6/TNFSF14/PTPRC/HCST/TLR2/BMP2/NLRP3/IGFBP3/S100A12/CD3E/IGFBP6/THBS1/BIRC3/PDGFB/PDGFD/TRIM5/LCK/LTB/CD74/ICAM1/CCL5/CCL14/AKAP12/ACKR3/INHBA/RELN
BP	GO:0050900	leukocyte migration	91	0.42495104103018994	2.232677363275008	4.373994755586378e-7	4.882424915210094e-6	2.707429952175824e-6	505	tags=45%, list=25%, signal=35%	MIF/RPS19/FCER1G/RPL13A/TREM1/CXCL2/GPR183/AIF1/S100A8/S100A9/APOD/SELL/HMOX1/IL6/TNFSF14/ITGA2/IL1R1/ITGB2/S100A12/CXCL8/THBS1/TNFRSF18/ALOX5/PDGFB/PDGFD/CXCR4/TNFAIP6/LCK/ADGRE2/CD74/ICAM1/CCL5/CCL14/HCK/CORO1A/C5AR2/GP2/SERPINE1/CXCL3/XCL1/SELE
BP	GO:0009892	negative regulation of metabolic process	228	0.3133556704537284	1.9477725480103105	4.5585235779935296e-7	5.066750462008128e-6	2.809643199695004e-6	324	tags=29%, list=16%, signal=27%	MIF/RAN/TSPO/S100A11/GAPDH/RPS13/INSIG1/RPL10/RPS3/RPL11/RPL5/RPS19/RPL13A/TMSB4X/TIMP1/RPS7/TNFAIP3/CARD16/RPS14/VIM/SLC11A1/SERPINA1/HBEGF/GSTP1/LAPTM5/HLA-DRB1/BMP6/SAMSN1/TYROBP/PLAUR/ZC3HAV1/RGS2/APOD/CALM1/RBPJ/HMOX1/CST3/IL6/NFKB1/SRGN/IRF8/PRKAG2/HSPB1/PTPRC/HMGA1/ID1/BMP2/ISG15/ITGB2/NLRP3/IGFBP3/APOBEC3A/SERPING1/CD3E/SERPINF1/GPRC5A/CXCL8/HYAL2/HSPA8/SERPINE2/THBS1/EREG/RPS26/PDGFB/DDI…
BP	GO:0009967	positive regulation of signal transduction	209	0.3294282225066362	2.0013304820322975	4.889166274285722e-7	5.411229791709451e-6	3.0006658311405674e-6	417	tags=36%, list=21%, signal=32%	MIF/GAPDH/RPS3/RPL11/LGALS1/PLA2G2A/RPS12/PELI1/RPS20/LIF/RPS15/RPS7/RPL26/TNFAIP3/CARD16/GPR183/RPL37/HBEGF/FGR/LAPTM5/S100A8/CSF3/HLA-DRB1/S100A9/BMP6/S100A4/TNFRSF12A/PLAUR/CYBA/P2RY8/TFRC/CALM1/RBPJ/HMOX1/PIK3R5/CD14/IL6/TNFSF14/NFKB1/PTPRC/C3/HCST/TLR2/BMP2/CD80/IL1R1/NLRP3/IGFBP3/CTSC/S100A12/CD3E/SFRP4/IGFBP6/HYAL2/THBS1/BIRC3/FABP5/G0S2/CYP1B1/PDGFB/PDGFD/TRIM5/CXCR4/LCK/LTB/CD74/IL7R/ICA…
CC	GO:0031966	mitochondrial membrane	35	0.6036193367823706	2.5246292560676653	5.076011087453644e-7	5.5943210803497545e-6	3.102194650826656e-6	212	tags=51%, list=11%, signal=47%	TSPO/UBA52/ATP5F1E/COX8A/RPS3/RPS27A/PLA2G2A/NDUFA4/UQCRB/ACSL1/ATP5MF/COX7C/SLC25A5/ATP5MC3/FGR/ATP5MG/BCL2A1/HMOX1
BP	GO:0015980	energy derivation by oxidation of organic compounds	18	0.7501313257684724	2.6359096055381968	5.180880321895841e-7	5.685907311257117e-6	3.152981566974205e-6	234	tags=61%, list=12%, signal=54%	PRELID1/ATP5F1E/COX8A/CHCHD2/NDUFA4/UQCRB/ATP5MF/COX7C/ATP5MG/PPP1R3B/PRKAG2
BP	GO:0042102	positive regulation of T cell proliferation	24	0.6758286616428755	2.539287574294638	5.300610962675505e-7	5.792968968413565e-6	3.21235000424642e-6	513	tags=71%, list=26%, signal=53%	RPS3/AIF1/TFRC/IL6/PTPRC/CD80/CD3E/HLA-DPA1/TMIGD2/CCL5/IL2RA/CORO1A/HLA-DPB1/CD6/XCL1/CD86/HAVCR2
BP	GO:0002819	regulation of adaptive immune response	32	0.6179837116166789	2.5237012698018986	5.334806174132186e-7	5.806047386180529e-6	3.219602322634162e-6	588	tags=78%, list=29%, signal=56%	B2M/HLA-C/TNFAIP3/SLC11A1/HLA-DRB1/SAMSN1/TNFRSF1B/TFRC/IL6/IL4I1/PTPRC/C3/CD80/IL1R1/NLRP3/HLA-DRA/IL7R/IL18R1/MALT1/KLRC1/CR1/XCL1/HAVCR2/CLEC7A/PLA2G4A
CC	GO:0098793	presynapse	84	-0.448862	-2.32329	5.573411716004693e-7	6.040560747802597e-6	3.3496460018442708e-6	380	tags=45%, list=19%, signal=38%	SLC8A1/RIMS2/ERC2/PDE4B/ZNF804A/GRIK2/PTPRD/CDH2/GPR158/GAD2/SYN3/SYT1/SNAP91/SCN2A/SLC8A3/GAP43/TRIM9/RPH3A/CNTN1/CDH10/NRXN3/SLC35F1/GRIN2A/HCN1/EGFLAM/GRM7/ADCY8/KIRREL3/RIMS1/NRXN1/GRIA1/CDH8/CDHR3/GRM3/SYN2/GRIK3/SLC1A2/RGS7BP
BP	GO:0050727	regulation of inflammatory response	63	0.4899449091166067	2.3672021855166343	5.739357000740578e-7	6.194710944600987e-6	3.4351262431574752e-6	418	tags=51%, list=21%, signal=41%	LGALS1/PLA2G2A/RPS19/TMSB4X/TNFAIP3/CARD16/ALOX5AP/FGR/GSTP1/S100A8/HLA-DRB1/S100A9/TNFRSF1B/IL6/NFKB1/PTGS2/PTPRC/C3/TLR2/IL1R1/NLRP3/CTSC/S100A12/HYAL2/ALOX5/BIRC3/TNFAIP6/CCL5/NKG7/RHBDF2/IL2RA/HCK
BP	GO:0019219	regulation of nucleobase-containing compound metabolic process	237	0.3065473117008412	1.910202355054486	5.808232645560291e-7	6.243252539178387e-6	3.462043803461538e-6	622	tags=45%, list=31%, signal=35%	TSPO/ACTB/S100A11/RPS13/RPL10/CHCHD2/RPS3/S100A10/PFN1/PTMA/RPL6/TMSB4X/LIF/NME2/TNFAIP3/CARD16/RPS14/VIM/SLC11A1/S100A8/CSF3/HLA-DRB1/S100A9/BMP6/PDK4/TNFRSF1B/ZC3HAV1/POU2F3/TFRC/RBPJ/HMOX1/IL6/NFKB1/IRF8/IL4I1/PTPRC/TLR2/HMGA1/ID1/BMP2/CD80/NLRP3/APOBEC3A/ZNF331/SGK1/S100A12/SFRP4/CXCL8/ELL2/HYAL2/HSPA8/EREG/RPS26/CYP1B1/PDGFB/IL1RAP/TRIM5/ZNF683/RBPJL/STAT4/CD74/IL7R/PRNP/TESC/SOX17/HMGB2/KLF…
BP	GO:0002683	negative regulation of immune system process	80	0.4413562271403465	2.259637393300113	6.17049467102399e-7	6.60546396750601e-6	3.6628993387959493e-6	621	tags=59%, list=31%, signal=42%	MIF/PLA2G2A/RPS19/PELI1/TNFAIP3/FGR/LAPTM5/HLA-DRB1/SAMSN1/LST1/TYROBP/APOD/HMOX1/IL4I1/PTPRC/CD80/ISG15/SERPING1/HSPA8/THBS1/KIR2DL4/TNFAIP6/CD74/IL7R/LRRC32/MNDA/FGL2/RHBDF2/PRNP/IL2RA/INHBA/HCK/C5AR2/KLRC1/CR1/XCL1/CD96/CD86/HAVCR2/RUNX3/FN1/LRFN5/PTGER4/UBASH3B/SPI1/CCL21/KLRK1
CC	GO:0032838	plasma membrane bounded cell projection cytoplasm	46	-0.540877	-2.43492	7.173109344250866e-7	7.647412900891127e-6	4.2406867702209206e-6	808	tags=91%, list=40%, signal=56%	SPAG16/ARC/PACRG/CALY/NETO1/DNAH6/DNAH7/CFAP70/AGBL4/CFAP45/DRC3/CFAP126/HYDIN/DNAH11/DNAH5/CFAP100/CFAP77/TMEM108/SPAG17/RSPH1/CFAP61/DNAH10/CFAP46/DNAI1/CFAP43/DNAH9/CFAP52/CFAP54/GRIK2/DNAAF1/CFAP73/DNAI2/CCDC39/EFHB/TEKT1/CFAP206/DNAH12/SAXO2/DNAH3/RP1/GRIK3/MAPT
BP	GO:0071216	cellular response to biotic stimulus	46	0.5304695839116134	2.367413009939404	8.03598551111508e-7	8.532517949200238e-6	4.731500241033098e-6	635	tags=74%, list=32%, signal=52%	MIF/TSPO/TNFAIP3/CARD16/CXCL2/VIM/GSTP1/CSF3/BMP6/TNFRSF1B/CD14/IL6/NFKB1/IRF8/TLR2/CD80/NLRP3/CXCL8/TRIM5/HMGB2/IRAK2/HCK/CD6/SERPINE1/MALT1/CXCL3/HSPA5/CD86/HAVCR2/CLEC7A/SPI1/KLRK1/NR1H4/KMO
CC	GO:0043025	neuronal cell body	68	-0.476054	-2.34053	8.225205146732104e-7	8.698071191604963e-6	4.823303763862508e-6	411	tags=47%, list=21%, signal=39%	APOE/DNER/SLC8A1/CACNA1A/SEZ6L/ZNF804A/GRIK2/PDE1C/STMN2/ITGA8/RTN1/GRIA4/CACNA1E/DSCAM/CACNA1B/GRIA2/MAST1/SLC8A3/GAP43/KCNIP4/BRINP3/SCN1A/ADCY8/NRXN1/GRIA1/KCNN2/BRINP1/GRIK3/KLHL14/PDE1A/RGS7BP/MAPT
BP	GO:0006508	proteolysis	140	0.3649901941650453	2.0975727594929885	8.508507123068375e-7	8.961379276392983e-6	4.969314856257252e-6	658	tags=56%, list=33%, signal=41%	PCSK6/PRELID1/UBA52/GAPDH/RPS3/S100A10/RPS27A/RPL11/RPL5/PELI1/TIMP1/RPS7/TNFAIP3/CARD16/SERPINA1/FCN1/SPSB1/C1R/CTRB1/CFH/LAPTM5/S100A8/S100A9/TNFRSF1B/CPB1/PLAUR/CTSB/CST3/ADAMTS18/ADAMTS1/SRGN/HTRA3/ISG15/NLRP3/SERPING1/CTSC/SERPINF1/CPA2/SERPINE2/CPA1/THBS1/THBD/BIRC3/CTSW/NRIP3/LCK/CPM/ADAMTS4/CFD/PRNP/RELN/FAM162A/MYRFL/AQP1/SLC30A8/CUZD1/SERPINE1/MALT1/CR1/HSPA5/CAV1/CTSS/CTSH/MMP1/ADAMTS5…
BP	GO:0034654	nucleobase-containing compound biosynthetic process	241	0.31187230774823205	1.9408038948317767	9.039362151166154e-7	9.482254593914054e-6	5.25815359120889e-6	641	tags=46%, list=32%, signal=36%	ACTB/ATP5F1E/RPL10/CHCHD2/RPS3/S100A10/PFN1/PTMA/RPL6/TMSB4X/LIF/NME2/APRT/TNFAIP3/CARD16/RPS14/SLC11A1/ACSL1/ATP5MF/ATP5MC3/ATP5MG/S100A8/CSF3/HLA-DRB1/S100A9/BMP6/PDK4/POU2F3/TFRC/RBPJ/HMOX1/UPP1/IL6/NFKB1/IRF8/IL4I1/PRKAG2/TLR2/HMGA1/ID1/BMP2/CD80/NLRP3/APOBEC3A/ZNF331/SGK1/S100A12/SFRP4/CXCL8/ELL2/HYAL2/HSPA8/EREG/CYP1B1/PDGFB/IL1RAP/TRIM5/ZNF683/RBPJL/STAT4/CD74/PRNP/TESC/SOX17/HMGB2/KLF2/IR…
CC	GO:0031967	organelle envelope	73	0.45302413733714747	2.2726968207021234	9.376113140707805e-7	9.757134471525413e-6	5.410581539783578e-6	329	tags=42%, list=16%, signal=37%	PRELID1/RAN/TSPO/UBA52/ATP5F1E/GAPDH/COX8A/CHCHD2/RPS3/RPS27A/PLA2G2A/NDUFA4/UQCRB/CLIC1/TUBB/ACSL1/ATP5MF/S100A6/COX7C/SLC25A5/ALOX5AP/ATP5MC3/FGR/ATP5MG/GCH1/BCL2A1/HMOX1/PTGS2/SLC25A44/ALOX5/LTC4S
CC	GO:0031975	envelope	73	0.45302413733714747	2.2726968207021234	9.376113140707805e-7	9.757134471525413e-6	5.410581539783578e-6	329	tags=42%, list=16%, signal=37%	PRELID1/RAN/TSPO/UBA52/ATP5F1E/GAPDH/COX8A/CHCHD2/RPS3/RPS27A/PLA2G2A/NDUFA4/UQCRB/CLIC1/TUBB/ACSL1/ATP5MF/S100A6/COX7C/SLC25A5/ALOX5AP/ATP5MC3/FGR/ATP5MG/GCH1/BCL2A1/HMOX1/PTGS2/SLC25A44/ALOX5/LTC4S
CC	GO:0005743	mitochondrial inner membrane	17	0.7497802384360749	2.591512560007521	9.44045101401022e-7	9.785102400235991e-6	5.426090474218072e-6	168	tags=65%, list=8%, signal=60%	ATP5F1E/COX8A/RPS3/NDUFA4/UQCRB/ATP5MF/COX7C/SLC25A5/ATP5MC3/FGR/ATP5MG
BP	GO:0034341	response to type II interferon	34	0.5909379748311456	2.4599960783788535	9.861919588308968e-7	1.0181554926744279e-5	5.645933577496626e-6	489	tags=62%, list=24%, signal=47%	GAPDH/ACTG1/RPL13A/VIM/SLC11A1/AIF1/GCH1/CALM1/IRF8/TLR2/IFITM3/HLA-DPA1/CD74/CCL5/IFITM1/CCL14/HCK/SLC30A8/TXK/KYNU/XCL1
BP	GO:2001233	regulation of apoptotic signaling pathway	53	0.5086736951763502	2.373693204009879	1.0355735114071694e-6	1.0649283511006009e-5	5.905301084526586e-6	528	tags=62%, list=26%, signal=47%	MIF/PRELID1/TPT1/RPS3/RPL11/RPS7/RPL26/TNFAIP3/SLC25A5/GSTP1/S100A8/S100A9/TNFRSF12A/PLAUR/HMOX1/HSPB1/PTGS2/PTPRC/CTSC/HYAL2/THBS1/G0S2/LCK/LTB/CD74/ICAM1/HMGB2/ACKR3/INHBA/SERPINE1/TRAF1/CAV1/CTSS
BP	GO:1902107	positive regulation of leukocyte differentiation	25	0.6550607830173683	2.494328977639068	1.0653567708668462e-6	1.086996830275079e-5	6.02767646674663e-6	523	tags=76%, list=26%, signal=57%	ACTB/LIF/HLA-DRB1/TYROBP/IL4I1/PTPRC/CD80/NLRP3/HLA-DRA/CD74/IL7R/TESC/IL2RA/PCK1/MALT1/CR1/CD86/IL2RG/RUNX3
BP	GO:1903708	positive regulation of hemopoiesis	25	0.6550607830173683	2.494328977639068	1.0653567708668462e-6	1.086996830275079e-5	6.02767646674663e-6	523	tags=76%, list=26%, signal=57%	ACTB/LIF/HLA-DRB1/TYROBP/IL4I1/PTPRC/CD80/NLRP3/HLA-DRA/CD74/IL7R/TESC/IL2RA/PCK1/MALT1/CR1/CD86/IL2RG/RUNX3
BP	GO:0007018	microtubule-based movement	49	-0.51919	-2.37222	1.200508132406437e-6	1.220127331457437e-5	6.765919271723356e-6	713	tags=82%, list=36%, signal=54%	CALY/NETO1/DNAH6/DNAH7/CFAP70/AGBL4/KIF6/CFAP45/HYDIN/DNAH11/DNAH5/CFAP100/KIF26B/CFAP157/TMEM108/SPAG17/CFAP61/DNAH10/ADCY3/CFAP46/DNAI1/CFAP43/DNAH9/CFAP52/CFAP54/AQP4/SPEF2/DNAAF1/CFAP73/DYNC1I1/DNAI2/CCDC39/TTC29/TEKT1/CFAP206/CFAP47/DNAH12/TUB/DNAH3/MAPT
BP	GO:0051250	negative regulation of lymphocyte activation	30	0.6199304963099812	2.4664158756554917	1.2294321948561095e-6	1.2446809662651775e-5	6.9020754798939485e-6	523	tags=77%, list=26%, signal=57%	PLA2G2A/PELI1/TNFAIP3/FGR/LAPTM5/HLA-DRB1/SAMSN1/LST1/TYROBP/IL4I1/CD80/CD74/LRRC32/MNDA/FGL2/PRNP/IL2RA/INHBA/CR1/XCL1/CD86/HAVCR2/RUNX3
BP	GO:0043065	positive regulation of apoptotic process	72	0.46387594413749605	2.3232225723389277	1.370076058460276e-6	1.381713770153761e-5	7.661957555136516e-6	425	tags=49%, list=21%, signal=40%	PRELID1/TSPO/RPS6/RPS3/RPL11/LGALS1/RPS7/RPL26/S100A8/S100A9/TNFRSF1B/TNFRSF12A/BCL2A1/HMOX1/IL6/RHOB/IRF8/PTGS2/PTPRC/BMP2/IGFBP3/CTSC/SFRP4/HYAL2/THBS1/G0S2/CYP1B1/LCK/LTB/MNDA/CCL5/PRNP/AKAP12/INHBA/FAM162A
BP	GO:1903706	regulation of hemopoiesis	46	0.5233095256413385	2.3354586517347733	1.3961350062018177e-6	1.4025787062304415e-5	7.777658981917818e-6	530	tags=65%, list=26%, signal=49%	PRELID1/ACTB/B2M/LIF/CSF3/HLA-DRB1/TYROBP/IL4I1/PTPRC/CD80/ISG15/NLRP3/HLA-DRA/ZNF683/TNFAIP6/CD74/IL7R/FGL2/TESC/HMGB2/IL2RA/INHBA/PCK1/MALT1/CR1/CD2/CD86/IL2RG/RUNX3/IKZF3
CC	GO:1904813	ficolin-1-rich granule lumen	20	0.7066356288452471	2.549142373291377	1.408655143356687e-6	1.4097345725853127e-5	7.817340097837474e-6	558	tags=95%, list=28%, signal=69%	MIF/FTH1/SRP14/NME2/EEF1A1/SERPINA1/FCN1/GSTP1/CTSB/CST3/HSPA8/ALOX5/TNFAIP6/MNDA/FGL2/CFD/CRISPLD2/CTSS/CTSH
BP	GO:0051247	positive regulation of protein metabolic process	146	0.35040424113096846	2.0215430872189675	1.4173399977309474e-6	1.413012242012685e-5	7.835515616222514e-6	425	tags=38%, list=21%, signal=33%	MIF/PRELID1/RPS4X/RPS2/RPS3/S100A10/AREG/OAZ1/RPL5/PELI1/LIF/RPL26/TNFAIP3/VIM/SLC11A1/HBEGF/LAPTM5/S100A8/CSF3/HLA-DRB1/S100A9/BMP6/TNFRSF1B/PLAUR/TFRC/CALM1/PIK3R5/IL6/ITGA2/PRKAG2/PTGS2/PTPRC/C3/BMP2/CD80/NLRP3/CTSC/S100A12/CD3E/THBS1/TNFRSF18/BIRC3/EREG/CYP1B1/PDGFB/PDGFD/LCP2/LCK/CD74/CCL5/PRNP/SOX17/KLF2/INHBA/RELN/FAM162A
BP	GO:0003341	cilium movement	34	-0.600121	-2.49232	1.4365162503761013e-6	1.4266845802214359e-5	7.911332241414911e-6	744	tags=88%, list=37%, signal=56%	DNAH6/DNAH7/CFAP70/CFAP45/HYDIN/DNAH11/DNAH5/CFAP100/CFAP157/SPAG17/CFAP61/DNAH10/ADCY3/CFAP46/DNAI1/CFAP43/DNAH9/CFAP52/CFAP54/AQP4/SPEF2/DNAAF1/CFAP73/DNAI2/CCDC39/TTC29/TEKT1/CFAP206/CFAP47/DNAH3
BP	GO:0070665	positive regulation of leukocyte proliferation	36	0.5876719018216975	2.4802333988328056	1.5013795603574283e-6	1.485455837747577e-5	8.237233951562286e-6	531	tags=64%, list=27%, signal=48%	MIF/RPS3/PELI1/GPR183/AIF1/TFRC/IL6/PTPRC/CD80/CSF2RA/CD3E/HLA-DPA1/TMIGD2/CD74/CCL5/IL2RA/CORO1A/HLA-DPB1/CD6/XCL1/CD86/HAVCR2/NFATC2
BP	GO:0002822	regulation of adaptive immune response based on somatic recombination of immune receptors built from immunoglobulin superfamily domains	30	0.6150191192633376	2.4468757846432334	1.543717812601781e-6	1.5215814817040953e-5	8.437559921112417e-6	588	tags=80%, list=29%, signal=57%	B2M/HLA-C/TNFAIP3/SLC11A1/HLA-DRB1/TNFRSF1B/TFRC/IL6/IL4I1/PTPRC/C3/CD80/IL1R1/NLRP3/HLA-DRA/IL7R/IL18R1/MALT1/KLRC1/CR1/XCL1/HAVCR2/CLEC7A/PLA2G4A
BP	GO:0031399	regulation of protein modification process	140	0.3581235215922807	2.0581104792256024	1.6361549313998923e-6	1.6066303311340296e-5	8.909177624084892e-6	381	tags=36%, list=19%, signal=32%	MIF/TSPO/ACTB/RPS2/RPS3/AREG/RPL11/RPL5/PELI1/LIF/RPS7/TNFAIP3/SLC11A1/HBEGF/FGR/GSTP1/LAPTM5/CSF3/HLA-DRB1/BMP6/SAMSN1/PLAUR/RGS2/TFRC/CALM1/PIK3R5/IL6/PRKAG2/HSPB1/PTGS2/PTPRC/C3/BMP2/CD80/ISG15/ITGB2/IGFBP3/S100A12/CD3E/GPRC5A/HYAL2/THBS1/TNFRSF18/BIRC3/EREG/PDGFB/PDGFD/LCP2/CD74/CCL5/PRNP
CC	GO:0044297	cell body	81	-0.434244	-2.23223	1.7098540718357904e-6	1.6727111743951627e-5	9.275612863575981e-6	384	tags=46%, list=19%, signal=38%	APOE/DNER/SLC8A1/CACNA1A/SEZ6L/ZNF804A/GRIK2/PDE1C/STMN2/RPE65/ITGA8/RTN1/GRIA4/CACNA1E/DSCAM/CACNG4/CACNA1B/GRIA2/MAST1/SLC8A3/GAP43/KCNIP4/BRINP3/SCN1A/ADCY8/NRXN1/GRIA1/KCNN2/RIT2/BRINP1/GRIK3/ACTA2/SLC1A2/KLHL14/PDE1A/RGS7BP/MAPT
BP	GO:0044093	positive regulation of molecular function	159	0.3378891641801438	1.9628411789535407	1.7616400206690759e-6	1.7169416917864277e-5	9.520882436923207e-6	511	tags=43%, list=26%, signal=35%	PRELID1/RAN/RPS2/RPS3/S100A10/RPL11/PFN1/NDUFA4/B2M/TMSB4X/CARD16/SLC11A1/FGR/LAPTM5/S100A8/CSF3/HLA-DRB1/S100A9/GNA13/PLAUR/TFRC/GCH1/CALM1/PIK3R5/IL6/STMN1/PRKAG2/PTPRC/TLR2/BMP2/ITGB2/NLRP3/SGK1/S100A12/RGS1/THBS1/EREG/PDGFB/IL1RAP/PDGFD/TRIM5/LCP2/LCK/SIPA1L1/CD74/CCL5/PRNP/TESC/CCL14/HMGB2/IRAK2/PLEK/RELN/ATP1B3/FAM162A/IL18R1/WNT2/GNA15/TXK/MALT1/CR1/XCL1/TRAF1/RASGRP3/SELE/CD86/RASGRF2/CAV1
BP	GO:0046631	alpha-beta T cell activation	34	0.5826752530533355	2.425599468183077	1.78236628466886e-6	1.7306842883104323e-5	9.59708866250969e-6	565	tags=71%, list=28%, signal=52%	RPL22/GPR183/HLA-DRB1/IL6/PTPRC/CD80/NLRP3/CD3E/HLA-DRA/CD3D/SEMA4A/ZNF683/STAT4/NKG7/IL2RA/IL18R1/MALT1/TRAC/XCL1/CD86/IL2RG/RUNX3/DOCK2/PTGER4
BP	GO:0071219	cellular response to molecule of bacterial origin	44	0.5330176836318012	2.34121	1.8563576496592296e-6	1.789227373029486e-5	9.921725095867547e-6	513	tags=64%, list=26%, signal=48%	MIF/TSPO/TNFAIP3/CARD16/CXCL2/VIM/GSTP1/CSF3/BMP6/TNFRSF1B/CD14/IL6/NFKB1/IRF8/TLR2/CD80/NLRP3/CXCL8/TRIM5/HMGB2/IRAK2/HCK/CD6/SERPINE1/MALT1/CXCL3/CD86/HAVCR2
BP	GO:0071222	cellular response to lipopolysaccharide	44	0.5330176836318012	2.34121	1.8563576496592296e-6	1.789227373029486e-5	9.921725095867547e-6	513	tags=64%, list=26%, signal=48%	MIF/TSPO/TNFAIP3/CARD16/CXCL2/VIM/GSTP1/CSF3/BMP6/TNFRSF1B/CD14/IL6/NFKB1/IRF8/TLR2/CD80/NLRP3/CXCL8/TRIM5/HMGB2/IRAK2/HCK/CD6/SERPINE1/MALT1/CXCL3/CD86/HAVCR2
BP	GO:0002709	regulation of T cell mediated immunity	18	0.7315957116262966	2.5707767392206113	1.8818293512630528e-6	1.8071096564334904e-5	1.0020886947902326e-5	489	tags=89%, list=24%, signal=68%	B2M/HLA-C/HLA-DRB1/TNFRSF1B/IL6/IL4I1/PTPRC/CD80/IL1R1/NLRP3/HLA-DRA/IL7R/IL18R1/MALT1/KLRC1/XCL1
BP	GO:0002695	negative regulation of leukocyte activation	36	0.5842130695543296	2.465635608324371	1.897302688249079e-6	1.8152947332258586e-5	1.006627529990643e-5	556	tags=72%, list=28%, signal=53%	PLA2G2A/PELI1/TNFAIP3/FGR/LAPTM5/HLA-DRB1/SAMSN1/LST1/TYROBP/IL4I1/PTPRC/CD80/CD74/LRRC32/MNDA/FGL2/PRNP/IL2RA/INHBA/CR1/XCL1/CD86/HAVCR2/RUNX3/FN1/LRFN5
BP	GO:0009611	response to wounding	98	0.39805964083480777	2.112040785417484	1.9056567061854637e-6	1.8166333272103764e-5	1.0073698147180939e-5	649	tags=54%, list=32%, signal=38%	TSPO/ACTB/S100A10/ACTG1/MYL12A/FCER1G/CLIC1/TIMP1/TNFAIP3/SLC11A1/SERPINA1/HBEGF/TYROBP/GNA13/TNFRSF12A/PLAUR/POU2F3/APOD/HMOX1/ADAMTS18/IL6/ITGA2/HSPB1/SERPING1/SERPINE2/THBS1/ALOX5/THBD/EREG/PDGFB/CXCR4/LCK/PHLDB2/NFATC1/PLEK/POU5F1/AQP1/TXK/SERPINE1/DUOX2/CAV1/FN1/SELP/VWF/PLPP3/UBASH3B/CLEC7A/PLA2G4A/CSRP1/PLAT/FAP/COMP/VCL
BP	GO:0051252	regulation of RNA metabolic process	223	0.31064175275330397	1.9206211934680633	1.9248088744876923e-6	1.828218465513401e-5	1.0137940713091157e-5	618	tags=45%, list=31%, signal=35%	ACTB/RPS13/RPL10/CHCHD2/RPS3/S100A10/PFN1/PTMA/RPL6/TMSB4X/LIF/NME2/TNFAIP3/CARD16/RPS14/VIM/SLC11A1/S100A8/CSF3/HLA-DRB1/S100A9/BMP6/TNFRSF1B/ZC3HAV1/POU2F3/TFRC/RBPJ/HMOX1/IL6/NFKB1/IRF8/IL4I1/TLR2/HMGA1/ID1/BMP2/CD80/NLRP3/APOBEC3A/ZNF331/SGK1/S100A12/SFRP4/CXCL8/ELL2/HYAL2/HSPA8/EREG/RPS26/CYP1B1/PDGFB/IL1RAP/TRIM5/ZNF683/RBPJL/STAT4/CD74/PRNP/TESC/SOX17/HMGB2/KLF2/IRAK2/NFATC1/INHBA/RELN/HCK…
CC	GO:0031090	organelle membrane	299	0.2882948028654944	1.8467886181470385	1.938883116389549e-6	1.8349140217425734e-5	1.0175069291197634e-5	542	tags=40%, list=27%, signal=34%	TSPO/UBA52/ATP5F1E/GAPDH/COX8A/INSIG1/RPS3/RPS27A/AREG/RPL27/PLA2G2A/NDUFA4/B2M/FCAR/UQCRB/FCER1G/CLIC1/HLA-C/EEF1A1/FPR1/SLC11A1/ACSL1/SERPINA1/ATP5MF/COX7C/HBEGF/SLC25A5/PLOD2/RPS29/PTGS1/ALOX5AP/ATP5MC3/FCGR2A/RPS28/FGR/ATP5MG/ITGAX/LAPTM5/HLA-DRB1/GPAT3/LST1/TNFRSF1B/TYROBP/PLAUR/ADGRE5/CYBA/TFRC/GCH1/SELL/BCL2A1/HMOX1/SGMS2/CD14/RHOB/PTGS2/PTPRC/TLR2/ITGB2/NLRP3/CTSC/IFITM3/SGK1/GPRC5A/SLC25…
MF	GO:0046873	metal ion transmembrane transporter activity	77	-0.435225	-2.19838	2.0978527572466165e-6	1.9781918418513223e-5	1.0969581584538647e-5	768	tags=60%, list=38%, signal=38%	KCNMA1/KCNE1/GRIN2B/SLC4A10/CACNA1C/SLC38A5/GRIK1/ASIC2/KCNB2/ATP2C2/KCNQ5/KCNMB2/SCN3B/ATP1A2/ATP2B2/SCN7A/RYR3/KCNH7/ABCC9/PKD1L3/KCNK13/KCNQ3/SLC8A1/CACNA1A/CACNA2D1/GRIK2/CACNA2D3/PKD2L1/TRPC6/CACNA1E/KCNIP1/CACNG4/CACNA1B/SCN2A/SLC8A3/KCNIP4/GRIN2A/HCN1/SLC9A2/SCN1A/KCNH5/KCNN2/SLC24A2/GRIK3/SCN3A/SLC1A2
BP	GO:0065009	regulation of molecular function	253	0.2972005363237218	1.8638673258846743	2.1412404066941746e-6	2.01184170585798e-5	1.115617871870952e-5	513	tags=39%, list=26%, signal=33%	PRELID1/RAN/ACTB/GAPDH/RPS2/RPS3/S100A10/RPL11/RPL5/PFN1/NDUFA4/B2M/TMSB4X/TIMP1/RPS7/TNFAIP3/CARD16/EEF1A1/SLC11A1/SERPINA1/ARHGAP15/FGR/GSTP1/LAPTM5/S100A8/CSF3/HLA-DRB1/S100A9/GNA13/PLAUR/RGS2/TFRC/GCH1/CALM1/HMOX1/PIK3R5/ANGPTL4/CST3/IL6/NFKB1/STMN1/PRKAG2/HSPB1/PTPRC/TLR2/ID1/BMP2/ITGB2/NLRP3/SERPING1/SGK1/S100A12/RGS1/SFRP4/SERPINF1/GPRC5A/HYAL2/SERPINE2/THBS1/BIRC3/EREG/CYP1B1/PDGFB/IL1RAP…
BP	GO:0001578	microtubule bundle formation	22	-0.663816	-2.45251	2.173427748309512e-6	2.021669007199215e-5	1.1210673627412429e-5	595	tags=91%, list=30%, signal=65%	HYDIN/TPPP3/DNAH5/CFAP100/CFAP157/SPAG17/RSPH1/CFAP46/DNAI1/NCKAP5/CFAP43/SPEF2/DNAAF1/CFAP73/DNAI2/CCDC39/CFAP206/CFAP47/DCX/RP1
CC	GO:0099568	cytoplasmic region	50	-0.528673	-2.43285	2.1729501512184548e-6	2.021669007199215e-5	1.1210673627412429e-5	713	tags=86%, list=36%, signal=57%	PACRG/CALY/NETO1/DNAH6/DNAH7/CFAP70/AGBL4/CFAP45/DRC3/CFAP126/HYDIN/DNAH11/DNAH5/CFAP100/CFAP77/TMEM108/SPAG17/RSPH1/CFAP61/DNAH10/CFAP46/DNAI1/CFAP43/DNAH9/CFAP52/CFAP54/RIMS2/ERC2/GRIK2/DNAAF1/CFAP73/DNAI2/CCDC39/EFHB/TEKT1/CFAP206/DNAH12/SAXO2/DNAH3/RP1/RIMS1/GRIK3/MAPT
BP	GO:0050790	regulation of catalytic activity	175	0.33287718393793364	1.9772633841258278	2.174919567469293e-6	2.021669007199215e-5	1.1210673627412429e-5	511	tags=43%, list=26%, signal=35%	PRELID1/ACTB/GAPDH/RPS2/RPS3/S100A10/RPL11/RPL5/NDUFA4/TMSB4X/TIMP1/RPS7/CARD16/EEF1A1/SLC11A1/SERPINA1/ARHGAP15/FGR/GSTP1/LAPTM5/S100A8/HLA-DRB1/S100A9/GNA13/PLAUR/RGS2/GCH1/CALM1/PIK3R5/ANGPTL4/CST3/NFKB1/STMN1/PRKAG2/HSPB1/PTPRC/BMP2/ITGB2/NLRP3/SERPING1/SGK1/S100A12/RGS1/SERPINF1/GPRC5A/HYAL2/SERPINE2/THBS1/BIRC3/EREG/PDGFB/PDGFD/LCP2/LCK/SIPA1L1/CD74/CCL5/PRNP/CCL14/HMGB2/PLEK/RELN/FAM162A/P…
CC	GO:0005929	cilium	81	-0.431176	-2.21646	2.3059354257103518e-6	2.135852245374269e-5	1.1843848995063249e-5	618	tags=60%, list=31%, signal=44%	DRC3/DLEC1/CFAP126/HYDIN/DNAH11/CRB1/DNAH5/CFAP100/CFAP157/CFAP77/TOGARAM2/FANK1/SPAG17/RSPH1/CFAP61/DNAH10/ADCY3/CFAP46/DNAI1/CFAP43/CETN2/DNAH9/CFAP52/TSGA10/IQUB/CFAP54/SNTN/SPEF2/CCDC178/DNAAF1/PKD2L1/CFAP73/DNAI2/CCDC39/ADGB/EFHB/TTC29/TEKT1/CFAP206/CFAP47/DNAH12/CABCOCO1/TUB/SAXO2/DNAH3/ERICH3/RP1/PCDH15/ACTA2
MF	GO:0004857	enzyme inhibitor activity	56	0.48070741189032495	2.2747083058553614	2.4497915657713586e-6	2.261079706641268e-5	1.2538267414920549e-5	383	tags=48%, list=19%, signal=40%	GAPDH/RPL11/OAZ1/RPL5/RPS20/TIMP1/RPS15/RPS7/CARD16/PPP1R14B/RPL37/SERPINA1/RGS2/ANGPTL4/CST3/PRKAG2/HSPB1/C3/SERPING1/SERPINF1/HYAL2/SERPINE2/THBS1/PI16/PI15/PRNP/TESC
BP	GO:0002456	T cell mediated immunity	23	0.6589313647480283	2.4646313062807637	2.534326310276384e-6	2.3308663107189842e-5	1.292525204944516e-5	489	tags=83%, list=24%, signal=63%	B2M/HLA-C/HLA-DRB1/TNFRSF1B/IL6/IL4I1/PTPRC/CD80/IL1R1/NLRP3/CTSC/HLA-DRA/IL7R/ICAM1/IL18R1/MALT1/KLRC1/CR1/XCL1
BP	GO:0045619	regulation of lymphocyte differentiation	29	0.6070267210036197	2.4270967007995448	2.5531757587892076e-6	2.339963186651723e-5	1.2975696561750508e-5	530	tags=76%, list=26%, signal=57%	PRELID1/ACTB/HLA-DRB1/IL4I1/PTPRC/CD80/NLRP3/HLA-DRA/ZNF683/CD74/IL7R/FGL2/IL2RA/INHBA/PCK1/MALT1/CR1/CD2/CD86/IL2RG/RUNX3/IKZF3
BP	GO:0010605	negative regulation of macromolecule metabolic process	211	0.31819514116410436	1.9365246612968092	2.6995977452528327e-6	2.4569161360977e-5	1.3624230689410959e-5	321	tags=28%, list=16%, signal=27%	MIF/RAN/TSPO/S100A11/GAPDH/RPS13/RPL10/RPS3/RPL11/RPL5/RPL13A/TMSB4X/TIMP1/RPS7/TNFAIP3/CARD16/RPS14/VIM/SLC11A1/SERPINA1/HBEGF/GSTP1/LAPTM5/HLA-DRB1/BMP6/SAMSN1/TYROBP/PLAUR/ZC3HAV1/RGS2/APOD/CALM1/RBPJ/CST3/IL6/NFKB1/SRGN/IRF8/PRKAG2/HSPB1/PTPRC/HMGA1/ID1/BMP2/ISG15/NLRP3/IGFBP3/APOBEC3A/SERPING1/CD3E/SERPINF1/GPRC5A/CXCL8/HYAL2/HSPA8/SERPINE2/THBS1/EREG/RPS26/PDGFB
MF	GO:0098772	molecular function regulator activity	248	0.2966113029499904	1.8634618955476985	2.6956520846144984e-6	2.4569161360977e-5	1.3624230689410959e-5	391	tags=33%, list=20%, signal=30%	MIF/RAN/GAPDH/AREG/EEF1B2/RPL11/OAZ1/RPL5/PFN1/RPS20/TIMP1/LIF/RPS15/RPS7/RETN/RPLP1/ARHGDIB/CARD16/CXCL2/PPP1R14B/ACSL1/RPL37/SERPINA1/HBEGF/ARHGAP15/ALOX5AP/GSTP1/CSF3/BMP6/GNA13/S100A4/RGS2/CALM1/PIK3R5/ANGPTL4/CST3/PPP1R3B/IL6/TNFSF14/PRKAG2/HSPB1/PCOLCE2/C3/HMGA1/RCAN2/ID1/BMP2/CD80/NLRP3/IGFBP3/SERPING1/CTSC/SGK1/RGS1/SERPINF1/GPRC5A/CXCL8/HYAL2/CXCL14/SERPINE2/THBS1/CYTH4/BIRC3/EREG/PI16/P…
BP	GO:0016032	viral process	49	0.5016442036778436	2.2902424970594066	2.775321530111943e-6	2.5170624432820817e-5	1.3957757402902171e-5	514	tags=59%, list=26%, signal=45%	CFL1/RAN/RPSA/LGALS1/EEF1A1/FCN1/HLA-DRB1/ZC3HAV1/POU2F3/TFRC/CTSB/ITGA2/CD80/ISG15/APOBEC3A/IFITM3/CXCL8/HYAL2/HSPA8/TRIM5/CXCR4/CD74/ICAM1/CCL5/IFITM1/CR1/CD86/CAV1/CLEC5A
BP	GO:2001141	regulation of RNA biosynthetic process	209	0.31574372262610034	1.9181949008307444	2.874522243008795e-6	2.5980111068300944e-5	1.440663852260099e-5	618	tags=45%, list=31%, signal=35%	ACTB/RPL10/CHCHD2/RPS3/S100A10/PFN1/PTMA/RPL6/TMSB4X/LIF/NME2/TNFAIP3/CARD16/RPS14/SLC11A1/S100A8/CSF3/HLA-DRB1/S100A9/BMP6/POU2F3/TFRC/RBPJ/HMOX1/IL6/NFKB1/IRF8/IL4I1/TLR2/HMGA1/ID1/BMP2/CD80/NLRP3/APOBEC3A/ZNF331/SGK1/S100A12/SFRP4/CXCL8/ELL2/HYAL2/HSPA8/EREG/CYP1B1/PDGFB/IL1RAP/TRIM5/ZNF683/RBPJL/STAT4/CD74/PRNP/TESC/SOX17/HMGB2/KLF2/IRAK2/NFATC1/INHBA/RELN/HCK/PCK1/IL18R1/POU5F1/EFEMP1/MYRFL/…
BP	GO:0006355	regulation of DNA-templated transcription	207	0.3093796490605177	1.8790686980838964	3.105737872590509e-6	2.7973059735194514e-5	1.5511779719363122e-5	618	tags=44%, list=31%, signal=34%	ACTB/RPL10/CHCHD2/RPS3/S100A10/PFN1/PTMA/RPL6/TMSB4X/LIF/NME2/TNFAIP3/CARD16/RPS14/SLC11A1/S100A8/CSF3/HLA-DRB1/S100A9/BMP6/POU2F3/TFRC/RBPJ/HMOX1/IL6/NFKB1/IRF8/IL4I1/TLR2/HMGA1/ID1/BMP2/CD80/NLRP3/ZNF331/SGK1/S100A12/SFRP4/ELL2/HYAL2/HSPA8/EREG/CYP1B1/PDGFB/IL1RAP/TRIM5/ZNF683/RBPJL/STAT4/CD74/PRNP/TESC/SOX17/HMGB2/KLF2/IRAK2/NFATC1/INHBA/RELN/HCK/PCK1/IL18R1/POU5F1/EFEMP1/MYRFL/COL1A1/WNT2/BAC…
CC	GO:0005791	rough endoplasmic reticulum	10	0.8277204917763841	2.45211	3.2225998863678224e-6	2.8925879392414955e-5	1.6040142679117828e-5	314	tags=90%, list=16%, signal=76%	RPL18/RPL27/RPL6/RPS21/RPS23/PLOD2/RPS29/RPS28/RPS26
CC	GO:0043197	dendritic spine	33	-0.579761	-2.39501	3.5649421660595026e-6	3.178030354180007e-5	1.7622994145851898e-5	529	tags=70%, list=26%, signal=52%	ATP1A2/ATP2B2/ACTN2/GRID2/FRMPD4/PDE4B/ZNF804A/ANKS1B/TENM2/ITGA8/GRIA4/PTPRO/GRIA2/SLC8A3/RPH3A/GRIN2A/GRIA1/KCNN2/GRM3/GRM5/SHISA9/RGS7BP/MAPT
CC	GO:0044309	neuron spine	33	-0.579761	-2.39501	3.5649421660595026e-6	3.178030354180007e-5	1.7622994145851898e-5	529	tags=70%, list=26%, signal=52%	ATP1A2/ATP2B2/ACTN2/GRID2/FRMPD4/PDE4B/ZNF804A/ANKS1B/TENM2/ITGA8/GRIA4/PTPRO/GRIA2/SLC8A3/RPH3A/GRIN2A/GRIA1/KCNN2/GRM3/GRM5/SHISA9/RGS7BP/MAPT
BP	GO:0044782	cilium organization	35	-0.574532	-2.39703	3.735217269314195e-6	3.318499152193428e-5	1.8401929690570468e-5	600	tags=77%, list=30%, signal=55%	CFAP126/HYDIN/DNAH5/CFAP100/CFAP157/SPAG17/RSPH1/CFAP61/CFAP46/DNAI1/CFAP43/IQUB/CFAP54/SPEF2/DNAAF1/CFAP73/DNAI2/CCDC39/TTC29/TEKT1/CFAP206/CFAP47/TUB/DCX/ERICH3/RP1/RFX4
BP	GO:0070664	negative regulation of leukocyte proliferation	22	0.6510415496260226	2.414271905798224	3.7725466105737663e-6	3.33520607178505e-5	1.849457384853804e-5	513	tags=77%, list=26%, signal=58%	PLA2G2A/PELI1/TNFAIP3/GSTP1/HLA-DRB1/LST1/TYROBP/IL4I1/CD80/LRRC32/MNDA/PRNP/IL2RA/CR1/XCL1/CD86/HAVCR2
CC	GO:0034702	monoatomic ion channel complex	65	-0.464228	-2.26179	3.7795597138146048e-6	3.33520607178505e-5	1.849457384853804e-5	581	tags=57%, list=29%, signal=42%	CNTNAP2/KCNQ5/KCNMB2/SCN3B/SCN7A/RYR3/ABCC9/GRID2/PKD1L3/OLFM3/KCNQ3/CACNA1A/PDE4B/CACNA2D1/GRIK2/DPP6/CACNA2D3/PKD2L1/TRPC6/GABRB2/GRIA4/CACNA1E/KCNIP1/CACNG4/CACNA1B/SCN2A/GRIA2/GLRA2/KCNIP4/GRIN2A/HCN1/SCN1A/GRIA1/VWC2/GRIK3/SCN3A/SHISA9
BP	GO:0097193	intrinsic apoptotic signaling pathway	30	0.6012094729272088	2.391933607797033	3.995559471749628e-6	3.503358214417471e-5	1.9427020645758207e-5	404	tags=67%, list=20%, signal=54%	MIF/TPT1/RPS3/RPL11/RPS7/RPL26/S100A8/S100A9/TNFRSF1B/PLAUR/BCL2A1/HSPB1/PTGS2/CRIP1/ERO1A/CYP1B1/DDIT4/LCK/CD74/ACKR3
BP	GO:0051172	negative regulation of nitrogen compound metabolic process	166	0.33129655174497086	1.9399285444623056	3.9969400761730725e-6	3.503358214417471e-5	1.9427020645758207e-5	321	tags=30%, list=16%, signal=28%	MIF/TSPO/S100A11/GAPDH/RPS13/RPL10/RPS3/RPL11/RPL5/RPL13A/TIMP1/RPS7/TNFAIP3/CARD16/RPS14/SLC11A1/SERPINA1/HBEGF/GSTP1/BMP6/SAMSN1/PLAUR/RGS2/APOD/CALM1/RBPJ/CST3/IL6/NFKB1/IRF8/PRKAG2/HSPB1/PTPRC/HMGA1/ID1/BMP2/ISG15/ITGB2/IGFBP3/APOBEC3A/SERPING1/SERPINF1/GPRC5A/HYAL2/HSPA8/SERPINE2/THBS1/EREG/RPS26/PDGFB
BP	GO:0002705	positive regulation of leukocyte mediated immunity	24	0.6413028143970341	2.409563784998339	4.1539326108867246e-6	3.628786615262918e-5	2.012255332716118e-5	621	tags=83%, list=31%, signal=58%	B2M/HLA-C/HLA-DRB1/TYROBP/TFRC/IL6/PTPRC/C3/IL1R1/ITGB2/NLRP3/HLA-DRA/KIR2DL4/IL18R1/MALT1/KLRC1/XCL1/CLEC7A/SPI1/KLRK1
BP	GO:0030099	myeloid cell differentiation	41	0.545418	2.356181529506252	4.34008763747355e-6	3.778769636360304e-5	2.0954247681275808e-5	414	tags=54%, list=21%, signal=43%	RPS6/RPS19/B2M/LIF/RPS14/GPR183/SLC25A5/CSF3/HLA-DRB1/TYROBP/TFRC/RBPJ/IRF8/TLR2/BMP2/ISG15/TNFAIP6/CD74/TESC/HMGB2/KLF2/INHBA
BP	GO:0042742	defense response to bacterium	44	0.5221949584386211	2.293669676228813	4.395968594179218e-6	3.814707630563494e-5	2.1153533084772176e-5	631	tags=75%, list=32%, signal=52%	PLA2G2A/RPS19/FAU/FCER1G/TREM1/RPL30/SLC11A1/RPL39/FGR/S100A8/S100A9/CYBA/RBPJ/IL6/IRF8/TLR2/ISG15/S100A12/RNASE6/IL7R/CFP/HMGB2/AQP1/CLEC4E/SERPINE1/RNASE1/HAVCR2/SELP/ADAMTS5/LYZ/MPEG1/KLRK1/NR1H4
CC	GO:0019866	organelle inner membrane	21	0.6727223397592972	2.477300079206469	4.549272270019796e-6	3.934668599103214e-5	2.1818747450495784e-5	241	tags=57%, list=12%, signal=51%	ATP5F1E/COX8A/RPS3/NDUFA4/UQCRB/ATP5MF/COX7C/SLC25A5/ATP5MC3/FGR/ATP5MG/PTGS2
CC	GO:0001726	ruffle	22	0.6488236419597267	2.406047189308979	4.5783101781263055e-6	3.946714912629013e-5	2.188554735140454e-5	456	tags=77%, list=23%, signal=60%	CFL1/S100A11/RPS3/SH3BGRL3/NME2/EEF1A1/BMX/S100A6/AIF1/FGR/SAMSN1/CAPG/ADGRE2/TESC/PLEK/PODXL/LCP1
BP	GO:0031324	negative regulation of cellular metabolic process	198	0.3158101169080269	1.9203082865412089	4.694850624317102e-6	4.033865075893511e-5	2.2368817379017772e-5	324	tags=28%, list=16%, signal=26%	MIF/RAN/TSPO/S100A11/GAPDH/RPS13/INSIG1/RPL10/RPS3/RPL13A/TMSB4X/TIMP1/TNFAIP3/CARD16/RPS14/VIM/SLC11A1/HBEGF/GSTP1/LAPTM5/HLA-DRB1/BMP6/SAMSN1/TYROBP/ZC3HAV1/RGS2/APOD/CALM1/RBPJ/HMOX1/IL6/NFKB1/SRGN/IRF8/PRKAG2/HSPB1/PTPRC/HMGA1/ID1/BMP2/ITGB2/NLRP3/IGFBP3/APOBEC3A/CD3E/SERPINF1/GPRC5A/CXCL8/HYAL2/HSPA8/SERPINE2/THBS1/EREG/RPS26/PDGFB/DDIT4
BP	GO:0032774	RNA biosynthetic process	211	0.31339007609446123	1.907281200908139	4.8793781943749736e-6	4.1786674897401416e-5	2.317178393601368e-5	618	tags=45%, list=31%, signal=34%	ACTB/RPL10/CHCHD2/RPS3/S100A10/PFN1/PTMA/RPL6/TMSB4X/LIF/NME2/TNFAIP3/CARD16/RPS14/SLC11A1/S100A8/CSF3/HLA-DRB1/S100A9/BMP6/POU2F3/TFRC/RBPJ/HMOX1/IL6/NFKB1/IRF8/IL4I1/TLR2/HMGA1/ID1/BMP2/CD80/NLRP3/APOBEC3A/ZNF331/SGK1/S100A12/SFRP4/CXCL8/ELL2/HYAL2/HSPA8/EREG/CYP1B1/PDGFB/IL1RAP/TRIM5/ZNF683/RBPJL/STAT4/CD74/PRNP/TESC/SOX17/HMGB2/KLF2/IRAK2/NFATC1/INHBA/RELN/HCK/PCK1/IL18R1/POU5F1/EFEMP1/MYRFL/…
BP	GO:0007596	blood coagulation	46	0.5058349115094061	2.2574718451500235	5.050053373470375e-6	4.296657788763719e-5	2.3826070433379857e-5	649	tags=67%, list=32%, signal=47%	ACTB/ACTG1/MYL12A/FCER1G/CLIC1/SERPINA1/GNA13/PLAUR/ADAMTS18/IL6/ITGA2/HSPB1/SERPING1/SERPINE2/THBS1/THBD/PDGFB/LCK/PLEK/TXK/SERPINE1/CAV1/SELP/VWF/UBASH3B/PLA2G4A/CSRP1/PLAT/FAP/COMP/VCL
BP	GO:0007599	hemostasis	46	0.5058349115094061	2.2574718451500235	5.050053373470375e-6	4.296657788763719e-5	2.3826070433379857e-5	649	tags=67%, list=32%, signal=47%	ACTB/ACTG1/MYL12A/FCER1G/CLIC1/SERPINA1/GNA13/PLAUR/ADAMTS18/IL6/ITGA2/HSPB1/SERPING1/SERPINE2/THBS1/THBD/PDGFB/LCK/PLEK/TXK/SERPINE1/CAV1/SELP/VWF/UBASH3B/PLA2G4A/CSRP1/PLAT/FAP/COMP/VCL
BP	GO:0006091	generation of precursor metabolites and energy	29	0.5918372014517734	2.3663639002235444	5.131567403812226e-6	4.3518357333628364e-5	2.4132046300907802e-5	369	tags=52%, list=18%, signal=43%	PRELID1/ATP5F1E/GAPDH/COX8A/CHCHD2/NDUFA4/UQCRB/ATP5MF/COX7C/ATP5MG/CYBA/PPP1R3B/PRKAG2/DDIT4/NCF2
BP	GO:0009057	macromolecule catabolic process	75	0.42558045607357364	2.1492191479437963	5.149290230154291e-6	4.352733359599679e-5	2.4137023868820656e-5	310	tags=39%, list=16%, signal=34%	UBA52/RPS27A/RPL11/OAZ1/RPL5/PELI1/TIMP1/RPS7/TNFAIP3/EEF1A1/VIM/SLC11A1/SPSB1/LAPTM5/TNFRSF1B/ZC3HAV1/CTSB/CST3/PPP1R3B/IL6/ISG15/CTSC/RNASE6/HYAL2/CPA2/HSPA8/SERPINE2/CPA1/CTSW
BP	GO:0045580	regulation of T cell differentiation	26	0.6222083912296545	2.4006549019056207	5.248741199916162e-6	4.422487746510005e-5	2.452382985088163e-5	523	tags=77%, list=26%, signal=58%	PRELID1/ACTB/HLA-DRB1/IL4I1/PTPRC/CD80/NLRP3/HLA-DRA/ZNF683/CD74/IL7R/FGL2/IL2RA/PCK1/MALT1/CR1/CD2/CD86/IL2RG/RUNX3
BP	GO:0120036	plasma membrane bounded cell projection organization	201	-0.322233	-1.91777	5.275368624071681e-6	4.4306311402171165e-5	2.456898705947752e-5	532	tags=41%, list=27%, signal=34%	DCLK1/GFAP/CFAP157/UNC5B/ACTN2/TMEM108/SPAG17/RSPH1/CFAP61/CFAP46/DNAI1/TENM1/DCC/CFAP43/LHX9/GRID2/PLP1/IQUB/APOE/CFAP54/LRRC4C/SEMA3D/SEMA5A/RIMS2/ARHGEF4/ATP8A2/FSTL4/ZNF804A/PAK3/UNC5D/SPEF2/TENM2/HECW1/DNAAF1/PTPRD/CFAP73/CDH2/STMN2/DNAI2/TNR/CCDC39/POSTN/SYT1/DSCAM/EPHA3/TTC29/SLIT1/TEKT1/NCAM1/CFAP206/CFAP47/PTPRO/LRP2/GAP43/ADGRV1/SEMA3A/CNTN1/NRXN3/IL1RAPL1/EPHA7/TUB/NTN1/DCX/NMNAT2/ERIC…
BP	GO:0002708	positive regulation of lymphocyte mediated immunity	19	0.6829161264164978	2.4360143244800736	5.321461391834477e-6	4.455018319061428e-5	2.4704220226600007e-5	489	tags=79%, list=24%, signal=60%	B2M/HLA-C/HLA-DRB1/TFRC/IL6/PTPRC/C3/IL1R1/NLRP3/HLA-DRA/KIR2DL4/IL18R1/MALT1/KLRC1/XCL1
BP	GO:0030030	cell projection organization	206	-0.31831	-1.90312	5.544123473142814e-6	4.626597607619498e-5	2.5655671427760254e-5	532	tags=41%, list=27%, signal=34%	DCLK1/GFAP/CFAP157/UNC5B/ACTN2/TMEM108/SPAG17/RSPH1/CFAP61/CFAP46/DNAI1/TENM1/DCC/CFAP43/DNAH9/LHX9/GRID2/PLP1/IQUB/APOE/CFAP54/LRRC4C/SEMA3D/SEMA5A/RIMS2/ARHGEF4/ATP8A2/FSTL4/ZNF804A/PAK3/UNC5D/SPEF2/TENM2/HECW1/DNAAF1/PTPRD/CFAP73/CDH2/STMN2/DNAI2/TNR/ITGA8/CCDC39/POSTN/SYT1/DSCAM/EPHA3/TTC29/SLIT1/TEKT1/NCAM1/CFAP206/CFAP47/PTPRO/LRP2/GAP43/ADGRV1/SEMA3A/CNTN1/NRXN3/IL1RAPL1/EPHA7/TUB/NTN1/DCX…
BP	GO:0045582	positive regulation of T cell differentiation	19	0.6815161490379678	2.431020497542727	5.821457291231328e-6	4.8425625620051686e-5	2.6853252540175355e-5	523	tags=84%, list=26%, signal=63%	ACTB/HLA-DRB1/IL4I1/PTPRC/CD80/NLRP3/HLA-DRA/CD74/IL7R/IL2RA/PCK1/MALT1/CR1/CD86/IL2RG/RUNX3
BP	GO:0071396	cellular response to lipid	90	0.39576080630785015	2.07505	6.256323185799813e-6	5.187782908352099e-5	2.8767587982157206e-5	513	tags=50%, list=26%, signal=39%	MIF/RAN/TSPO/INSIG1/TNFAIP3/CARD16/CXCL2/VIM/GSTP1/CSF3/BMP6/PDK4/TNFRSF1B/CD14/IL6/NFKB1/ITGA2/IRF8/TLR2/CD80/NLRP3/SGK1/SERPINF1/CXCL8/HSPA8/CYP1B1/DDIT4/TRIM5/FBXO32/TESC/HMGB2/IRAK2/INHBA/HCK/PCK1/COL1A1/PDE3A/WNT2/AQP1/CD6/SERPINE1/MALT1/CXCL3/CD86/HAVCR2
BP	GO:0002821	positive regulation of adaptive immune response	19	0.6780859645748758	2.4187847658555173	7.035735076987131e-6	5.815613930724806e-5	3.2249072171666534e-5	588	tags=84%, list=29%, signal=60%	B2M/HLA-C/SLC11A1/HLA-DRB1/TFRC/IL6/PTPRC/C3/IL1R1/NLRP3/HLA-DRA/IL18R1/MALT1/XCL1/CLEC7A/PLA2G4A
BP	GO:0043412	macromolecule modification	229	0.29221133368469643	1.8147678769683249	7.38862739018811e-6	6.0880425057322856e-5	3.3759758555201196e-5	437	tags=34%, list=22%, signal=30%	MIF/TSPO/ACTB/UBA52/GAPDH/RPS2/RPS3/RPS27A/AREG/RPL11/RPL5/PELI1/LIF/RPS7/TNFAIP3/BMX/SLC11A1/HBEGF/SPSB1/PLOD2/FGR/GSTP1/LAPTM5/S100A8/CSF3/HLA-DRB1/S100A9/BMP6/PDK4/SAMSN1/PLAUR/RGS2/TFRC/CALM1/PIK3R5/IL6/PRKAG2/HSPB1/PTGS2/PTPRC/C3/HCST/TLR2/BMP2/CD80/ISG15/ITGB2/IGFBP3/APOBEC3A/SGK1/S100A12/CD3E/GPRC5A/HYAL2/ERO1A/THBS1/TNFRSF18/BIRC3/EREG/CYP1B1/PDGFB/PDGFD/TRIM5/LCP2/LCK/CD74/FBXO32/DUSP2/C…
BP	GO:0010647	positive regulation of cell communication	245	0.28805168170839013	1.8055592157959497	7.672020106274436e-6	6.301671860876988e-5	3.494438817025364e-5	417	tags=33%, list=21%, signal=30%	MIF/GAPDH/RPS3/RPL11/LGALS1/PLA2G2A/RPS12/PELI1/RPS20/LIF/RPS15/RPS7/RPL26/RETN/TNFAIP3/CARD16/GPR183/RPL37/HBEGF/FGR/LAPTM5/S100A8/CSF3/HLA-DRB1/S100A9/BMP6/TYROBP/S100A4/TNFRSF12A/PLAUR/CYBA/P2RY8/TFRC/CALM1/RBPJ/HMOX1/PIK3R5/CD14/IL6/TNFSF14/NFKB1/ITGA2/PTGS2/PTPRC/C3/HCST/TLR2/BMP2/CD80/IL1R1/NLRP3/IGFBP3/CTSC/S100A12/CD3E/SFRP4/IGFBP6/HYAL2/SERPINE2/THBS1/BIRC3/FABP5/G0S2/CYP1B1/PDGFB/PDGFD/…
BP	GO:0007166	cell surface receptor signaling pathway	392	0.25849489245078416	1.7263497519660362	7.8729089059197e-6	6.446406916069673e-5	3.574698120622177e-5	524	tags=37%, list=26%, signal=34%	PCSK6/MIF/RPS3/AREG/RPS12/FCER1G/PELI1/TMSB4X/TIMP1/LIF/NME2/TNFAIP3/CARD16/CXCL2/VIM/FPR1/BMX/ACSL1/FCN1/HBEGF/FCGR2A/FGR/GSTP1/ITGAX/LAPTM5/CSF3/HLA-DRB1/BMP6/PDK4/TNFRSF1B/TYROBP/TNFRSF12A/PLAUR/ADGRE5/CYBA/P2RY8/APOD/CALM1/BCL2A1/RBPJ/HMOX1/CD14/ADAMTS1/IL6/NFKB1/ITGA2/STMN1/HSPB1/HTRA3/PTPRC/TLR2/ID1/BMP2/CD80/IL1R1/ISG15/ITGB2/CSF2RA/IGFBP3/IFITM3/CD3E/SFRP4/GPRC5A/CXCL8/IGFBP6/HYAL2/SH2D6/…
BP	GO:0050777	negative regulation of immune response	30	0.5892165665474269	2.3442193965001046	8.180680192966446e-6	6.677480207508862e-5	3.702834192605865e-5	513	tags=67%, list=26%, signal=50%	RPS19/TNFAIP3/FGR/HLA-DRB1/SAMSN1/IL4I1/PTPRC/CD80/ISG15/SERPING1/KIR2DL4/IL7R/FGL2/RHBDF2/HCK/KLRC1/CR1/XCL1/CD96/HAVCR2
CC	GO:0042734	presynaptic membrane	39	-0.544579	-2.33376	8.322082879403272e-6	6.771738467601666e-5	3.755102817530383e-5	373	tags=56%, list=19%, signal=47%	RIMS2/ERC2/GRIK2/PTPRD/GPR158/GAD2/SYT1/SNAP91/SCN2A/CNTN1/CDH10/NRXN3/GRIN2A/HCN1/ADCY8/RIMS1/NRXN1/GRIA1/GRM3/GRIK3/SLC1A2/RGS7BP
BP	GO:0031341	regulation of cell killing	21	0.6622828459403137	2.4388566422397457	8.41201276677044e-6	6.823657561119375e-5	3.783893287700596e-5	621	tags=90%, list=31%, signal=63%	B2M/HLA-C/CFH/HLA-DRB1/TYROBP/PTPRC/HLA-DRA/KIR2DL4/IL7R/ICAM1/KLRB1/NCR1/KLRC1/CR1/XCL1/HAVCR2/CLEC7A/SPI1/KLRK1
BP	GO:0002833	positive regulation of response to biotic stimulus	41	0.5371115849677408	2.320298183125228	8.576436987603482e-6	6.935496412266345e-5	3.8459108016758656e-5	631	tags=80%, list=32%, signal=56%	MIF/RPS19/PELI1/TNFAIP3/FCN1/HLA-DRB1/BMP6/TYROBP/CYBA/CD14/TLR2/NLRP3/HSPA8/BIRC3/EREG/TRIM5/KIR2DL4/MNDA/CCL5/HMGB2/IRAK2/HCK/CLEC4E/TXK/KLRC1/CAV1/HAVCR2/CTSS/PYHIN1/CLEC7A/SPI1/KLRK1/NR1H4
BP	GO:0016477	cell migration	260	0.2821335859828328	1.7790062958870079	8.629962400360485e-6	6.957241293130119e-5	3.8579688963274944e-5	624	tags=43%, list=31%, signal=34%	MIF/TSPO/S100A11/ACTG1/RPS19/PFN1/TMSB10/FCER1G/RPL13A/TMSB4X/TREM1/TIMP1/TNFAIP3/ARHGDIB/CXCL2/GPR183/HBEGF/AIF1/FGR/ITGAX/S100A8/S100A9/GNA13/HAS1/APOD/SELL/HMOX1/ADAMTS1/IL6/TNFSF14/RHOB/ITGA2/STMN1/HSPB1/PTGS2/PTPRC/ID1/BMP2/IL1R1/ITGB2/IGFBP3/SGK1/S100A12/SERPINF1/CXCL8/IGFBP6/HYAL2/MCTP1/CXCL14/SERPINE2/THBS1/TNFRSF18/ALOX5/CYP1B1/PDGFB/DDIT4/PDGFD/SEMA4A/CXCR4/TNFAIP6/LCK/ADGRE2/CD74/ICAM1…
BP	GO:0006351	DNA-templated transcription	209	0.30701557519057865	1.8651699736357779	9.40017010597941e-6	7.554844405174838e-5	4.1893551630211074e-5	618	tags=44%, list=31%, signal=34%	ACTB/RPL10/CHCHD2/RPS3/S100A10/PFN1/PTMA/RPL6/TMSB4X/LIF/NME2/TNFAIP3/CARD16/RPS14/SLC11A1/S100A8/CSF3/HLA-DRB1/S100A9/BMP6/POU2F3/TFRC/RBPJ/HMOX1/IL6/NFKB1/IRF8/IL4I1/TLR2/HMGA1/ID1/BMP2/CD80/NLRP3/ZNF331/SGK1/S100A12/SFRP4/ELL2/HYAL2/HSPA8/EREG/CYP1B1/PDGFB/IL1RAP/TRIM5/ZNF683/RBPJL/STAT4/CD74/PRNP/TESC/SOX17/HMGB2/KLF2/IRAK2/NFATC1/INHBA/RELN/HCK/PCK1/IL18R1/POU5F1/EFEMP1/MYRFL/COL1A1/WNT2/BAC…
BP	GO:0048666	neuron development	170	-0.329929	-1.9162	9.771232410180976e-6	7.828975170365862e-5	4.341367709528261e-5	447	tags=37%, list=22%, signal=31%	DCC/LHX9/GRID2/PLP1/OLFM3/DCLK2/KCNQ3/APOE/LRRC4C/SEMA3D/SEMA5A/RIMS2/ATP8A2/FSTL4/ZNF804A/PAK3/UNC5D/TENM2/HECW1/PTPRD/CDH2/STMN2/TNR/GABRB2/POSTN/SYT1/DSCAM/EPHA3/SLIT1/RNF220/NCAM1/PTPRO/LRP2/GAP43/ADGRV1/SEMA3A/CNTN1/NRXN3/IL1RAPL1/EPHA7/HCN1/NTN1/SRRM4/NMNAT2/NTM/OPCML/GRM7/RP1/CTNNA2/KIRREL3/RIMS1/NRXN1/RIT2/BRINP1/FUT9/NTRK3/PTPRZ1/SEMA5B/NFASC/ALK/PTN/CSMD3/MAPT
BP	GO:1902105	regulation of leukocyte differentiation	40	0.5288404639621402	2.2678137945843666	1.0149982503007184e-5	8.107570121668124e-5	4.495855761834181e-5	530	tags=65%, list=26%, signal=49%	PRELID1/ACTB/LIF/HLA-DRB1/TYROBP/IL4I1/PTPRC/CD80/NLRP3/HLA-DRA/ZNF683/TNFAIP6/CD74/IL7R/FGL2/TESC/IL2RA/INHBA/PCK1/MALT1/CR1/CD2/CD86/IL2RG/RUNX3/IKZF3
BP	GO:0036211	protein modification process	222	0.29373469000594843	1.80752	1.0231269812756245e-5	8.147584375280278e-5	4.518044692667713e-5	524	tags=39%, list=26%, signal=33%	MIF/TSPO/ACTB/UBA52/GAPDH/RPS2/RPS3/RPS27A/AREG/RPL11/RPL5/PELI1/LIF/RPS7/TNFAIP3/BMX/SLC11A1/HBEGF/SPSB1/PLOD2/FGR/GSTP1/LAPTM5/S100A8/CSF3/HLA-DRB1/S100A9/BMP6/PDK4/SAMSN1/PLAUR/RGS2/TFRC/CALM1/PIK3R5/IL6/PRKAG2/HSPB1/PTGS2/PTPRC/C3/HCST/TLR2/BMP2/CD80/ISG15/ITGB2/IGFBP3/SGK1/S100A12/CD3E/GPRC5A/HYAL2/ERO1A/THBS1/TNFRSF18/BIRC3/EREG/PDGFB/PDGFD/TRIM5/LCP2/LCK/CD74/FBXO32/DUSP2/CCL5/PRNP/IRAK2/I…
BP	GO:1901700	response to oxygen-containing compound	237	0.2855274319676121	1.7792202122113585	1.0556886033194554e-5	8.381333227569659e-5	4.6476644318271344e-5	657	tags=49%, list=33%, signal=37%	MIF/TSPO/ACTB/INSIG1/RPS3/AREG/RPL27/PELI1/RPL13A/TIMP1/RETN/TNFAIP3/CARD16/CXCL2/VIM/SLC11A1/ACSL1/ALOX5AP/AQP9/GSTP1/S100A8/CSF3/HLA-DRB1/S100A9/BMP6/PDK4/TNFRSF1B/RGS2/TFRC/APOD/GCH1/CALM1/HMOX1/CD14/IL6/NFKB1/RHOB/ITGA2/IRF8/PTGS2/PTPRC/TLR2/CD80/NLRP3/SGK1/SERPINF1/CXCL8/HYAL2/THBS1/THBD/EREG/CYP1B1/PDGFB/DDIT4/PDGFD/TRIM5/CXCR4/STAT4/FBXO32/ICAM1/PRNP/TESC/HMGB2/KLF2/IRAK2/AKAP12/INHBA/HCK/…
BP	GO:0043069	negative regulation of programmed cell death	107	0.37013823808017343	2.00251	1.1129156123215318e-5	8.808895695102549e-5	4.884758796026883e-5	514	tags=44%, list=26%, signal=34%	CFL1/MIF/PRELID1/TPT1/RPL10/RPS6/RPS3A/PTMA/PELI1/TIMP1/NME2/TNFAIP3/CARD16/SLC25A5/GSTP1/LAPTM5/PDK4/PLAUR/TFRC/BCL2A1/HMOX1/ANGPTL4/IL6/NFKB1/HSPB1/PTGS2/RAMP2/THBS1/TNFRSF18/BIRC3/CD74/IL7R/ICAM1/CCL5/PRNP/HMGB2/ACKR3/HCK/CHST11/PDE3A/CORO1A/AQP1/SERPINE1/MALT1/HSPA5/CAV1/CLEC5A
BP	GO:0051607	defense response to virus	25	0.6138845455245812	2.3375388216243644	1.1311141110213074e-5	8.899006198757997e-5	4.934727383529864e-5	388	tags=64%, list=19%, signal=52%	TNFAIP3/ITGAX/ZC3HAV1/IL6/PTPRC/TLR2/ISG15/APOBEC3A/IFITM3/RNASE6/HYAL2/HSPA8/DDIT4/TRIM5/FGL2/IFITM1
BP	GO:0140546	defense response to symbiont	25	0.6138845455245812	2.3375388216243644	1.1311141110213074e-5	8.899006198757997e-5	4.934727383529864e-5	388	tags=64%, list=19%, signal=52%	TNFAIP3/ITGAX/ZC3HAV1/IL6/PTPRC/TLR2/ISG15/APOBEC3A/IFITM3/RNASE6/HYAL2/HSPA8/DDIT4/TRIM5/FGL2/IFITM1
MF	GO:0015085	calcium ion transmembrane transporter activity	31	-0.578107	-2.3423	1.1554422686464636e-5	9.063108725839529e-5	5.025726447471263e-5	528	tags=61%, list=26%, signal=46%	ATP2B2/SCN7A/RYR3/PKD1L3/SLC8A1/CACNA1A/CACNA2D1/CACNA2D3/PKD2L1/TRPC6/CACNA1E/CACNG4/CACNA1B/SCN2A/SLC8A3/GRIN2A/SCN1A/SLC24A2/SCN3A
BP	GO:0044403	biological process involved in symbiotic interaction	46	0.49501673157985776	2.209191791616652	1.192805240457321e-5	9.328165533157254e-5	5.17270725140017e-5	524	tags=61%, list=26%, signal=46%	CFL1/GAPDH/RPSA/LGALS1/TREM1/EEF1A1/FCN1/HLA-DRB1/POU2F3/TFRC/CTSB/ITGA2/CD80/IFITM3/CXCL8/HYAL2/HSPA8/TRIM5/CXCR4/CD74/ICAM1/CCL5/IFITM1/CR1/CD86/CAV1/CLEC5A/FN1
BP	GO:0051248	negative regulation of protein metabolic process	90	0.3891484533244862	2.0403828567364957	1.2422020066065158e-5	9.68546758583946e-5	5.3708404119106554e-5	298	tags=37%, list=15%, signal=33%	MIF/TSPO/GAPDH/RPS3/RPL11/RPL5/RPL13A/TIMP1/RPS7/TNFAIP3/CARD16/SERPINA1/HBEGF/GSTP1/SAMSN1/PLAUR/RGS2/APOD/CALM1/CST3/NFKB1/PRKAG2/HSPB1/PTPRC/BMP2/ISG15/IGFBP3/SERPING1/SERPINF1/GPRC5A/HYAL2/SERPINE2/THBS1
BP	GO:0030182	neuron differentiation	196	-0.316993	-1.87288	1.2667276640331567e-5	9.847299578733944e-5	5.46058040635847e-5	435	tags=35%, list=22%, signal=31%	LHX9/GRID2/PLP1/OLFM3/DCLK2/KCNQ3/APOE/NKD1/LRRC4C/SEMA3D/SEMA5A/RIMS2/ATP8A2/FSTL4/ZNF804A/PAK3/UNC5D/TENM2/HECW1/PTPRD/CDH2/STMN2/TNR/GABRB2/RTN1/POSTN/SYT1/DSCAM/EPHA3/SLIT1/RNF220/EYA1/NCAM1/PTPRO/LRP2/GAP43/ADGRV1/SEMA3A/CNTN1/NRXN3/IL1RAPL1/EPHA7/HCN1/NTN1/SRRM4/BRINP3/NMNAT2/NTM/OPCML/GRM7/RP1/CTNNA2/KIRREL3/RIMS1/NRXN1/RIT2/VWC2/BRINP1/MDGA2/FUT9/MMD2/NTRK3/PTPRZ1/SEMA5B/NFASC/ALK/PTN/CSM…
MF	GO:0019899	enzyme binding	185	0.31037138681913684	1.8565685528084388	1.2828750017311568e-5	9.943232951103209e-5	5.51377792404208e-5	584	tags=46%, list=29%, signal=36%	MIF/TUBA1B/ACTB/UBA52/RPS6/RPS2/RPS3/RPS27A/ACTG1/RPL11/RPL5/RPS19/PFN1/TMSB4X/TIMP1/TUBB/RPS7/TNFAIP3/ARHGDIB/CARD16/EEF1A1/SERPINA1/SLC25A5/ALOX5AP/RILPL2/FGR/GSTP1/ITGAX/LAPTM5/CSF3/TNFRSF1B/PLAUR/TFRC/GCH1/SELL/CALM1/HMOX1/CST3/PPP1R3B/PRKAG2/HSPB1/PTGS2/PTPRC/HMGA1/IL1R1/ISG15/ITGB2/CTSC/CD3E/HYAL2/HSPA8/THBS1/TRIM5/CXCR4/LCK/ADAMTS4/CD74/NCF2/DUSP2/PRNP/NFATC1/AKAP12/PLEK/ATP1B3/POU5F1/COL1…
BP	GO:2001242	regulation of intrinsic apoptotic signaling pathway	21	0.6564273865252439	2.417293912395018	1.3385970420339597e-5	1.0344424478676634e-4	5.736248925066113e-5	404	tags=67%, list=20%, signal=54%	MIF/TPT1/RPS3/RPL11/RPS7/RPL26/S100A8/S100A9/PLAUR/HSPB1/PTGS2/LCK/CD74/ACKR3
BP	GO:0045935	positive regulation of nucleobase-containing compound metabolic process	132	0.34415562200579874	1.9754232938275196	1.3446976354360761e-5	1.0360915114333423e-4	5.745393405868781e-5	638	tags=48%, list=32%, signal=35%	ACTB/CHCHD2/RPS3/S100A10/PTMA/TMSB4X/LIF/NME2/SLC11A1/CSF3/HLA-DRB1/BMP6/TNFRSF1B/ZC3HAV1/POU2F3/TFRC/RBPJ/IL6/NFKB1/IRF8/IL4I1/PTPRC/TLR2/HMGA1/BMP2/CD80/NLRP3/ELL2/HYAL2/HSPA8/EREG/CYP1B1/PDGFB/TRIM5/RBPJL/STAT4/CD74/TESC/SOX17/HMGB2/KLF2/NFATC1/INHBA/PCK1/POU5F1/MYRFL/COL1A1/WNT2/TXK/HSPA5/CD86/RUNX3/IKZF3/NFATC2/ONECUT2/PYHIN1/NR4A3/SPI1/ADIRF/MSX1/LUM/PRKCG/NR1H4/ST18
BP	GO:0048699	generation of neurons	206	-0.311463	-1.86218	1.3982179471214224e-5	1.0741603758473986e-4	5.9564950316999295e-5	435	tags=34%, list=22%, signal=30%	LHX9/GRID2/PLP1/OLFM3/DCLK2/KCNQ3/APOE/NKD1/LRRC4C/SEMA3D/SEMA5A/DNER/RIMS2/ATP8A2/FSTL4/ZNF804A/PAK3/UNC5D/TENM2/HECW1/PTPRD/CDH2/STMN2/TNR/GABRB2/RTN1/POSTN/SYT1/DSCAM/EPHA3/SLIT1/RNF220/EYA1/NCAM1/PTPRO/LRP2/GAP43/ADGRV1/SEMA3A/CNTN1/NRXN3/IL1RAPL1/EPHA7/HCN1/NTN1/SRRM4/DCX/BRINP3/NMNAT2/NTM/OPCML/GRM7/RP1/CTNNA2/KIRREL3/RIMS1/NRXN1/RIT2/VWC2/BRINP1/MDGA2/FUT9/MMD2/NTRK3/PTPRZ1/SEMA5B/NFASC/AL…
BP	GO:0050864	regulation of B cell activation	20	0.6609862301700287	2.384465117109953	1.417035614354397e-5	1.085424347417503e-4	6.018956645629419e-5	531	tags=90%, list=27%, signal=67%	MIF/PELI1/TNFAIP3/GPR183/LAPTM5/SAMSN1/TYROBP/TFRC/IL6/IL4I1/PTPRC/CD74/MNDA/INHBA/CR1/IL2RG/IKZF3/NFATC2
BP	GO:0050729	positive regulation of inflammatory response	28	0.5906247753518558	2.330163646098055	1.4774974436408648e-5	1.1284278721608008e-4	6.257422229762481e-5	284	tags=50%, list=14%, signal=44%	LGALS1/PLA2G2A/RPS19/ALOX5AP/S100A8/S100A9/IL6/PTGS2/C3/TLR2/NLRP3/CTSC/S100A12/HYAL2
BP	GO:0060078	regulation of postsynaptic membrane potential	30	-0.579463	-2.3347	1.5039069283935208e-5	1.1452492410973401e-4	6.350701038727896e-5	433	tags=60%, list=22%, signal=48%	GRID2/CELF4/RIMS2/GRIK2/GABRB2/GRIA4/GRIA2/SLC8A3/GLRA2/GRID1/GRIN2A/HCN1/RIMS1/NRXN1/GRIA1/GRM5/GRIK3/RGS7BP
BP	GO:0023056	positive regulation of signaling	242	0.2875206369476502	1.7926009423853957	1.6571843929979588e-5	1.2583039635205432e-4	6.977618496833511e-5	417	tags=33%, list=21%, signal=30%	MIF/GAPDH/RPS3/RPL11/LGALS1/PLA2G2A/RPS12/PELI1/RPS20/LIF/RPS15/RPS7/RPL26/RETN/TNFAIP3/CARD16/GPR183/RPL37/HBEGF/FGR/LAPTM5/S100A8/CSF3/HLA-DRB1/S100A9/BMP6/TYROBP/S100A4/TNFRSF12A/PLAUR/CYBA/P2RY8/TFRC/CALM1/RBPJ/HMOX1/PIK3R5/CD14/IL6/TNFSF14/NFKB1/PTGS2/PTPRC/C3/HCST/TLR2/BMP2/CD80/IL1R1/NLRP3/IGFBP3/CTSC/S100A12/CD3E/SFRP4/IGFBP6/HYAL2/SERPINE2/THBS1/BIRC3/FABP5/G0S2/CYP1B1/PDGFB/PDGFD/TRIM5/…
BP	GO:0009056	catabolic process	164	0.31852136427282807	1.868144954891414	1.785905650641453e-5	1.3521117563697032e-4	7.497806789573271e-5	332	tags=30%, list=17%, signal=27%	TSPO/UBA52/GAPDH/RPS27A/RPL11/OAZ1/RPL5/PLA2G2A/PELI1/TIMP1/RPS7/TNFAIP3/EEF1A1/VIM/SLC11A1/ACSL1/SPSB1/SLC25A5/LAPTM5/S100A8/S100A9/TNFRSF1B/ZC3HAV1/DEPP1/CALM1/CTSB/HMOX1/CST3/PPP1R3B/UPP1/IL6/IRF8/IL4I1/PRKAG2/HSPB1/ISG15/APOBEC3A/CTSC/RNASE6/SLC25A44/HYAL2/CPA2/HSPA8/SERPINE2/CPA1/CTSW/CYP1B1/DDIT4/TRIM5
CC	GO:0009897	external side of plasma membrane	83	0.4021949217246662	2.0818452871845925	1.829193116123087e-5	1.3808822021137292e-4	7.657346296882774e-5	512	tags=47%, list=26%, signal=36%	B2M/FCER1G/HLA-C/FCN1/ITGAX/HLA-DRB1/PLAUR/TFRC/SELL/CTSB/CD14/ITGA2/PTPRC/CD80/IL1R1/ITGB2/CSF2RA/CD3E/HYAL2/CD3D/THBS1/TNFRSF18/THBD/CD163/CXCR4/CD74/IL7R/ICAM1/PRNP/ACKR3/IL2RA/CLEC4E/GP2/KLRC1/CD2/CD69/SELE/CD86/IL2RG
BP	GO:0010975	regulation of neuron projection development	78	-0.40504	-2.05688	1.9450656872544238e-5	1.464124373230131e-4	8.11894550481446e-5	447	tags=42%, list=22%, signal=34%	DCC/GRID2/APOE/LRRC4C/SEMA3D/SEMA5A/ATP8A2/FSTL4/ZNF804A/PAK3/HECW1/PTPRD/CDH2/STMN2/TNR/DSCAM/EPHA3/SLIT1/PTPRO/SEMA3A/CNTN1/IL1RAPL1/EPHA7/NTN1/CTNNA2/RIT2/FUT9/NTRK3/SEMA5B/ALK/PTN/CSMD3/MAPT
CC	GO:0034703	cation channel complex	44	-0.507544	-2.25966	1.9590359607515295e-5	1.4704028532997113e-4	8.153761288548412e-5	768	tags=75%, list=38%, signal=47%	KCNMA1/KCNE1/CACNA1C/GRIK1/DPP10/KCNB2/CNTNAP2/KCNQ5/KCNMB2/SCN3B/SCN7A/RYR3/ABCC9/PKD1L3/KCNQ3/CACNA1A/PDE4B/CACNA2D1/GRIK2/DPP6/CACNA2D3/PKD2L1/TRPC6/CACNA1E/KCNIP1/CACNG4/CACNA1B/SCN2A/KCNIP4/HCN1/SCN1A/GRIK3/SCN3A
BP	GO:0051336	regulation of hydrolase activity	95	0.3842121760500619	2.023908822039788	2.178900084051405e-5	1.6260820055835057e-4	9.017042152345064e-5	638	tags=60%, list=32%, signal=43%	PRELID1/GAPDH/RPS3/S100A10/TIMP1/CARD16/SERPINA1/ARHGAP15/LAPTM5/S100A8/S100A9/GNA13/PLAUR/RGS2/CALM1/ANGPTL4/CST3/STMN1/PTPRC/BMP2/NLRP3/SERPING1/RGS1/SERPINF1/SERPINE2/THBS1/BIRC3/LCK/SIPA1L1/CCL5/CCL14/HMGB2/PLEK/FAM162A/PDE3A/AQP1/GNA15/TXK/SERPINE1/MALT1/CR1/XCL1/RASGRP3/SELE/CD86/RASGRF2/CAV1/CTSS/PREX2/CTSH/CLEC7A/SERPINA3/CCL21/LRRK2/KLRK1/RGS10/ST18
BP	GO:0007399	nervous system development	323	-0.272884	-1.72861	2.173848613511465e-5	1.6260820055835057e-4	9.017042152345064e-5	758	tags=49%, list=38%, signal=36%	MAMDC2/LMX1A/GRIN2B/ZNF365/TAFA1/NES/PCP4/SLC4A10/GABRB1/CNTN5/CIT/ROBO2/LRRC7/BCAS1/UNC5C/SLC7A11/TGFB2/GRIK1/NTNG1/SLIT3/CSF1R/RSPO2/DMD/ZNF536/AGBL4/CDH4/DLL4/SLIT2/DAB1/HES6/ASIC2/CHRM2/LGI1/MYT1L/RBFOX1/SPINK5/CXCL1/PALLD/NLGN4Y/HYDIN/DNAH11/GFRA2/CNTNAP2/OLIG1/CRB1/DNAH5/CHRM3/SCN3B/DCLK1/ATP1A2/ATP2B2/GFAP/UNC5B/TMEM108/NOVA1/HAPLN1/TENM1/DCC/ACSBG1/CFAP43/LHX9/GRID2/PLP1/OLFM3/DCLK2/KCNQ3…
MF	GO:0140375	immune receptor activity	34	0.5392043165892637	2.2446357498577663	2.229391241959278e-5	1.649623207931341e-4	9.147584162624024e-5	654	tags=76%, list=33%, signal=52%	FCER1G/FPR1/HLA-DRB1/IL1R1/CSF2RA/HLA-DRA/HLA-DPA1/IL1RAP/KIR2DL4/CXCR4/CD74/IL7R/ACKR3/IL2RA/IL18R1/HLA-DQA2/C5AR2/KLRC1/CR1/KLRF1/IL2RG/HLA-DQB1/CTSH/KLRK1/IL12RB2/HLA-DQA1
CC	GO:0098978	glutamatergic synapse	69	-0.432479	-2.13849	2.2247446030752076e-5	1.649623207931341e-4	9.147584162624024e-5	433	tags=46%, list=22%, signal=38%	GRID2/APOE/LRRC4C/ERC2/PAK3/GRIK2/PTPRD/TNR/ITGA8/SYN3/SYT1/CACNG4/SCN2A/PTPRO/SEMA3A/CDH10/IL1RAPL1/EPHA7/GRID1/GRIN2A/HCN1/ADCY8/GRIA1/CDH8/GRM3/GRM5/SYN2/GRIK3/SLC1A2/SHISA9/RGS7BP/SORCS3
BP	GO:0009890	negative regulation of biosynthetic process	169	0.31467805856993003	1.8487510465637933	2.227182948830386e-5	1.649623207931341e-4	9.147584162624024e-5	685	tags=48%, list=34%, signal=34%	MIF/RAN/TSPO/GAPDH/RPS13/INSIG1/RPL10/RPS3/RPL13A/TMSB4X/TNFAIP3/CARD16/RPS14/VIM/SLC11A1/HBEGF/GSTP1/LAPTM5/HLA-DRB1/BMP6/TYROBP/ZC3HAV1/RGS2/APOD/RBPJ/IL6/NFKB1/SRGN/IRF8/PTPRC/HMGA1/ID1/BMP2/NLRP3/APOBEC3A/CD3E/SERPINF1/CXCL8/HSPA8/SERPINE2/THBS1/EREG/RPS26/PDGFB/LRRC32/PRNP/HMGB2/KLF2/PLEK/INHBA/POU5F1/BACH2/C5AR2/SERPINE1/CR1/XCL1/CD96/CAV1/HAVCR2/RUNX3/FN1/NFATC2/LMCD1/PTGER4/NR4A3/CCDC3/SP…
BP	GO:0035082	axoneme assembly	20	-0.659085	-2.38561	2.2556857276924764e-5	1.6626371673941575e-4	9.219749908657857e-5	595	tags=90%, list=30%, signal=64%	HYDIN/DNAH5/CFAP100/CFAP157/SPAG17/RSPH1/CFAP46/DNAI1/CFAP43/SPEF2/DNAAF1/CFAP73/DNAI2/CCDC39/CFAP206/CFAP47/DCX/RP1
BP	GO:0022008	neurogenesis	233	-0.291192	-1.76413	2.2597097795747544e-5	1.6626371673941575e-4	9.219749908657857e-5	435	tags=32%, list=22%, signal=29%	LHX9/GRID2/PLP1/OLFM3/DCLK2/KCNQ3/APOE/NKD1/LRRC4C/SEMA3D/SEMA5A/DNER/RIMS2/ATP8A2/FSTL4/ZNF804A/PAK3/UNC5D/TENM2/HECW1/PTPRD/CDH2/STMN2/TNR/GABRB2/RTN1/POSTN/SYT1/DSCAM/EPHA3/SLIT1/RNF220/EYA1/NCAM1/PTPRO/LRP2/SLC8A3/GAP43/ADGRV1/SEMA3A/CNTN1/NRXN3/IL1RAPL1/EPHA7/GRIN2A/HCN1/NTN1/SRRM4/DCX/BRINP3/NMNAT2/NTM/OPCML/GRM7/RP1/CTNNA2/KIRREL3/RIMS1/NRXN1/RIT2/VWC2/BRINP1/GRM5/DAAM2/MDGA2/FUT9/MMD2/NTR…
BP	GO:0019882	antigen processing and presentation	27	0.5850302163876235	2.285931792913586	2.278267518047473e-5	1.6715827969494382e-4	9.269355720973753e-5	654	tags=70%, list=33%, signal=48%	B2M/FCER1G/HLA-C/SLC11A1/HLA-DRB1/IFI30/HLA-DRA/THBS1/HLA-DPA1/CD74/ICAM1/FGL2/HLA-DPB1/HLA-DQA2/HLA-DQB1/CTSS/CTSH/CCL21/HLA-DQA1
MF	GO:0003729	mRNA binding	25	0.5988248812459888	2.2801948957209066	2.3328338686459904e-5	1.7023423451340168e-4	9.439925311938452e-5	122	tags=52%, list=6%, signal=49%	RPS13/RPS5/RPS2/RPS3/RPL35/RPL5/RPS3A/RPL41/RPL24/RPL13A/RPS7/RPL26/RPS14
BP	GO:0060326	cell chemotaxis	81	0.39771200189820144	2.0396293003907258	2.333225725719671e-5	1.7023423451340168e-4	9.439925311938452e-5	489	tags=44%, list=24%, signal=35%	MIF/RPS19/FCER1G/RPL13A/TMSB4X/TREM1/CXCL2/GPR183/HBEGF/AIF1/S100A8/S100A9/IL6/TNFSF14/HSPB1/ITGB2/S100A12/CXCL8/CXCL14/THBS1/ALOX5/PDGFB/PDGFD/CXCR4/TNFAIP6/ADGRE2/CD74/CCL5/CCL14/HMGB2/ACKR3/CORO1A/C5AR2/SERPINE1/CXCL3/XCL1
BP	GO:0002824	positive regulation of adaptive immune response based on somatic recombination of immune receptors built from immunoglobulin superfamily domains	18	0.6810826899859779	2.3932774742618106	2.4417247232295322e-5	1.7765417763441612e-4	9.851380205728887e-5	588	tags=89%, list=29%, signal=63%	B2M/HLA-C/SLC11A1/HLA-DRB1/TFRC/IL6/PTPRC/C3/IL1R1/NLRP3/HLA-DRA/IL18R1/MALT1/XCL1/CLEC7A/PLA2G4A
BP	GO:0051241	negative regulation of multicellular organismal process	174	0.30581007784894376	1.8107288150511787	2.4589329966809086e-5	1.7840924964807037e-4	9.89325088723079e-5	524	tags=40%, list=26%, signal=33%	TSPO/PLA2G2A/RPS19/B2M/PELI1/TMSB4X/TIMP1/RETN/TNFAIP3/ARHGDIB/CARD16/SLC11A1/FGR/GSTP1/LAPTM5/HLA-DRB1/SAMSN1/LST1/TNFRSF1B/TYROBP/PLAUR/RGS2/APOD/RBPJ/CST3/ADAMTS18/ADAMTS1/IL6/NFKB1/SRGN/IL4I1/PTGS2/PTPRC/TLR2/ID1/BMP2/CD80/NLRP3/SERPING1/CTSC/SERPINF1/SERPINE2/THBS1/ALOX5/THBD/PI16/PDGFB/SEMA4A/TNFAIP6/CD74/LRRC32/MNDA/FGL2/PRNP/SOX17/KLF2/IL2RA/INHBA/IL18R1/EFEMP1/TFF2/C5AR2/SERPINE1/CR1/XCL…
BP	GO:0050817	coagulation	47	0.4820517996251302	2.1750435025113912	2.467520253312674e-5	1.7853636846683392e-4	9.900299952057851e-5	649	tags=66%, list=32%, signal=46%	ACTB/ACTG1/MYL12A/FCER1G/CLIC1/SERPINA1/GNA13/PLAUR/ADAMTS18/IL6/ITGA2/HSPB1/SERPING1/SERPINE2/THBS1/THBD/PDGFB/LCK/PLEK/TXK/SERPINE1/CAV1/SELP/VWF/UBASH3B/PLA2G4A/CSRP1/PLAT/FAP/COMP/VCL
BP	GO:0042542	response to hydrogen peroxide	15	0.7120565792762481	2.39466	2.5352818705877886e-5	1.829324929827432e-4	1.0144076341752828e-4	451	tags=73%, list=23%, signal=57%	RPS3/AREG/TNFAIP3/HMOX1/IL6/RHOB/CYP1B1/PDGFD/KLF2/COL1A1/AQP1
BP	GO:0001818	negative regulation of cytokine production	43	0.5027177505965548	2.1858400781386313	2.5437494894540696e-5	1.830378420510752e-4	1.0149918218033348e-4	524	tags=60%, list=26%, signal=46%	TSPO/TMSB4X/TNFAIP3/CARD16/SLC11A1/GSTP1/LAPTM5/HLA-DRB1/TYROBP/APOD/IL6/NFKB1/SRGN/PTPRC/NLRP3/THBS1/LRRC32/PRNP/KLF2/INHBA/C5AR2/CR1/XCL1/CD96/HAVCR2/FN1
MF	GO:0005262	calcium channel activity	27	-0.585379	-2.27532	2.7430800618080943e-5	1.96838602237438e-4	1.0915205798287848e-4	522	tags=59%, list=26%, signal=44%	SCN7A/RYR3/PKD1L3/CACNA1A/CACNA2D1/CACNA2D3/PKD2L1/TRPC6/CACNA1E/CACNG4/CACNA1B/SCN2A/GRIN2A/SCN1A/SLC24A2/SCN3A
BP	GO:0034101	erythrocyte homeostasis	15	0.7095894338330965	2.3863655570573052	2.7670766529981857e-5	1.980165539077058e-4	1.0980526242323012e-4	414	tags=73%, list=21%, signal=59%	RPS6/RPS19/B2M/RPS24/RPS14/SLC25A5/HMOX1/ISG15/HMGB2/KLF2/INHBA
BP	GO:0031647	regulation of protein stability	23	0.6189645688680447	2.3151416604582318	2.808599159072499e-5	2.004388252321685e-4	1.111484740547529e-4	616	tags=83%, list=31%, signal=58%	GAPDH/RPL11/RPL5/PFN1/SERF2/RPS7/TYROBP/IFI30/BMP2/HSPA8/PRNP/TESC/SOX17/ATP1B3/CTSH/PYHIN1/PLPP3/MSX1/LRRK2
BP	GO:0051090	regulation of DNA-binding transcription factor activity	59	0.44068738495772414	2.1029160944000567	2.907719250792409e-5	2.0694721207274583e-4	1.1475754163460075e-4	513	tags=53%, list=26%, signal=40%	RPS3/TMSB4X/TNFAIP3/CARD16/S100A8/CSF3/S100A9/TFRC/HMOX1/IL6/TLR2/ID1/BMP2/NLRP3/SGK1/S100A12/SFRP4/CYP1B1/IL1RAP/TRIM5/PRNP/IRAK2/RELN/HCK/IL18R1/WNT2/MALT1/XCL1/TRAF1/CAV1/HAVCR2
BP	GO:0007017	microtubule-based process	82	-0.402315	-2.07446	2.927705376720668e-5	2.0780343597810827e-4	1.1523233977024141e-4	713	tags=67%, list=36%, signal=45%	DNAH7/SPATA17/CFAP70/AGBL4/KIF6/CFAP45/HEPACAM2/TRDN/HYDIN/DNAH11/TPPP3/DNAH5/CFAP100/FIGN/KIF26B/CFAP157/TOGARAM2/TMEM108/SPAG17/RSPH1/CFAP61/DNAH10/ADCY3/CFAP46/DNAI1/NCKAP5/CFAP43/CETN2/DNAH9/CFAP52/DCLK2/CCDC187/CFAP54/AQP4/SPEF2/DNAAF1/CFAP73/DYNC1I1/STMN2/DNAI2/CCDC39/FRMPD2/CCDC102B/EPHA3/TTC29/TEKT1/CFAP206/CFAP47/DNAH12/TUB/DNAH3/DCX/RP1/ANKFN1/MAPT
BP	GO:0031327	negative regulation of cellular biosynthetic process	168	0.3152041760982754	1.8463198594951749	2.952589404954847e-5	2.090017215648255e-4	1.1589681988925602e-4	685	tags=48%, list=34%, signal=35%	MIF/RAN/TSPO/GAPDH/RPS13/INSIG1/RPL10/RPS3/RPL13A/TMSB4X/TNFAIP3/CARD16/RPS14/VIM/SLC11A1/HBEGF/GSTP1/LAPTM5/HLA-DRB1/BMP6/TYROBP/ZC3HAV1/RGS2/APOD/RBPJ/IL6/NFKB1/SRGN/IRF8/PTPRC/HMGA1/ID1/BMP2/NLRP3/APOBEC3A/CD3E/SERPINF1/CXCL8/HSPA8/SERPINE2/THBS1/EREG/RPS26/PDGFB/LRRC32/PRNP/HMGB2/KLF2/PLEK/INHBA/POU5F1/BACH2/C5AR2/SERPINE1/CR1/XCL1/CD96/CAV1/HAVCR2/RUNX3/FN1/NFATC2/LMCD1/PTGER4/NR4A3/CCDC3/SP…
CC	GO:0030424	axon	98	-0.375146	-2.01449	2.9860238960071367e-5	2.107971463883957e-4	1.1689242904426231e-4	380	tags=37%, list=19%, signal=31%	SLC8A1/ERC2/ZNF804A/GRIK2/TENM2/STMN2/GAD2/SYT1/DSCAM/PCDH9/SCN2A/PTPRO/MAST1/LRP2/SLC8A3/GAP43/SEMA3A/CNTN1/IL1RAPL1/HCN1/NMNAT2/GRM7/CTNNA2/SCN1A/ADCY8/KIRREL3/GRIA1/CDH8/CDHR3/GRM3/GRIK3/NTRK3/NFASC/SLC1A2/RGS7BP/MAPT
BP	GO:0009145	purine nucleoside triphosphate biosynthetic process	10	0.7923001436482374	2.3471752596065274	3.065297300010956e-5	2.1350817460342978e-4	1.1839576378428282e-4	234	tags=70%, list=12%, signal=62%	ATP5F1E/TMSB4X/NME2/ATP5MF/ATP5MC3/ATP5MG/PRKAG2
BP	GO:0009201	ribonucleoside triphosphate biosynthetic process	10	0.7923001436482374	2.3471752596065274	3.065297300010956e-5	2.1350817460342978e-4	1.1839576378428282e-4	234	tags=70%, list=12%, signal=62%	ATP5F1E/TMSB4X/NME2/ATP5MF/ATP5MC3/ATP5MG/PRKAG2
BP	GO:0009206	purine ribonucleoside triphosphate biosynthetic process	10	0.7923001436482374	2.3471752596065274	3.065297300010956e-5	2.1350817460342978e-4	1.1839576378428282e-4	234	tags=70%, list=12%, signal=62%	ATP5F1E/TMSB4X/NME2/ATP5MF/ATP5MC3/ATP5MG/PRKAG2
BP	GO:0019058	viral life cycle	41	0.5160017462347148	2.2291046177113514	3.0499902420607896e-5	2.1350817460342978e-4	1.1839576378428282e-4	514	tags=63%, list=26%, signal=48%	RPSA/LGALS1/EEF1A1/FCN1/HLA-DRB1/ZC3HAV1/TFRC/CTSB/ITGA2/CD80/ISG15/APOBEC3A/IFITM3/CXCL8/HYAL2/HSPA8/TRIM5/CXCR4/CD74/ICAM1/CCL5/IFITM1/CR1/CD86/CAV1/CLEC5A
BP	GO:0045089	positive regulation of innate immune response	38	0.517026	2.1928491440397258	3.0489049081909912e-5	2.1350817460342978e-4	1.1839576378428282e-4	631	tags=79%, list=32%, signal=55%	RPS19/PELI1/TNFAIP3/FCN1/TYROBP/CYBA/CD14/TLR2/NLRP3/HSPA8/BIRC3/EREG/TRIM5/KIR2DL4/MNDA/CCL5/HMGB2/IRAK2/HCK/CLEC4E/TXK/KLRC1/CAV1/HAVCR2/CTSS/PYHIN1/CLEC7A/SPI1/KLRK1/NR1H4
BP	GO:0099177	regulation of trans-synaptic signaling	94	-0.377817	-2.00445	3.159263976750412e-5	2.1946801881042756e-4	1.2170065039217714e-4	529	tags=46%, list=26%, signal=35%	ATP1A2/GFAP/TMEM108/CNTNAP4/GRM4/DCC/GRID2/KCNQ3/APOE/LRRC4C/CELF4/CACNA1A/RIMS2/ERC2/GRIK2/PTPRD/CDH2/GPR158/TNR/GRIA4/SYN3/SYT1/CACNG4/CACNA1B/GRIA2/SLC8A3/PLCL1/EPHA7/GRID1/GRIN2A/GRM7/ADCY8/RIMS1/NRXN1/GRIA1/GRM3/SLC24A2/GRM5/GRIK3/PTN/SHISA9/SORCS3/MAPT
BP	GO:0007249	canonical NF-kappaB signal transduction	37	0.5271645193696206	2.229913853126358	3.1819155063409156e-5	2.2045526001491966e-4	1.2224810098352925e-4	394	tags=51%, list=20%, signal=42%	GAPDH/LGALS1/PELI1/TNFAIP3/CARD16/GSTP1/HLA-DRB1/S100A4/TFRC/HMOX1/NFKB1/HSPB1/TLR2/S100A12/BIRC3/TRIM5/LTB/CD74/IRAK2
BP	GO:0045621	positive regulation of lymphocyte differentiation	21	0.6397804325688066	2.355991502890401	3.2208303554026324e-5	2.2256108170136708e-4	1.234158331671964e-4	523	tags=76%, list=26%, signal=57%	ACTB/HLA-DRB1/IL4I1/PTPRC/CD80/NLRP3/HLA-DRA/CD74/IL7R/IL2RA/PCK1/MALT1/CR1/CD86/IL2RG/RUNX3
BP	GO:0050851	antigen receptor-mediated signaling pathway	34	0.5322988402069444	2.2158891714631435	3.2938540183032875e-5	2.2700650912422656e-4	1.2588093679170457e-4	531	tags=65%, list=27%, signal=48%	RPS3/BMX/LAPTM5/HLA-DRB1/NFKB1/PTPRC/CD3E/CD3D/FYB1/LCP2/TRDC/LCK/THEMIS/TMIGD2/MNDA/PRNP/HLA-DPB1/TXK/MALT1/TRAC/HLA-DQB1/NFATC2
BP	GO:0043066	negative regulation of apoptotic process	103	0.36364760889743775	1.948169427456902	3.3307356079737864e-5	2.2894424757967182e-4	1.2695546250891774e-4	514	tags=44%, list=26%, signal=34%	CFL1/MIF/PRELID1/TPT1/RPL10/RPS6/RPS3A/PTMA/TIMP1/NME2/TNFAIP3/CARD16/SLC25A5/GSTP1/PDK4/PLAUR/TFRC/BCL2A1/HMOX1/ANGPTL4/IL6/NFKB1/HSPB1/PTGS2/RAMP2/THBS1/TNFRSF18/BIRC3/CD74/IL7R/ICAM1/CCL5/PRNP/HMGB2/ACKR3/HCK/CHST11/PDE3A/CORO1A/AQP1/SERPINE1/MALT1/HSPA5/CAV1/CLEC5A
CC	GO:0030667	secretory granule membrane	51	0.4658342702003851	2.1401125531064937	3.5017652545090344e-5	2.4006852610964824e-4	1.331241605250568e-4	578	tags=63%, list=29%, signal=46%	FCAR/FCER1G/HLA-C/FPR1/SLC11A1/FCGR2A/ITGAX/TNFRSF1B/TYROBP/PLAUR/ADGRE5/CYBA/SELL/CD14/PTPRC/TLR2/ITGB2/FABP5/ATP8B4/RAB31/SLC30A8/CUZD1/GP2/RAB44/CR1/CAV1/CLEC5A/CLEC12A/SELP/OLR1/VAMP8/CYBB
MF	GO:0022836	gated channel activity	65	-0.434428	-2.1166	3.532820229003854e-5	2.4093280517383984e-4	1.3360342545305217e-4	802	tags=69%, list=40%, signal=43%	KCNH1/GABRG1/KCNMA1/KCNE1/GRIN2B/GABRB1/CACNA1C/NOX1/GRIK1/ASIC2/KCNB2/KCNQ5/KCNMB2/SCN3B/SCN7A/RYR3/KCNH7/ABCC9/GRID2/KCNK13/KCNQ3/CACNA1A/CACNA2D1/GRIK2/CACNA2D3/PKD2L1/GABRB2/GRIA4/CACNA1E/KCNIP1/CACNG4/CACNA1B/SCN2A/GRIA2/GLRA2/KCNIP4/GRID1/GRIN2A/HCN1/SCN1A/KCNH5/GRIA1/KCNN2/GRIK3/SCN3A
MF	GO:0022839	monoatomic ion gated channel activity	65	-0.434428	-2.1166	3.532820229003854e-5	2.4093280517383984e-4	1.3360342545305217e-4	802	tags=69%, list=40%, signal=43%	KCNH1/GABRG1/KCNMA1/KCNE1/GRIN2B/GABRB1/CACNA1C/NOX1/GRIK1/ASIC2/KCNB2/KCNQ5/KCNMB2/SCN3B/SCN7A/RYR3/KCNH7/ABCC9/GRID2/KCNK13/KCNQ3/CACNA1A/CACNA2D1/GRIK2/CACNA2D3/PKD2L1/GABRB2/GRIA4/CACNA1E/KCNIP1/CACNG4/CACNA1B/SCN2A/GRIA2/GLRA2/KCNIP4/GRID1/GRIN2A/HCN1/SCN1A/KCNH5/GRIA1/KCNN2/GRIK3/SCN3A
BP	GO:0035710	CD4-positive, alpha-beta T cell activation	23	0.6136829953602339	2.2953867480194354	3.5922576891489744e-5	2.4411884167352936e-4	1.3537016448084805e-4	565	tags=78%, list=28%, signal=57%	GPR183/HLA-DRB1/IL6/CD80/NLRP3/CD3E/HLA-DRA/SEMA4A/STAT4/NKG7/IL2RA/IL18R1/MALT1/XCL1/CD86/IL2RG/RUNX3/PTGER4
BP	GO:0043123	positive regulation of canonical NF-kappaB signal transduction	22	0.606951	2.2507695344585255	3.598229481022542e-5	2.4411884167352936e-4	1.3537016448084805e-4	358	tags=59%, list=18%, signal=49%	GAPDH/LGALS1/PELI1/CARD16/HLA-DRB1/S100A4/TFRC/HMOX1/S100A12/BIRC3/TRIM5/LTB/CD74
BP	GO:0032609	type II interferon production	28	0.5753894280856708	2.2700563600225694	3.749083646229566e-5	2.523867650502997e-4	1.3995494023906358e-4	672	tags=86%, list=34%, signal=58%	SLC11A1/LAPTM5/HLA-DRB1/CD14/IRF8/IL1R1/ISG15/CD3E/HLA-DPA1/PRNP/INHBA/IL18R1/HLA-DPB1/TXK/CR1/CD2/XCL1/CD96/HAVCR2/CLEC7A/KLRK1/NR1H4/IL12RB2/PTPN22
BP	GO:0032649	regulation of type II interferon production	28	0.5753894280856708	2.2700563600225694	3.749083646229566e-5	2.523867650502997e-4	1.3995494023906358e-4	672	tags=86%, list=34%, signal=58%	SLC11A1/LAPTM5/HLA-DRB1/CD14/IRF8/IL1R1/ISG15/CD3E/HLA-DPA1/PRNP/INHBA/IL18R1/HLA-DPB1/TXK/CR1/CD2/XCL1/CD96/HAVCR2/CLEC7A/KLRK1/NR1H4/IL12RB2/PTPN22
BP	GO:0040011	locomotion	227	0.28435743063682223	1.7662542173623974	3.745980428099043e-5	2.523867650502997e-4	1.3995494023906358e-4	624	tags=44%, list=31%, signal=35%	MIF/S100A11/ACTG1/RPS19/PFN1/TMSB10/FCER1G/RPL13A/TMSB4X/TREM1/TIMP1/ARHGDIB/CXCL2/FPR1/GPR183/HBEGF/AIF1/FGR/ITGAX/S100A8/S100A9/GNA13/S100A4/PLAUR/HAS1/APOD/HMOX1/ADAMTS1/IL6/TNFSF14/RHOB/ITGA2/STMN1/HSPB1/PTGS2/PTPRC/BMP2/IL1R1/ITGB2/IGFBP3/SGK1/S100A12/SERPINF1/CXCL8/HYAL2/MCTP1/CXCL14/SERPINE2/THBS1/TNFRSF18/ALOX5/CYP1B1/PDGFB/PDGFD/SEMA4A/CXCR4/TNFAIP6/ADGRE2/CD74/ICAM1/PHLDB2/CCL5/IFITM1/C…
CC	GO:0070820	tertiary granule	30	0.5625741874428805	2.238221728729574	3.7897461586615576e-5	2.5446830247876577e-4	1.411092061782791e-4	595	tags=77%, list=30%, signal=55%	FTH1/B2M/FCAR/FCER1G/FPR1/SLC11A1/ITGAX/CYBA/CST3/ITGB2/TNFAIP6/CFP/ATP8B4/OLFM4/CR1/CLEC5A/CTSS/CLEC12A/CTSH/OLR1/VAMP8/CYBB/LYZ
BP	GO:0060271	cilium assembly	31	-0.556337	-2.2541	3.8331189461436126e-5	2.5672068429043887e-4	1.423582097137277e-4	595	tags=74%, list=30%, signal=53%	HYDIN/DNAH5/CFAP100/CFAP157/SPAG17/RSPH1/CFAP46/DNAI1/CFAP43/IQUB/CFAP54/SPEF2/DNAAF1/CFAP73/DNAI2/CCDC39/TEKT1/CFAP206/CFAP47/DCX/ERICH3/RP1/RFX4
BP	GO:0006417	regulation of translation	25	0.5899478387282309	2.2463930486834682	3.912245158673194e-5	2.613499834898819e-4	1.449252749585224e-4	375	tags=68%, list=19%, signal=56%	RPS9/GAPDH/RPS4X/RPL10/RPS3/RPL5/RPL13A/RPL26/RPS14/VIM/RGS2/IL6/ITGA2/HSPB1/THBS1/CYP1B1/CCL5
MF	GO:0031625	ubiquitin protein ligase binding	26	0.5860145148661597	2.261008751297987	4.2019058013666996e-5	2.7856289221243197e-4	1.5447027471762167e-4	594	tags=73%, list=30%, signal=52%	TUBA1B/UBA52/RPS27A/ACTG1/RPL11/RPL5/TUBB/SLC25A5/LAPTM5/TNFRSF1B/ISG15/HSPA8/CXCR4/POU5F1/TRAF1/HSPA5/PYHIN1/UBASH3B/DIO2
MF	GO:0044389	ubiquitin-like protein ligase binding	26	0.5860145148661597	2.261008751297987	4.2019058013666996e-5	2.7856289221243197e-4	1.5447027471762167e-4	594	tags=73%, list=30%, signal=52%	TUBA1B/UBA52/RPS27A/ACTG1/RPL11/RPL5/TUBB/SLC25A5/LAPTM5/TNFRSF1B/ISG15/HSPA8/CXCR4/POU5F1/TRAF1/HSPA5/PYHIN1/UBASH3B/DIO2
MF	GO:0140678	molecular function inhibitor activity	74	0.4004122723630411	2.027813593541105	4.186942217696189e-5	2.7856289221243197e-4	1.5447027471762167e-4	383	tags=41%, list=19%, signal=34%	GAPDH/RPL11/OAZ1/RPL5/RPS20/TIMP1/RPS15/RPS7/CARD16/PPP1R14B/RPL37/SERPINA1/RGS2/CALM1/ANGPTL4/CST3/PRKAG2/HSPB1/C3/ID1/SERPING1/SERPINF1/HYAL2/SERPINE2/THBS1/PI16/PI15/CCL5/PRNP/TESC
BP	GO:0010646	regulation of cell communication	434	0.23829443973980918	1.6076414294482517	4.4633766063405335e-5	2.951478403990246e-4	1.6366705423916252e-4	443	tags=31%, list=22%, signal=31%	PCSK6/MIF/PRELID1/TSPO/GAPDH/INSIG1/TPT1/RPS3/RPL11/LGALS1/RPL5/PLA2G2A/PFN1/RPS12/PELI1/TMSB4X/RPS20/TIMP1/LIF/RPS15/RPS7/RPL26/RETN/TNFAIP3/ARHGDIB/CARD16/GPR183/RPL37/HBEGF/SLC25A5/ARHGAP15/FGR/GSTP1/LAPTM5/S100A8/CSF3/HLA-DRB1/S100A9/BMP6/GPAT3/TYROBP/GNA13/S100A4/TNFRSF12A/PLAUR/CYBA/P2RY8/RGS2/TFRC/SLA/APOD/CALM1/RBPJ/HMOX1/PIK3R5/CD14/IL6/TNFSF14/NFKB1/SRGN/ITGA2/STMN1/HSPB1/RGS13/HTRA3/PT…
BP	GO:0048585	negative regulation of response to stimulus	223	0.2839929224008434	1.755858060687528	4.805415151242691e-5	3.169632417940886e-4	1.757642543357242e-4	513	tags=38%, list=26%, signal=32%	MIF/PRELID1/INSIG1/TPT1/RPS3/RPS19/TMSB4X/LIF/TNFAIP3/CARD16/SLC25A5/AIF1/FGR/GSTP1/LAPTM5/HLA-DRB1/SAMSN1/TNFRSF1B/PLAUR/RGS2/APOD/HMOX1/ADAMTS18/IL6/NFKB1/STMN1/IL4I1/HSPB1/RGS13/HTRA3/PTGS2/PTPRC/BMP2/CD80/ISG15/NLRP3/IGFBP3/SERPING1/CD3E/RGS1/SFRP4/GPRC5A/CXCL8/IGFBP6/HYAL2/MCTP1/HSPA8/SERPINE2/THBS1/ALOX5/THBD/PDGFB/DDIT4/SEMA4A/KIR2DL4/TNFAIP6/CD74/IL7R/ICAM1/PHLDB2/FGL2/RGS18/DUSP2/CCL5/RH…
BP	GO:0044000	movement in host	29	0.549468	2.1969577167603327	5.0528202228867165e-5	3.307761008065189e-4	1.8342383924791248e-4	514	tags=69%, list=26%, signal=52%	RPSA/LGALS1/FCN1/HLA-DRB1/TFRC/CTSB/ITGA2/CD80/IFITM3/CXCL8/HYAL2/TRIM5/CXCR4/CD74/ICAM1/IFITM1/CR1/CD86/CAV1/CLEC5A
BP	GO:0044409	entry into host	29	0.549468	2.1969577167603327	5.0528202228867165e-5	3.307761008065189e-4	1.8342383924791248e-4	514	tags=69%, list=26%, signal=52%	RPSA/LGALS1/FCN1/HLA-DRB1/TFRC/CTSB/ITGA2/CD80/IFITM3/CXCL8/HYAL2/TRIM5/CXCR4/CD74/ICAM1/IFITM1/CR1/CD86/CAV1/CLEC5A
BP	GO:0051701	biological process involved in interaction with host	29	0.549468	2.1969577167603327	5.0528202228867165e-5	3.307761008065189e-4	1.8342383924791248e-4	514	tags=69%, list=26%, signal=52%	RPSA/LGALS1/FCN1/HLA-DRB1/TFRC/CTSB/ITGA2/CD80/IFITM3/CXCL8/HYAL2/TRIM5/CXCR4/CD74/ICAM1/IFITM1/CR1/CD86/CAV1/CLEC5A
BP	GO:0010558	negative regulation of macromolecule biosynthetic process	163	0.3101657345296714	1.8118262749141938	5.096944441205218e-5	3.3283047201070076e-4	1.8456304081837844e-4	699	tags=49%, list=35%, signal=35%	MIF/RAN/TSPO/GAPDH/RPS13/RPL10/RPS3/RPL13A/TMSB4X/TNFAIP3/CARD16/RPS14/VIM/SLC11A1/HBEGF/GSTP1/LAPTM5/HLA-DRB1/BMP6/TYROBP/ZC3HAV1/RGS2/APOD/RBPJ/IL6/NFKB1/SRGN/IRF8/PTPRC/HMGA1/ID1/BMP2/NLRP3/APOBEC3A/CD3E/SERPINF1/CXCL8/HSPA8/SERPINE2/THBS1/EREG/RPS26/PDGFB/LRRC32/PRNP/HMGB2/KLF2/INHBA/POU5F1/BACH2/C5AR2/SERPINE1/CR1/XCL1/CD96/CAV1/HAVCR2/RUNX3/FN1/NFATC2/LMCD1/PTGER4/NR4A3/CCDC3/SPI1/MSX1/DACH…
BP	GO:0032945	negative regulation of mononuclear cell proliferation	18	0.6628901542834359	2.3293501618564783	5.3093491195301184e-5	3.432678193121948e-4	1.9035081783411786e-4	513	tags=83%, list=26%, signal=63%	PLA2G2A/PELI1/HLA-DRB1/LST1/TYROBP/IL4I1/CD80/LRRC32/MNDA/PRNP/IL2RA/CR1/XCL1/CD86/HAVCR2
BP	GO:0050672	negative regulation of lymphocyte proliferation	18	0.6628901542834359	2.3293501618564783	5.3093491195301184e-5	3.432678193121948e-4	1.9035081783411786e-4	513	tags=83%, list=26%, signal=63%	PLA2G2A/PELI1/HLA-DRB1/LST1/TYROBP/IL4I1/CD80/LRRC32/MNDA/PRNP/IL2RA/CR1/XCL1/CD86/HAVCR2
BP	GO:1902600	proton transmembrane transport	18	0.6624853531185858	2.327927718556076	5.3093491195301184e-5	3.432678193121948e-4	1.9035081783411786e-4	168	tags=50%, list=8%, signal=46%	ATP5F1E/COX8A/NDUFA4/TMSB4X/SLC11A1/ATP5MF/SLC25A5/ATP5MC3/ATP5MG
CC	GO:0098839	postsynaptic density membrane	31	-0.55176	-2.23555	5.293335317940387e-5	3.432678193121948e-4	1.9035081783411786e-4	840	tags=90%, list=42%, signal=53%	ARC/CLSTN2/KCNH1/NETO1/GRIN2B/CACNA1C/PTPRT/GRIK1/NLGN4Y/ATP2B2/ACTN2/DCC/GRID2/LRRC4C/GRIK2/ITGA8/GRIA4/CACNG4/PTPRO/GRIA2/GRID1/GRIN2A/GRIA1/GRM5/GRIK3/SHISA9/RGS7BP/SORCS3
BP	GO:0002702	positive regulation of production of molecular mediator of immune response	22	0.5971430797889039	2.2143990074125273	5.6798111366668126e-5	3.6541050958063337e-4	2.0262950801279583e-4	587	tags=73%, list=29%, signal=52%	MIF/B2M/LAPTM5/TFRC/IL6/PTPRC/IL1R1/NLRP3/KIR2DL4/CD74/IL18R1/MALT1/XCL1/CD86/NR4A3/CLEC7A
BP	GO:0042592	homeostatic process	219	0.28722436391534445	1.7613924813277224	5.673949798680252e-5	3.6541050958063337e-4	2.0262950801279583e-4	454	tags=33%, list=23%, signal=29%	MIF/TSPO/ACTB/INSIG1/TPT1/RPS6/FTH1/ACTG1/PLA2G2A/RPS19/B2M/RPL13A/TNFAIP3/RPS24/RPS14/GPR183/SLC11A1/ACSL1/FTL/SLC25A5/MT2A/GSTP1/S100A8/HLA-DRB1/S100A9/BMP6/PDK4/MUC6/CYBA/TFRC/CALM1/RBPJ/HMOX1/ANGPTL4/IL6/TNFSF14/HSPB1/PTGS2/PTPRC/ID1/MT1X/ISG15/MT1E/SFRP4/SERPINF1/SLC25A44/HYAL2/ERO1A/ALOX5/SCARA5/FABP5/G0S2/CXCR4/LCK/CD74/IL7R/ICAM1/CCL5/PRNP/ABHD5/CCL14/HMGB2/KLF2/IL2RA/INHBA/ATP1B3/PCK1/SL…
BP	GO:0006979	response to oxidative stress	44	0.4834705126495983	2.12358	5.788549307665404e-5	3.714911742413277e-4	2.0600139266384578e-4	452	tags=55%, list=23%, signal=43%	CHCHD2/RPS3/AREG/TNFAIP3/PTGS1/AIF1/GSTP1/APOD/GCH1/HMOX1/IL6/RHOB/PTGS2/HYAL2/ERO1A/MCTP1/ALOX5/CYP1B1/PDGFD/PRNP/KLF2/COL1A1/AQP1/TPO
CC	GO:1902495	transmembrane transporter complex	69	-0.421254	-2.08299	5.9058405018036846e-5	3.7716516847704704e-4	2.0914776812461382e-4	581	tags=55%, list=29%, signal=40%	CNTNAP2/KCNQ5/KCNMB2/SCN3B/ATP1A2/SCN7A/RYR3/ABCC9/GRID2/PKD1L3/OLFM3/KCNQ3/CACNA1A/PDE4B/CACNA2D1/GRIK2/DPP6/CACNA2D3/PKD2L1/TRPC6/GABRB2/GRIA4/CACNA1E/KCNIP1/CACNG4/CACNA1B/SCN2A/GRIA2/GLRA2/KCNIP4/GRIN2A/HCN1/SCN1A/GRIA1/VWC2/GRIK3/SCN3A/SHISA9
BP	GO:0050804	modulation of chemical synaptic transmission	93	-0.386052	-2.04357	5.9006748081453795e-5	3.7716516847704704e-4	2.0914776812461382e-4	529	tags=46%, list=26%, signal=36%	ATP1A2/GFAP/TMEM108/CNTNAP4/GRM4/DCC/GRID2/KCNQ3/APOE/LRRC4C/CELF4/CACNA1A/RIMS2/ERC2/GRIK2/PTPRD/CDH2/GPR158/TNR/GRIA4/SYN3/SYT1/CACNG4/CACNA1B/GRIA2/SLC8A3/PLCL1/EPHA7/GRID1/GRIN2A/GRM7/ADCY8/RIMS1/NRXN1/GRIA1/GRM3/SLC24A2/GRM5/GRIK3/PTN/SHISA9/SORCS3/MAPT
BP	GO:0010629	negative regulation of gene expression	104	0.3562496728560447	1.9037811797369804	6.0617168030833225e-5	3.8617571438179606e-4	2.1414434713845065e-4	524	tags=42%, list=26%, signal=33%	MIF/RAN/TSPO/GAPDH/RPS13/RPS3/RPL13A/TMSB4X/TNFAIP3/CARD16/VIM/SLC11A1/GSTP1/LAPTM5/HLA-DRB1/TYROBP/ZC3HAV1/RGS2/APOD/IL6/NFKB1/SRGN/PTPRC/BMP2/NLRP3/CD3E/SERPINF1/CXCL8/SERPINE2/THBS1/RPS26/PDGFB/LRRC32/PRNP/HMGB2/KLF2/INHBA/C5AR2/SERPINE1/CR1/XCL1/CD96/HAVCR2/FN1
BP	GO:0048872	homeostasis of number of cells	33	0.5400010521848144	2.226657305508735	6.088471524497956e-5	3.869364384912083e-4	2.1456618818566236e-4	450	tags=64%, list=22%, signal=50%	MIF/RPS6/PLA2G2A/RPS19/B2M/TNFAIP3/RPS24/RPS14/GPR183/SLC25A5/HMOX1/IL6/TNFSF14/ISG15/CD74/IL7R/HMGB2/KLF2/IL2RA/INHBA/CORO1A
MF	GO:0042802	identical protein binding	187	0.30001989048791555	1.8003238109392041	6.347265616143282e-5	4.0240431527588e-4	2.2314352293850682e-4	624	tags=49%, list=31%, signal=37%	MIF/ACTB/S100A11/GAPDH/RPL22/S100A10/FTH1/ACTG1/RPS19/B2M/FCER1G/TNFAIP3/CARD16/VIM/SLC11A1/FTL/SERPINA1/S100A6/C1R/ALOX5AP/RILPL2/CFH/TYROBP/S100A4/HAS1/POU2F3/TFRC/GCH1/BCL2A1/HMOX1/ANGPTL4/CST3/UPP1/NFKB1/HSPB1/HTRA3/PTGS2/TLR2/NLRP3/CTSC/S100A12/CD3E/IGFBP6/CD3D/THBS1/FABP5/PDGFB/LTC4S/TRIM5/KLRF2/KCTD12/LCK/STAT4/CD74/CCL5/PRNP/TESC/IRAK2/SDC2/PLEK/INHBA/VWA1/COL1A1/CORO1A/AQP1/SLC30A8/CD6/M…
BP	GO:0048659	smooth muscle cell proliferation	37	0.5123590219751986	2.1672863762587435	6.395256510569046e-5	4.0348816438662673e-4	2.23744545093898e-4	375	tags=46%, list=19%, signal=38%	TNFAIP3/HBEGF/AIF1/GNA13/APOD/HMOX1/ADAMTS1/IL6/ITGA2/PTGS2/BMP2/IGFBP3/THBS1/EREG/PDGFB/PDGFD/CCL5
BP	GO:0048660	regulation of smooth muscle cell proliferation	37	0.5123590219751986	2.1672863762587435	6.395256510569046e-5	4.0348816438662673e-4	2.23744545093898e-4	375	tags=46%, list=19%, signal=38%	TNFAIP3/HBEGF/AIF1/GNA13/APOD/HMOX1/ADAMTS1/IL6/ITGA2/PTGS2/BMP2/IGFBP3/THBS1/EREG/PDGFB/PDGFD/CCL5
CC	GO:0045335	phagocytic vesicle	20	0.6287067738102721	2.2680190639609887	6.482604162992588e-5	4.080135439454612e-4	2.2625398423025496e-4	611	tags=80%, list=31%, signal=56%	ACTG1/B2M/HLA-C/VIM/SLC11A1/CYBA/TLR2/NCF2/RAB31/CORO1A/CLEC4E/CTSS/VAMP8/CYBB/RAC2/MPEG1
BP	GO:0007411	axon guidance	46	-0.470103	-2.11631	6.668377131001314e-5	4.1769307113130534e-4	2.3162153053787228e-4	756	tags=67%, list=38%, signal=43%	LMX1A/CNTN5/ROBO2/UNC5C/SLIT3/CSF1R/CDH4/SLIT2/LGI1/PALLD/UNC5B/DCC/LHX9/SEMA3D/SEMA5A/UNC5D/TNR/DSCAM/EPHA3/SLIT1/NCAM1/PTPRO/GAP43/SEMA3A/CNTN1/NRXN3/EPHA7/NTN1/NRXN1/SEMA5B/NFASC
BP	GO:0097485	neuron projection guidance	46	-0.470103	-2.11631	6.668377131001314e-5	4.1769307113130534e-4	2.3162153053787228e-4	756	tags=67%, list=38%, signal=43%	LMX1A/CNTN5/ROBO2/UNC5C/SLIT3/CSF1R/CDH4/SLIT2/LGI1/PALLD/UNC5B/DCC/LHX9/SEMA3D/SEMA5A/UNC5D/TNR/DSCAM/EPHA3/SLIT1/NCAM1/PTPRO/GAP43/SEMA3A/CNTN1/NRXN3/EPHA7/NTN1/NRXN1/SEMA5B/NFASC
BP	GO:0061844	antimicrobial humoral immune response mediated by antimicrobial peptide	15	0.6882220105343421	2.314506421940582	6.847241391952034e-5	4.27870682195663e-4	2.372652771424326e-4	290	tags=73%, list=14%, signal=63%	GAPDH/RPS19/FAU/RPL30/CXCL2/RPL39/S100A9/S100A12/RNASE6/CXCL8/CXCL14
BP	GO:0001910	regulation of leukocyte mediated cytotoxicity	18	0.6556434515501277	2.3038857495768843	6.864182762162963e-5	4.279056175362687e-4	2.3728464968562335e-4	621	tags=89%, list=31%, signal=62%	B2M/HLA-C/HLA-DRB1/TYROBP/PTPRC/HLA-DRA/KIR2DL4/IL7R/ICAM1/KLRB1/NCR1/KLRC1/XCL1/HAVCR2/SPI1/KLRK1
BP	GO:0009144	purine nucleoside triphosphate metabolic process	19	0.6380846140316573	2.2760968732249074	7.28506337214778e-5	4.509143490059242e-4	2.50043581942513e-4	292	tags=53%, list=15%, signal=45%	RAN/TSPO/ATP5F1E/TMSB4X/NME2/ATP5MF/ATP5MC3/ATP5MG/PRKAG2/HSPA8
BP	GO:0009199	ribonucleoside triphosphate metabolic process	19	0.6380846140316573	2.2760968732249074	7.28506337214778e-5	4.509143490059242e-4	2.50043581942513e-4	292	tags=53%, list=15%, signal=45%	RAN/TSPO/ATP5F1E/TMSB4X/NME2/ATP5MF/ATP5MC3/ATP5MG/PRKAG2/HSPA8
BP	GO:0009205	purine ribonucleoside triphosphate metabolic process	19	0.6380846140316573	2.2760968732249074	7.28506337214778e-5	4.509143490059242e-4	2.50043581942513e-4	292	tags=53%, list=15%, signal=45%	RAN/TSPO/ATP5F1E/TMSB4X/NME2/ATP5MF/ATP5MC3/ATP5MG/PRKAG2/HSPA8
BP	GO:0031348	negative regulation of defense response	41	0.49502477897626235	2.1384850511641353	7.320379967885274e-5	4.520291365512136e-4	2.5066176025407834e-4	565	tags=61%, list=28%, signal=45%	RPS19/TNFAIP3/FGR/GSTP1/HLA-DRB1/TNFRSF1B/NFKB1/PTPRC/ISG15/NLRP3/SERPING1/HSPA8/ALOX5/KIR2DL4/TNFAIP6/FGL2/RHBDF2/IL2RA/HCK/KLRC1/CR1/CD96/HAVCR2/LRFN5/PTGER4
CC	GO:1990351	transporter complex	72	-0.413855	-2.06444	7.392401950150766e-5	4.5539985598570283e-4	2.5253091071021487e-4	581	tags=54%, list=29%, signal=40%	CNTNAP2/KCNQ5/KCNMB2/SCN3B/ATP1A2/SCN7A/RYR3/ABCC9/GRID2/PKD1L3/OLFM3/KCNQ3/CACNA1A/PDE4B/ATP8A2/CACNA2D1/GRIK2/DPP6/CACNA2D3/PKD2L1/TRPC6/GABRB2/GRIA4/CACNA1E/KCNIP1/CACNG4/CACNA1B/SCN2A/GRIA2/GLRA2/KCNIP4/GRIN2A/HCN1/SCN1A/GRIA1/VWC2/GRIK3/SCN3A/SHISA9
BP	GO:0051050	positive regulation of transport	133	0.32461137685838426	1.854840968822361	7.793038716304187e-5	4.789509912232126e-4	2.655906197804226e-4	640	tags=49%, list=32%, signal=36%	MIF/PRELID1/RAN/TSPO/ACTB/S100A10/OAZ1/NDUFA4/B2M/FCER1G/TMSB4X/RETN/SLC11A1/ACSL1/FCN1/FGR/S100A8/HLA-DRB1/BMP6/CYBA/CALM1/CD14/ITGA2/PTGS2/PTPRC/C3/TLR2/BMP2/ITGB2/SGK1/SFRP4/HYAL2/PDGFB/CCL5/PRNP/TESC/CFP/INHBA/RELN/ATP1B3/RAB31/CNKSR3/AQP1/SLC30A8/SERPINE1/XCL1/SELE/CAV1/IL2RG/CTSS/CEMIP/DOCK2/HOMER1/VAMP8/NR4A3/CLEC7A/PLA2G4A/RAC2/MYOM1/CCL21/LRRK2/STC1/NR1H4/KMO/CASR
BP	GO:0030595	leukocyte chemotaxis	65	0.419891	2.053848374124114	8.366278525876219e-5	5.129746363753213e-4	2.844576044379955e-4	489	tags=45%, list=24%, signal=35%	MIF/RPS19/FCER1G/RPL13A/TREM1/CXCL2/GPR183/AIF1/S100A8/S100A9/IL6/TNFSF14/ITGB2/S100A12/CXCL8/THBS1/ALOX5/PDGFB/CXCR4/TNFAIP6/ADGRE2/CD74/CCL5/CCL14/CORO1A/C5AR2/SERPINE1/CXCL3/XCL1
BP	GO:0006690	icosanoid metabolic process	21	0.6211381137802816	2.2873411622046294	8.73022165909155e-5	5.339775375913556e-4	2.9610425232759946e-4	358	tags=57%, list=18%, signal=47%	MIF/PTGS1/ALOX5AP/GSTP1/PTGS2/TLR2/CPA1/ALOX5/FABP5/CYP1B1/LTC4S/CD74
BP	GO:0023051	regulation of signaling	428	0.24055084414073064	1.6201490083394647	8.74970850264549e-5	5.339775375913556e-4	2.9610425232759946e-4	443	tags=31%, list=22%, signal=31%	PCSK6/MIF/PRELID1/TSPO/GAPDH/INSIG1/TPT1/RPS3/RPL11/LGALS1/RPL5/PLA2G2A/PFN1/RPS12/PELI1/TMSB4X/RPS20/TIMP1/LIF/RPS15/RPS7/RPL26/RETN/TNFAIP3/ARHGDIB/CARD16/GPR183/RPL37/HBEGF/SLC25A5/ARHGAP15/FGR/GSTP1/LAPTM5/S100A8/CSF3/HLA-DRB1/S100A9/BMP6/GPAT3/TYROBP/GNA13/S100A4/TNFRSF12A/PLAUR/CYBA/P2RY8/RGS2/TFRC/SLA/APOD/CALM1/RBPJ/HMOX1/PIK3R5/CD14/IL6/TNFSF14/NFKB1/SRGN/STMN1/HSPB1/RGS13/HTRA3/PTGS2/PT…
CC	GO:0042581	specific granule	28	0.5582371036122603	2.202386115559477	8.86136232779035e-5	5.395309650393566e-4	2.991837704095086e-4	595	tags=68%, list=30%, signal=48%	B2M/FCAR/RETN/TNFRSF1B/PLAUR/CYBA/NFKB1/ITGB2/CFP/ATP8B4/OLFM4/RAB44/CLEC5A/CLEC12A/DOCK2/OLR1/VAMP8/CYBB/LYZ
BP	GO:0120039	plasma membrane bounded cell projection morphogenesis	98	-0.359527	-1.93062	8.926600698638228e-5	5.422390936010012e-4	3.006854972172877e-4	447	tags=58%, list=22%, signal=47%	LMX1A/ZNF365/CNTN5/ROBO2/UNC5C/NTNG1/SLIT3/CSF1R/CDH4/SLIT2/DAB1/ENPP2/LGI1/PALLD/CNTNAP2/DCLK1/UNC5B/TMEM108/DCC/LHX9/APOE/LRRC4C/SEMA3D/SEMA5A/RIMS2/ATP8A2/FSTL4/PAK3/UNC5D/HECW1/PTPRD/CDH2/TNR/POSTN/SYT1/DSCAM/EPHA3/SLIT1/NCAM1/PTPRO/LRP2/GAP43/SEMA3A/CNTN1/NRXN3/IL1RAPL1/EPHA7/NTN1/CTNNA2/KIRREL3/RIMS1/NRXN1/PTPRZ1/SEMA5B/NFASC/PTN/MAPT
BP	GO:0032990	cell part morphogenesis	100	-0.353188	-1.90326	8.983179546957574e-5	5.444098602471737e-4	3.018892430483239e-4	756	tags=58%, list=38%, signal=38%	LMX1A/ZNF365/NES/CNTN5/ROBO2/UNC5C/NTNG1/SLIT3/CSF1R/CDH4/SLIT2/DAB1/ENPP2/LGI1/PALLD/CNTNAP2/DCLK1/UNC5B/TMEM108/DCC/LHX9/APOE/LRRC4C/SEMA3D/SEMA5A/RIMS2/ATP8A2/FSTL4/PAK3/UNC5D/HECW1/PTPRD/CDH2/TNR/POSTN/SYT1/DSCAM/EPHA3/SLIT1/NCAM1/PTPRO/LRP2/GAP43/SEMA3A/CNTN1/NRXN3/IL1RAPL1/EPHA7/NTN1/CTNNA2/KIRREL3/RIMS1/NRXN1/PTPRZ1/SEMA5B/NFASC/PTN/MAPT
BP	GO:0001539	cilium or flagellum-dependent cell motility	23	-0.596879	-2.22491	9.224706102303327e-5	5.539064905566962e-4	3.0715536834287664e-4	744	tags=87%, list=37%, signal=55%	DNAH6/DNAH7/CFAP45/DNAH11/DNAH5/CFAP157/DNAH10/ADCY3/CFAP46/DNAI1/CFAP43/DNAH9/CFAP52/CFAP54/SPEF2/CCDC39/TEKT1/CFAP206/CFAP47/DNAH3
BP	GO:0060285	cilium-dependent cell motility	23	-0.596879	-2.22491	9.224706102303327e-5	5.539064905566962e-4	3.0715536834287664e-4	744	tags=87%, list=37%, signal=55%	DNAH6/DNAH7/CFAP45/DNAH11/DNAH5/CFAP157/DNAH10/ADCY3/CFAP46/DNAI1/CFAP43/DNAH9/CFAP52/CFAP54/SPEF2/CCDC39/TEKT1/CFAP206/CFAP47/DNAH3
BP	GO:0060294	cilium movement involved in cell motility	23	-0.596879	-2.22491	9.224706102303327e-5	5.539064905566962e-4	3.0715536834287664e-4	744	tags=87%, list=37%, signal=55%	DNAH6/DNAH7/CFAP45/DNAH11/DNAH5/CFAP157/DNAH10/ADCY3/CFAP46/DNAI1/CFAP43/DNAH9/CFAP52/CFAP54/SPEF2/CCDC39/TEKT1/CFAP206/CFAP47/DNAH3
MF	GO:1901702	salt transmembrane transporter activity	102	-0.356782	-1.9228	9.196173793162722e-5	5.539064905566962e-4	3.0715536834287664e-4	772	tags=54%, list=39%, signal=35%	OCA2/KCNMA1/KCNE1/GRIN2B/SLC4A10/GABRB1/CACNA1C/SLC38A5/SLC7A11/GRIK1/ASIC2/KCNB2/ATP2C2/KCNQ5/KCNMB2/SCN3B/ANO4/ATP1A2/ATP2B2/SCN7A/RYR3/KCNH7/ABCC9/SLC26A7/PKD1L3/KCNK13/KCNQ3/SLC8A1/CACNA1A/CACNA2D1/AQP4/GRIK2/CACNA2D3/PKD2L1/TRPC6/GABRB2/CACNA1E/KCNIP1/CACNG4/CACNA1B/SCN2A/SLC8A3/GLRA2/KCNIP4/GRIN2A/HCN1/SLC9A2/SLC44A5/SCN1A/KCNH5/KCNN2/SLC24A2/GRIK3/SCN3A/SLC1A2
BP	GO:0030168	platelet activation	29	0.5312967558944048	2.124302866346343	9.324105420070244e-5	5.585909026886119e-4	3.0975299512353105e-4	649	tags=76%, list=32%, signal=52%	ACTB/ACTG1/MYL12A/FCER1G/CLIC1/GNA13/ADAMTS18/IL6/HSPB1/SERPINE2/THBD/PDGFB/LCK/PLEK/TXK/SELP/VWF/UBASH3B/PLA2G4A/CSRP1/COMP/VCL
BP	GO:0050792	regulation of viral process	18	0.6487924919847787	2.279811951422998	9.402148243360938e-5	5.606943199008851e-4	3.1091939396454344e-4	388	tags=72%, list=19%, signal=59%	LGALS1/FCN1/HLA-DRB1/ZC3HAV1/ISG15/APOBEC3A/IFITM3/CXCL8/TRIM5/CXCR4/CD74/CCL5/IFITM1
BP	GO:0048812	neuron projection morphogenesis	97	-0.364692	-1.95646	9.397181077131686e-5	5.606943199008851e-4	3.1091939396454344e-4	447	tags=40%, list=22%, signal=33%	DCC/LHX9/APOE/LRRC4C/SEMA3D/SEMA5A/RIMS2/ATP8A2/FSTL4/PAK3/UNC5D/HECW1/PTPRD/CDH2/TNR/POSTN/SYT1/DSCAM/EPHA3/SLIT1/NCAM1/PTPRO/LRP2/GAP43/SEMA3A/CNTN1/NRXN3/IL1RAPL1/EPHA7/NTN1/CTNNA2/KIRREL3/RIMS1/NRXN1/PTPRZ1/SEMA5B/NFASC/PTN/MAPT
BP	GO:0002673	regulation of acute inflammatory response	11	0.7557426131770535	2.2781571417738364	9.440919988694385e-5	5.617239865710645e-4	3.1149037056572295e-4	260	tags=55%, list=13%, signal=48%	ALOX5AP/GSTP1/IL6/PTGS2/C3/NLRP3
BP	GO:0097529	myeloid leukocyte migration	62	0.42585962214213424	2.0606579660794706	9.548509734577875e-5	5.668342596981229e-4	3.143241482004583e-4	489	tags=44%, list=24%, signal=34%	MIF/RPS19/FCER1G/RPL13A/TREM1/CXCL2/AIF1/S100A8/S100A9/IL6/IL1R1/ITGB2/S100A12/CXCL8/THBS1/PDGFB/PDGFD/TNFAIP6/ADGRE2/CD74/CCL5/CCL14/C5AR2/GP2/SERPINE1/CXCL3/XCL1
BP	GO:0071706	tumor necrosis factor superfamily cytokine production	32	0.5272591658933286	2.153203395925509	9.605340426016115e-5	5.676278097908166e-4	3.147641920980751e-4	694	tags=72%, list=35%, signal=48%	MIF/TSPO/TNFAIP3/GSTP1/TYROBP/CYBA/CD14/IL6/HSPB1/PTPRC/TLR2/THBS1/AKAP12/C5AR2/CD2/CD86/HAVCR2/CYBB/CLEC7A/LRRK2/NR1H4/PTPN22/CX3CL1
BP	GO:1903555	regulation of tumor necrosis factor superfamily cytokine production	32	0.5272591658933286	2.153203395925509	9.605340426016115e-5	5.676278097908166e-4	3.147641920980751e-4	694	tags=72%, list=35%, signal=48%	MIF/TSPO/TNFAIP3/GSTP1/TYROBP/CYBA/CD14/IL6/HSPB1/PTPRC/TLR2/THBS1/AKAP12/C5AR2/CD2/CD86/HAVCR2/CYBB/CLEC7A/LRRK2/NR1H4/PTPN22/CX3CL1
BP	GO:0002292	T cell differentiation involved in immune response	18	0.6478727514489937	2.2765800467823074	9.632872947733398e-5	5.679698451349805e-4	3.149538594768007e-4	565	tags=89%, list=28%, signal=64%	FCER1G/GPR183/HLA-DRB1/IL6/CD80/NLRP3/HLA-DRA/SEMA4A/STAT4/FGL2/PCK1/IL18R1/CLEC4E/MALT1/CD86/PTGER4
BP	GO:0061041	regulation of wound healing	32	0.5247339571038074	2.142891032494509	1.0692723847616114e-4	6.262196118828092e-4	3.4725485046777847e-4	644	tags=66%, list=32%, signal=45%	ACTG1/TNFAIP3/HBEGF/TNFRSF12A/PLAUR/ADAMTS18/SERPING1/SERPINE2/THBS1/ALOX5/THBD/PDGFB/CXCR4/PHLDB2/SERPINE1/DUOX2/CAV1/UBASH3B/CLEC7A/PLAT/FAP
BP	GO:0032640	tumor necrosis factor production	31	0.523119	2.1054632506917197	1.0669778088286466e-4	6.262196118828092e-4	3.4725485046777847e-4	694	tags=71%, list=35%, signal=47%	MIF/TSPO/TNFAIP3/GSTP1/TYROBP/CYBA/CD14/IL6/HSPB1/PTPRC/TLR2/THBS1/AKAP12/C5AR2/CD2/HAVCR2/CYBB/CLEC7A/LRRK2/NR1H4/PTPN22/CX3CL1
BP	GO:0032680	regulation of tumor necrosis factor production	31	0.523119	2.1054632506917197	1.0669778088286466e-4	6.262196118828092e-4	3.4725485046777847e-4	694	tags=71%, list=35%, signal=47%	MIF/TSPO/TNFAIP3/GSTP1/TYROBP/CYBA/CD14/IL6/HSPB1/PTPRC/TLR2/THBS1/AKAP12/C5AR2/CD2/HAVCR2/CYBB/CLEC7A/LRRK2/NR1H4/PTPN22/CX3CL1
BP	GO:0048002	antigen processing and presentation of peptide antigen	18	0.6463359758065577	2.2711799234461645	1.078649737600947e-4	6.302982359314706e-4	3.4951655220508734e-4	528	tags=72%, list=26%, signal=54%	B2M/FCER1G/HLA-C/SLC11A1/HLA-DRB1/IFI30/HLA-DRA/HLA-DPA1/CD74/HLA-DPB1/HLA-DQA2/HLA-DQB1/CTSS
CC	GO:0140535	intracellular protein-containing complex	16	0.6778463497564023	2.304565012245831	1.0826755590186513e-4	6.312385178921245e-4	3.5003796269024066e-4	571	tags=81%, list=29%, signal=59%	ACTB/FTH1/ACTG1/FTL/SPSB1/NFKB1/PRKAG2/HSPB1/HSPA8/FBXO32/MALT1/RASGRP3/RNF144B
BP	GO:0050877	nervous system process	152	-0.312497	-1.79203	1.0930983718506656e-4	6.358959793483159e-4	3.526206446293555e-4	445	tags=34%, list=22%, signal=29%	CFAP43/DNAH9/GRID2/PKD1L3/KCNQ3/APOE/CFAP54/LHFPL3/CELF4/RIMS2/ATP8A2/AQP4/GRIK2/PKD2L1/FGF12/RPE65/GPR158/TNR/ITGA8/CCDC39/GABRB2/CHRM5/TAFA2/CACNG4/EYA1/SCN2A/LRP2/SLC8A3/GLRA2/ADGRV1/NRXN3/GRIN2A/HCN1/TUB/SRRM4/GRM7/RP1/PCDH15/CTNNA2/SCN1A/ADCY8/RIMS1/NRXN1/GRIA1/BRINP1/SLC24A2/GRM5/PTPRZ1/SEMA5B/PTN/SORCS3/MAPT
BP	GO:0002437	inflammatory response to antigenic stimulus	11	0.7530501066436555	2.270040684025679	1.1526007359418044e-4	6.690206938399984e-4	3.709891491592802e-4	474	tags=91%, list=24%, signal=70%	FGR/HLA-DRB1/RBPJ/C3/RHBDF2/HMGB2/IL2RA/HCK/CD6/RAB44
CC	GO:0005891	voltage-gated calcium channel complex	14	-0.683084	-2.23241	1.176700541781883e-4	6.814948592315474e-4	3.7790639409309633e-4	375	tags=79%, list=19%, signal=64%	SCN7A/CACNA1A/PDE4B/CACNA2D1/CACNA2D3/CACNA1E/CACNG4/CACNA1B/SCN2A/SCN1A/SCN3A
BP	GO:0043122	regulation of canonical NF-kappaB signal transduction	32	0.5216528452015974	2.130308490473025	1.2021749611436025e-4	6.947081855104182e-4	3.8523352271392576e-4	358	tags=50%, list=18%, signal=42%	GAPDH/LGALS1/PELI1/TNFAIP3/CARD16/GSTP1/HLA-DRB1/S100A4/TFRC/HMOX1/HSPB1/S100A12/BIRC3/TRIM5/LTB/CD74
BP	GO:0031175	neuron projection development	141	-0.319053	-1.80265	1.2260454401489073e-4	7.069383420902751e-4	3.9201545849771035e-4	447	tags=36%, list=22%, signal=30%	DCC/LHX9/GRID2/PLP1/APOE/LRRC4C/SEMA3D/SEMA5A/RIMS2/ATP8A2/FSTL4/ZNF804A/PAK3/UNC5D/HECW1/PTPRD/CDH2/STMN2/TNR/POSTN/SYT1/DSCAM/EPHA3/SLIT1/NCAM1/PTPRO/LRP2/GAP43/ADGRV1/SEMA3A/CNTN1/NRXN3/IL1RAPL1/EPHA7/NTN1/NMNAT2/GRM7/CTNNA2/KIRREL3/RIMS1/NRXN1/RIT2/FUT9/NTRK3/PTPRZ1/SEMA5B/NFASC/ALK/PTN/CSMD3/MAPT
BP	GO:0009141	nucleoside triphosphate metabolic process	20	0.6168479304508219	2.225239052775875	1.2324969124559025e-4	7.09092937298418e-4	3.9321023685122235e-4	292	tags=50%, list=15%, signal=43%	RAN/TSPO/ATP5F1E/TMSB4X/NME2/ATP5MF/ATP5MC3/ATP5MG/PRKAG2/HSPA8
BP	GO:0009142	nucleoside triphosphate biosynthetic process	12	0.737182	2.288700929172598	1.2483050372249997e-4	7.163661994062142e-4	3.9724344740185014e-4	234	tags=58%, list=12%, signal=52%	ATP5F1E/TMSB4X/NME2/ATP5MF/ATP5MC3/ATP5MG/PRKAG2
BP	GO:0046632	alpha-beta T cell differentiation	21	0.6119206150294114	2.2534	1.2533425261972286e-4	7.163661994062142e-4	3.9724344740185014e-4	565	tags=76%, list=28%, signal=55%	RPL22/GPR183/HLA-DRB1/IL6/CD80/NLRP3/HLA-DRA/SEMA4A/ZNF683/STAT4/IL18R1/MALT1/CD86/IL2RG/RUNX3/PTGER4
BP	GO:0030183	B cell differentiation	19	0.6274308295599743	2.238094004967679	1.2533665893133228e-4	7.163661994062142e-4	3.9724344740185014e-4	660	tags=84%, list=33%, signal=57%	LGALS1/GPR183/SLC25A5/RBPJ/IL6/IRF8/IL4I1/PTPRC/INHBA/MALT1/CR1/IL2RG/IKZF3/SPI1/PIK3R3/ITM2A
BP	GO:0045639	positive regulation of myeloid cell differentiation	13	0.720116	2.3101971068742504	1.2635203154594607e-4	7.205928087292819e-4	3.9958721077274607e-4	414	tags=69%, list=21%, signal=55%	LIF/CSF3/HLA-DRB1/TYROBP/ISG15/CD74/TESC/HMGB2/INHBA
BP	GO:0002832	negative regulation of response to biotic stimulus	18	0.6418519060892833	2.255423212542833	1.2868707935685675e-4	7.323107871026357e-4	4.0608513059290193e-4	513	tags=72%, list=26%, signal=54%	RPS19/TNFAIP3/CARD16/IL4I1/ISG15/SERPING1/HSPA8/KIR2DL4/FGL2/KLRC1/CR1/CD96/HAVCR2
MF	GO:0005125	cytokine activity	42	0.48473782133891874	2.118346867454144	1.290176904301729e-4	7.325961030513296e-4	4.0624334561079615e-4	489	tags=45%, list=24%, signal=35%	MIF/AREG/TIMP1/LIF/CXCL2/CSF3/BMP6/IL6/TNFSF14/BMP2/CXCL8/CXCL14/LTB/CCL5/CCL14/INHBA/WNT2/CXCL3/XCL1
BP	GO:0034248	regulation of amide metabolic process	36	0.5045901652947714	2.1295919999019617	1.2983425809112337e-4	7.356335838048031e-4	4.0792770666374194e-4	381	tags=53%, list=19%, signal=44%	RPS9/GAPDH/RPS4X/RPL10/RPS3/RPL5/RPL13A/RPL26/RPS14/VIM/PDK4/RGS2/IL6/ITGA2/HSPB1/THBS1/CYP1B1/CCL5/PRNP
BP	GO:0002262	myeloid cell homeostasis	19	0.6263278170342781	2.234159474490596	1.3236468362828402e-4	7.467312173586994e-4	4.140816293566417e-4	414	tags=63%, list=21%, signal=51%	RPS6/RPS19/B2M/RPS24/RPS14/SLC25A5/HMOX1/IL6/ISG15/HMGB2/KLF2/INHBA
BP	GO:0006631	fatty acid metabolic process	39	0.4743862243325715	2.034470910085777	1.3221647182866928e-4	7.467312173586994e-4	4.140816293566417e-4	588	tags=59%, list=29%, signal=42%	MIF/INSIG1/ACSL1/PTGS1/ALOX5AP/GSTP1/PDK4/PRKAG2/PTGS2/C3/ALOX5/FABP5/CYP1B1/LTC4S/CD74/ABHD5/PCK1/MSMO1/CAV1/TBXAS1/ELOVL7/NR4A3/PLA2G4A
BP	GO:0018193	peptidyl-amino acid modification	86	0.3689096081165034	1.9189490184246887	1.332065764831006e-4	7.498611589953852e-4	4.1581726234289114e-4	437	tags=42%, list=22%, signal=34%	MIF/GAPDH/AREG/LIF/HBEGF/PLOD2/FGR/S100A8/CSF3/S100A9/BMP6/SAMSN1/TFRC/CALM1/IL6/PRKAG2/PTGS2/PTPRC/CD80/ITGB2/SGK1/CD3E/GPRC5A/HYAL2/TNFRSF18/PDGFB/PDGFD/LCK/CD74/CCL5/PRNP/RELN/HCK/PCK1/CNKSR3/EFEMP1
BP	GO:0010608	post-transcriptional regulation of gene expression	36	0.5035109108273429	2.1250370722839182	1.3459868672749558e-4	7.528303420390116e-4	4.1746375056245667e-4	320	tags=53%, list=16%, signal=45%	RAN/RPS9/GAPDH/RPS4X/RPL10/RPS3/RPL5/RPL13A/RPL26/RPS14/VIM/SLC11A1/TNFRSF1B/RGS2/IL6/ITGA2/HSPB1/THBS1/CYP1B1
BP	GO:0019752	carboxylic acid metabolic process	75	0.3831887997416385	1.9351375137864768	1.3436995269692681e-4	7.528303420390116e-4	4.1746375056245667e-4	642	tags=52%, list=32%, signal=37%	MIF/GAPDH/INSIG1/ACSL1/PLOD2/PTGS1/ALOX5AP/GSTP1/PDK4/IL4I1/PRKAG2/PTGS2/C3/TLR2/SLC25A44/CPA1/ALOX5/FABP5/CYP1B1/DDIT4/LTC4S/CD74/ABHD5/PCK1/RIMKLB/DDAH1/KYNU/MSMO1/CAV1/GFPT2/RDH10/TBXAS1/ELOVL7/NR4A3/PLA2G4A/SDS/NR1H4/KMO/HKDC1
BP	GO:0033554	cellular response to stress	126	0.31720709840470007	1.8083617292172989	1.3431532107122717e-4	7.528303420390116e-4	4.1746375056245667e-4	648	tags=53%, list=32%, signal=38%	MIF/TSPO/ACTB/INSIG1/TPT1/CHCHD2/RPS3/B2M/RPL26/TNFAIP3/AIF1/GSTP1/PDK4/TNFRSF1B/APOD/GCH1/BCL2A1/RBPJ/HMOX1/UPP1/IL6/NFKB1/RHOB/PTGS2/HMGA1/BMP2/NLRP3/SGK1/CRIP1/CXCL8/IGFBP6/ERO1A/HSPA8/THBS1/ALOX5/SCARA5/CYP1B1/DDIT4/PDGFD/KIR2DL4/CD74/MNDA/HMGB2/KLF2/ACKR3/PCK1/FAM162A/NPHS1/AQP1/DDAH1/HSPA5/RASGRF2/CAV1/NFATC2/PTGER4/PYHIN1/CYBB/SPI1/MSX1/CCL21/FBLN5/LRRK2/PRKCG/STC1/PTTG1/CASR/COMP
BP	GO:0002711	positive regulation of T cell mediated immunity	13	0.717307	2.3011847226369397	1.3545824621000025e-4	7.560191006421381e-4	4.192319990664875e-4	489	tags=85%, list=24%, signal=64%	B2M/HLA-C/HLA-DRB1/IL6/PTPRC/IL1R1/NLRP3/HLA-DRA/IL18R1/MALT1/XCL1
BP	GO:0044092	negative regulation of molecular function	96	0.34682291415912125	1.8401815286263166	1.3585306475759928e-4	7.56605981123346e-4	4.195574393591216e-4	321	tags=35%, list=16%, signal=31%	ACTB/GAPDH/RPL11/RPL5/B2M/TMSB4X/TIMP1/RPS7/TNFAIP3/CARD16/SERPINA1/GSTP1/PLAUR/RGS2/CALM1/ANGPTL4/CST3/NFKB1/STMN1/PRKAG2/HSPB1/PTPRC/ID1/BMP2/NLRP3/SERPING1/SFRP4/SERPINF1/GPRC5A/HYAL2/SERPINE2/THBS1/CYP1B1/PDGFB
CC	GO:0008328	ionotropic glutamate receptor complex	13	-0.709612	-2.25573	1.3724433623741675e-4	7.611087181573939e-4	4.220543226342283e-4	433	tags=85%, list=22%, signal=67%	GRID2/OLFM3/GRIK2/GRIA4/CACNG4/GRIA2/GRIN2A/GRIA1/VWC2/GRIK3/SHISA9
CC	GO:0098878	neurotransmitter receptor complex	13	-0.709612	-2.25573	1.3724433623741675e-4	7.611087181573939e-4	4.220543226342283e-4	433	tags=85%, list=22%, signal=67%	GRID2/OLFM3/GRIK2/GRIA4/CACNG4/GRIA2/GRIN2A/GRIA1/VWC2/GRIK3/SHISA9
BP	GO:0002700	regulation of production of molecular mediator of immune response	29	0.5216401406107892	2.085692475263387	1.4204501082486286e-4	7.860626446494529e-4	4.3589191546612694e-4	587	tags=66%, list=29%, signal=47%	MIF/B2M/LAPTM5/TNFRSF1B/TFRC/IL6/PTPRC/IL1R1/NLRP3/KIR2DL4/CD74/IL18R1/MALT1/CR1/XCL1/CD96/CD86/NR4A3/CLEC7A
BP	GO:0050868	negative regulation of T cell activation	22	0.577068	2.1399554026844774	1.429516811067237e-4	7.894075920734933e-4	4.377467746808764e-4	523	tags=73%, list=26%, signal=54%	PLA2G2A/PELI1/LAPTM5/HLA-DRB1/IL4I1/CD80/CD74/LRRC32/FGL2/PRNP/IL2RA/CR1/XCL1/CD86/HAVCR2/RUNX3
BP	GO:0022408	negative regulation of cell-cell adhesion	33	0.5261765941431131	2.169653100852634	1.4417873416343376e-4	7.945039106221286e-4	4.405728141436484e-4	610	tags=73%, list=30%, signal=51%	PLA2G2A/PELI1/LAPTM5/HLA-DRB1/BMP6/ADAMTS18/IL4I1/BMP2/CD80/SERPINE2/CD74/LRRC32/FGL2/PRNP/IL2RA/PODXL/CR1/XCL1/CD86/HAVCR2/RUNX3/UBASH3B/SPI1/CCL21
BP	GO:0050821	protein stabilization	16	0.6694944053997376	2.2761697885266057	1.5879307359399357e-4	8.731947541631815e-4	4.842089069591915e-4	607	tags=81%, list=30%, signal=57%	GAPDH/RPL11/RPL5/PFN1/RPS7/TYROBP/IFI30/TESC/SOX17/ATP1B3/PYHIN1/PLPP3/MSX1
BP	GO:0019730	antimicrobial humoral response	19	0.6216236901583011	2.2173794922778716	1.604768672501303e-4	8.805999522213032e-4	4.883152793812015e-4	290	tags=63%, list=14%, signal=55%	GAPDH/RPS19/FAU/RPL30/CXCL2/SLC11A1/RPL39/S100A9/S100A12/RNASE6/CXCL8/CXCL14
BP	GO:0035249	synaptic transmission, glutamatergic	31	-0.5284	-2.1409	1.6116279310704224e-4	8.825098859446422e-4	4.893743866606866e-4	336	tags=55%, list=17%, signal=46%	GRIK2/CDH2/TNR/GRIA4/SYT1/CACNG4/GRIA2/GRID1/GRIN2A/GRM7/NRXN1/GRIA1/CDH8/CDHR3/GRM3/GRM5/GRIK3
BP	GO:0042391	regulation of membrane potential	79	-0.380443	-1.9409	1.6205047745008946e-4	8.855143244762211e-4	4.910404249533651e-4	802	tags=62%, list=40%, signal=39%	KCNH1/GABRG1/NETO1/KCNMA1/KCNE1/GRIN2B/GABRB1/CD36/CACNA1C/GRIK1/DMD/ASIC2/TRDN/KCNQ5/KCNMB2/SCN3B/ATP1A2/ACTN2/TMEM108/KCNH7/ABCC9/GRID2/KCNK13/KCNQ3/CELF4/SLC8A1/RIMS2/CACNA2D1/GRIK2/FGF12/GABRB2/GRIA4/GRIA2/SLC8A3/GLRA2/GRID1/GRIN2A/HCN1/CTNNA3/SCN1A/KCNH5/RIMS1/NRXN1/GRIA1/KCNN2/GRM5/GRIK3/RGS7BP/MAPT
BP	GO:1901873	regulation of post-translational protein modification	20	0.6096177067862976	2.1991564880717265	1.6785317212133154e-4	9.153079030916868e-4	5.075617291263647e-4	511	tags=70%, list=26%, signal=53%	TSPO/RPS2/RPS3/RPL11/RPL5/PELI1/RPS7/TNFAIP3/LAPTM5/ISG15/BIRC3/MALT1/HSPA5/CAV1
BP	GO:0009894	regulation of catabolic process	63	0.4000001810439172	1.9326281080897052	1.7051605218146963e-4	9.278915172874971e-4	5.145396662318032e-4	386	tags=43%, list=19%, signal=36%	TSPO/GAPDH/RPL11/OAZ1/RPL5/TIMP1/RPS7/TNFAIP3/EEF1A1/VIM/SLC11A1/SLC25A5/LAPTM5/TNFRSF1B/ZC3HAV1/DEPP1/HMOX1/CST3/PPP1R3B/IL6/PRKAG2/HSPB1/SERPINE2/DDIT4/TRIM5/ABHD5/SOX17
BP	GO:0006909	phagocytosis	38	0.48676937548557064	2.0645226376199033	1.7437878140466625e-4	9.449738112634611e-4	5.240122367609102e-4	450	tags=53%, list=22%, signal=42%	FCER1G/SLC11A1/FCN1/AIF1/FGR/TYROBP/CYBA/CD14/ITGA2/IRF8/PTPRC/C3/TLR2/ITGB2/THBS1/NCF2/CFP/HCK/RAB31/CORO1A
BP	GO:0048858	cell projection morphogenesis	99	-0.357183	-1.92239	1.7410879616653566e-4	9.449738112634611e-4	5.240122367609102e-4	756	tags=59%, list=38%, signal=38%	LMX1A/ZNF365/NES/CNTN5/ROBO2/UNC5C/NTNG1/SLIT3/CSF1R/CDH4/SLIT2/DAB1/ENPP2/LGI1/PALLD/CNTNAP2/DCLK1/UNC5B/TMEM108/DCC/LHX9/APOE/LRRC4C/SEMA3D/SEMA5A/RIMS2/ATP8A2/FSTL4/PAK3/UNC5D/HECW1/PTPRD/CDH2/TNR/POSTN/SYT1/DSCAM/EPHA3/SLIT1/NCAM1/PTPRO/LRP2/GAP43/SEMA3A/CNTN1/NRXN3/IL1RAPL1/EPHA7/NTN1/CTNNA2/KIRREL3/RIMS1/NRXN1/PTPRZ1/SEMA5B/NFASC/PTN/MAPT
BP	GO:0010035	response to inorganic substance	79	0.3723912451894824	1.892799769254044	1.7744478195683621e-4	9.595978684705098e-4	5.321216518962769e-4	454	tags=41%, list=23%, signal=33%	TSPO/RPS3/AREG/B2M/TNFAIP3/SLC11A1/ALOX5AP/MT2A/S100A8/BMP6/TFRC/GCH1/CALM1/HMOX1/CD14/IL6/RHOB/PTGS2/MT1X/CRIP1/MT1E/SERPINF1/CPA1/THBS1/CYP1B1/PDGFD/PRNP/KLF2/SLC41A1/COL1A1/AQP1/SLC30A8
BP	GO:0002440	production of molecular mediator of immune response	30	0.5330569553375121	2.120786354436121	1.8248352253086354e-4	9.848077703525115e-4	5.46101189653041e-4	587	tags=67%, list=29%, signal=48%	MIF/B2M/TREM1/LAPTM5/TNFRSF1B/TFRC/IL6/PTPRC/IL1R1/NLRP3/KIR2DL4/CD74/IL18R1/MALT1/CR1/XCL1/CD96/CD86/NR4A3/CLEC7A
BP	GO:2000026	regulation of multicellular organismal development	208	0.2715964684119369	1.6515208559498609	1.8692731444662746e-4	0.00100671	5.582463042399553e-4	530	tags=38%, list=26%, signal=31%	CFL1/PRELID1/TSPO/ACTB/S100A10/B2M/LIF/RETN/NME2/TNFAIP3/ITGAX/CSF3/HLA-DRB1/BMP6/TNFRSF1B/TYROBP/RGS2/RBPJ/HMOX1/ANGPTL4/SGMS2/ADAMTS1/IL6/RHOB/SRGN/IL4I1/HSPB1/PTPRC/C3/TLR2/BMP2/CD80/RAMP2/ISG15/NLRP3/CTSC/SFRP4/SERPINF1/CXCL8/HLA-DRA/SERPINE2/THBS1/ALOX5/PI16/CYP1B1/IL1RAP/SEMA4A/ZNF683/CXCR4/TNFAIP6/TMIGD2/CD74/IL7R/PHLDB2/FGL2/TESC/SOX17/HMGB2/KLF2/IL2RA/INHBA/RELN/PCK1/EFEMP1/WNT2/AQP1/SER…
BP	GO:0007156	homophilic cell adhesion via plasma membrane adhesion molecules	34	-0.522177	-2.16862	1.9245150671581262e-4	0.00103051	5.714424394074704e-4	783	tags=68%, list=39%, signal=42%	CADM2/CDH6/ROBO2/CEACAM5/PTPRT/CDH4/HMCN1/PALLD/CDH12/CDH7/CDH22/CDHR4/CDH18/CDH2/DSCAM/PCDH9/CDH20/CDH10/PCDH7/PCDH15/KIRREL3/CDH8/CDHR3
MF	GO:0005216	monoatomic ion channel activity	82	-0.375268	-1.93499	1.923119999605285e-4	0.00103051	5.714424394074704e-4	574	tags=48%, list=29%, signal=35%	KCNQ5/KCNMB2/SCN3B/ANO4/SCN7A/RYR3/KCNH7/ABCC9/SLC26A7/GRID2/PKD1L3/KCNK13/KCNQ3/CACNA1A/CACNA2D1/GRIK2/CACNA2D3/PKD2L1/TRPC6/GABRB2/GRIA4/CACNA1E/KCNIP1/CACNG4/CACNA1B/SCN2A/GRIA2/GLRA2/KCNIP4/GRID1/GRIN2A/HCN1/SCN1A/KCNH5/GRIA1/KCNN2/SLC24A2/GRIK3/SCN3A
BP	GO:0051254	positive regulation of RNA metabolic process	119	0.3336071821516321	1.8658362522988245	1.9252958932362155e-4	0.00103051	5.714424394074704e-4	638	tags=48%, list=32%, signal=35%	ACTB/CHCHD2/S100A10/PTMA/LIF/NME2/SLC11A1/CSF3/HLA-DRB1/BMP6/TNFRSF1B/ZC3HAV1/POU2F3/RBPJ/IL6/NFKB1/IRF8/IL4I1/TLR2/HMGA1/BMP2/CD80/NLRP3/ELL2/HYAL2/HSPA8/PDGFB/TRIM5/RBPJL/STAT4/CD74/TESC/SOX17/HMGB2/KLF2/NFATC1/INHBA/PCK1/POU5F1/MYRFL/COL1A1/WNT2/TXK/HSPA5/CD86/RUNX3/IKZF3/NFATC2/ONECUT2/PYHIN1/NR4A3/SPI1/ADIRF/MSX1/LUM/NR1H4/ST18
BP	GO:1901796	regulation of signal transduction by p53 class mediator	13	0.7061193998381391	2.265293838423316	1.9464890352155335e-4	0.00103972	5.765512673461574e-4	358	tags=77%, list=18%, signal=64%	MIF/RPL11/RPL5/RPS20/RPS15/RPS7/RPL26/RPL37/SGK1/CD74
BP	GO:1902532	negative regulation of intracellular signal transduction	55	0.4291870274093629	2.0003512648748694	1.9830338068277167e-4	0.00105708	5.861771252835527e-4	672	tags=60%, list=34%, signal=41%	MIF/TPT1/TMSB4X/LIF/TNFAIP3/GSTP1/PLAUR/RGS2/STMN1/HSPB1/PTGS2/PTPRC/BMP2/NLRP3/HYAL2/THBS1/DDIT4/CD74/DUSP2/PRNP/ACKR3/PLEK/CNKSR3/PDE3A/CAV1/PPM1N/SPRY1/SPI1/LRRK2/NR1H4/PKHD1/PDE10A/PTPN22
BP	GO:0061387	regulation of extent of cell growth	23	-0.582125	-2.16992	2.0425975285948193e-4	0.001083	6.005519092280052e-4	447	tags=57%, list=22%, signal=44%	DCC/APOE/SEMA3D/SEMA5A/FSTL4/TNR/DSCAM/SLIT1/SEMA3A/EPHA7/NTN1/SEMA5B/MAPT
BP	GO:0046718	viral entry into host cell	28	0.540703	2.1332081343444163	2.047568193015182e-4	0.001083	6.005519092280052e-4	514	tags=68%, list=26%, signal=51%	RPSA/LGALS1/FCN1/HLA-DRB1/TFRC/CTSB/ITGA2/CD80/IFITM3/HYAL2/TRIM5/CXCR4/CD74/ICAM1/IFITM1/CR1/CD86/CAV1/CLEC5A
CC	GO:0099634	postsynaptic specialization membrane	37	-0.501089	-2.12304	2.0482486264585963e-4	0.001083	6.005519092280052e-4	840	tags=84%, list=42%, signal=50%	ARC/CLSTN2/KCNH1/NETO1/GRIN2B/GABRB1/CACNA1C/PTPRT/GRIK1/NLGN4Y/ATP2B2/ACTN2/DCC/GRID2/LRRC4C/GRIK2/ITGA8/GABRB2/GRIA4/CACNG4/PTPRO/GRIA2/CDH10/GRID1/GRIN2A/GRIA1/GRM5/GRIK3/SHISA9/RGS7BP/SORCS3
BP	GO:0006468	protein phosphorylation	151	0.30412815260419646	1.7572404754060669	2.0448926763260954e-4	0.001083	6.005519092280052e-4	542	tags=42%, list=27%, signal=33%	MIF/ACTB/RPS3/AREG/LIF/BMX/SLC11A1/HBEGF/FGR/GSTP1/CSF3/HLA-DRB1/BMP6/PDK4/SAMSN1/PLAUR/RGS2/TFRC/CALM1/PIK3R5/IL6/PRKAG2/HSPB1/PTGS2/PTPRC/C3/HCST/TLR2/BMP2/CD80/ITGB2/IGFBP3/SGK1/S100A12/CD3E/GPRC5A/HYAL2/THBS1/TNFRSF18/EREG/PDGFB/PDGFD/LCP2/LCK/CD74/CCL5/PRNP/IRAK2/INHBA/RELN/HCK/PCK1/CNKSR3/EFEMP1/CD6/TXK/MALT1/CD86/STK32B/CAV1/RUNX3/FN1/STK17B/CEMIP
MF	GO:0005245	voltage-gated calcium channel activity	14	-0.667471	-2.18139	2.148267052009599e-4	0.00113359	6.286050959202996e-4	375	tags=71%, list=19%, signal=58%	SCN7A/CACNA1A/CACNA2D1/CACNA2D3/CACNA1E/CACNG4/CACNA1B/SCN2A/SCN1A/SCN3A
BP	GO:0006082	organic acid metabolic process	79	0.37027996985953066	1.882068524873336	2.1963382876076038e-4	0.00115429	6.400850330928864e-4	642	tags=49%, list=32%, signal=35%	MIF/GAPDH/INSIG1/ACSL1/PLOD2/PTGS1/ALOX5AP/GSTP1/PDK4/IL4I1/PRKAG2/PTGS2/C3/TLR2/SLC25A44/CPA1/ALOX5/FABP5/CYP1B1/DDIT4/LTC4S/CD74/ABHD5/PCK1/RIMKLB/DDAH1/KYNU/MSMO1/CAV1/GFPT2/RDH10/TBXAS1/ELOVL7/NR4A3/PLA2G4A/SDS/NR1H4/KMO/HKDC1
BP	GO:0043436	oxoacid metabolic process	79	0.37027996985953066	1.882068524873336	2.1963382876076038e-4	0.00115429	6.400850330928864e-4	642	tags=49%, list=32%, signal=35%	MIF/GAPDH/INSIG1/ACSL1/PLOD2/PTGS1/ALOX5AP/GSTP1/PDK4/IL4I1/PRKAG2/PTGS2/C3/TLR2/SLC25A44/CPA1/ALOX5/FABP5/CYP1B1/DDIT4/LTC4S/CD74/ABHD5/PCK1/RIMKLB/DDAH1/KYNU/MSMO1/CAV1/GFPT2/RDH10/TBXAS1/ELOVL7/NR4A3/PLA2G4A/SDS/NR1H4/KMO/HKDC1
MF	GO:0022843	voltage-gated monoatomic cation channel activity	32	-0.505103	-2.06691	2.2188398447515445e-4	0.00116378	6.453442456939602e-4	574	tags=72%, list=29%, signal=52%	KCNH1/KCNMA1/KCNE1/CACNA1C/KCNB2/KCNQ5/SCN7A/KCNH7/ABCC9/KCNK13/KCNQ3/CACNA1A/CACNA2D1/CACNA2D3/CACNA1E/CACNG4/CACNA1B/SCN2A/HCN1/SCN1A/KCNH5/KCNN2/SCN3A
MF	GO:0008066	glutamate receptor activity	15	-0.663956	-2.21678	2.239122849709346e-4	0.00117206	6.499384118131126e-4	475	tags=80%, list=24%, signal=61%	GRM4/GRID2/GRIK2/GRIA4/GRIA2/GRID1/GRIN2A/GRM7/GRIA1/GRM3/GRM5/GRIK3
CC	GO:0098588	bounding membrane of organelle	212	0.2766666213669305	1.6926484450967858	2.2609076288700975e-4	0.0011811	6.549492415421587e-4	479	tags=37%, list=24%, signal=31%	TSPO/UBA52/RPS27A/AREG/RPL27/PLA2G2A/B2M/FCAR/FCER1G/HLA-C/EEF1A1/FPR1/SLC11A1/ACSL1/SERPINA1/HBEGF/PLOD2/RPS29/ATP5MC3/FCGR2A/RPS28/ITGAX/LAPTM5/HLA-DRB1/LST1/TNFRSF1B/TYROBP/PLAUR/ADGRE5/CYBA/TFRC/SELL/BCL2A1/HMOX1/SGMS2/CD14/RHOB/PTGS2/PTPRC/TLR2/ITGB2/NLRP3/CTSC/IFITM3/HYAL2/MCTP1/HLA-DRA/HSPA8/CD3D/CYTH4/THBD/HLA-DPA1/FABP5/EREG/RPS26/PDGFB/CD163/PDGFD/LTC4S/KIR2DL4/CD74/IL7R/NKG7/CFP/IFITM1…
BP	GO:0050730	regulation of peptidyl-tyrosine phosphorylation	44	0.45967613613731445	2.0190643308711946	2.2656499566165266e-4	0.00118121	6.550129930253895e-4	417	tags=48%, list=21%, signal=39%	MIF/AREG/LIF/HBEGF/CSF3/BMP6/SAMSN1/IL6/PTPRC/CD80/ITGB2/CD3E/GPRC5A/HYAL2/TNFRSF18/PDGFB/PDGFD/CD74/CCL5/PRNP/RELN
CC	GO:0070821	tertiary granule membrane	15	0.6605661037938885	2.2214989726355654	2.3171913907593547e-4	0.00120568	6.685794409068719e-4	578	tags=80%, list=29%, signal=57%	FCAR/FCER1G/SLC11A1/ITGAX/CYBA/ITGB2/ATP8B4/CLEC5A/CLEC12A/OLR1/VAMP8/CYBB
BP	GO:0006879	intracellular iron ion homeostasis	11	0.7411393817857885	2.234136260448739	2.3631490150754575e-4	0.00122715	6.804840524733347e-4	302	tags=73%, list=15%, signal=62%	FTH1/B2M/SLC11A1/FTL/BMP6/TFRC/HMOX1/SCARA5
BP	GO:0031344	regulation of cell projection organization	100	-0.341679	-1.84124	2.3858328785987507e-4	0.00123647	6.856528907585382e-4	468	tags=38%, list=23%, signal=31%	TENM1/DCC/GRID2/APOE/LRRC4C/SEMA3D/SEMA5A/ATP8A2/FSTL4/ZNF804A/PAK3/TENM2/HECW1/PTPRD/CDH2/STMN2/TNR/DSCAM/EPHA3/SLIT1/PTPRO/GAP43/SEMA3A/CNTN1/IL1RAPL1/EPHA7/NTN1/RP1/CTNNA2/RIT2/DAAM2/FUT9/NTRK3/SEMA5B/ALK/PTN/CSMD3/MAPT
BP	GO:0031396	regulation of protein ubiquitination	18	0.629908	2.213451951193238	2.4000454364441037e-4	0.00123892	6.870111338770725e-4	511	tags=78%, list=26%, signal=58%	TSPO/RPS2/RPS3/RPL11/RPL5/PELI1/RPS7/TNFAIP3/LAPTM5/ISG15/BIRC3/MALT1/HSPA5/CAV1
BP	GO:1903320	regulation of protein modification by small protein conjugation or removal	18	0.629908	2.213451951193238	2.4000454364441037e-4	0.00123892	6.870111338770725e-4	511	tags=78%, list=26%, signal=58%	TSPO/RPS2/RPS3/RPL11/RPL5/PELI1/RPS7/TNFAIP3/LAPTM5/ISG15/BIRC3/MALT1/HSPA5/CAV1
BP	GO:0120031	plasma membrane bounded cell projection assembly	54	-0.423853	-1.99425	2.44634313276611e-4	0.00126033	6.988826223785254e-4	559	tags=56%, list=28%, signal=41%	DNAH5/CFAP100/CFAP157/ACTN2/SPAG17/RSPH1/CFAP46/DNAI1/TENM1/CFAP43/IQUB/CFAP54/ARHGEF4/SPEF2/TENM2/DNAAF1/CFAP73/DNAI2/CCDC39/TEKT1/CFAP206/CFAP47/PTPRO/GAP43/NTN1/DCX/ERICH3/RP1/RFX4/DAAM2
BP	GO:0031329	regulation of cellular catabolic process	32	0.5075187329410665	2.0725880742405183	2.464789832928166e-4	0.00126733	7.027664339223284e-4	237	tags=44%, list=12%, signal=39%	TSPO/GAPDH/TIMP1/EEF1A1/VIM/SLC11A1/SLC25A5/LAPTM5/TNFRSF1B/ZC3HAV1/DEPP1/HMOX1/IL6/HSPB1
BP	GO:0006793	phosphorus metabolic process	248	0.258503	1.624046141893211	2.48270506152788e-4	0.00127403	7.064837482498942e-4	524	tags=36%, list=26%, signal=30%	MIF/RAN/TSPO/ACTB/ATP5F1E/RPS3/AREG/PLA2G2A/TMSB4X/LIF/NME2/APRT/EEF1A1/PPP1R14B/BMX/SLC11A1/ACSL1/ATP5MF/HBEGF/ATP5MC3/FGR/ATP5MG/GSTP1/CSF3/HLA-DRB1/BMP6/PDK4/SAMSN1/GPAT3/PLAUR/RGS2/TFRC/GCH1/CALM1/PIK3R5/SGMS2/UPP1/IL6/PRKAG2/HSPB1/PTGS2/PTPRC/C3/HCST/TLR2/BMP2/CD80/ITGB2/IGFBP3/SGK1/S100A12/CD3E/GPRC5A/HYAL2/HSPA8/THBS1/TNFRSF18/FABP5/EREG/PDGFB/PDGFD/LCP2/LCK/CD74/DUSP2/CCL5/PRNP/ABHD5/IRAK…
BP	GO:1903557	positive regulation of tumor necrosis factor superfamily cytokine production	21	0.5981334296936693	2.202626410899841	2.5190634178257494e-4	0.00129016	7.154244092731128e-4	616	tags=76%, list=31%, signal=53%	MIF/TYROBP/CYBA/CD14/IL6/HSPB1/PTPRC/TLR2/THBS1/AKAP12/CD2/CD86/HAVCR2/CYBB/CLEC7A/LRRK2
MF	GO:0005261	monoatomic cation channel activity	57	-0.423135	-1.99601	2.570481270813107e-4	0.00131391	7.285986669355928e-4	574	tags=53%, list=29%, signal=39%	KCNQ5/KCNMB2/SCN3B/SCN7A/RYR3/KCNH7/ABCC9/PKD1L3/KCNK13/KCNQ3/CACNA1A/CACNA2D1/GRIK2/CACNA2D3/PKD2L1/TRPC6/CACNA1E/KCNIP1/CACNG4/CACNA1B/SCN2A/KCNIP4/GRIN2A/HCN1/SCN1A/KCNH5/KCNN2/SLC24A2/GRIK3/SCN3A
CC	GO:0072562	blood microparticle	21	0.5974029654456305	2.199936476237984	2.6150248906763214e-4	0.00133147	7.383347182867792e-4	292	tags=52%, list=15%, signal=45%	ACTB/ACTG1/PFN1/CLIC1/C1R/CFH/TFRC/ANGPTL4/C3/SERPING1/HSPA8
MF	GO:0140677	molecular function activator activity	143	0.3091016493578804	1.781693645494832	2.6129758698060953e-4	0.00133147	7.383347182867792e-4	558	tags=43%, list=28%, signal=34%	MIF/AREG/TIMP1/LIF/RETN/RPLP1/ARHGDIB/CXCL2/ACSL1/HBEGF/ARHGAP15/ALOX5AP/CSF3/BMP6/S100A4/RGS2/CALM1/IL6/TNFSF14/PRKAG2/PCOLCE2/HMGA1/BMP2/CD80/NLRP3/IGFBP3/CTSC/RGS1/GPRC5A/CXCL8/CXCL14/EREG/PDGFB/PDGFD/SEMA4A/LTC4S/LCK/LTB/SIPA1L1/NCF2/RGS18/CCL5/PRNP/ABHD5/CCL14/HMGB2/INHBA/ATP1B3/EFEMP1/WNT2/MALT1/CXCL3/XCL1/RASGRP3/CD86/CAV1/REG1A/FN1/CTSS/DOCK2/PREX2/CTSH
BP	GO:0007409	axonogenesis	70	-0.380662	-1.88666	2.6540723450559756e-4	0.0013461	7.46449370832299e-4	756	tags=61%, list=38%, signal=40%	LMX1A/CNTN5/ROBO2/UNC5C/NTNG1/SLIT3/CSF1R/CDH4/SLIT2/DAB1/LGI1/PALLD/DCLK1/UNC5B/DCC/LHX9/APOE/LRRC4C/SEMA3D/SEMA5A/ATP8A2/FSTL4/PAK3/UNC5D/CDH2/TNR/DSCAM/EPHA3/SLIT1/NCAM1/PTPRO/GAP43/SEMA3A/CNTN1/NRXN3/EPHA7/NTN1/CTNNA2/NRXN1/PTPRZ1/SEMA5B/NFASC/MAPT
BP	GO:0050793	regulation of developmental process	321	0.240474	1.568831277533564	2.6514847425065404e-4	0.0013461	7.46449370832299e-4	531	tags=35%, list=27%, signal=31%	CFL1/MYL12B/PRELID1/TSPO/ACTB/INSIG1/TPT1/S100A10/AREG/MYL12A/PLA2G2A/RPS19/B2M/CLIC1/LIF/RETN/NME2/TNFAIP3/MEDAG/ARHGAP15/FGR/ITGAX/CSF3/HLA-DRB1/BMP6/LST1/TNFRSF1B/TYROBP/GNA13/RGS2/TFRC/RBPJ/HMOX1/ANGPTL4/SGMS2/CST3/ADAMTS1/IL6/TNFSF14/NFKB1/RHOB/SRGN/IL4I1/HSPB1/PTGS2/PTPRC/C3/TLR2/BMP2/CD80/RAMP2/ISG15/ITGB2/NLRP3/IGFBP3/CTSC/SFRP4/SERPINF1/CXCL8/HLA-DRA/SERPINE2/THBS1/ALOX5/EREG/PI16/CYP1B1…
BP	GO:0031401	positive regulation of protein modification process	101	0.34439917136980636	1.832721935949182	2.6685436702015495e-4	0.0013501	7.486659195028376e-4	417	tags=37%, list=21%, signal=31%	MIF/RPS2/RPS3/AREG/PELI1/LIF/SLC11A1/HBEGF/LAPTM5/CSF3/HLA-DRB1/BMP6/PLAUR/TFRC/CALM1/PIK3R5/IL6/PRKAG2/PTGS2/PTPRC/C3/BMP2/CD80/S100A12/CD3E/THBS1/TNFRSF18/BIRC3/EREG/PDGFB/PDGFD/LCP2/CD74/CCL5/PRNP/INHBA/RELN
BP	GO:0045893	positive regulation of DNA-templated transcription	115	0.3251171417400021	1.8062571174933002	2.6826288634511196e-4	0.0013501	7.486659195028376e-4	638	tags=47%, list=32%, signal=34%	ACTB/CHCHD2/S100A10/PTMA/LIF/NME2/SLC11A1/CSF3/HLA-DRB1/BMP6/POU2F3/RBPJ/IL6/NFKB1/IRF8/IL4I1/TLR2/HMGA1/BMP2/CD80/NLRP3/ELL2/HYAL2/PDGFB/TRIM5/RBPJL/STAT4/CD74/TESC/SOX17/HMGB2/KLF2/NFATC1/INHBA/PCK1/POU5F1/MYRFL/COL1A1/WNT2/TXK/HSPA5/CD86/RUNX3/IKZF3/NFATC2/ONECUT2/PYHIN1/NR4A3/SPI1/ADIRF/MSX1/LUM/NR1H4/ST18
BP	GO:1902680	positive regulation of RNA biosynthetic process	115	0.3251171417400021	1.8062571174933002	2.6826288634511196e-4	0.0013501	7.486659195028376e-4	638	tags=47%, list=32%, signal=34%	ACTB/CHCHD2/S100A10/PTMA/LIF/NME2/SLC11A1/CSF3/HLA-DRB1/BMP6/POU2F3/RBPJ/IL6/NFKB1/IRF8/IL4I1/TLR2/HMGA1/BMP2/CD80/NLRP3/ELL2/HYAL2/PDGFB/TRIM5/RBPJL/STAT4/CD74/TESC/SOX17/HMGB2/KLF2/NFATC1/INHBA/PCK1/POU5F1/MYRFL/COL1A1/WNT2/TXK/HSPA5/CD86/RUNX3/IKZF3/NFATC2/ONECUT2/PYHIN1/NR4A3/SPI1/ADIRF/MSX1/LUM/NR1H4/ST18
BP	GO:0042127	regulation of cell population proliferation	319	0.24252736448490841	1.5786528480805628	2.676498749511319e-4	0.0013501	7.486659195028376e-4	531	tags=35%, list=27%, signal=30%	CFL1/MIF/TSPO/ACTB/S100A11/RPS9/RPS4X/RPS6/RPS3/FTH1/AREG/PLA2G2A/PFN1/B2M/PELI1/TIMP1/LIF/RPS15A/NME2/TNFAIP3/VIM/GPR183/S100A6/HBEGF/SLC25A5/PTGS1/AIF1/GSTP1/ITGAX/CSF3/HLA-DRB1/S100A9/BMP6/LST1/TNFRSF1B/TYROBP/GNA13/RGS2/TFRC/APOD/RBPJ/HMOX1/IFI30/ADAMTS1/IL6/ITGA2/IL4I1/PTGS2/PTPRC/TLR2/HMGA1/BMP2/CD80/CSF2RA/IGFBP3/SGK1/CD3E/SFRP4/SERPINF1/CXCL8/IGFBP6/SERPINE2/THBS1/ALOX5/HLA-DPA1/EREG/CYP1…
BP	GO:0008360	regulation of cell shape	21	0.5960400568449241	2.19492	2.80694812294632e-4	0.00140995	7.818543759461815e-4	550	tags=67%, list=28%, signal=49%	MYL12B/MYL12A/ARHGAP15/FGR/LST1/GNA13/ITGB2/SEMA4A/HCK/CORO1A/EPB41L3/FN1/FBLIM1/RHOJ
BP	GO:0061564	axon development	81	-0.370835	-1.90628	2.84731921308761e-4	0.00142749	7.9157717692869e-4	447	tags=59%, list=22%, signal=48%	LMX1A/CNTN5/ROBO2/UNC5C/NTNG1/SLIT3/CSF1R/CDH4/SLIT2/DAB1/LGI1/PALLD/OLIG1/DCLK1/UNC5B/DCC/LHX9/PLP1/APOE/LRRC4C/SEMA3D/SEMA5A/ATP8A2/FSTL4/PAK3/UNC5D/CDH2/TNR/DSCAM/EPHA3/SLIT1/NCAM1/PTPRO/GAP43/SEMA3A/CNTN1/NRXN3/EPHA7/NTN1/NMNAT2/GRM7/CTNNA2/NRXN1/PTPRZ1/SEMA5B/NFASC/PTN/MAPT
BP	GO:0120035	regulation of plasma membrane bounded cell projection organization	99	-0.350049	-1.88399	2.9330060674843684e-4	0.00146763	8.138367309656163e-4	468	tags=38%, list=23%, signal=31%	TENM1/DCC/GRID2/APOE/LRRC4C/SEMA3D/SEMA5A/ATP8A2/FSTL4/ZNF804A/PAK3/TENM2/HECW1/PTPRD/CDH2/STMN2/TNR/DSCAM/EPHA3/SLIT1/PTPRO/GAP43/SEMA3A/CNTN1/IL1RAPL1/EPHA7/NTN1/RP1/CTNNA2/RIT2/DAAM2/FUT9/NTRK3/SEMA5B/ALK/PTN/CSMD3/MAPT
BP	GO:0032760	positive regulation of tumor necrosis factor production	20	0.5935659741230003	2.141250899637666	2.948994392588493e-4	0.00147281	8.167085205196269e-4	616	tags=75%, list=31%, signal=52%	MIF/TYROBP/CYBA/CD14/IL6/HSPB1/PTPRC/TLR2/THBS1/AKAP12/CD2/HAVCR2/CYBB/CLEC7A/LRRK2
BP	GO:2001235	positive regulation of apoptotic signaling pathway	24	0.5543486108245683	2.08285	3.0342855001119935e-4	0.00151251	8.387257629879677e-4	558	tags=75%, list=28%, signal=55%	RPS3/RPL11/RPS7/RPL26/S100A8/S100A9/TNFRSF12A/PTPRC/CTSC/HYAL2/THBS1/G0S2/LCK/LTB/INHBA/CAV1/CTSS/CTSH
MF	GO:0015078	proton transmembrane transporter activity	15	0.6560365933822809	2.2062661251307714	3.144263058214173e-4	0.00156207	8.662081009885756e-4	168	tags=47%, list=8%, signal=43%	ATP5F1E/COX8A/SLC11A1/ATP5MF/SLC25A5/ATP5MC3/ATP5MG
BP	GO:0048145	regulation of fibroblast proliferation	18	0.6218034068682673	2.1849741726774963	3.145669971395285e-4	0.00156207	8.662081009885756e-4	524	tags=78%, list=26%, signal=58%	MIF/FTH1/LIF/S100A6/GSTP1/IFI30/EREG/PDGFB/PDGFD/CD74/WNT2/AQP1/CAV1/FN1
BP	GO:0060560	developmental growth involved in morphogenesis	48	-0.435151	-1.98415	3.173151003604209e-4	0.00157273	8.72117403567241e-4	541	tags=48%, list=27%, signal=36%	KIF26B/DCLK1/TMEM108/DCC/APOE/NKD1/SEMA3D/SEMA5A/RIMS2/FSTL4/TNR/POSTN/SYT1/DSCAM/SLIT1/SEMA3A/EPHA7/NTN1/ESR1/FGF1/RIMS1/SEMA5B/MAPT
BP	GO:0045824	negative regulation of innate immune response	10	0.7316252430153563	2.167426932174932	3.219368885917048e-4	0.00159257	8.831224388464757e-4	513	tags=90%, list=26%, signal=67%	RPS19/TNFAIP3/ISG15/SERPING1/KIR2DL4/KLRC1/CR1/CD96/HAVCR2
BP	GO:0002526	acute inflammatory response	19	0.6065302478616426	2.1635400232448183	3.225386494493433e-4	0.00159257	8.831224388464757e-4	700	tags=74%, list=35%, signal=48%	SERPINA1/ALOX5AP/GSTP1/TFRC/IL6/PTGS2/C3/NLRP3/CD163/CD6/FN1/SERPINA3/DNASE1L3/F3
BP	GO:0050878	regulation of body fluid levels	67	0.3793987026635773	1.8616671573536145	3.259980847033673e-4	0.00160662	8.909103566074149e-4	649	tags=55%, list=32%, signal=39%	ACTB/ACTG1/MYL12A/FCER1G/CLIC1/SERPINA1/GNA13/PLAUR/CYBA/ADAMTS18/IL6/ITGA2/HSPB1/SERPING1/HYAL2/SERPINE2/THBS1/THBD/PDGFB/LCK/PLEK/AQP1/TXK/SERPINE1/CAV1/CEL/SELP/VWF/VAMP8/UBASH3B/PLA2G4A/CSRP1/PLAT/MUC2/FAP/COMP/VCL
BP	GO:0030162	regulation of proteolysis	68	0.390086	1.921848286200058	3.295297528259396e-4	0.00162096	8.988659726206621e-4	638	tags=60%, list=32%, signal=43%	PRELID1/GAPDH/RPS3/S100A10/RPL11/RPL5/TIMP1/RPS7/CARD16/SERPINA1/LAPTM5/S100A8/S100A9/TNFRSF1B/PLAUR/CST3/NLRP3/SERPING1/CTSC/SERPINF1/SERPINE2/THBS1/BIRC3/LCK/PRNP/FAM162A/AQP1/SERPINE1/MALT1/CR1/CAV1/CTSS/CTSH/PYHIN1/RNF144B/CLEC7A/SERPINA3/PLAT/LRRK2/PRKCG/ST18
CC	GO:0005789	endoplasmic reticulum membrane	96	0.33349784463768645	1.769481047775862	3.3817688213454833e-4	0.00165726	9.18991586485906e-4	662	tags=53%, list=33%, signal=37%	UBA52/INSIG1/RPS27A/AREG/RPL27/PLA2G2A/B2M/HLA-C/ACSL1/PLOD2/RPS29/PTGS1/ALOX5AP/RPS28/HLA-DRB1/GPAT3/PLAUR/CYBA/HMOX1/PTGS2/SGK1/ERO1A/MCTP1/HLA-DRA/HLA-DPA1/RPS26/CYP1B1/LTC4S/CD74/RHBDF2/MYRFL/HLA-DPB1/HLA-DQA2/MSMO1/CHODL/HSPA5/RASGRF2/CAV1/HLA-DQB1/RDH10/TBXAS1/ELOVL7/CYBB/PLPP3/PLA2G4A/RAC2/LRRK2/FMN1/HLA-DQA1/IFI27/EMC10
CC	GO:0098827	endoplasmic reticulum subcompartment	96	0.33349784463768645	1.769481047775862	3.3817688213454833e-4	0.00165726	9.18991586485906e-4	662	tags=53%, list=33%, signal=37%	UBA52/INSIG1/RPS27A/AREG/RPL27/PLA2G2A/B2M/HLA-C/ACSL1/PLOD2/RPS29/PTGS1/ALOX5AP/RPS28/HLA-DRB1/GPAT3/PLAUR/CYBA/HMOX1/PTGS2/SGK1/ERO1A/MCTP1/HLA-DRA/HLA-DPA1/RPS26/CYP1B1/LTC4S/CD74/RHBDF2/MYRFL/HLA-DPB1/HLA-DQA2/MSMO1/CHODL/HSPA5/RASGRF2/CAV1/HLA-DQB1/RDH10/TBXAS1/ELOVL7/CYBB/PLPP3/PLA2G4A/RAC2/LRRK2/FMN1/HLA-DQA1/IFI27/EMC10
BP	GO:0030218	erythrocyte differentiation	13	0.6900214834808308	2.213650290966578	3.4088840550001477e-4	0.00166742	9.246253616558651e-4	414	tags=69%, list=21%, signal=55%	RPS6/RPS19/B2M/RPS14/SLC25A5/ISG15/HMGB2/KLF2/INHBA
BP	GO:0030335	positive regulation of cell migration	120	0.31384898610844747	1.7542732467019222	3.4495102806262695e-4	0.00168413	9.338959461174122e-4	610	tags=47%, list=30%, signal=35%	S100A11/ACTG1/PFN1/TMSB4X/HBEGF/AIF1/FGR/ITGAX/HMOX1/ADAMTS1/IL6/TNFSF14/RHOB/ITGA2/HSPB1/PTGS2/PTPRC/BMP2/IL1R1/CXCL8/THBS1/TNFRSF18/CYP1B1/PDGFB/PDGFD/SEMA4A/CXCR4/TNFAIP6/CD74/ICAM1/CCL5/AKAP12/ACKR3/RELN/PODXL/COL1A1/CORO1A/AQP1/SERPINE1/XCL1/SELE/HSPA5/CAV1/FN1/ONECUT2/SELP/CEMIP/RHOJ/CTSH/PLPP3/NR4A3/CLEC7A/RAC2/SPI1/PIK3R3/CCL21
BP	GO:1903900	regulation of viral life cycle	17	0.6385578771270022	2.207087722554659	3.50063455751568e-4	0.00170591	9.459688042304745e-4	388	tags=71%, list=19%, signal=57%	LGALS1/FCN1/HLA-DRB1/ZC3HAV1/ISG15/APOBEC3A/IFITM3/CXCL8/TRIM5/CD74/CCL5/IFITM1
BP	GO:1903038	negative regulation of leukocyte cell-cell adhesion	24	0.5501587485581998	2.0671086525204814	3.6263292286691537e-4	0.00176387	9.781101673328933e-4	523	tags=67%, list=26%, signal=50%	PLA2G2A/PELI1/LAPTM5/HLA-DRB1/IL4I1/CD80/CD74/LRRC32/FGL2/PRNP/IL2RA/CR1/XCL1/CD86/HAVCR2/RUNX3
BP	GO:0002367	cytokine production involved in immune response	22	0.5565530992058887	2.0638782766930204	3.6457479615878153e-4	0.00176901	9.809614793373687e-4	587	tags=73%, list=29%, signal=52%	MIF/B2M/TREM1/LAPTM5/TNFRSF1B/IL6/IL1R1/NLRP3/KIR2DL4/CD74/IL18R1/MALT1/XCL1/CD96/NR4A3/CLEC7A
BP	GO:0048667	cell morphogenesis involved in neuron differentiation	85	-0.356743	-1.84704	3.6504456794672933e-4	0.00176901	9.809614793373687e-4	447	tags=39%, list=22%, signal=31%	DCC/LHX9/APOE/LRRC4C/SEMA3D/SEMA5A/ATP8A2/FSTL4/PAK3/UNC5D/HECW1/PTPRD/CDH2/TNR/DSCAM/EPHA3/SLIT1/NCAM1/PTPRO/GAP43/SEMA3A/CNTN1/NRXN3/IL1RAPL1/EPHA7/NTN1/CTNNA2/NRXN1/PTPRZ1/SEMA5B/NFASC/PTN/MAPT
BP	GO:0002504	antigen processing and presentation of peptide or polysaccharide antigen via MHC class II	16	0.6480599059387258	2.203296050207292	3.7589203893724217e-4	0.0018182	0.00100824	528	tags=75%, list=26%, signal=56%	B2M/FCER1G/HLA-DRB1/IFI30/HLA-DRA/THBS1/HLA-DPA1/CD74/HLA-DPB1/HLA-DQA2/HLA-DQB1/CTSS
BP	GO:0001932	regulation of protein phosphorylation	123	0.3108451242429193	1.7552085661038033	3.8221273178261984e-4	0.00184196	0.00102141	381	tags=33%, list=19%, signal=29%	MIF/ACTB/RPS3/AREG/LIF/SLC11A1/HBEGF/FGR/GSTP1/CSF3/HLA-DRB1/BMP6/SAMSN1/PLAUR/RGS2/TFRC/CALM1/PIK3R5/IL6/PRKAG2/HSPB1/PTGS2/PTPRC/C3/BMP2/CD80/ITGB2/IGFBP3/S100A12/CD3E/GPRC5A/HYAL2/THBS1/TNFRSF18/EREG/PDGFB/PDGFD/LCP2/CD74/CCL5/PRNP
BP	GO:1901575	organic substance catabolic process	138	0.30149707635816186	1.7353692753902201	3.8153832023694905e-4	0.00184196	0.00102141	324	tags=28%, list=16%, signal=25%	UBA52/GAPDH/RPS27A/RPL11/OAZ1/RPL5/PLA2G2A/PELI1/TIMP1/RPS7/TNFAIP3/EEF1A1/VIM/SLC11A1/SPSB1/LAPTM5/TNFRSF1B/ZC3HAV1/CTSB/HMOX1/CST3/PPP1R3B/UPP1/IL6/IL4I1/PRKAG2/ISG15/APOBEC3A/CTSC/RNASE6/SLC25A44/HYAL2/CPA2/HSPA8/SERPINE2/CPA1/CTSW/CYP1B1/DDIT4
BP	GO:0098754	detoxification	26	0.5407612731425263	2.0864090221682283	3.847082701276679e-4	0.00185057	0.00102619	497	tags=54%, list=25%, signal=41%	SLC11A1/PTGS1/ALOX5AP/MT2A/GSTP1/S100A9/GCH1/PTGS2/MT1X/MT1E/LTC4S/AKR1B10/TPO/DUOX2
BP	GO:0008630	intrinsic apoptotic signaling pathway in response to DNA damage	14	0.6657723737750921	2.177239951821494	3.861528042940707e-4	0.0018541	0.00102815	404	tags=71%, list=20%, signal=57%	MIF/TPT1/RPS3/RPL26/TNFRSF1B/BCL2A1/CRIP1/DDIT4/CD74/ACKR3
BP	GO:0006796	phosphate-containing compound metabolic process	247	0.25865253819342726	1.6243496807796851	3.899981499539546e-4	0.00186913	0.00103648	524	tags=36%, list=26%, signal=30%	MIF/RAN/TSPO/ACTB/ATP5F1E/RPS3/AREG/PLA2G2A/TMSB4X/LIF/NME2/APRT/EEF1A1/PPP1R14B/BMX/SLC11A1/ACSL1/ATP5MF/HBEGF/ATP5MC3/FGR/ATP5MG/GSTP1/CSF3/HLA-DRB1/BMP6/PDK4/SAMSN1/GPAT3/PLAUR/RGS2/TFRC/GCH1/CALM1/PIK3R5/SGMS2/UPP1/IL6/PRKAG2/HSPB1/PTGS2/PTPRC/C3/HCST/TLR2/BMP2/CD80/ITGB2/IGFBP3/SGK1/S100A12/CD3E/GPRC5A/HYAL2/HSPA8/THBS1/TNFRSF18/FABP5/EREG/PDGFB/PDGFD/LCP2/LCK/CD74/DUSP2/CCL5/PRNP/ABHD5/IRAK…
BP	GO:0007610	behavior	97	-0.34123	-1.83059	4.03968474344224e-4	0.00193254	0.00107164	352	tags=31%, list=18%, signal=27%	ATP8A2/GRIK2/FGF12/SELENOP/TNR/ITGA8/TAFA2/DSCAM/SCN2A/SLC8A3/CNTN1/NRXN3/GRID1/GRIN2A/HCN1/SCN1A/ADCY8/KIRREL3/NRXN1/GRIA1/BRINP1/SLC24A2/GRM5/PTPRZ1/SCN3A/ALK/PTN/SLC1A2/SORCS3/MAPT
BP	GO:0006882	intracellular zinc ion homeostasis	10	0.7240542287863745	2.144997935498788	4.1326514038583453e-4	0.0019734	0.0010943	454	tags=70%, list=23%, signal=54%	MT2A/S100A8/S100A9/MT1X/MT1E/LCK/SLC30A8
CC	GO:0098794	postsynapse	118	-0.327914	-1.79442	4.1829745349352386e-4	0.00199378	0.0011056	447	tags=47%, list=22%, signal=38%	CHRM3/DCLK1/ATP1A2/ATP2B2/ACTN2/TMEM108/DCC/GRID2/FRMPD4/LRRC4C/CELF4/SLC8A1/PDE4B/ZNF804A/PAK3/GRIK2/ANKS1B/TENM2/CDH2/GPR158/ITGA8/GABRB2/RTN1/GRIA4/CHRM5/SYN3/CACNG4/PTPRO/GRIA2/SLC8A3/GAP43/GLRA2/RPH3A/CNTN1/CDH10/IL1RAPL1/GRID1/GRIN2A/HCN1/GRM7/GABBR2/ADCY8/GRIA1/KCNN2/LRRTM4/GRM3/GRM5/SYN2/GRIK3/DGKB/SHISA9/SHC4/RGS7BP/SORCS3/MAPT
BP	GO:2001234	negative regulation of apoptotic signaling pathway	29	0.5032164876840348	2.012028523269197	4.2463795904741983e-4	0.00202032	0.00112032	404	tags=52%, list=20%, signal=42%	MIF/PRELID1/TPT1/TNFAIP3/SLC25A5/GSTP1/PLAUR/HMOX1/HSPB1/PTGS2/THBS1/CD74/ICAM1/HMGB2/ACKR3
BP	GO:0048661	positive regulation of smooth muscle cell proliferation	24	0.5453082341446365	2.0488838395192728	4.2677116430201443e-4	0.00202678	0.0011239	375	tags=50%, list=19%, signal=41%	HBEGF/AIF1/HMOX1/ADAMTS1/IL6/ITGA2/PTGS2/THBS1/EREG/PDGFB/PDGFD/CCL5
BP	GO:0008285	negative regulation of cell population proliferation	134	0.3074743589968228	1.7562366626286179	4.347483866437869e-4	0.00206091	0.00114283	523	tags=40%, list=26%, signal=32%	TSPO/S100A11/FTH1/PLA2G2A/B2M/PELI1/LIF/TNFAIP3/VIM/AIF1/GSTP1/HLA-DRB1/LST1/TYROBP/GNA13/APOD/RBPJ/HMOX1/IFI30/ADAMTS1/IL6/IL4I1/PTGS2/TLR2/HMGA1/BMP2/CD80/IGFBP3/SFRP4/SERPINF1/CXCL8/IGFBP6/SERPINE2/THBS1/ALOX5/EREG/CYP1B1/SEMA4A/LRRC32/MNDA/PRNP/TESC/IFITM1/ACKR3/IL2RA/INHBA/DDAH1/CR1/XCL1/RERG/CD86/CAV1/HAVCR2/RUNX3
BP	GO:0030334	regulation of cell migration	179	0.28094097806197127	1.678989219513921	4.483957275247037e-4	0.00212176	0.00117657	624	tags=44%, list=31%, signal=33%	MIF/S100A11/ACTG1/PFN1/TMSB10/TMSB4X/TIMP1/ARHGDIB/GPR183/HBEGF/AIF1/FGR/ITGAX/GNA13/HAS1/APOD/HMOX1/ADAMTS1/IL6/TNFSF14/RHOB/ITGA2/STMN1/HSPB1/PTGS2/PTPRC/BMP2/IL1R1/IGFBP3/SGK1/SERPINF1/CXCL8/HYAL2/MCTP1/SERPINE2/THBS1/TNFRSF18/CYP1B1/PDGFB/PDGFD/SEMA4A/CXCR4/TNFAIP6/CD74/ICAM1/PHLDB2/CCL5/IFITM1/AKAP12/ACKR3/RELN/PODXL/COL1A1/CORO1A/AQP1/C5AR2/SERPINE1/XCL1/SELE/HSPA5/CAV1/FN1/ONECUT2/SELP/CEM…
BP	GO:0019220	regulation of phosphate metabolic process	144	0.3042964239224716	1.7549761517975464	4.6342559809073005e-4	0.00218496	0.00121162	417	tags=34%, list=21%, signal=29%	MIF/TSPO/ACTB/RPS3/AREG/TMSB4X/LIF/EEF1A1/PPP1R14B/SLC11A1/HBEGF/FGR/GSTP1/CSF3/HLA-DRB1/BMP6/PDK4/SAMSN1/PLAUR/RGS2/TFRC/CALM1/PIK3R5/IL6/PRKAG2/HSPB1/PTGS2/PTPRC/C3/BMP2/CD80/ITGB2/IGFBP3/S100A12/CD3E/GPRC5A/HYAL2/THBS1/TNFRSF18/EREG/PDGFB/PDGFD/LCP2/CD74/CCL5/PRNP/PLEK/INHBA/RELN
BP	GO:0051174	regulation of phosphorus metabolic process	144	0.3042964239224716	1.7549761517975464	4.6342559809073005e-4	0.00218496	0.00121162	417	tags=34%, list=21%, signal=29%	MIF/TSPO/ACTB/RPS3/AREG/TMSB4X/LIF/EEF1A1/PPP1R14B/SLC11A1/HBEGF/FGR/GSTP1/CSF3/HLA-DRB1/BMP6/PDK4/SAMSN1/PLAUR/RGS2/TFRC/CALM1/PIK3R5/IL6/PRKAG2/HSPB1/PTGS2/PTPRC/C3/BMP2/CD80/ITGB2/IGFBP3/S100A12/CD3E/GPRC5A/HYAL2/THBS1/TNFRSF18/EREG/PDGFB/PDGFD/LCP2/CD74/CCL5/PRNP/PLEK/INHBA/RELN
BP	GO:0002478	antigen processing and presentation of exogenous peptide antigen	15	0.6400639127598802	2.152549633489579	4.7991125455620003e-4	0.00224647	0.00124572	528	tags=73%, list=26%, signal=54%	B2M/FCER1G/HLA-DRB1/IFI30/HLA-DRA/HLA-DPA1/CD74/HLA-DPB1/HLA-DQA2/HLA-DQB1/CTSS
BP	GO:0002495	antigen processing and presentation of peptide antigen via MHC class II	15	0.6400639127598802	2.152549633489579	4.7991125455620003e-4	0.00224647	0.00124572	528	tags=73%, list=26%, signal=54%	B2M/FCER1G/HLA-DRB1/IFI30/HLA-DRA/HLA-DPA1/CD74/HLA-DPB1/HLA-DQA2/HLA-DQB1/CTSS
BP	GO:0019886	antigen processing and presentation of exogenous peptide antigen via MHC class II	15	0.6400639127598802	2.152549633489579	4.7991125455620003e-4	0.00224647	0.00124572	528	tags=73%, list=26%, signal=54%	B2M/FCER1G/HLA-DRB1/IFI30/HLA-DRA/HLA-DPA1/CD74/HLA-DPB1/HLA-DQA2/HLA-DQB1/CTSS
BP	GO:0042130	negative regulation of T cell proliferation	15	0.6398642092160876	2.15188	4.7991125455620003e-4	0.00224647	0.00124572	513	tags=80%, list=26%, signal=60%	PLA2G2A/PELI1/HLA-DRB1/IL4I1/CD80/LRRC32/PRNP/IL2RA/CR1/XCL1/CD86/HAVCR2
BP	GO:0036293	response to decreased oxygen levels	46	0.4276707226896092	1.908635789067721	4.835511288188891e-4	0.00225946	0.00125293	666	tags=54%, list=33%, signal=37%	CHCHD2/LIF/PLOD2/TFRC/RBPJ/HMOX1/ANGPTL4/ITGA2/PTGS2/TLR2/BMP2/ERO1A/THBS1/DDIT4/CXCR4/PCK1/FAM162A/AQP1/DDAH1/CAV1/CYBB/PLAT/STC1/CASR/VEGFC
BP	GO:0071346	cellular response to type II interferon	26	0.5341466423104282	2.0608879167713847	4.86328122770872e-4	0.00226837	0.00125787	489	tags=54%, list=24%, signal=41%	GAPDH/ACTG1/RPL13A/VIM/AIF1/CALM1/IRF8/TLR2/HLA-DPA1/CCL5/CCL14/HCK/TXK/XCL1
BP	GO:0034250	positive regulation of amide metabolic process	14	0.6553588850554657	2.14319	4.904358816607763e-4	0.00227939	0.00126398	375	tags=64%, list=19%, signal=53%	RPS4X/RPL5/RPL26/VIM/IL6/ITGA2/THBS1/CYP1B1/CCL5
CC	GO:0030139	endocytic vesicle	62	0.3955849776055653	1.9141644170533942	4.902387388800366e-4	0.00227939	0.00126398	611	tags=58%, list=31%, signal=42%	UBA52/RPS27A/AREG/ACTG1/B2M/HLA-C/VIM/SLC11A1/HBEGF/CSF3/HLA-DRB1/CYBA/TFRC/TLR2/HYAL2/HLA-DRA/CD3D/HLA-DPA1/EREG/CD163/CD74/IL7R/NCF2/RAB31/CORO1A/HLA-DPB1/HLA-DQA2/CLEC4E/CAV1/HLA-DQB1/CTSS/CEMIP/VAMP8/CYBB/RAC2/MPEG1
BP	GO:0048871	multicellular organismal-level homeostasis	112	0.32013029214268296	1.763954567817171	4.932706684945953e-4	0.0022885	0.00126903	451	tags=37%, list=23%, signal=30%	MIF/ACTB/RPS6/ACTG1/PLA2G2A/RPS19/B2M/TNFAIP3/RPS24/RPS14/GPR183/SLC11A1/ACSL1/SLC25A5/BMP6/PDK4/MUC6/TFRC/RBPJ/HMOX1/IL6/TNFSF14/HSPB1/PTGS2/ID1/ISG15/SLC25A44/HYAL2/FABP5/G0S2/CXCR4/CD74/IL7R/HMGB2/KLF2/IL2RA/INHBA/IL18R1/TFF2/CORO1A/AQP1
CC	GO:1902494	catalytic complex	67	0.37188885067456245	1.8248171504706632	5.051697416381053e-4	0.00233954	0.00129734	237	tags=31%, list=12%, signal=29%	ACTB/ATP5F1E/COX8A/ACTG1/NDUFA4/UQCRB/FCN1/ATP5MF/COX7C/SPSB1/ATP5MC3/CFH/ATP5MG/GNA13/PLAUR/CYBA/CALM1/PIK3R5/PPP1R3B/PRKAG2/HSPB1
CC	GO:0034704	calcium channel complex	20	-0.588455	-2.12996	5.296955127647761e-4	0.00244879	0.00135792	522	tags=65%, list=26%, signal=49%	SCN7A/RYR3/CACNA1A/PDE4B/CACNA2D1/CACNA2D3/PKD2L1/CACNA1E/CACNG4/CACNA1B/SCN2A/SCN1A/SCN3A
BP	GO:0050764	regulation of phagocytosis	22	0.5472905101446208	2.0295296109920087	5.38647562033277e-4	0.00248577	0.00137842	622	tags=73%, list=31%, signal=51%	FCER1G/SLC11A1/FCN1/FGR/CYBA/ITGA2/PTPRC/C3/TLR2/CFP/HCK/RAB31/IL2RG/DOCK2/CLEC7A/PRKCG
BP	GO:0045861	negative regulation of proteolysis	31	0.4892935361708534	1.9693197536589682	5.432711462567385e-4	0.00250269	0.0013878	622	tags=68%, list=31%, signal=47%	GAPDH/RPL11/RPL5/TIMP1/RPS7/CARD16/SERPINA1/PLAUR/CST3/SERPING1/SERPINF1/SERPINE2/THBS1/PRNP/AQP1/SERPINE1/CR1/SERPINA3/PLAT/LRRK2/PRKCG
BP	GO:0048144	fibroblast proliferation	21	0.5755547475265317	2.119480411703439	5.448747394257736e-4	0.00250566	0.00138945	524	tags=67%, list=26%, signal=50%	MIF/FTH1/LIF/S100A6/GSTP1/IFI30/EREG/PDGFB/PDGFD/CD74/WNT2/AQP1/CAV1/FN1
BP	GO:0043085	positive regulation of catalytic activity	114	0.3162026306398148	1.7480119049772762	5.471884325868173e-4	0.00251187	0.0013929	558	tags=46%, list=28%, signal=35%	PRELID1/RPS2/RPS3/S100A10/NDUFA4/TMSB4X/SLC11A1/FGR/LAPTM5/S100A8/HLA-DRB1/S100A9/GNA13/GCH1/CALM1/PIK3R5/PRKAG2/PTPRC/BMP2/ITGB2/NLRP3/S100A12/RGS1/THBS1/EREG/PDGFB/PDGFD/LCP2/LCK/SIPA1L1/CD74/CCL5/PRNP/CCL14/HMGB2/PLEK/RELN/FAM162A/GNA15/TXK/MALT1/CR1/XCL1/RASGRP3/SELE/CD86/RASGRF2/CAV1/CTSS/CEMIP/PREX2/CTSH
MF	GO:0002020	protease binding	27	0.5148020300919547	2.0115240113750668	5.518752714098307e-4	0.00252894	0.00140236	648	tags=67%, list=32%, signal=46%	MIF/TIMP1/TNFAIP3/CARD16/SERPINA1/SELL/CST3/IL1R1/THBS1/ADAMTS4/PRNP/COL1A1/SERPINE1/MALT1/FN1/VWF/FAP/COMP
BP	GO:0033002	muscle cell proliferation	43	0.44585263698621197	1.9385879287369157	5.578479475073397e-4	0.00255184	0.00141506	375	tags=42%, list=19%, signal=35%	TNFAIP3/HBEGF/AIF1/GNA13/APOD/RBPJ/HMOX1/ADAMTS1/IL6/ITGA2/PTGS2/BMP2/IGFBP3/THBS1/EREG/PDGFB/PDGFD/CCL5
BP	GO:0070301	cellular response to hydrogen peroxide	11	0.7202582673420688	2.171190941276943	5.596081582417182e-4	0.00255541	0.00141704	451	tags=73%, list=23%, signal=57%	RPS3/TNFAIP3/IL6/RHOB/CYP1B1/PDGFD/KLF2/AQP1
BP	GO:0051603	proteolysis involved in protein catabolic process	33	0.4907940822199947	2.0237557394639794	5.628479644822688e-4	0.00256572	0.00142276	656	tags=76%, list=33%, signal=52%	UBA52/RPS27A/RPL11/RPL5/PELI1/RPS7/TNFAIP3/SPSB1/LAPTM5/CTSB/ISG15/CTSC/CPA1/CTSW/MALT1/HSPA5/CAV1/CTSS/CTSH/PYHIN1/RNF144B/LRRK2/PRKCG/FAP/IFI27
BP	GO:1903047	mitotic cell cycle process	47	0.42690752844475677	1.9262296015470755	5.640583902123382e-4	0.00256676	0.00142333	429	tags=36%, list=21%, signal=29%	CFL1/RAN/ACTB/RPS6/RPL24/RPL26/AIF1/EXOC6/CALM1/ADAMTS1/RHOB/STMN1/EREG/PDGFB/GPR132/INHBA/ZWINT
BP	GO:0050830	defense response to Gram-positive bacterium	17	0.6223483962263959	2.1510618749906536	5.71369279814593e-4	0.00259551	0.00143928	621	tags=82%, list=31%, signal=57%	PLA2G2A/FAU/RPL39/FGR/IL6/TLR2/RNASE6/IL7R/HMGB2/RNASE1/HAVCR2/LYZ/MPEG1/KLRK1
BP	GO:0030163	protein catabolic process	56	0.3944240510066338	1.8664152926741389	5.726793699754089e-4	0.00259694	0.00144007	310	tags=39%, list=16%, signal=34%	UBA52/RPS27A/RPL11/OAZ1/RPL5/PELI1/TIMP1/RPS7/TNFAIP3/EEF1A1/SPSB1/LAPTM5/TNFRSF1B/CTSB/CST3/ISG15/CTSC/CPA2/HSPA8/SERPINE2/CPA1/CTSW
CC	GO:0042175	nuclear outer membrane-endoplasmic reticulum membrane network	97	0.3303884674284561	1.746766408619072	5.920703192973753e-4	0.00268022	0.00148625	662	tags=53%, list=33%, signal=37%	UBA52/INSIG1/RPS27A/AREG/RPL27/PLA2G2A/B2M/HLA-C/ACSL1/PLOD2/RPS29/PTGS1/ALOX5AP/RPS28/HLA-DRB1/GPAT3/PLAUR/CYBA/HMOX1/PTGS2/SGK1/ERO1A/MCTP1/HLA-DRA/HLA-DPA1/RPS26/CYP1B1/LTC4S/CD74/RHBDF2/MYRFL/HLA-DPB1/HLA-DQA2/MSMO1/CHODL/HSPA5/RASGRF2/CAV1/HLA-DQB1/RDH10/TBXAS1/ELOVL7/CYBB/PLPP3/PLA2G4A/RAC2/LRRK2/FMN1/HLA-DQA1/IFI27/EMC10
CC	GO:0030670	phagocytic vesicle membrane	13	0.6736160761586103	2.1610202851455087	6.023758333530002e-4	0.00272216	0.0015095	600	tags=85%, list=30%, signal=60%	B2M/HLA-C/SLC11A1/CYBA/TLR2/RAB31/CORO1A/CLEC4E/VAMP8/CYBB/RAC2
MF	GO:0098960	postsynaptic neurotransmitter receptor activity	19	-0.592266	-2.11541	6.096616906447908e-4	0.00275032	0.00152512	755	tags=89%, list=38%, signal=56%	GRIN2B/GABRB1/GRIK1/CHRM2/CHRM3/GRID2/GRIK2/GABRB2/GRIA4/CHRM5/GRIA2/GLRA2/GRID1/GRIN2A/GRIA1/GRM5/GRIK3
BP	GO:0034612	response to tumor necrosis factor	54	0.40456394989910915	1.8770208405273072	6.132696936676631e-4	0.00275707	0.00152887	505	tags=50%, list=25%, signal=38%	RPS3/TMSB4X/TNFAIP3/CARD16/GSTP1/LAPTM5/TNFRSF1B/GCH1/CD14/NFKB1/PTGS2/CXCL8/HYAL2/THBS1/TNFRSF18/BIRC3/CYP1B1/CCL5/CCL14/KLF2/NFATC1/AKAP12/PCK1/COL1A1/XCL1/TRAF1/SELE
BP	GO:0051604	protein maturation	54	0.4041061449943078	1.874896802170894	6.132696936676631e-4	0.00275707	0.00152887	658	tags=54%, list=33%, signal=37%	PCSK6/S100A10/B2M/CARD16/C1R/PLAUR/SRGN/HSPB1/NLRP3/ERO1A/HSPA8/SERPINE2/THBS1/THBD/CPM/CD74/PRNP/TESC/MYRFL/SLC30A8/CUZD1/SERPINE1/HSPA5/CTSS/CTSH/PLAT/LRRK2/COMP/PRSS3
BP	GO:0060759	regulation of response to cytokine stimulus	23	0.5484070600523819	2.0512321633184785	6.157541641992419e-4	0.00275875	0.0015298	511	tags=65%, list=26%, signal=49%	TNFAIP3/CARD16/GSTP1/LAPTM5/IL6/PTPRC/TLR2/IL1R1/ISG15/CXCR4/CD74/CCL5/IRAK2/TXK/CAV1
MF	GO:0005126	cytokine receptor binding	34	0.47403401295002245	1.9733404562610026	6.149800176969384e-4	0.00275875	0.0015298	502	tags=47%, list=25%, signal=36%	MIF/LIF/CXCL2/CSF3/IL6/TNFSF14/CXCL8/CXCL14/IL1RAP/LTB/CCL5/CCL14/TFF2/CXCL3/XCL1/TRAF1
CC	GO:0005874	microtubule	46	-0.428554	-1.92926	6.181464309728508e-4	0.00276472	0.00153311	651	tags=65%, list=33%, signal=45%	KIF6/CFAP45/DCDC1/CFAP126/DNAH11/TPPP3/MTUS2/DNAH5/FIGN/KIF26B/CFAP77/TOGARAM2/SPAG17/DNAH10/DNAI1/NCKAP5/DNAH9/CFAP52/ZNF804A/DYNC1I1/DNAI2/EFHB/TEKT1/CFAP206/DNAH12/SAXO2/DNAH3/DCX/RP1/MAPT
BP	GO:0050829	defense response to Gram-negative bacterium	12	0.698692	2.169204184855454	6.245461333987063e-4	0.00278857	0.00154633	611	tags=100%, list=31%, signal=70%	RPS19/TREM1/RPL30/SLC11A1/IL6/RNASE6/HMGB2/AQP1/SERPINE1/SELP/LYZ/MPEG1
BP	GO:0030031	cell projection assembly	55	-0.406815	-1.92397	6.287460113289845e-4	0.00280253	0.00155408	559	tags=55%, list=28%, signal=40%	DNAH5/CFAP100/CFAP157/ACTN2/SPAG17/RSPH1/CFAP46/DNAI1/TENM1/CFAP43/IQUB/CFAP54/ARHGEF4/SPEF2/TENM2/DNAAF1/CFAP73/DNAI2/CCDC39/TEKT1/CFAP206/CFAP47/PTPRO/GAP43/NTN1/DCX/ERICH3/RP1/RFX4/DAAM2
BP	GO:2000147	positive regulation of cell motility	122	0.3083004845212702	1.7366565858288785	6.5909371961599e-4	0.0029328	0.00162631	610	tags=47%, list=30%, signal=35%	S100A11/ACTG1/PFN1/TMSB4X/HBEGF/AIF1/FGR/ITGAX/HMOX1/ADAMTS1/IL6/TNFSF14/RHOB/ITGA2/HSPB1/PTGS2/PTPRC/BMP2/IL1R1/CXCL8/THBS1/TNFRSF18/CYP1B1/PDGFB/PDGFD/SEMA4A/CXCR4/TNFAIP6/CD74/ICAM1/CCL5/AKAP12/ACKR3/RELN/PODXL/COL1A1/CORO1A/AQP1/SERPINE1/XCL1/DUOX2/SELE/HSPA5/CAV1/FN1/ONECUT2/SELP/CEMIP/RHOJ/CTSH/PLPP3/NR4A3/CLEC7A/RAC2/SPI1/PIK3R3/CCL21
BP	GO:0032989	cellular component morphogenesis	119	-0.321963	-1.76146	6.659428173427221e-4	0.00295824	0.00164042	756	tags=54%, list=38%, signal=36%	LMX1A/ZNF365/NES/CNTN5/ROBO2/UNC5C/NTNG1/SLIT3/CSF1R/CDH4/SLIT2/ANKRD1/DAB1/FLNC/ENPP2/LGI1/PALLD/CNTNAP2/MYH11/DCLK1/UNC5B/ACTN2/TMEM108/DCC/LHX9/APOE/LRRC4C/SEMA3D/SEMA5A/RIMS2/ATP8A2/FSTL4/PAK3/UNC5D/LMOD1/HECW1/PTPRD/CDH2/TNR/POSTN/SYT1/DSCAM/EPHA3/SLIT1/NCAM1/PTPRO/PDGFRB/LRP2/GAP43/SEMA3A/CNTN1/NRXN3/IL1RAPL1/EPHA7/NTN1/CTNNA2/KIRREL3/RIMS1/NRXN1/PTPRZ1/SEMA5B/NFASC/PTN/MAPT
BP	GO:0032755	positive regulation of interleukin-6 production	15	0.6328693124424901	2.128354027445294	6.699697886329536e-4	0.00296604	0.00164474	358	tags=60%, list=18%, signal=50%	AIF1/TYROBP/CYBA/IL6/TLR2/HYAL2/EREG/IL1RAP/CD74
CC	GO:0031902	late endosome membrane	18	0.6012517226145646	2.1127569754036375	6.69706199254976e-4	0.00296604	0.00164474	654	tags=72%, list=33%, signal=49%	B2M/SLC11A1/HLA-DRB1/RHOB/IFITM3/HLA-DRA/HLA-DPA1/HLA-DPB1/HLA-DQA2/HLA-DQB1/VAMP8/TMEM163/HLA-DQA1
BP	GO:0046634	regulation of alpha-beta T cell activation	17	0.6161957029495755	2.129795934535871	6.752524203668184e-4	0.00298436	0.00165491	523	tags=76%, list=26%, signal=57%	HLA-DRB1/PTPRC/CD80/NLRP3/CD3E/HLA-DRA/ZNF683/IL2RA/MALT1/XCL1/CD86/IL2RG/RUNX3
MF	GO:0022890	inorganic cation transmembrane transporter activity	89	-0.350643	-1.83632	6.821305960590159e-4	0.00300967	0.00166894	574	tags=47%, list=29%, signal=35%	ASIC2/KCNB2/ATP2C2/KCNQ5/KCNMB2/SCN3B/ATP1A2/ATP2B2/SCN7A/RYR3/KCNH7/ABCC9/PKD1L3/KCNK13/KCNQ3/SLC8A1/CACNA1A/CACNA2D1/GRIK2/CACNA2D3/PKD2L1/TRPC6/GRIA4/CACNA1E/KCNIP1/CACNG4/CACNA1B/SCN2A/GRIA2/SLC8A3/KCNIP4/GRIN2A/HCN1/SLC9A2/SCN1A/KCNH5/GRIA1/KCNN2/SLC24A2/GRIK3/SCN3A/SLC1A2
BP	GO:0070527	platelet aggregation	15	0.6320290079304476	2.125528064079202	6.889757095218232e-4	0.00303475	0.00168284	649	tags=87%, list=32%, signal=59%	ACTB/ACTG1/MYL12A/CLIC1/ADAMTS18/IL6/HSPB1/SERPINE2/PLEK/UBASH3B/CSRP1/COMP/VCL
BP	GO:0042325	regulation of phosphorylation	133	0.29817047240374117	1.7037566990415591	6.915817172985328e-4	0.0030411	0.00168637	381	tags=32%, list=19%, signal=28%	MIF/ACTB/RPS3/AREG/LIF/EEF1A1/PPP1R14B/SLC11A1/HBEGF/FGR/GSTP1/CSF3/HLA-DRB1/BMP6/SAMSN1/PLAUR/RGS2/TFRC/CALM1/PIK3R5/IL6/PRKAG2/HSPB1/PTGS2/PTPRC/C3/BMP2/CD80/ITGB2/IGFBP3/S100A12/CD3E/GPRC5A/HYAL2/THBS1/TNFRSF18/EREG/PDGFB/PDGFD/LCP2/CD74/CCL5/PRNP
BP	GO:0046686	response to cadmium ion	13	0.6682279603874621	2.1437347305213317	7.219292124672771e-4	0.00316921	0.00175741	381	tags=54%, list=19%, signal=44%	SLC11A1/MT2A/HMOX1/MT1X/MT1E/CPA1/PRNP
BP	GO:0051092	positive regulation of NF-kappaB transcription factor activity	25	0.5265948477420852	2.0051586390933283	7.261350140799721e-4	0.00318232	0.00176468	511	tags=60%, list=26%, signal=45%	RPS3/CARD16/S100A8/S100A9/TFRC/TLR2/NLRP3/S100A12/IL1RAP/TRIM5/IRAK2/IL18R1/MALT1/TRAF1/CAV1
BP	GO:0001666	response to hypoxia	44	0.434292	1.9075678795460864	7.29251473367869e-4	0.00319063	0.00176929	666	tags=57%, list=33%, signal=39%	CHCHD2/LIF/PLOD2/TFRC/RBPJ/HMOX1/ANGPTL4/ITGA2/PTGS2/TLR2/BMP2/ERO1A/THBS1/DDIT4/CXCR4/PCK1/FAM162A/AQP1/DDAH1/CAV1/CYBB/PLAT/STC1/CASR/VEGFC
BP	GO:0002228	natural killer cell mediated immunity	13	0.6678169500325626	2.1424161727466897	7.403220677917988e-4	0.00322825	0.00179015	513	tags=85%, list=26%, signal=63%	TUBB/KIR2DL4/KLRF2/NKG7/KLRB1/CORO1A/NCR1/KLRC1/CD2/CD96/HAVCR2
BP	GO:0046635	positive regulation of alpha-beta T cell activation	13	0.6666199349009959	2.138576041739584	7.403220677917988e-4	0.00322825	0.00179015	523	tags=85%, list=26%, signal=63%	HLA-DRB1/PTPRC/CD80/NLRP3/CD3E/HLA-DRA/MALT1/XCL1/CD86/IL2RG/RUNX3
BP	GO:0046903	secretion	126	0.2970669985059713	1.6935453015186723	7.442430787944534e-4	0.00323994	0.00179663	670	tags=48%, list=34%, signal=34%	PCSK6/MIF/TSPO/S100A10/PLA2G2A/LIF/RETN/STX11/AQP9/FGR/S100A8/HLA-DRB1/BMP6/EXOC6/TNFRSF1B/CYBA/IL6/PTGS2/TLR2/BMP2/ITGB2/SGK1/MCTP1/SERPINE2/ALOX5/KLRF2/ADGRE2/CD74/CCL5/NKG7/RHBDF2/PLEK/INHBA/HCK/SLC16A10/RAB31/TFF2/CORO1A/AQP1/SLC30A8/RAB44/CAV1/CEL/VAMP8/NR4A3/PLA2G4A/RAC2/SPI1/MYOM1/FBLN5/LRRK2/PRKCG/STC1/MUC2/NR1H4/KMO/CASR/COMP/CA2/VEGFC/PPFIA2
BP	GO:0043299	leukocyte degranulation	18	0.5975956131195665	2.0999096594661353	7.540035844450354e-4	0.00327697	0.00181716	602	tags=67%, list=30%, signal=47%	FGR/ITGB2/KLRF2/ADGRE2/NKG7/HCK/CORO1A/RAB44/VAMP8/NR4A3/RAC2/SPI1
BP	GO:0032637	interleukin-8 production	16	0.6333883425033943	2.153415171184839	7.649994700515254e-4	0.00331373	0.00183755	482	tags=69%, list=24%, signal=53%	TMSB4X/FCN1/CD14/IL6/PTPRC/TLR2/HYAL2/CD74/C5AR2/SERPINE1/CD2
BP	GO:0032677	regulation of interleukin-8 production	16	0.6333883425033943	2.153415171184839	7.649994700515254e-4	0.00331373	0.00183755	482	tags=69%, list=24%, signal=53%	TMSB4X/FCN1/CD14/IL6/PTPRC/TLR2/HYAL2/CD74/C5AR2/SERPINE1/CD2
BP	GO:0043367	CD4-positive, alpha-beta T cell differentiation	18	0.5957586300869244	2.093454628120802	7.727363547880591e-4	0.0033417	0.00185306	565	tags=78%, list=28%, signal=56%	GPR183/HLA-DRB1/IL6/CD80/NLRP3/HLA-DRA/SEMA4A/STAT4/IL18R1/MALT1/CD86/IL2RG/RUNX3/PTGER4
BP	GO:0031663	lipopolysaccharide-mediated signaling pathway	15	0.629712	2.117737127371954	7.840054266287182e-4	0.00337924	0.00187388	473	tags=73%, list=24%, signal=56%	MIF/TNFAIP3/CARD16/BMP6/CD14/TLR2/TRIM5/IRAK2/HCK/CD6/MALT1
BP	GO:0046456	icosanoid biosynthetic process	15	0.6294733569322999	2.1169333510986346	7.840054266287182e-4	0.00337924	0.00187388	358	tags=53%, list=18%, signal=44%	MIF/PTGS1/ALOX5AP/PTGS2/ALOX5/FABP5/LTC4S/CD74
MF	GO:0003823	antigen binding	17	0.6120177161470257	2.115355296173706	8.074676988352519e-4	0.00346362	0.00192067	654	tags=76%, list=33%, signal=52%	B2M/HLA-C/FCN1/HLA-DRB1/HLA-DRA/HLA-DPA1/IL7R/HLA-DPB1/HLA-DQA2/GP2/HLA-DQB1/SLC7A8/HLA-DQA1
MF	GO:0019207	kinase regulator activity	28	0.504295	1.9895703974794583	8.075592377291518e-4	0.00346362	0.00192067	383	tags=54%, list=19%, signal=44%	AREG/RPLP1/ACSL1/HBEGF/GSTP1/CALM1/PIK3R5/PRKAG2/HSPB1/BMP2/GPRC5A/HYAL2/EREG/CCL5/TESC
MF	GO:0015318	inorganic molecular entity transmembrane transporter activity	112	-0.317875	-1.72384	8.057192721392145e-4	0.00346362	0.00192067	536	tags=39%, list=27%, signal=30%	SCN3B/ANO4/ATP1A2/ATP2B2/SCN7A/ABCC5/RYR3/KCNH7/ABCC9/SLC26A7/PKD1L3/KCNK13/KCNQ3/SLC8A1/CACNA1A/CACNA2D1/AQP4/GRIK2/CACNA2D3/PKD2L1/TRPC6/GABRB2/GRIA4/CACNA1E/KCNIP1/CACNG4/CACNA1B/SCN2A/GRIA2/SLC8A3/GLRA2/KCNIP4/ADAMTS8/GRIN2A/HCN1/SLC9A2/SCN1A/KCNH5/GRIA1/KCNN2/SLC24A2/GRIK3/SCN3A/SLC1A2
CC	GO:0045202	synapse	242	-0.260676	-1.58865	8.207359864496269e-4	0.00351436	0.00194881	475	tags=37%, list=24%, signal=32%	GRM4/HAPLN1/HTR1E/SYNPR/HCRTR2/DCC/GRID2/PLP1/FRMPD4/OLFM3/KCNQ3/APOE/LRRC4C/CELF4/SLC8A1/CACNA1A/RIMS2/ERC2/PDE4B/ZNF804A/PAK3/GRIK2/ANKS1B/TENM2/PTPRD/FGF12/CDH2/GPR158/TNR/ITGA8/GABRB2/RTN1/GRIA4/POSTN/GAD2/CHRM5/SYN3/SYT1/CACNA1E/DSCAM/CACNG4/CACNA1B/SNAP91/SCN2A/PTPRO/GRIA2/SLC8A3/GAP43/GLRA2/TRIM9/RPH3A/SEMA3A/CNTN1/CDH10/NRXN3/IL1RAPL1/EPHA7/GRID1/SLC35F1/GRIN2A/HCN1/EGFLAM/NMNAT2/GRM7/GAB…
BP	GO:0002444	myeloid leukocyte mediated immunity	20	0.5669958404959536	2.0454008593511297	8.297916093974679e-4	0.00354733	0.00196708	602	tags=60%, list=30%, signal=42%	TREM1/FGR/TYROBP/IL6/C3/ITGB2/ADGRE2/RAB44/VAMP8/NR4A3/RAC2/SPI1
CC	GO:0009986	cell surface	182	0.2695416227903387	1.6177435114440863	8.334442787491681e-4	0.00355712	0.00197251	514	tags=38%, list=26%, signal=31%	PCSK6/MIF/S100A10/AREG/B2M/FCER1G/TREM1/HLA-C/FCN1/HBEGF/ITGAX/HLA-DRB1/TYROBP/PLAUR/TFRC/SELL/CTSB/CD14/ITGA2/PTPRC/C3/HCST/TLR2/BMP2/CD80/RAMP2/IL1R1/ITGB2/CSF2RA/CD3E/SFRP4/HYAL2/HLA-DRA/CD3D/THBS1/TNFRSF18/SCARA5/THBD/HLA-DPA1/PDGFB/CD163/CXCR4/CPM/CD74/IL7R/LRRC32/ICAM1/PRNP/SDC2/ACKR3/IL2RA/KLRB1/TPO/HLA-DPB1/CD6/CLEC4E/CUZD1/GP2/KLRC1/CR1/CD2/DUOX2/CD69/SELE/HSPA5/CD86/IL2RG/HAVCR2/CLEC5A
CC	GO:0032587	ruffle membrane	15	0.6262939043869316	2.1062407791932447	8.410233286929993e-4	0.00358361	0.0019872	456	tags=73%, list=23%, signal=57%	CFL1/RPS3/SH3BGRL3/EEF1A1/BMX/AIF1/FGR/ADGRE2/TESC/PLEK/LCP1
BP	GO:0006633	fatty acid biosynthetic process	24	0.5278019992419825	1.9831077526440426	8.478410837770144e-4	0.00360091	0.0019968	358	tags=46%, list=18%, signal=38%	MIF/INSIG1/PTGS1/GSTP1/PDK4/PRKAG2/PTGS2/ALOX5/FABP5/LTC4S/CD74
BP	GO:0051235	maintenance of location	52	0.4063564556620653	1.8883794081558416	8.474092656479449e-4	0.00360091	0.0019968	542	tags=46%, list=27%, signal=35%	TSPO/INSIG1/FTH1/TMSB10/TMSB4X/FTL/S100A8/S100A9/CYBA/CALM1/IL6/NFKB1/SRGN/PTPRC/C3/ERO1A/LCK/ABHD5/CORO1A/SLC30A8/XCL1/HSPA5/CAV1/CEMIP
BP	GO:0030317	flagellated sperm motility	16	-0.625862	-2.13423	8.520002362030723e-4	0.00360685	0.00200009	646	tags=81%, list=32%, signal=55%	CFAP45/DNAH11/DNAH5/CFAP157/ADCY3/DNAI1/CFAP43/CFAP52/CFAP54/SPEF2/CCDC39/CFAP206/CFAP47
BP	GO:0097722	sperm motility	16	-0.625862	-2.13423	8.520002362030723e-4	0.00360685	0.00200009	646	tags=81%, list=32%, signal=55%	CFAP45/DNAH11/DNAH5/CFAP157/ADCY3/DNAI1/CFAP43/CFAP52/CFAP54/SPEF2/CCDC39/CFAP206/CFAP47
BP	GO:0050852	T cell receptor signaling pathway	27	0.5037241128268066	1.9682384466874305	8.546675891224454e-4	0.00361228	0.0020031	522	tags=63%, list=26%, signal=47%	RPS3/LAPTM5/HLA-DRB1/PTPRC/CD3E/CD3D/FYB1/LCP2/TRDC/LCK/THEMIS/PRNP/HLA-DPB1/TXK/MALT1/TRAC/HLA-DQB1
BP	GO:0030101	natural killer cell activation	16	0.6307584806151181	2.144474077532955	8.600293056345309e-4	0.00362453	0.0020099	513	tags=75%, list=26%, signal=56%	FGR/TYROBP/PTPRC/ZNF683/KLRF2/NKG7/IL18R1/CORO1A/NCR1/KLRC1/CD2/HAVCR2
CC	GO:0048471	perinuclear region of cytoplasm	75	0.35554959981060635	1.7955570963169498	8.615029061902662e-4	0.00362453	0.0020099	578	tags=47%, list=29%, signal=34%	GAPDH/RPS6/PLA2G2A/CLIC1/NME2/S100A6/AIF1/LAPTM5/EXOC6/TNFRSF1B/S100A4/TFRC/APOD/CTSB/HMOX1/ITGA2/IFITM3/SERPINF1/HYAL2/HSPA8/ALOX5/HMGB2/NFATC1/OLFM4/INHBA/LCP1/MALT1/CHODL/RASGRP3/SELE/CAV1/CALN1/PDE4A/VAMP8/CYBB
BP	GO:2000145	regulation of cell motility	184	0.2680164260917438	1.603976757487363	8.617285868515154e-4	0.00362453	0.0020099	624	tags=43%, list=31%, signal=33%	MIF/S100A11/ACTG1/PFN1/TMSB10/TMSB4X/TIMP1/ARHGDIB/GPR183/HBEGF/AIF1/FGR/ITGAX/GNA13/HAS1/APOD/HMOX1/ADAMTS1/IL6/TNFSF14/RHOB/ITGA2/STMN1/HSPB1/PTGS2/PTPRC/BMP2/IL1R1/IGFBP3/SGK1/SERPINF1/CXCL8/HYAL2/MCTP1/SERPINE2/THBS1/TNFRSF18/CYP1B1/PDGFB/PDGFD/SEMA4A/CXCR4/TNFAIP6/CD74/ICAM1/PHLDB2/CCL5/IFITM1/AKAP12/ACKR3/RELN/PODXL/COL1A1/CORO1A/AQP1/C5AR2/SERPINE1/XCL1/DUOX2/SELE/HSPA5/CAV1/FN1/ONECUT2/SE…
BP	GO:0032479	regulation of type I interferon production	10	0.7062672749818149	2.0923043972626494	8.673235625643455e-4	0.00363372	0.00201499	513	tags=90%, list=26%, signal=67%	GAPDH/TYROBP/ZC3HAV1/CD14/IRF8/TLR2/ISG15/HMGB2/HAVCR2
BP	GO:0032606	type I interferon production	10	0.7062672749818149	2.0923043972626494	8.673235625643455e-4	0.00363372	0.00201499	513	tags=90%, list=26%, signal=67%	GAPDH/TYROBP/ZC3HAV1/CD14/IRF8/TLR2/ISG15/HMGB2/HAVCR2
MF	GO:0099529	neurotransmitter receptor activity involved in regulation of postsynaptic membrane potential	15	-0.624225	-2.08413	8.694770124648346e-4	0.00363372	0.00201499	433	tags=67%, list=22%, signal=53%	GRID2/GRIK2/GABRB2/GRIA4/GRIA2/GLRA2/GRID1/GRIN2A/GRIA1/GRIK3
MF	GO:1904315	transmitter-gated monoatomic ion channel activity involved in regulation of postsynaptic membrane potential	15	-0.624225	-2.08413	8.694770124648346e-4	0.00363372	0.00201499	433	tags=67%, list=22%, signal=53%	GRID2/GRIK2/GABRB2/GRIA4/GRIA2/GLRA2/GRID1/GRIN2A/GRIA1/GRIK3
CC	GO:0035579	specific granule membrane	16	0.6300732810397958	2.142144512775011	8.790352868512832e-4	0.0036678	0.00203389	578	tags=75%, list=29%, signal=54%	FCAR/TNFRSF1B/PLAUR/CYBA/ITGB2/ATP8B4/RAB44/CLEC5A/CLEC12A/OLR1/VAMP8/CYBB
BP	GO:0001959	regulation of cytokine-mediated signaling pathway	22	0.5361536727992258	1.9882306285570523	8.880329828691314e-4	0.00368767	0.00204491	511	tags=64%, list=26%, signal=48%	TNFAIP3/CARD16/GSTP1/LAPTM5/IL6/PTPRC/IL1R1/ISG15/CXCR4/CD74/CCL5/IRAK2/TXK/CAV1
BP	GO:0009260	ribonucleotide biosynthetic process	24	0.5258276774317652	1.9756896434029272	8.875057216815143e-4	0.00368767	0.00204491	234	tags=46%, list=12%, signal=41%	ATP5F1E/TMSB4X/NME2/APRT/ACSL1/ATP5MF/ATP5MC3/ATP5MG/PDK4/UPP1/PRKAG2
BP	GO:0046390	ribose phosphate biosynthetic process	24	0.5258276774317652	1.9756896434029272	8.875057216815143e-4	0.00368767	0.00204491	234	tags=46%, list=12%, signal=41%	ATP5F1E/TMSB4X/NME2/APRT/ACSL1/ATP5MF/ATP5MC3/ATP5MG/PDK4/UPP1/PRKAG2
BP	GO:0045727	positive regulation of translation	11	0.7082580774468524	2.1350168287738747	8.981881396502382e-4	0.00372392	0.00206501	375	tags=82%, list=19%, signal=67%	RPS4X/RPL5/RPL26/VIM/IL6/ITGA2/THBS1/CYP1B1/CCL5
MF	GO:0023023	MHC protein complex binding	13	0.6615328074388764	2.122256084381303	9.150544365053299e-4	0.00378783	0.00210045	522	tags=77%, list=26%, signal=57%	B2M/HLA-DRB1/HLA-DRA/HSPA8/HLA-DPA1/CD74/HLA-DPB1/HLA-DQA2/KLRC1/HLA-DQB1
BP	GO:0032787	monocarboxylic acid metabolic process	59	0.39044969545298547	1.863186868170623	9.233971282046277e-4	0.00381632	0.00211625	642	tags=54%, list=32%, signal=38%	MIF/GAPDH/INSIG1/ACSL1/PTGS1/ALOX5AP/GSTP1/PDK4/IL4I1/PRKAG2/PTGS2/C3/ALOX5/FABP5/CYP1B1/DDIT4/LTC4S/CD74/ABHD5/PCK1/KYNU/MSMO1/CAV1/RDH10/TBXAS1/ELOVL7/NR4A3/PLA2G4A/SDS/NR1H4/KMO/HKDC1
MF	GO:0015267	channel activity	88	-0.351002	-1.82958	9.270151961743554e-4	0.00381919	0.00211784	574	tags=45%, list=29%, signal=34%	KCNQ5/KCNMB2/SCN3B/ANO4/SCN7A/RYR3/KCNH7/ABCC9/SLC26A7/GRID2/PKD1L3/KCNK13/KCNQ3/CACNA1A/CACNA2D1/AQP4/GRIK2/CACNA2D3/PKD2L1/TRPC6/GABRB2/GRIA4/CACNA1E/KCNIP1/CACNG4/CACNA1B/SCN2A/GRIA2/GLRA2/KCNIP4/GRID1/GRIN2A/HCN1/SCN1A/KCNH5/GRIA1/KCNN2/SLC24A2/GRIK3/SCN3A
MF	GO:0022803	passive transmembrane transporter activity	88	-0.351002	-1.82958	9.270151961743554e-4	0.00381919	0.00211784	574	tags=45%, list=29%, signal=34%	KCNQ5/KCNMB2/SCN3B/ANO4/SCN7A/RYR3/KCNH7/ABCC9/SLC26A7/GRID2/PKD1L3/KCNK13/KCNQ3/CACNA1A/CACNA2D1/AQP4/GRIK2/CACNA2D3/PKD2L1/TRPC6/GABRB2/GRIA4/CACNA1E/KCNIP1/CACNG4/CACNA1B/SCN2A/GRIA2/GLRA2/KCNIP4/GRID1/GRIN2A/HCN1/SCN1A/KCNH5/GRIA1/KCNN2/SLC24A2/GRIK3/SCN3A
BP	GO:0050890	cognition	49	-0.409019	-1.86884	9.493078938575609e-4	0.00390487	0.00216535	289	tags=37%, list=14%, signal=32%	GPR158/TNR/ITGA8/TAFA2/SCN2A/SLC8A3/NRXN3/GRIN2A/ADCY8/NRXN1/GRIA1/BRINP1/SLC24A2/GRM5/PTPRZ1/PTN/SORCS3/MAPT
BP	GO:0048662	negative regulation of smooth muscle cell proliferation	13	0.6590427148666222	2.1142676459354477	9.704143637647739e-4	0.00397292	0.00220309	262	tags=54%, list=13%, signal=47%	TNFAIP3/AIF1/GNA13/APOD/HMOX1/BMP2/IGFBP3
BP	GO:0000082	G1/S transition of mitotic cell cycle	13	0.6584279378165001	2.1122953864790937	9.704143637647739e-4	0.00397292	0.00220309	414	tags=54%, list=21%, signal=43%	ACTB/RPS6/RPL26/AIF1/ADAMTS1/GPR132/INHBA
BP	GO:0044843	cell cycle G1/S phase transition	13	0.6584279378165001	2.1122953864790937	9.704143637647739e-4	0.00397292	0.00220309	414	tags=54%, list=21%, signal=43%	ACTB/RPS6/RPL26/AIF1/ADAMTS1/GPR132/INHBA
BP	GO:0001913	T cell mediated cytotoxicity	11	0.7048543990856135	2.1247565708080574	9.735210289619896e-4	0.0039794	0.00220668	558	tags=91%, list=28%, signal=66%	B2M/HLA-C/HLA-DRB1/PTPRC/CTSC/HLA-DRA/IL7R/KLRC1/XCL1/CTSH
BP	GO:0002687	positive regulation of leukocyte migration	39	0.4350610547066994	1.8658194831802253	9.767718971714905e-4	0.00398645	0.00221059	739	tags=64%, list=37%, signal=41%	AIF1/IL6/TNFSF14/ITGA2/IL1R1/CXCL8/THBS1/TNFRSF18/PDGFD/CD74/ICAM1/CCL5/CORO1A/SERPINE1/XCL1/SELE/SELP/RAC2/SPI1/CCL21/VEGFC/CX3CL1/LGMN/CCL4/THBS4
BP	GO:2000516	positive regulation of CD4-positive, alpha-beta T cell activation	10	0.7004669638264649	2.075121077341529	9.869081591307642e-4	0.00402154	0.00223004	512	tags=90%, list=26%, signal=67%	HLA-DRB1/CD80/NLRP3/CD3E/HLA-DRA/MALT1/XCL1/CD86/IL2RG
BP	GO:0007215	glutamate receptor signaling pathway	19	-0.580839	-2.07459	9.961478383585809e-4	0.00405286	0.00224742	475	tags=68%, list=24%, signal=53%	GRM4/GRID2/PLP1/GRIK2/GRIA4/GRIA2/GRID1/GRIN2A/GRM7/GRIA1/GRM3/GRM5/GRIK3
BP	GO:0044281	small molecule metabolic process	152	0.27720929593041643	1.5978963104279815	0.00102348	0.00415757	0.00230548	642	tags=43%, list=32%, signal=32%	MIF/RAN/TSPO/ATP5F1E/GAPDH/INSIG1/TMSB4X/NME2/APRT/ACSL1/ATP5MF/PLOD2/PTGS1/ALOX5AP/ATP5MC3/ATP5MG/GSTP1/BMP6/PDK4/APOD/GCH1/UPP1/NFKB1/IL4I1/PRKAG2/PTGS2/C3/TLR2/BMP2/IGFBP3/APOBEC3A/SLC25A44/HSPA8/CPA1/ALOX5/FABP5/CYP1B1/DDIT4/LTC4S/CD74/ABHD5/PLEK/PCK1/RIMKLB/AKR1B10/DDAH1/KYNU/MSMO1/SLC19A2/HMGCS1/CAV1/GFPT2/CEL/RDH10/TBXAS1/PDE4A/ELOVL7/PLPP3/NR4A3/PLA2G4A/SDS/LRRK2/NR1H4/KMO/TYMS/HKDC1
BP	GO:0043086	negative regulation of catalytic activity	58	0.383921	1.8249099337497192	0.00103771	0.00420885	0.00233391	298	tags=40%, list=15%, signal=35%	GAPDH/RPL11/RPL5/TIMP1/RPS7/CARD16/SERPINA1/GSTP1/PLAUR/RGS2/ANGPTL4/CST3/NFKB1/PRKAG2/HSPB1/PTPRC/BMP2/SERPING1/SERPINF1/GPRC5A/HYAL2/SERPINE2/THBS1
BP	GO:2001238	positive regulation of extrinsic apoptotic signaling pathway	10	0.6991273137833884	2.0711523876185143	0.00104225	0.0042207	0.00234049	511	tags=80%, list=26%, signal=60%	TNFRSF12A/PTPRC/HYAL2/THBS1/G0S2/LTB/INHBA/CAV1
BP	GO:0002720	positive regulation of cytokine production involved in immune response	17	0.6061225400781789	2.094979428629186	0.00105348	0.00425298	0.00235839	587	tags=76%, list=29%, signal=54%	MIF/B2M/LAPTM5/IL6/IL1R1/NLRP3/KIR2DL4/CD74/IL18R1/MALT1/XCL1/NR4A3/CLEC7A
MF	GO:0015081	sodium ion transmembrane transporter activity	31	-0.484786	-1.9642	0.00105193	0.00425298	0.00235839	536	tags=61%, list=27%, signal=46%	SLC4A10/SLC38A5/GRIK1/ASIC2/SCN3B/ATP1A2/SCN7A/SLC8A1/GRIK2/PKD2L1/SCN2A/SLC8A3/HCN1/SLC9A2/SCN1A/SLC24A2/GRIK3/SCN3A/SLC1A2
BP	GO:0019884	antigen processing and presentation of exogenous antigen	16	0.6251193340101697	2.125301915627297	0.00106006	0.00427296	0.00236947	528	tags=69%, list=26%, signal=51%	B2M/FCER1G/HLA-DRB1/IFI30/HLA-DRA/HLA-DPA1/CD74/HLA-DPB1/HLA-DQA2/HLA-DQB1/CTSS
BP	GO:0045597	positive regulation of cell differentiation	127	0.2929394498559785	1.6739320864811866	0.0010645	0.00428423	0.00237571	524	tags=40%, list=26%, signal=32%	TSPO/ACTB/PLA2G2A/CLIC1/LIF/NME2/MEDAG/CSF3/HLA-DRB1/BMP6/TNFRSF1B/TYROBP/IL6/TNFSF14/NFKB1/IL4I1/PTGS2/PTPRC/TLR2/BMP2/CD80/RAMP2/ISG15/NLRP3/IGFBP3/SFRP4/SERPINF1/HLA-DRA/SERPINE2/CXCR4/CD74/IL7R/TESC/SOX17/IFITM1/HMGB2/IL2RA/INHBA/RELN/PCK1/COL1A1/PDE3A/WNT2/SERPINE1/MALT1/CR1/CHODL/CD86/IL2RG/RUNX3/FN1
BP	GO:0006914	autophagy	25	0.5168355173721758	1.9679972318237793	0.00110683	0.00443411	0.00245883	332	tags=52%, list=17%, signal=44%	TSPO/GAPDH/EEF1A1/SLC25A5/S100A8/S100A9/DEPP1/CALM1/HMOX1/IRF8/HSPB1/HSPA8/TRIM5
BP	GO:0061919	process utilizing autophagic mechanism	25	0.5168355173721758	1.9679972318237793	0.00110683	0.00443411	0.00245883	332	tags=52%, list=17%, signal=44%	TSPO/GAPDH/EEF1A1/SLC25A5/S100A8/S100A9/DEPP1/CALM1/HMOX1/IRF8/HSPB1/HSPA8/TRIM5
CC	GO:0098562	cytoplasmic side of membrane	30	0.48624955285342775	1.9345614126529447	0.00110375	0.00443411	0.00245883	552	tags=63%, list=28%, signal=47%	RPL27/EEF1A1/S100A6/RPS29/RPS28/FGR/GNA13/RGS2/PTPRC/RGS1/RPS26/LCK/CFP/HCK/GNA15/CD2/TRAF1/GEM/PTPN7
CC	GO:0140513	nuclear protein-containing complex	23	0.5370352601276102	2.0087	0.00111878	0.00447513	0.00248158	531	tags=70%, list=27%, signal=52%	RAN/ACTB/RPS3/S100A10/SLA/HMGA1/ELL2/HYAL2/HSPA8/THEMIS/STAT4/BACH2/NCR1/HAVCR2/RUNX3/NFATC2
BP	GO:0044458	motile cilium assembly	10	-0.704132	-2.07828	0.00113466	0.00453171	0.00251295	524	tags=90%, list=26%, signal=67%	CFAP157/SPAG17/CFAP43/CFAP54/SPEF2/DNAAF1/CCDC39/CFAP206/CFAP47
BP	GO:0141060	disruption of anatomical structure in another organism	13	0.6536210170146017	2.0968743570089714	0.00115525	0.00460689	0.00255464	595	tags=92%, list=30%, signal=65%	GAPDH/PLA2G2A/RPS19/TREM1/RPL30/S100A12/C7/NKG7/REG1A/C6/CLEC7A/LYZ
MF	GO:0005516	calmodulin binding	37	-0.458707	-1.94348	0.00118047	0.0047003	0.00260643	534	tags=51%, list=27%, signal=38%	MYH11/ATP2B2/RYR3/ADCY3/KCNQ3/SLC8A1/PDE1C/SYT1/SCN2A/SLC8A3/GAP43/ARPP21/FAS/ESR1/ADCY8/KCNH5/KCNN2/RIT2/PDE1A
BP	GO:0032102	negative regulation of response to external stimulus	83	0.3407638971324259	1.763865416912071	0.00118587	0.0047146	0.00261437	644	tags=53%, list=32%, signal=37%	MIF/RPS19/TNFAIP3/CARD16/AIF1/FGR/GSTP1/HLA-DRB1/TNFRSF1B/PLAUR/ADAMTS18/NFKB1/PTPRC/ISG15/NLRP3/SERPING1/HSPA8/SERPINE2/THBS1/ALOX5/THBD/PDGFB/SEMA4A/KIR2DL4/TNFAIP6/PHLDB2/FGL2/RHBDF2/IL2RA/HCK/C5AR2/SERPINE1/KLRC1/CR1/CD96/HAVCR2/LRFN5/PTGER4/UBASH3B/PLAT/KLRK1/NR1H4/SEMA3G/FAP
BP	GO:0031343	positive regulation of cell killing	12	0.6740270786056517	2.0926274232679227	0.00119947	0.00476143	0.00264034	621	tags=92%, list=31%, signal=64%	B2M/HLA-C/HLA-DRB1/TYROBP/PTPRC/HLA-DRA/KLRC1/XCL1/CLEC7A/SPI1/KLRK1
BP	GO:0048588	developmental cell growth	40	-0.434316	-1.87608	0.00122526	0.00485642	0.00269301	532	tags=48%, list=27%, signal=36%	DCLK1/TMEM108/DCC/APOE/SEMA3D/SEMA5A/RIMS2/FSTL4/TNR/POSTN/SYT1/DSCAM/SLIT1/SEMA3A/EPHA7/NTN1/RIMS1/SEMA5B/MAPT
BP	GO:1901565	organonitrogen compound catabolic process	94	0.31912097825328406	1.6730500712536593	0.00123534	0.00488896	0.00271105	661	tags=52%, list=33%, signal=37%	UBA52/RPS27A/RPL11/OAZ1/RPL5/PELI1/TIMP1/RPS7/TNFAIP3/EEF1A1/SPSB1/LAPTM5/TNFRSF1B/CTSB/HMOX1/CST3/UPP1/IL4I1/ISG15/APOBEC3A/CTSC/SLC25A44/HYAL2/CPA2/HSPA8/SERPINE2/CPA1/CTSW/SOX17/MALT1/DDAH1/KYNU/HSPA5/CAV1/CEL/CTSS/CEMIP/CTSH/PDE4A/PYHIN1/RNF144B/PLA2G4A/SDS/LRRK2/PRKCG/KMO/FAP/IFI27/PDE10A
CC	GO:0005875	microtubule associated complex	16	-0.612611	-2.08905	0.00123821	0.00489291	0.00271324	744	tags=94%, list=37%, signal=59%	DNAH6/DNAH7/CFAP70/KIF6/DNAH11/DNAH5/DNAH10/DNAI1/DNAH9/DYNC1I1/DNAI2/DNAH12/DNAH3/DCX/RP1
BP	GO:0002218	activation of innate immune response	30	0.4817852700240581	1.9168	0.00124296	0.00490424	0.00271953	631	tags=77%, list=32%, signal=53%	PELI1/TNFAIP3/FCN1/TYROBP/CYBA/CD14/TLR2/NLRP3/HSPA8/BIRC3/TRIM5/MNDA/IRAK2/HCK/CLEC4E/KLRC1/CAV1/HAVCR2/CTSS/PYHIN1/CLEC7A/KLRK1/NR1H4
BP	GO:0071356	cellular response to tumor necrosis factor	49	0.3957498800250712	1.8067849419857887	0.0012493	0.00492181	0.00272927	694	tags=63%, list=35%, signal=42%	RPS3/TMSB4X/TNFAIP3/CARD16/GSTP1/LAPTM5/TNFRSF1B/NFKB1/CXCL8/HYAL2/THBS1/TNFRSF18/BIRC3/CYP1B1/CCL5/CCL14/KLF2/NFATC1/AKAP12/PCK1/COL1A1/XCL1/TRAF1/CCDC3/CCL21/LRRK2/NR1H4/ST18/PID1/FABP4/CX3CL1
BP	GO:0018108	peptidyl-tyrosine phosphorylation	53	0.40081073298072617	1.8703576025112327	0.0012717	0.004995	0.00276986	437	tags=47%, list=22%, signal=38%	MIF/AREG/LIF/HBEGF/FGR/CSF3/BMP6/SAMSN1/IL6/PTPRC/CD80/ITGB2/CD3E/GPRC5A/HYAL2/TNFRSF18/PDGFB/PDGFD/LCK/CD74/CCL5/PRNP/RELN/HCK/EFEMP1
BP	GO:0018212	peptidyl-tyrosine modification	53	0.40081073298072617	1.8703576025112327	0.0012717	0.004995	0.00276986	437	tags=47%, list=22%, signal=38%	MIF/AREG/LIF/HBEGF/FGR/CSF3/BMP6/SAMSN1/IL6/PTPRC/CD80/ITGB2/CD3E/GPRC5A/HYAL2/TNFRSF18/PDGFB/PDGFD/LCK/CD74/CCL5/PRNP/RELN/HCK/EFEMP1
CC	GO:0031514	motile cilium	43	-0.432081	-1.90736	0.00128183	0.00502723	0.00278773	646	tags=72%, list=32%, signal=50%	DNAH6/DNAH7/CFAP70/CFAP45/DRC3/DNAH11/DNAH5/CFAP100/SPAG17/RSPH1/CFAP61/DNAH10/DNAI1/CFAP43/CETN2/DNAH9/CFAP52/TSGA10/IQUB/SPEF2/CFAP73/DNAI2/ADGB/TTC29/TEKT1/CFAP206/CFAP47/CABCOCO1/SAXO2/DNAH3/ACTA2
BP	GO:0046034	ATP metabolic process	16	0.6205564321836056	2.1097888072250885	0.00128926	0.00504878	0.00279968	292	tags=50%, list=15%, signal=43%	TSPO/ATP5F1E/TMSB4X/ATP5MF/ATP5MC3/ATP5MG/PRKAG2/HSPA8
BP	GO:0042116	macrophage activation	23	0.5332435975815626	1.9945155668464227	0.00129699	0.00507147	0.00281226	616	tags=65%, list=31%, signal=46%	MIF/SLC11A1/AIF1/TYROBP/IL6/PTPRC/TLR2/ITGB2/CTSC/THBS1/CD74/HAVCR2/LRFN5/PLA2G4A/LRRK2
BP	GO:0035235	ionotropic glutamate receptor signaling pathway	11	-0.690326	-2.10225	0.00130339	0.00508886	0.0028219	433	tags=82%, list=22%, signal=64%	GRID2/PLP1/GRIK2/GRIA4/GRIA2/GRID1/GRIN2A/GRIA1/GRIK3
BP	GO:2000514	regulation of CD4-positive, alpha-beta T cell activation	14	0.6247898893914348	2.0432171148283476	0.00131109	0.00511129	0.00283434	523	tags=79%, list=26%, signal=58%	HLA-DRB1/CD80/NLRP3/CD3E/HLA-DRA/IL2RA/MALT1/XCL1/CD86/IL2RG/RUNX3
BP	GO:1990266	neutrophil migration	36	0.45961127196332363	1.939761325443338	0.00132492	0.00515751	0.00285997	489	tags=47%, list=24%, signal=36%	FCER1G/TREM1/CXCL2/S100A8/S100A9/IL1R1/ITGB2/S100A12/CXCL8/TNFAIP6/CD74/CCL5/CCL14/C5AR2/GP2/CXCL3/XCL1
BP	GO:0007613	memory	26	-0.508546	-1.94564	0.00133306	0.00518149	0.00287327	283	tags=46%, list=14%, signal=40%	ITGA8/TAFA2/SCN2A/SLC8A3/GRIN2A/ADCY8/GRIA1/BRINP1/SLC24A2/PTN/SORCS3/MAPT
BP	GO:0098703	calcium ion import across plasma membrane	16	-0.608068	-2.07356	0.00134359	0.00520027	0.00288368	380	tags=62%, list=19%, signal=51%	SLC8A1/CACNA1A/CACNA2D1/CACNA1E/CACNA1B/SCN2A/SLC8A3/SCN1A/SLC24A2/SCN3A
BP	GO:0050805	negative regulation of synaptic transmission	13	-0.650993	-2.06939	0.00134984	0.00520027	0.00288368	433	tags=69%, list=22%, signal=55%	GRID2/GRIK2/TNR/ADCY8/GRIA1/SLC24A2/GRIK3/SORCS3/MAPT
BP	GO:0002287	alpha-beta T cell activation involved in immune response	14	0.6240105681888015	2.0406685421862396	0.00134937	0.00520027	0.00288368	565	tags=86%, list=28%, signal=62%	GPR183/HLA-DRB1/IL6/CD80/NLRP3/HLA-DRA/SEMA4A/STAT4/IL18R1/MALT1/CD86/PTGER4
BP	GO:0002293	alpha-beta T cell differentiation involved in immune response	14	0.6240105681888015	2.0406685421862396	0.00134937	0.00520027	0.00288368	565	tags=86%, list=28%, signal=62%	GPR183/HLA-DRB1/IL6/CD80/NLRP3/HLA-DRA/SEMA4A/STAT4/IL18R1/MALT1/CD86/PTGER4
BP	GO:0002294	CD4-positive, alpha-beta T cell differentiation involved in immune response	14	0.6240105681888015	2.0406685421862396	0.00134937	0.00520027	0.00288368	565	tags=86%, list=28%, signal=62%	GPR183/HLA-DRB1/IL6/CD80/NLRP3/HLA-DRA/SEMA4A/STAT4/IL18R1/MALT1/CD86/PTGER4
BP	GO:0042093	T-helper cell differentiation	14	0.6240105681888015	2.0406685421862396	0.00134937	0.00520027	0.00288368	565	tags=86%, list=28%, signal=62%	GPR183/HLA-DRB1/IL6/CD80/NLRP3/HLA-DRA/SEMA4A/STAT4/IL18R1/MALT1/CD86/PTGER4
BP	GO:0006886	intracellular protein transport	52	0.3978095535254963	1.848661092442304	0.00135282	0.00520408	0.0028858	476	tags=48%, list=24%, signal=38%	RAN/TSPO/INSIG1/RPL11/NACA/OAZ1/SRP14/STX11/RILPL2/LAPTM5/EXOC6/APOD/RHOB/HSPB1/PTGS2/RAMP2/ITGB2/HYAL2/HSPA8/ARL14/CD74/PRNP/RAB31/LCP1/CCHCR1
BP	GO:0072331	signal transduction by p53 class mediator	16	0.617002	2.0977047438442544	0.00136566	0.00524573	0.00290889	358	tags=69%, list=18%, signal=57%	MIF/RPL11/RPL5/RPS20/RPS15/RPS7/RPL26/RPL37/SGK1/DDIT4/CD74
BP	GO:0016567	protein ubiquitination	34	0.45515693213102154	1.8947576831717423	0.00137229	0.00526346	0.00291872	672	tags=76%, list=34%, signal=52%	TSPO/UBA52/RPS2/RPS3/RPS27A/RPL11/RPL5/PELI1/RPS7/TNFAIP3/SPSB1/LAPTM5/ISG15/BIRC3/TRIM5/FBXO32/MALT1/TRAF1/HSPA5/CAV1/RNF144B/LRRK2/PRKCG/LMO7/IFI27/PTPN22
BP	GO:0048878	chemical homeostasis	132	0.2854569414332263	1.6384979800866133	0.00137713	0.0052743	0.00292473	454	tags=33%, list=23%, signal=27%	TSPO/INSIG1/TPT1/RPS6/FTH1/B2M/SLC11A1/FTL/MT2A/GSTP1/S100A8/HLA-DRB1/S100A9/BMP6/PDK4/CYBA/TFRC/CALM1/HMOX1/ANGPTL4/IL6/PTPRC/MT1X/MT1E/SFRP4/SERPINF1/HYAL2/ERO1A/ALOX5/SCARA5/FABP5/LCK/ICAM1/CCL5/PRNP/ABHD5/CCL14/ATP1B3/PCK1/SLC41A1/CORO1A/AQP1/SLC30A8
BP	GO:0050770	regulation of axonogenesis	29	-0.487757	-1.92798	0.00139513	0.00533542	0.00295863	447	tags=52%, list=22%, signal=41%	DCC/LRRC4C/SEMA3D/SEMA5A/FSTL4/PAK3/CDH2/TNR/DSCAM/SLIT1/SEMA3A/EPHA7/NTN1/SEMA5B/MAPT
CC	GO:0070382	exocytic vesicle	29	-0.486755	-1.92402	0.00141246	0.0053938	0.002991	355	tags=41%, list=18%, signal=35%	PDE4B/GAD2/SYN3/SYT1/SNAP91/TRIM9/RPH3A/SLC35F1/GRIN2A/KIRREL3/GRIA1/SYN2
BP	GO:0015031	protein transport	103	0.31484834574714976	1.686737122594344	0.00141911	0.00540336	0.0029963	456	tags=36%, list=23%, signal=29%	RAN/TSPO/INSIG1/BTF3/RPL11/NACA/OAZ1/SRP14/STX11/RILPL2/LAPTM5/HLA-DRB1/BMP6/EXOC6/TFRC/APOD/IL6/RHOB/HSPB1/PTGS2/TLR2/RAMP2/ITGB2/HYAL2/HSPA8/ALOX5/ARL14/CD74/CCL5/RHBDF2/PRNP/TESC/PLEK/RAB31/COL1A1/SLC30A8/LCP1
BP	GO:0007049	cell cycle	97	0.31614787520720133	1.6714762862835626	0.00141763	0.00540336	0.0029963	321	tags=27%, list=16%, signal=24%	CFL1/TUBA1B/RAN/ACTB/RPS6/RPS3/RPL24/LIF/RPS15A/TUBB/RPL26/SLC25A5/AIF1/EXOC6/RGS2/CALM1/ADAMTS1/RHOB/STMN1/PTGS2/PTPRC/BMP2/HSPA8/BIRC3/EREG/PDGFB
BP	GO:0002275	myeloid cell activation involved in immune response	21	0.5534528866006563	2.0380903067726703	0.00142463	0.0054165	0.00300359	788	tags=76%, list=39%, signal=47%	FCER1G/FGR/TYROBP/ITGB2/ADGRE2/RAB44/HAVCR2/DOCK2/VAMP8/NR4A3/RAC2/SPI1/DNASE1L3/KIT/CCL3/DYSF
BP	GO:0042267	natural killer cell mediated cytotoxicity	11	0.6933132227249874	2.0899661370122167	0.00144609	0.0054901	0.0030444	621	tags=100%, list=31%, signal=69%	TUBB/KIR2DL4/KLRF2/NKG7/KLRB1/CORO1A/NCR1/KLRC1/CD2/HAVCR2/KLRK1
MF	GO:0005230	extracellular ligand-gated monoatomic ion channel activity	17	-0.578454	-2.00001	0.00145734	0.0055088	0.00305477	433	tags=59%, list=22%, signal=46%	GRID2/GRIK2/GABRB2/GRIA4/GRIA2/GLRA2/GRID1/GRIN2A/GRIA1/GRIK3
MF	GO:0022824	transmitter-gated monoatomic ion channel activity	17	-0.578454	-2.00001	0.00145734	0.0055088	0.00305477	433	tags=59%, list=22%, signal=46%	GRID2/GRIK2/GABRB2/GRIA4/GRIA2/GLRA2/GRID1/GRIN2A/GRIA1/GRIK3
MF	GO:0022835	transmitter-gated channel activity	17	-0.578454	-2.00001	0.00145734	0.0055088	0.00305477	433	tags=59%, list=22%, signal=46%	GRID2/GRIK2/GABRB2/GRIA4/GRIA2/GLRA2/GRID1/GRIN2A/GRIA1/GRIK3
BP	GO:0009725	response to hormone	101	0.31915024216616494	1.6983596312238507	0.00147568	0.00557005	0.00308873	655	tags=50%, list=33%, signal=35%	RAN/TSPO/INSIG1/AREG/RPL27/TIMP1/RETN/ACSL1/BMP6/PDK4/CTSB/IL6/NFKB1/ITGA2/PTGS2/PTPRC/TLR2/RAMP2/SGK1/SFRP4/SERPINF1/HSPA8/THBS1/EREG/CYP1B1/DDIT4/STAT4/FBXO32/HMGB2/INHBA/PCK1/RAB31/COL1A1/PDE3A/AQP1/RERG/CAV1/REG1A/CTSS/CTSH/PTGER4/CYBB/NR4A3/PIK3R3/CCL21/STC1/NR1H4/TYMS/CA2/IGFBP1
BP	GO:0016064	immunoglobulin mediated immune response	18	0.5807981047736105	2.0408843767226714	0.00151545	0.00568238	0.00315103	572	tags=67%, list=29%, signal=48%	FCER1G/C1R/TFRC/PTPRC/C3/SERPING1/C7/CD74/CR1/XCL1/C1QB/C6
BP	GO:0019724	B cell mediated immunity	18	0.5807981047736105	2.0408843767226714	0.00151545	0.00568238	0.00315103	572	tags=67%, list=29%, signal=48%	FCER1G/C1R/TFRC/PTPRC/C3/SERPING1/C7/CD74/CR1/XCL1/C1QB/C6
BP	GO:0003351	epithelial cilium movement involved in extracellular fluid movement	14	-0.620507	-2.0279	0.00151632	0.00568238	0.00315103	646	tags=86%, list=32%, signal=58%	CFAP45/DNAH11/DNAH5/SPAG17/DNAI1/CFAP43/DNAH9/CFAP54/AQP4/SPEF2/DNAAF1/CCDC39
BP	GO:0006858	extracellular transport	14	-0.620507	-2.0279	0.00151632	0.00568238	0.00315103	646	tags=86%, list=32%, signal=58%	CFAP45/DNAH11/DNAH5/SPAG17/DNAI1/CFAP43/DNAH9/CFAP54/AQP4/SPEF2/DNAAF1/CCDC39
CC	GO:0016342	catenin complex	14	-0.620218	-2.02696	0.00151632	0.00568238	0.00315103	519	tags=71%, list=26%, signal=53%	CDH12/CDH7/CDH22/CDH18/CDH2/CDH20/CDH10/CTNNA2/CDH8/CDHR3
CC	GO:0019867	outer membrane	20	0.5483052332106956	1.977975701223653	0.00153436	0.00574175	0.00318395	329	tags=50%, list=16%, signal=42%	TSPO/UBA52/RPS27A/PLA2G2A/ACSL1/ATP5MC3/BCL2A1/HMOX1/PTGS2/LTC4S
CC	GO:0008021	synaptic vesicle	27	-0.498846	-1.93898	0.00155085	0.00579517	0.00321357	355	tags=44%, list=18%, signal=37%	PDE4B/GAD2/SYN3/SYT1/SNAP91/TRIM9/RPH3A/SLC35F1/GRIN2A/KIRREL3/GRIA1/SYN2
BP	GO:0030336	negative regulation of cell migration	53	0.3959305308172236	1.847584451826324	0.00156744	0.00584878	0.0032433	624	tags=51%, list=31%, signal=36%	MIF/TIMP1/ARHGDIB/AIF1/GNA13/HAS1/APOD/HMOX1/RHOB/IGFBP3/SERPINF1/HYAL2/MCTP1/THBS1/CYP1B1/TNFAIP6/CD74/PHLDB2/IFITM1/C5AR2/SERPINE1/PTGER4/ADAMTS9/CCL21/DACH1/KLRK1/STC1
BP	GO:0032729	positive regulation of type II interferon production	18	0.5792862417261966	2.035571794522676	0.00157193	0.00585718	0.00324795	672	tags=89%, list=34%, signal=60%	SLC11A1/CD14/IRF8/IL1R1/ISG15/CD3E/HLA-DPA1/IL18R1/HLA-DPB1/TXK/CD2/HAVCR2/CLEC7A/KLRK1/IL12RB2/PTPN22
CC	GO:0030666	endocytic vesicle membrane	48	0.3957291948587587	1.7943890594715037	0.00159746	0.00594382	0.003296	600	tags=58%, list=30%, signal=42%	UBA52/RPS27A/AREG/B2M/HLA-C/SLC11A1/HBEGF/HLA-DRB1/CYBA/TFRC/TLR2/HLA-DRA/CD3D/HLA-DPA1/EREG/CD163/CD74/IL7R/RAB31/CORO1A/HLA-DPB1/HLA-DQA2/CLEC4E/CAV1/HLA-DQB1/VAMP8/CYBB/RAC2
BP	GO:0019079	viral genome replication	14	0.6184196403082548	2.0223848283693737	0.00161732	0.00600064	0.00332751	388	tags=64%, list=19%, signal=52%	EEF1A1/ZC3HAV1/ISG15/APOBEC3A/IFITM3/CXCL8/HSPA8/CCL5/IFITM1
BP	GO:0051651	maintenance of location in cell	39	0.42221361614007463	1.8107214666438338	0.00161504	0.00600064	0.00332751	610	tags=56%, list=30%, signal=40%	TSPO/INSIG1/FTH1/TMSB10/TMSB4X/FTL/S100A8/S100A9/CYBA/CALM1/SRGN/PTPRC/ERO1A/LCK/CORO1A/SLC30A8/XCL1/HSPA5/CAV1/CEMIP/UBASH3B/CCL21
BP	GO:0048545	response to steroid hormone	49	0.38985601436960365	1.779876664172258	0.00166244	0.00615929	0.00341548	451	tags=45%, list=23%, signal=36%	RAN/TSPO/AREG/RPL27/BMP6/IL6/PTGS2/PTPRC/TLR2/SGK1/SERPINF1/HSPA8/THBS1/CYP1B1/DDIT4/FBXO32/HMGB2/INHBA/PCK1/COL1A1/PDE3A/AQP1
BP	GO:0016310	phosphorylation	178	0.26730738907348284	1.590333364623558	0.00167157	0.00618435	0.00342938	437	tags=33%, list=22%, signal=28%	MIF/ACTB/RPS3/AREG/LIF/NME2/EEF1A1/PPP1R14B/BMX/SLC11A1/HBEGF/FGR/GSTP1/CSF3/HLA-DRB1/BMP6/PDK4/SAMSN1/PLAUR/RGS2/TFRC/CALM1/PIK3R5/SGMS2/IL6/PRKAG2/HSPB1/PTGS2/PTPRC/C3/HCST/TLR2/BMP2/CD80/ITGB2/IGFBP3/SGK1/S100A12/CD3E/GPRC5A/HYAL2/THBS1/TNFRSF18/EREG/PDGFB/PDGFD/LCP2/LCK/CD74/CCL5/PRNP/IRAK2/INHBA/RELN/HCK/PCK1/CNKSR3/EFEMP1
BP	GO:0050728	negative regulation of inflammatory response	27	0.4861611608519642	1.8996134266934102	0.00169814	0.00627377	0.00347897	418	tags=52%, list=21%, signal=42%	RPS19/TNFAIP3/FGR/GSTP1/HLA-DRB1/TNFRSF1B/NFKB1/PTPRC/NLRP3/ALOX5/TNFAIP6/RHBDF2/IL2RA/HCK
BP	GO:0043467	regulation of generation of precursor metabolites and energy	12	0.6610374266686126	2.0522989220474894	0.00170157	0.00627754	0.00348106	324	tags=50%, list=16%, signal=42%	PRELID1/CHCHD2/NDUFA4/PPP1R3B/PRKAG2/DDIT4
BP	GO:0040017	positive regulation of locomotion	125	0.2925366530930062	1.6625873605592802	0.00170456	0.0062797	0.00348225	610	tags=46%, list=30%, signal=34%	S100A11/ACTG1/PFN1/TMSB4X/HBEGF/AIF1/FGR/ITGAX/HMOX1/ADAMTS1/IL6/TNFSF14/RHOB/ITGA2/HSPB1/PTGS2/PTPRC/BMP2/IL1R1/CXCL8/THBS1/TNFRSF18/CYP1B1/PDGFB/PDGFD/SEMA4A/CXCR4/TNFAIP6/CD74/ICAM1/CCL5/AKAP12/ACKR3/RELN/PODXL/COL1A1/CORO1A/AQP1/SERPINE1/XCL1/DUOX2/SELE/HSPA5/CAV1/FN1/ONECUT2/SELP/CEMIP/RHOJ/CTSH/PLPP3/NR4A3/CLEC7A/RAC2/SPI1/PIK3R3/CCL21
BP	GO:0019941	modification-dependent protein catabolic process	21	0.5464830382478063	2.012423839560135	0.00171537	0.00630175	0.00349448	257	tags=48%, list=13%, signal=42%	UBA52/RPS27A/RPL11/RPL5/PELI1/RPS7/TNFAIP3/SPSB1/LAPTM5/ISG15
BP	GO:0043632	modification-dependent macromolecule catabolic process	21	0.5464830382478063	2.012423839560135	0.00171537	0.00630175	0.00349448	257	tags=48%, list=13%, signal=42%	UBA52/RPS27A/RPL11/RPL5/PELI1/RPS7/TNFAIP3/SPSB1/LAPTM5/ISG15
MF	GO:0008047	enzyme activator activity	65	0.36057571552294254	1.7637160027127574	0.00172399	0.00632451	0.0035071	558	tags=52%, list=28%, signal=39%	AREG/RPLP1/ARHGDIB/ACSL1/HBEGF/ARHGAP15/ALOX5AP/RGS2/CALM1/PRKAG2/PCOLCE2/BMP2/NLRP3/IGFBP3/CTSC/RGS1/GPRC5A/EREG/PDGFB/LTC4S/LCK/SIPA1L1/NCF2/RGS18/CCL5/ABHD5/MALT1/RASGRP3/CAV1/FN1/CTSS/DOCK2/PREX2/CTSH
BP	GO:0050771	negative regulation of axonogenesis	16	-0.603443	-2.05778	0.00172998	0.00633759	0.00351436	447	tags=62%, list=22%, signal=49%	DCC/SEMA3D/SEMA5A/FSTL4/TNR/SLIT1/SEMA3A/EPHA7/NTN1/SEMA5B
BP	GO:0002532	production of molecular mediator involved in inflammatory response	14	0.6166596077091369	2.0166290874551343	0.0017513	0.00640672	0.00355269	587	tags=71%, list=29%, signal=51%	RPS19/ALOX5AP/APOD/IL6/ALOX5/CD6/SERPINE1/RAB44/VAMP8/CLEC7A
BP	GO:0022402	cell cycle process	70	0.3515009011250707	1.7479298534805034	0.00178766	0.0065306	0.00362138	443	tags=33%, list=22%, signal=27%	CFL1/RAN/ACTB/RPS6/RPS3/RPL24/LIF/TUBB/RPL26/SLC25A5/AIF1/EXOC6/CALM1/ADAMTS1/RHOB/STMN1/PTPRC/EREG/PDGFB/GPR132/INHBA/ZWINT/PDE3A
BP	GO:1990138	neuron projection extension	32	-0.458904	-1.87785	0.0018015	0.00657195	0.00364431	532	tags=59%, list=27%, signal=44%	SLIT3/CDH4/SLIT2/DCLK1/TMEM108/APOE/SEMA3D/SEMA5A/RIMS2/TNR/POSTN/SYT1/DSCAM/SLIT1/SEMA3A/NTN1/RIMS1/SEMA5B/MAPT
BP	GO:0002718	regulation of cytokine production involved in immune response	21	0.5438761971473816	2.0028241469635257	0.00181228	0.00660206	0.00366101	587	tags=71%, list=29%, signal=51%	MIF/B2M/LAPTM5/TNFRSF1B/IL6/IL1R1/NLRP3/KIR2DL4/CD74/IL18R1/MALT1/XCL1/CD96/NR4A3/CLEC7A
BP	GO:0022411	cellular component disassembly	40	0.42139495703164986	1.8070578211146051	0.00181593	0.00660615	0.00366328	574	tags=52%, list=29%, signal=38%	CFL1/TSPO/SLC25A5/CALM1/CST3/IL6/CAPG/STMN1/C3/HMGA1/HSPA8/DDIT4/TMOD1/ADAMTS4/PLEK/LCP1/CTSS/C1QB/MMP1/ADAMTS5/VAMP8
BP	GO:0010562	positive regulation of phosphorus metabolic process	106	0.30438925968770103	1.6408976111905622	0.00182748	0.00662968	0.00367633	417	tags=34%, list=21%, signal=28%	MIF/RPS3/AREG/TMSB4X/LIF/SLC11A1/HBEGF/FGR/CSF3/HLA-DRB1/BMP6/PLAUR/TFRC/CALM1/PIK3R5/IL6/PRKAG2/PTGS2/PTPRC/C3/BMP2/CD80/S100A12/CD3E/THBS1/TNFRSF18/EREG/PDGFB/PDGFD/LCP2/CD74/CCL5/PRNP/PLEK/INHBA/RELN
BP	GO:0045937	positive regulation of phosphate metabolic process	106	0.30438925968770103	1.6408976111905622	0.00182748	0.00662968	0.00367633	417	tags=34%, list=21%, signal=28%	MIF/RPS3/AREG/TMSB4X/LIF/SLC11A1/HBEGF/FGR/CSF3/HLA-DRB1/BMP6/PLAUR/TFRC/CALM1/PIK3R5/IL6/PRKAG2/PTGS2/PTPRC/C3/BMP2/CD80/S100A12/CD3E/THBS1/TNFRSF18/EREG/PDGFB/PDGFD/LCP2/CD74/CCL5/PRNP/PLEK/INHBA/RELN
BP	GO:0033077	T cell differentiation in thymus	13	0.6387732067983249	2.049241261239728	0.00183915	0.00666276	0.00369467	543	tags=69%, list=27%, signal=51%	RPS6/B2M/PTPRC/CD3E/CD3D/CD74/IL7R/IL2RG/DOCK2
CC	GO:0042611	MHC protein complex	12	0.6580526765305723	2.0430322765539777	0.00188753	0.00682857	0.00378662	522	tags=75%, list=26%, signal=56%	B2M/HLA-C/HLA-DRB1/HLA-DRA/HLA-DPA1/CD74/HLA-DPB1/HLA-DQA2/HLA-DQB1
CC	GO:0005774	vacuolar membrane	38	0.43438253149783634	1.84234	0.00189103	0.00683175	0.00378838	474	tags=47%, list=24%, signal=37%	UBA52/B2M/EEF1A1/FPR1/SLC11A1/LAPTM5/HLA-DRB1/IFITM3/HLA-DRA/HSPA8/THBD/HLA-DPA1/CD74/NKG7/IFITM1/HLA-DPB1/HLA-DQA2/RAB44
BP	GO:0050731	positive regulation of peptidyl-tyrosine phosphorylation	36	0.45039770400606705	1.9008760241397258	0.00192451	0.00694311	0.00385013	417	tags=44%, list=21%, signal=36%	MIF/AREG/LIF/HBEGF/CSF3/BMP6/IL6/PTPRC/CD80/CD3E/TNFRSF18/PDGFB/CD74/CCL5/PRNP/RELN
BP	GO:0048638	regulation of developmental growth	45	-0.404432	-1.81056	0.00193515	0.00696227	0.00386076	447	tags=40%, list=22%, signal=32%	DCC/APOE/NKD1/SEMA3D/SEMA5A/RIMS2/ATP8A2/FSTL4/TNR/SYT1/DSCAM/SLIT1/SEMA3A/EPHA7/NTN1/RIMS1/SEMA5B/MAPT
BP	GO:0045184	establishment of protein localization	111	0.2967160642287502	1.631353874606022	0.00193266	0.00696227	0.00386076	456	tags=35%, list=23%, signal=29%	RAN/TSPO/INSIG1/BTF3/RPL11/NACA/OAZ1/SRP14/TNFAIP3/STX11/RILPL2/LAPTM5/HLA-DRB1/BMP6/EXOC6/TFRC/APOD/IL6/RHOB/HSPB1/PTGS2/TLR2/RAMP2/ITGB2/HYAL2/HSPA8/ALOX5/ARL14/CD74/PHLDB2/CCL5/RHBDF2/PRNP/TESC/PLEK/RAB31/COL1A1/SLC30A8/LCP1
BP	GO:0007611	learning or memory	47	-0.412261	-1.86899	0.00197306	0.00707918	0.00392559	285	tags=36%, list=14%, signal=32%	TNR/ITGA8/TAFA2/SCN2A/SLC8A3/NRXN3/GRIN2A/ADCY8/NRXN1/GRIA1/BRINP1/SLC24A2/GRM5/PTPRZ1/PTN/SORCS3/MAPT
BP	GO:0008361	regulation of cell size	32	-0.456347	-1.86739	0.00197306	0.00707918	0.00392559	482	tags=47%, list=24%, signal=36%	PRR16/DCC/APOE/SEMA3D/SEMA5A/FSTL4/AQP4/TNR/DSCAM/SLIT1/SEMA3A/EPHA7/NTN1/SEMA5B/MAPT
BP	GO:0045445	myoblast differentiation	11	0.6833450422946754	2.059917439159466	0.00199465	0.00714681	0.00396309	262	tags=45%, list=13%, signal=40%	ACTB/LGALS1/RBPJ/TNFSF14/IGFBP3
MF	GO:0061134	peptidase regulator activity	39	0.4173811819559695	1.7899969045292865	0.00200206	0.00716355	0.00397237	558	tags=54%, list=28%, signal=40%	GAPDH/TIMP1/CARD16/SERPINA1/CST3/PCOLCE2/C3/NLRP3/SERPING1/CTSC/SERPINF1/SERPINE2/THBS1/PI16/PI15/PRNP/SERPINE1/CAV1/FN1/CTSS/CTSH
BP	GO:0097237	cellular response to toxic substance	19	0.5575125222564157	1.9886900276028328	0.00200706	0.00717162	0.00397684	497	tags=63%, list=25%, signal=48%	SLC11A1/PTGS1/ALOX5AP/GSTP1/S100A9/GCH1/PTGS2/ABTB2/LTC4S/AKR1B10/TPO/DUOX2
BP	GO:0002685	regulation of leukocyte migration	54	0.3795813466058167	1.7611111875692762	0.00202715	0.00723137	0.00400998	621	tags=50%, list=31%, signal=35%	MIF/AIF1/APOD/HMOX1/IL6/TNFSF14/ITGA2/IL1R1/CXCL8/THBS1/TNFRSF18/PDGFD/TNFAIP6/CD74/ICAM1/CCL5/CORO1A/C5AR2/SERPINE1/XCL1/SELE/SELP/PTGER4/RAC2/SPI1/CCL21/KLRK1
BP	GO:0001934	positive regulation of protein phosphorylation	93	0.3251113785619303	1.7040068700826065	0.00202932	0.00723137	0.00400998	417	tags=35%, list=21%, signal=29%	MIF/RPS3/AREG/LIF/SLC11A1/HBEGF/CSF3/HLA-DRB1/BMP6/PLAUR/TFRC/CALM1/PIK3R5/IL6/PRKAG2/PTGS2/PTPRC/C3/BMP2/CD80/S100A12/CD3E/THBS1/TNFRSF18/EREG/PDGFB/PDGFD/LCP2/CD74/CCL5/PRNP/INHBA/RELN
MF	GO:0023026	MHC class II protein complex binding	12	0.6550129793924002	2.033595039102143	0.00203703	0.00724895	0.00401973	522	tags=75%, list=26%, signal=56%	B2M/HLA-DRB1/HLA-DRA/HSPA8/HLA-DPA1/CD74/HLA-DPB1/HLA-DQA2/HLA-DQB1
BP	GO:0052548	regulation of endopeptidase activity	42	0.42425934436938784	1.8540506095658442	0.00206673	0.00734463	0.00407279	479	tags=55%, list=24%, signal=43%	PRELID1/GAPDH/RPS3/TIMP1/CARD16/SERPINA1/LAPTM5/S100A8/S100A9/PLAUR/CST3/NLRP3/SERPING1/SERPINF1/SERPINE2/THBS1/BIRC3/LCK/FAM162A/AQP1/SERPINE1/MALT1/CR1
BP	GO:0052547	regulation of peptidase activity	46	0.39655982073989055	1.7697920998902752	0.00207153	0.00735168	0.0040767	598	tags=61%, list=30%, signal=44%	PRELID1/GAPDH/RPS3/TIMP1/CARD16/SERPINA1/LAPTM5/S100A8/S100A9/PLAUR/CST3/NLRP3/SERPING1/SERPINF1/SERPINE2/THBS1/BIRC3/LCK/FAM162A/AQP1/SERPINE1/MALT1/CR1/CAV1/CTSS/CTSH/CLEC7A/SERPINA3
BP	GO:0000302	response to reactive oxygen species	29	0.46609358849716453	1.8635987045758784	0.00208421	0.00738664	0.00409608	451	tags=52%, list=23%, signal=41%	RPS3/AREG/TNFAIP3/GSTP1/APOD/GCH1/HMOX1/IL6/RHOB/HYAL2/CYP1B1/PDGFD/KLF2/COL1A1/AQP1
BP	GO:0097530	granulocyte migration	41	0.432461	1.8682127146834484	0.00208862	0.00739226	0.0040992	489	tags=46%, list=24%, signal=36%	FCER1G/TREM1/CXCL2/S100A8/S100A9/IL1R1/ITGB2/S100A12/CXCL8/THBS1/TNFAIP6/ADGRE2/CD74/CCL5/CCL14/C5AR2/GP2/CXCL3/XCL1
BP	GO:0044772	mitotic cell cycle phase transition	25	0.49961188946776286	1.9024134031229378	0.00210648	0.00744535	0.00412864	429	tags=40%, list=21%, signal=32%	ACTB/RPS6/RPL24/RPL26/AIF1/CALM1/ADAMTS1/GPR132/INHBA/ZWINT
BP	GO:0045765	regulation of angiogenesis	60	0.3647225099668756	1.7544807626138688	0.00213555	0.00752775	0.00417433	578	tags=43%, list=29%, signal=32%	TNFAIP3/ITGAX/HMOX1/ANGPTL4/ADAMTS1/IL6/RHOB/HSPB1/C3/RAMP2/SERPINF1/CXCL8/THBS1/ALOX5/CYP1B1/SEMA4A/CXCR4/TMIGD2/KLF2/AQP1/SERPINE1/DDAH1/RHOJ/CTSH/ADAMTS9/CYBB
BP	GO:1901342	regulation of vasculature development	60	0.3647225099668756	1.7544807626138688	0.00213555	0.00752775	0.00417433	578	tags=43%, list=29%, signal=32%	TNFAIP3/ITGAX/HMOX1/ANGPTL4/ADAMTS1/IL6/RHOB/HSPB1/C3/RAMP2/SERPINF1/CXCL8/THBS1/ALOX5/CYP1B1/SEMA4A/CXCR4/TMIGD2/KLF2/AQP1/SERPINE1/DDAH1/RHOJ/CTSH/ADAMTS9/CYBB
BP	GO:0001525	angiogenesis	111	0.29403504194796004	1.616613533205766	0.00220574	0.00776468	0.00430572	764	tags=51%, list=38%, signal=34%	ACTG1/TNFAIP3/ITGAX/GNA13/TNFRSF12A/APOD/RBPJ/HMOX1/ANGPTL4/ADAMTS1/IL6/RHOB/HSPB1/PTGS2/C3/ID1/RAMP2/SERPINF1/CXCL8/THBS1/ALOX5/EREG/CYP1B1/SEMA4A/CXCR4/TMIGD2/SOX17/KLF2/ACKR3/AQP1/SERPINE1/DDAH1/CAV1/FN1/RHOJ/CTSH/ADAMTS9/CYBB/PIK3R3/FAP/COL4A1/EMC10/VEGFC/COL8A1/CX3CL1/CLEC14A/GJA5/F3/SOX18/FLT1/COL15A1/MMP2/THBS4/CALCRL/IL1B/DCN/CCN2
CC	GO:0005770	late endosome	31	0.4584253332867778	1.8450807085751268	0.00223414	0.00785407	0.00435528	654	tags=65%, list=33%, signal=44%	TPT1/B2M/SLC11A1/HLA-DRB1/RHOB/IFITM3/HLA-DRA/HSPA8/HLA-DPA1/CXCR4/CD74/HLA-DPB1/HLA-DQA2/HLA-DQB1/CTSS/CTSH/VAMP8/TMEM163/LRRK2/HLA-DQA1
MF	GO:0004970	ionotropic glutamate receptor activity	10	-0.681513	-2.01152	0.00228053	0.00800637	0.00443974	433	tags=80%, list=22%, signal=63%	GRID2/GRIK2/GRIA4/GRIA2/GRID1/GRIN2A/GRIA1/GRIK3
BP	GO:0031294	lymphocyte costimulation	11	0.677487	2.042257190548791	0.00229859	0.00802809	0.00445178	621	tags=91%, list=31%, signal=63%	LGALS1/TNFSF14/CD80/CD3E/LCK/TMIGD2/CD86/CAV1/CCL21/KLRK1
BP	GO:0031295	T cell costimulation	11	0.677487	2.042257190548791	0.00229859	0.00802809	0.00445178	621	tags=91%, list=31%, signal=63%	LGALS1/TNFSF14/CD80/CD3E/LCK/TMIGD2/CD86/CAV1/CCL21/KLRK1
BP	GO:2001243	negative regulation of intrinsic apoptotic signaling pathway	11	0.6770116150233871	2.040825565393959	0.00229859	0.00802809	0.00445178	404	tags=64%, list=20%, signal=51%	MIF/TPT1/PLAUR/HSPB1/PTGS2/CD74/ACKR3
MF	GO:0008324	monoatomic cation transmembrane transporter activity	87	-0.327044	-1.69551	0.00229901	0.00802809	0.00445178	638	tags=45%, list=32%, signal=32%	ASIC2/KCNB2/ATP2C2/KCNQ5/KCNMB2/SCN3B/ATP1A2/ATP2B2/SCN7A/RYR3/KCNH7/ABCC9/PKD1L3/KCNK13/KCNQ3/SLC8A1/CACNA1A/CACNA2D1/GRIK2/CACNA2D3/PKD2L1/TRPC6/CACNA1E/KCNIP1/CACNG4/CACNA1B/SCN2A/SLC8A3/KCNIP4/GRIN2A/HCN1/SLC9A2/SCN1A/KCNH5/KCNN2/SLC24A2/GRIK3/SCN3A/SLC1A2
BP	GO:0071621	granulocyte chemotaxis	37	0.4292291403087266	1.8156457253316143	0.00237195	0.00827173	0.00458688	489	tags=46%, list=24%, signal=35%	FCER1G/TREM1/CXCL2/S100A8/S100A9/ITGB2/S100A12/CXCL8/THBS1/TNFAIP6/ADGRE2/CD74/CCL5/CCL14/C5AR2/CXCL3/XCL1
BP	GO:0031640	killing of cells of another organism	12	0.6504203875631223	2.019336585827974	0.00244817	0.00851479	0.00472167	595	tags=92%, list=30%, signal=65%	GAPDH/PLA2G2A/RPS19/TREM1/RPL30/S100A12/C7/NKG7/C6/CLEC7A/LYZ
BP	GO:0141061	disruption of cell in another organism	12	0.6504203875631223	2.019336585827974	0.00244817	0.00851479	0.00472167	595	tags=92%, list=30%, signal=65%	GAPDH/PLA2G2A/RPS19/TREM1/RPL30/S100A12/C7/NKG7/C6/CLEC7A/LYZ
BP	GO:0051345	positive regulation of hydrolase activity	59	0.3677644564370431	1.754935178060379	0.0024664	0.00856682	0.00475052	638	tags=59%, list=32%, signal=42%	PRELID1/RPS3/S100A10/LAPTM5/S100A8/S100A9/GNA13/CALM1/PTPRC/BMP2/NLRP3/RGS1/LCK/SIPA1L1/CCL5/CCL14/HMGB2/PLEK/FAM162A/GNA15/TXK/MALT1/CR1/XCL1/RASGRP3/SELE/CD86/RASGRF2/CTSS/PREX2/CTSH/CLEC7A/CCL21/RGS10/ST18
MF	GO:0030594	neurotransmitter receptor activity	26	-0.491186	-1.87922	0.00247186	0.00857438	0.00475472	466	tags=77%, list=23%, signal=60%	GABRG1/GRIN2B/GABRB1/GRIK1/CHRM2/CHRM3/HTR1E/GRID2/GRIK2/GPR158/GABRB2/GRIA4/CHRM5/GRIA2/GLRA2/GRID1/GRIN2A/GRIA1/GRM5/GRIK3
MF	GO:0019887	protein kinase regulator activity	23	0.5120550846113963	1.9152631967307927	0.00260679	0.00903044	0.00500761	383	tags=57%, list=19%, signal=46%	AREG/RPLP1/ACSL1/HBEGF/CALM1/PRKAG2/HSPB1/BMP2/GPRC5A/HYAL2/EREG/CCL5/TESC
BP	GO:0006996	organelle organization	254	0.23514855884598232	1.4733364558143112	0.00262309	0.00907486	0.00503224	232	tags=20%, list=12%, signal=21%	CFL1/PRELID1/TUBA1B/RAN/TSPO/ACTB/GAPDH/INSIG1/RPS5/RPL10/CHCHD2/RPS3/S100A10/SH3BGRL3/ACTG1/RPSA/RPL11/RPL5/RPL23A/RPS19/PFN1/TMSB10/RPL24/RPL6/TMSB4X/LIF/RPS15/TUBB/RPLP0/TNFAIP3/RPS14/RPS27/VIM/STX11/RPS23/SLC25A5/AIF1/RILPL2/RPS28/LAPTM5/S100A8/CSF3/HLA-DRB1/S100A9/TYROBP/PLAUR/TFRC/BCL2A1/RHOB/SRGN/CAPG/STMN1
MF	GO:0015075	monoatomic ion transmembrane transporter activity	112	-0.303647	-1.64667	0.00263483	0.00910342	0.00504808	536	tags=38%, list=27%, signal=30%	SCN3B/ANO4/ATP1A2/ATP2B2/SCN7A/RYR3/KCNH7/ABCC9/SLC26A7/GRID2/PKD1L3/KCNK13/KCNQ3/SLC8A1/CACNA1A/CACNA2D1/GRIK2/CACNA2D3/PKD2L1/TRPC6/GABRB2/GRIA4/CACNA1E/KCNIP1/CACNG4/CACNA1B/SCN2A/GRIA2/SLC8A3/GLRA2/KCNIP4/GRID1/GRIN2A/HCN1/SLC9A2/SCN1A/KCNH5/GRIA1/KCNN2/SLC24A2/GRIK3/SCN3A/SLC1A2
BP	GO:0071384	cellular response to corticosteroid stimulus	11	0.6727059684602059	2.027846358853482	0.00267851	0.00916942	0.00508468	451	tags=73%, list=23%, signal=57%	RAN/SGK1/SERPINF1/CYP1B1/DDIT4/FBXO32/PCK1/AQP1
BP	GO:0001912	positive regulation of leukocyte mediated cytotoxicity	11	0.6726076844963463	2.0275500856113955	0.00267851	0.00916942	0.00508468	621	tags=91%, list=31%, signal=63%	B2M/HLA-C/HLA-DRB1/TYROBP/PTPRC/HLA-DRA/KLRC1/XCL1/SPI1/KLRK1
BP	GO:0048525	negative regulation of viral process	11	0.6721777949283103	2.02625	0.00267851	0.00916942	0.00508468	388	tags=73%, list=19%, signal=59%	FCN1/ZC3HAV1/ISG15/APOBEC3A/IFITM3/TRIM5/CCL5/IFITM1
BP	GO:0032611	interleukin-1 beta production	15	0.5934495678573104	1.995784521388929	0.00266802	0.00916942	0.00508468	260	tags=47%, list=13%, signal=41%	TNFAIP3/CARD16/GSTP1/TYROBP/IL6/HSPB1/NLRP3
BP	GO:0032651	regulation of interleukin-1 beta production	15	0.5934495678573104	1.995784521388929	0.00266802	0.00916942	0.00508468	260	tags=47%, list=13%, signal=41%	TNFAIP3/CARD16/GSTP1/TYROBP/IL6/HSPB1/NLRP3
BP	GO:0051091	positive regulation of DNA-binding transcription factor activity	39	0.4102647047197886	1.7594769080018418	0.00266292	0.00916942	0.00508468	511	tags=51%, list=26%, signal=39%	RPS3/CARD16/S100A8/CSF3/S100A9/TFRC/IL6/TLR2/BMP2/NLRP3/S100A12/IL1RAP/TRIM5/IRAK2/RELN/IL18R1/WNT2/MALT1/TRAF1/CAV1
BP	GO:0007162	negative regulation of cell adhesion	59	0.36675843762591437	1.7501345569820272	0.00267023	0.00916942	0.00508468	523	tags=47%, list=26%, signal=36%	PLA2G2A/PELI1/LAPTM5/HLA-DRB1/BMP6/APOD/ADAMTS18/IL4I1/PTPRC/BMP2/CD80/SERPINE2/THBS1/CYP1B1/CD74/LRRC32/PHLDB2/FGL2/PRNP/IL2RA/PODXL/COL1A1/SERPINE1/CR1/XCL1/CD86/HAVCR2/RUNX3
BP	GO:0140353	lipid export from cell	10	0.6663124106196732	1.9739388133566211	0.00268799	0.00918982	0.00509599	414	tags=60%, list=21%, signal=48%	MIF/TSPO/RETN/BMP6/PTGS2/INHBA
BP	GO:0022900	electron transport chain	13	0.6244199813616416	2.00319	0.00269341	0.00919632	0.00509959	195	tags=46%, list=10%, signal=42%	COX8A/CHCHD2/NDUFA4/UQCRB/COX7C/CYBA
MF	GO:0016491	oxidoreductase activity	56	0.36015076812221447	1.704234058689117	0.00275595	0.00939757	0.0052112	594	tags=46%, list=30%, signal=34%	GAPDH/COX8A/FTH1/NDUFA4/PLOD2/PTGS1/ALOX5AP/GSTP1/CYBA/HMOX1/IFI30/IL4I1/PTGS2/ERO1A/ALOX5/CYP1B1/LTC4S/NCF2/AKR1B10/TPO/MSMO1/DUOX2/RDH10/TBXAS1/CYBB/DIO2
CC	GO:0030134	COPII-coated ER to Golgi transport vesicle	16	0.5919177344793869	2.012421991354286	0.00282158	0.00960881	0.00532833	522	tags=75%, list=26%, signal=56%	AREG/B2M/HLA-C/SERPINA1/HLA-DRB1/CTSC/HLA-DRA/HLA-DPA1/CD74/HLA-DPB1/HLA-DQA2/HLA-DQB1
BP	GO:0098659	inorganic cation import across plasma membrane	28	-0.484218	-1.90534	0.00283618	0.00963343	0.00534198	529	tags=50%, list=26%, signal=37%	ATP1A2/SCN7A/ABCC9/SLC8A1/CACNA1A/CACNA2D1/CACNA1E/CACNA1B/SCN2A/SLC8A3/SLC9A2/SCN1A/SLC24A2/SCN3A
BP	GO:0099587	inorganic ion import across plasma membrane	28	-0.484218	-1.90534	0.00283618	0.00963343	0.00534198	529	tags=50%, list=26%, signal=37%	ATP1A2/SCN7A/ABCC9/SLC8A1/CACNA1A/CACNA2D1/CACNA1E/CACNA1B/SCN2A/SLC8A3/SLC9A2/SCN1A/SLC24A2/SCN3A
BP	GO:1990806	ligand-gated ion channel signaling pathway	12	-0.644142	-2.01217	0.00284182	0.00964006	0.00534566	538	tags=100%, list=27%, signal=74%	GRIK1/CHRM3/GRID2/PLP1/GRIK2/GRIA4/GRIA2/GRID1/GRIN2A/GRIA1/GRIK3
BP	GO:0016192	vesicle-mediated transport	142	0.2729909930750244	1.5685130347297433	0.00286772	0.00971529	0.00538738	622	tags=46%, list=31%, signal=34%	ACTB/INSIG1/S100A10/ACTG1/B2M/FCER1G/SLC11A1/FCN1/STX11/AIF1/FGR/LAPTM5/EXOC6/TYROBP/CYBA/TFRC/CD14/RHOB/ITGA2/IRF8/PTPRC/C3/TLR2/RAMP2/ITGB2/SFRP4/CXCL8/MCTP1/HSPA8/THBS1/SCARA5/CD163/KLRF2/ARL14/ADGRE2/NCF2/CCL5/NKG7/CFP/ACKR3/PLEK/HCK/RAB31/CORO1A/SLC30A8/GP2/SERPINE1/RAB44/PRG4/SELE/CAV1/IL2RG/DOCK2/RHOJ/OLR1/VAMP8/ADAMTS9/PLPP3/NR4A3/CLEC7A/RAC2/SPI1/CCL21/LRRK2/PRKCG
BP	GO:0002573	myeloid leukocyte differentiation	29	0.45549264209621415	1.8212125605317415	0.00294125	0.00995147	0.00551835	414	tags=45%, list=21%, signal=36%	LIF/GPR183/CSF3/HLA-DRB1/TYROBP/TFRC/RBPJ/TLR2/BMP2/TNFAIP6/CD74/TESC/INHBA
CC	GO:0031968	organelle outer membrane	19	0.5485021371171768	1.9565492911064715	0.00296278	0.00999844	0.00554439	329	tags=53%, list=16%, signal=44%	TSPO/UBA52/RPS27A/PLA2G2A/ACSL1/ATP5MC3/BCL2A1/HMOX1/PTGS2/LTC4S
BP	GO:0048167	regulation of synaptic plasticity	37	-0.430929	-1.82579	0.00296142	0.00999844	0.00554439	433	tags=49%, list=22%, signal=39%	GRID2/KCNQ3/APOE/RIMS2/ERC2/GRIK2/TNR/SLC8A3/GRIN2A/ADCY8/RIMS1/GRIA1/SLC24A2/GRM5/PTN/SHISA9/SORCS3/MAPT
BP	GO:0007416	synapse assembly	34	-0.464185	-1.92778	0.00296699	0.00999972	0.0055451	433	tags=44%, list=22%, signal=35%	GRID2/DNER/LINGO2/PTPRD/CDH2/GABRB2/DSCAM/SLIT1/GAP43/IL1RAPL1/EPHA7/NTN1/KIRREL3/NRXN1/GRIA1
CC	GO:0098576	lumenal side of membrane	11	0.6689823206276417	2.016621565179952	0.00298245	0.010036	0.00556519	522	tags=82%, list=26%, signal=61%	HLA-C/HLA-DRB1/HLA-DRA/HSPA8/HLA-DPA1/CD74/HLA-DPB1/HLA-DQA2/HLA-DQB1
BP	GO:0031960	response to corticosteroid	31	0.4496960834880406	1.8099470254330834	0.00298543	0.010036	0.00556519	451	tags=48%, list=23%, signal=38%	RAN/AREG/RPL27/BMP6/IL6/PTGS2/PTPRC/SGK1/SERPINF1/CYP1B1/DDIT4/FBXO32/INHBA/PCK1/AQP1
CC	GO:0005765	lysosomal membrane	37	0.42305666809634673	1.7895360749498277	0.00303843	0.010187905831294789	0.00564946	599	tags=54%, list=30%, signal=39%	UBA52/B2M/EEF1A1/FPR1/SLC11A1/LAPTM5/HLA-DRB1/IFITM3/HLA-DRA/HSPA8/HLA-DPA1/CD74/NKG7/IFITM1/HLA-DPB1/HLA-DQA2/RAB44/HLA-DQB1/VAMP8/TMEM163
CC	GO:0098852	lytic vacuole membrane	37	0.42305666809634673	1.7895360749498277	0.00303843	0.010187905831294789	0.00564946	599	tags=54%, list=30%, signal=39%	UBA52/B2M/EEF1A1/FPR1/SLC11A1/LAPTM5/HLA-DRB1/IFITM3/HLA-DRA/HSPA8/HLA-DPA1/CD74/NKG7/IFITM1/HLA-DPB1/HLA-DQA2/RAB44/HLA-DQB1/VAMP8/TMEM163
BP	GO:2001244	positive regulation of intrinsic apoptotic signaling pathway	10	0.6629978780777043	1.964119568917453	0.00305874	0.010242857673957087	0.00567993	347	tags=70%, list=17%, signal=58%	RPS3/RPL11/RPS7/RPL26/S100A8/S100A9/LCK
MF	GO:0015079	potassium ion transmembrane transporter activity	32	-0.446216	-1.82593	0.0030711	0.010271065462194912	0.00569557	574	tags=69%, list=29%, signal=50%	KCNH1/KCNMA1/KCNE1/GRIK1/KCNB2/KCNQ5/KCNMB2/ATP1A2/KCNH7/ABCC9/KCNK13/KCNQ3/GRIK2/PKD2L1/KCNIP1/KCNIP4/HCN1/SLC9A2/KCNH5/KCNN2/SLC24A2/GRIK3
MF	GO:0004252	serine-type endopeptidase activity	20	0.5285860240059757	1.9068399281326567	0.00308387	0.010300596277368807	0.00571195	727	tags=75%, list=36%, signal=48%	PCSK6/C1R/CTRB1/HTRA3/CTSC/CFD/CTSS/CTSH/MMP1/PLAT/FAP/PRSS3/F3/OVCH1/MMP2
BP	GO:0046688	response to copper ion	10	0.6629495587953427	1.9639764238921362	0.00309582	0.010327291661066731	0.00572675	451	tags=60%, list=23%, signal=47%	MT2A/TFRC/MT1X/MT1E/PRNP/AQP1
BP	GO:0009152	purine ribonucleotide biosynthetic process	23	0.5060167643240023	1.892677789488337	0.00316396	0.010541161336594796	0.00584534	234	tags=43%, list=12%, signal=39%	ATP5F1E/TMSB4X/NME2/APRT/ACSL1/ATP5MF/ATP5MC3/ATP5MG/PDK4/PRKAG2
MF	GO:0046914	transition metal ion binding	103	0.3010397232315423	1.6127601856862102	0.00318054	0.010582888973407175	0.00586848	638	tags=46%, list=32%, signal=33%	FTH1/TIMP1/TNFAIP3/RPS27/FTL/S100A6/PLOD2/RPS29/MT2A/S100A8/S100A9/CPB1/S100A4/GCH1/ADAMTS1/MT1X/APOBEC3A/ZNF331/CRIP1/MT1E/S100A12/CPA2/CPA1/ALOX5/CYP1B1/TRIM5/CPM/ADAMTS4/PRNP/PCK1/SLC30A8/MSMO1/TRAF1/LMCD1/TBXAS1/MMP1/ADAMTS5/RNF144B/ADAMTS9/NR4A3/PPM1N/TMEM163/CSRP1/PRKCG/MUC2/NR1H4/ST18
BP	GO:1903034	regulation of response to wounding	36	0.43786387002425314	1.847977742699426	0.00320716	0.010644347776597033	0.00590256	644	tags=58%, list=32%, signal=40%	ACTG1/TNFAIP3/HBEGF/TNFRSF12A/PLAUR/ADAMTS18/SERPING1/SERPINE2/THBS1/ALOX5/THBD/PDGFB/CXCR4/PHLDB2/SERPINE1/DUOX2/CAV1/UBASH3B/CLEC7A/PLAT/FAP
BP	GO:0044248	cellular catabolic process	89	0.31921008236386406	1.6684562644896577	0.0032055	0.010644347776597033	0.00590256	332	tags=30%, list=17%, signal=26%	TSPO/GAPDH/TIMP1/EEF1A1/VIM/SLC11A1/ACSL1/SLC25A5/LAPTM5/S100A8/S100A9/TNFRSF1B/ZC3HAV1/DEPP1/CALM1/HMOX1/UPP1/IL6/IRF8/IL4I1/HSPB1/APOBEC3A/RNASE6/SLC25A44/HSPA8/CYP1B1/TRIM5
BP	GO:0006357	regulation of transcription by RNA polymerase II	137	0.2746874147845151	1.5746010914828135	0.00324582	0.010745360537150752	0.00595858	656	tags=43%, list=33%, signal=31%	ACTB/RPL10/CHCHD2/S100A10/PFN1/PTMA/LIF/NME2/RPS14/SLC11A1/CSF3/BMP6/POU2F3/RBPJ/HMOX1/IL6/NFKB1/IRF8/IL4I1/TLR2/HMGA1/ID1/BMP2/NLRP3/ZNF331/ELL2/HYAL2/ZNF683/RBPJL/STAT4/SOX17/HMGB2/KLF2/NFATC1/INHBA/PCK1/POU5F1/WNT2/BACH2/TXK/HSPA5/CAV1/HAVCR2/RUNX3/IKZF3/NFATC2/ONECUT2/LMCD1/NR4A3/MAMLD1/SPI1/ADIRF/MSX1/DACH1/LUM/NR1H4/ST18/LMO7/IFI27
BP	GO:0006366	transcription by RNA polymerase II	137	0.2746874147845151	1.5746010914828135	0.00324582	0.010745360537150752	0.00595858	656	tags=43%, list=33%, signal=31%	ACTB/RPL10/CHCHD2/S100A10/PFN1/PTMA/LIF/NME2/RPS14/SLC11A1/CSF3/BMP6/POU2F3/RBPJ/HMOX1/IL6/NFKB1/IRF8/IL4I1/TLR2/HMGA1/ID1/BMP2/NLRP3/ZNF331/ELL2/HYAL2/ZNF683/RBPJL/STAT4/SOX17/HMGB2/KLF2/NFATC1/INHBA/PCK1/POU5F1/WNT2/BACH2/TXK/HSPA5/CAV1/HAVCR2/RUNX3/IKZF3/NFATC2/ONECUT2/LMCD1/NR4A3/MAMLD1/SPI1/ADIRF/MSX1/DACH1/LUM/NR1H4/ST18/LMO7/IFI27
BP	GO:0019226	transmission of nerve impulse	14	-0.598631	-1.95641	0.003259	0.010775330256778131	0.0059752	581	tags=79%, list=29%, signal=56%	CNTNAP2/KCNMB2/KCNQ3/GRIK2/FGF12/TNR/CHRM5/CACNG4/HCN1/SCN1A/GRIA1
CC	GO:0005741	mitochondrial outer membrane	16	0.5836865980454977	1.984437494508681	0.00332062	0.0109652	0.00608048	212	tags=50%, list=11%, signal=45%	TSPO/UBA52/RPS27A/PLA2G2A/ACSL1/ATP5MC3/BCL2A1/HMOX1
BP	GO:0009259	ribonucleotide metabolic process	40	0.4027209874455785	1.7269786881570834	0.00333415	0.010982082394924337	0.00608985	292	tags=35%, list=15%, signal=30%	RAN/TSPO/ATP5F1E/TMSB4X/NME2/APRT/ACSL1/ATP5MF/ATP5MC3/ATP5MG/PDK4/UPP1/PRKAG2/HSPA8
BP	GO:0019693	ribose phosphate metabolic process	40	0.4027209874455785	1.7269786881570834	0.00333415	0.010982082394924337	0.00608985	292	tags=35%, list=15%, signal=30%	RAN/TSPO/ATP5F1E/TMSB4X/NME2/APRT/ACSL1/ATP5MF/ATP5MC3/ATP5MG/PDK4/UPP1/PRKAG2/HSPA8
BP	GO:0098742	cell-cell adhesion via plasma-membrane adhesion molecules	62	-0.352699	-1.70351	0.00335795	0.011046565850711815	0.0061256	757	tags=55%, list=38%, signal=35%	CDH6/ROBO2/CEACAM5/TGFB2/PTPRT/NTNG1/CDH4/DAB1/HMCN1/PALLD/CRB1/CDH12/TENM1/GRID2/CDH7/LRRC4C/CDH22/CDHR4/UNC5D/CDH18/TENM2/PTPRD/CDH2/CLDN18/DSCAM/PCDH9/CDH20/CDH10/IL1RAPL1/PCDH7/PCDH15/KIRREL3/CDH8/CDHR3
BP	GO:0044770	cell cycle phase transition	30	0.4599664646122382	1.829993196562298	0.00337754	0.011090594324004444	0.00615002	429	tags=37%, list=21%, signal=29%	ACTB/RPS6/RPL24/RPL26/AIF1/CALM1/ADAMTS1/PTPRC/GPR132/INHBA/ZWINT
BP	GO:0030593	neutrophil chemotaxis	33	0.44076827708452004	1.8174777627485972	0.00338084	0.011090594324004444	0.00615002	489	tags=45%, list=24%, signal=35%	FCER1G/TREM1/CXCL2/S100A8/S100A9/ITGB2/S100A12/CXCL8/TNFAIP6/CD74/CCL5/CCL14/C5AR2/CXCL3/XCL1
BP	GO:0072593	reactive oxygen species metabolic process	34	0.433082	1.8028646072758225	0.00338407	0.011090594324004444	0.00615002	616	tags=59%, list=31%, signal=41%	TSPO/GSTP1/PDK4/TYROBP/CYBA/GCH1/ITGB2/THBS1/ALOX5/CYP1B1/PDGFB/DDIT4/NCF2/TPO/DUOX2/CYBB/CLEC7A/RAC2/FBLN5/LRRK2
BP	GO:0032602	chemokine production	19	0.5422756480448632	1.9343389259025254	0.00342153	0.011199300225793112	0.0062103	358	tags=53%, list=18%, signal=44%	MIF/TREM1/AIF1/GSTP1/APOD/HMOX1/IL6/TLR2/ACKR1/CD74
CC	GO:0005775	vacuolar lumen	27	0.4616794231830702	1.8039541241215664	0.00345252	0.011286577785845549	0.0062587	618	tags=67%, list=31%, signal=47%	TUBB/RETN/FTL/CSF3/CTSB/IFI30/C3/CTSC/HSPA8/FABP5/CD74/MNDA/SDC2/CTSS/VCAN/LYZ/SERPINA3/LUM
CC	GO:0098553	lumenal side of endoplasmic reticulum membrane	10	0.6597518572928571	1.9545032893554182	0.00346657	0.0113183	0.00627631	522	tags=80%, list=26%, signal=59%	HLA-C/HLA-DRB1/HLA-DRA/HLA-DPA1/CD74/HLA-DPB1/HLA-DQA2/HLA-DQB1
MF	GO:0005244	voltage-gated monoatomic ion channel activity	42	-0.414861	-1.8067	0.00349227	0.011373830694368812	0.00630708	768	tags=67%, list=38%, signal=42%	KCNMA1/KCNE1/GRIN2B/CACNA1C/NOX1/KCNB2/KCNQ5/SCN3B/SCN7A/KCNH7/ABCC9/KCNK13/KCNQ3/CACNA1A/CACNA2D1/CACNA2D3/CACNA1E/KCNIP1/CACNG4/CACNA1B/SCN2A/KCNIP4/GRIN2A/HCN1/SCN1A/KCNH5/KCNN2/SCN3A
MF	GO:0022832	voltage-gated channel activity	42	-0.414861	-1.8067	0.00349227	0.011373830694368812	0.00630708	768	tags=67%, list=38%, signal=42%	KCNMA1/KCNE1/GRIN2B/CACNA1C/NOX1/KCNB2/KCNQ5/SCN3B/SCN7A/KCNH7/ABCC9/KCNK13/KCNQ3/CACNA1A/CACNA2D1/CACNA2D3/CACNA1E/KCNIP1/CACNG4/CACNA1B/SCN2A/KCNIP4/GRIN2A/HCN1/SCN1A/KCNH5/KCNN2/SCN3A
BP	GO:0001774	microglial cell activation	14	0.589917	1.9291725502270696	0.0035199	0.011435290864875004	0.00634116	265	tags=50%, list=13%, signal=44%	AIF1/TYROBP/IL6/PTPRC/TLR2/ITGB2/CTSC
BP	GO:0002269	leukocyte activation involved in inflammatory response	14	0.589917	1.9291725502270696	0.0035199	0.011435290864875004	0.00634116	265	tags=50%, list=13%, signal=44%	AIF1/TYROBP/IL6/PTPRC/TLR2/ITGB2/CTSC
MF	GO:0022857	transmembrane transporter activity	151	-0.279013	-1.5959	0.00358514	0.0116328	0.00645067	536	tags=35%, list=27%, signal=28%	SCN3B/ANO4/ATP1A2/ATP2B2/SCN7A/ABCC5/RYR3/KCNH7/ABCC9/SLC26A7/SLC16A9/GRID2/PKD1L3/KCNK13/KCNQ3/SLC8A1/CACNA1A/ABCA13/CACNA2D1/AQP4/GRIK2/CACNA2D3/PKD2L1/TRPC6/GABRB2/GRIA4/CACNA1E/KCNIP1/CACNG4/SLCO2B1/CACNA1B/SCN2A/GRIA2/ABCA10/SLC8A3/GLRA2/KCNIP4/ADAMTS8/GRID1/SLC35F1/GRIN2A/HCN1/SLC9A2/SLC44A5/SLC16A6/SCN1A/KCNH5/GRIA1/KCNN2/SLC24A2/GRIK3/SCN3A/SLC1A2
BP	GO:0042088	T-helper 1 type immune response	13	0.6176351832786194	1.9814286017283023	0.00362216	0.011694774269482339	0.00648505	588	tags=77%, list=29%, signal=55%	SLC11A1/HLA-DRB1/CD80/IL1R1/SEMA4A/STAT4/IL18R1/XCL1/HAVCR2/PLA2G4A
BP	GO:0010543	regulation of platelet activation	13	0.6173212113348387	1.9804213518073297	0.00362216	0.011694774269482339	0.00648505	588	tags=85%, list=29%, signal=60%	FCER1G/ADAMTS18/IL6/SERPINE2/THBD/PDGFB/PLEK/TXK/SELP/UBASH3B/PLA2G4A
BP	GO:0043030	regulation of macrophage activation	13	0.6170872584901687	1.9796708102733707	0.00362216	0.011694774269482339	0.00648505	616	tags=77%, list=31%, signal=54%	MIF/IL6/PTPRC/CTSC/THBS1/CD74/HAVCR2/LRFN5/PLA2G4A/LRRK2
BP	GO:0070555	response to interleukin-1	33	0.43943448867261103	1.8119779777030605	0.00361809	0.011694774269482339	0.00648505	784	tags=73%, list=39%, signal=45%	IL6/NFKB1/IL1R1/CXCL8/HYAL2/IL1RAP/CCL5/CCL14/KLF2/IRAK2/AKAP12/PCK1/SLC30A8/XCL1/SELE/CCL21/KMO/ST18/CX3CL1/MMP2/CCL4/IL1B/CCL3/CCL2
BP	GO:0009968	negative regulation of signal transduction	151	0.2702288699399128	1.5613717566609266	0.00363075	0.011699414009050009	0.00648763	443	tags=34%, list=22%, signal=28%	MIF/PRELID1/INSIG1/TPT1/TMSB4X/LIF/TNFAIP3/CARD16/SLC25A5/GSTP1/LAPTM5/PLAUR/RGS2/APOD/HMOX1/IL6/STMN1/HSPB1/RGS13/HTRA3/PTGS2/PTPRC/BMP2/ISG15/NLRP3/IGFBP3/CD3E/RGS1/SFRP4/GPRC5A/CXCL8/IGFBP6/HYAL2/HSPA8/SERPINE2/THBS1/DDIT4/TNFAIP6/CD74/ICAM1/RGS18/DUSP2/CCL5/PRNP/SOX17/HMGB2/ACKR3/PLEK/CNKSR3/CHST11/PDE3A
BP	GO:0008284	positive regulation of cell population proliferation	181	0.25147132468928257	1.5061373322431637	0.00363255	0.011699414009050009	0.00648763	531	tags=36%, list=27%, signal=29%	MIF/TSPO/ACTB/RPS9/RPS4X/RPS6/RPS3/AREG/PFN1/PELI1/TIMP1/LIF/RPS15A/NME2/TNFAIP3/GPR183/S100A6/HBEGF/SLC25A5/AIF1/ITGAX/CSF3/S100A9/BMP6/RGS2/TFRC/RBPJ/HMOX1/ADAMTS1/IL6/ITGA2/PTGS2/PTPRC/BMP2/CD80/CSF2RA/CD3E/SERPINF1/THBS1/HLA-DPA1/EREG/PDGFB/PDGFD/TMIGD2/CD74/IL7R/CCL5/CCL14/HMGB2/IL2RA/RELN/HCK/WNT2/CORO1A/AQP1/HLA-DPB1/CD6/CR1/XCL1/CHODL/CD86/HAVCR2/REG1A/FN1/NFATC2
MF	GO:0042605	peptide antigen binding	12	0.6355823750675842	1.9732695466235721	0.00368157	0.011842698408428156	0.00656708	654	tags=83%, list=33%, signal=56%	B2M/HLA-C/HLA-DRB1/HLA-DRA/HLA-DPA1/HLA-DPB1/HLA-DQA2/HLA-DQB1/SLC7A8/HLA-DQA1
BP	GO:0000226	microtubule cytoskeleton organization	53	-0.396518	-1.84586	0.00368975	0.011854414820027241	0.00657358	608	tags=62%, list=30%, signal=45%	HEPACAM2/TRDN/HYDIN/TPPP3/DNAH5/CFAP100/FIGN/CFAP157/TOGARAM2/SPAG17/RSPH1/CFAP46/DNAI1/NCKAP5/CFAP43/CETN2/DCLK2/CCDC187/SPEF2/DNAAF1/CFAP73/STMN2/DNAI2/CCDC39/FRMPD2/CCDC102B/EPHA3/CFAP206/CFAP47/DCX/RP1/ANKFN1/MAPT
BP	GO:0042100	B cell proliferation	13	0.615516	1.974630564557744	0.00369646	0.0118614	0.00657743	531	tags=85%, list=27%, signal=63%	MIF/PELI1/GPR183/TYROBP/TFRC/PTPRC/CD74/IL7R/MNDA/IKZF3/NFATC2
BP	GO:0031400	negative regulation of protein modification process	46	0.3806822692776714	1.698932764995962	0.00372872	0.011950191584942272	0.00662669	284	tags=39%, list=14%, signal=34%	TSPO/RPS3/RPL11/RPL5/RPS7/TNFAIP3/GSTP1/SAMSN1/RGS2/CALM1/PRKAG2/HSPB1/PTPRC/BMP2/ISG15/IGFBP3/GPRC5A/HYAL2
BP	GO:0061045	negative regulation of wound healing	20	0.5229417617897604	1.8864786168797354	0.00373511	0.011956024781066714	0.00662992	644	tags=65%, list=32%, signal=45%	PLAUR/ADAMTS18/SERPING1/SERPINE2/THBS1/ALOX5/THBD/PDGFB/PHLDB2/SERPINE1/UBASH3B/PLAT/FAP
BP	GO:0032757	positive regulation of interleukin-8 production	12	0.6340076122308804	1.9683804375627811	0.00375633	0.012009208914351184	0.00665941	587	tags=75%, list=29%, signal=53%	FCN1/CD14/IL6/TLR2/HYAL2/CD74/SERPINE1/CD2/CLEC7A
BP	GO:0002758	innate immune response-activating signaling pathway	27	0.4594698397981616	1.795320455693559	0.00376817	0.012032356581807796	0.00667225	631	tags=74%, list=32%, signal=51%	PELI1/TNFAIP3/FCN1/TYROBP/CYBA/CD14/TLR2/NLRP3/HSPA8/BIRC3/IRAK2/HCK/CLEC4E/KLRC1/CAV1/HAVCR2/CTSS/CLEC7A/KLRK1/NR1H4
MF	GO:0015276	ligand-gated monoatomic ion channel activity	31	-0.453957	-1.83929	0.00383483	0.012215326041862864	0.00677371	493	tags=48%, list=25%, signal=37%	RYR3/KCNH7/ABCC9/GRID2/GRIK2/GABRB2/GRIA4/GRIA2/GLRA2/GRID1/GRIN2A/HCN1/GRIA1/KCNN2/GRIK3
MF	GO:0022834	ligand-gated channel activity	31	-0.453957	-1.83929	0.00383483	0.012215326041862864	0.00677371	493	tags=48%, list=25%, signal=37%	RYR3/KCNH7/ABCC9/GRID2/GRIK2/GABRB2/GRIA4/GRIA2/GLRA2/GRID1/GRIN2A/HCN1/GRIA1/KCNN2/GRIK3
BP	GO:1901222	regulation of non-canonical NF-kappaB signal transduction	14	0.5861908942534543	1.9169888758312088	0.00386611	0.012299988495447741	0.00682066	672	tags=79%, list=34%, signal=53%	RPS3/TMSB4X/LAPTM5/TNFSF14/TLR2/NLRP3/IL18R1/CD86/HAVCR2/SPI1/PTPN22
BP	GO:0031346	positive regulation of cell projection organization	46	-0.386466	-1.73979	0.00391122	0.012428346832807505	0.00689184	411	tags=41%, list=21%, signal=34%	APOE/SEMA5A/ATP8A2/ZNF804A/TENM2/PTPRD/STMN2/DSCAM/EPHA3/CNTN1/IL1RAPL1/NTN1/RP1/RIT2/FUT9/NTRK3/ALK/PTN/MAPT
BP	GO:1901701	cellular response to oxygen-containing compound	166	0.254016	1.4874066930572607	0.00391829	0.012435701183483527	0.00689592	678	tags=49%, list=34%, signal=35%	MIF/TSPO/ACTB/INSIG1/RPS3/TNFAIP3/CARD16/CXCL2/VIM/ALOX5AP/AQP9/GSTP1/CSF3/HLA-DRB1/BMP6/PDK4/TNFRSF1B/GCH1/CD14/IL6/NFKB1/RHOB/ITGA2/IRF8/PTGS2/TLR2/CD80/NLRP3/SGK1/SERPINF1/CXCL8/CYP1B1/PDGFB/DDIT4/PDGFD/TRIM5/FBXO32/ICAM1/PRNP/TESC/HMGB2/KLF2/IRAK2/INHBA/HCK/PCK1/RAB31/COL1A1/PDE3A/AKR1B10/WNT2/AQP1/CD6/GNA15/SERPINE1/MALT1/CXCL3/CD86/CAV1/HAVCR2/NFATC2/PTGER4/CYBB/NR4A3/CLEC7A/SPI1/PIK3R3/FBL…
CC	GO:0030286	dynein complex	12	-0.632294	-1.97516	0.00396549	0.0125702	0.0069705	744	tags=100%, list=37%, signal=63%	DNAH7/CFAP70/DNAH11/DNAH5/DNAH10/DNAI1/DNAH9/DYNC1I1/DNAI2/DNAH12/DNAH3
BP	GO:0043933	protein-containing complex organization	180	0.2553551220766454	1.5291360650596548	0.00397159	0.012574289917295473	0.00697277	459	tags=33%, list=23%, signal=28%	PCSK6/CFL1/MIF/ACTB/RPS5/RPL10/RPS3/RPSA/RPL11/RPL5/RPL23A/PLA2G2A/RPS19/PFN1/B2M/TMSB10/RPL24/RPL13A/RPL6/TMSB4X/RPS15/RPLP0/RPS14/RPS27/AIF1/ALOX5AP/RPS28/CSF3/HLA-DRB1/CYBA/TFRC/GCH1/CALM1/CAPG/STMN1/KCTD8/HMGA1/ISG15/NLRP3/CD3E/HLA-DRA/HSPA8/SCARA5/HLA-DPA1/IL1RAP/DDIT4/TMOD1/KCTD12/CD74/PRNP/HMGB2/KLF2/PLEK/HCK/NPHS1/CORO1A/HLA-DPB1/LCP1/HLA-DQA2
BP	GO:0046907	intracellular transport	78	0.31711200436070364	1.6126132332380743	0.00398905	0.012614271495272666	0.00699494	476	tags=41%, list=24%, signal=33%	TUBA1B/RAN/TSPO/INSIG1/RPL11/NACA/OAZ1/SRP14/RPS15/TUBB/STX11/SLC25A5/RILPL2/LAPTM5/EXOC6/APOD/RHOB/HSPB1/PTGS2/RAMP2/ITGB2/HYAL2/HSPA8/ARL14/CD74/PRNP/RAB31/BACH2/CORO1A/LCP1/MALT1/CCHCR1
BP	GO:0045944	positive regulation of transcription by RNA polymerase II	93	0.3134325138343111	1.6427944147737328	0.00399587	0.012620578381854455	0.00699843	638	tags=45%, list=32%, signal=32%	CHCHD2/S100A10/PTMA/LIF/NME2/SLC11A1/CSF3/BMP6/POU2F3/RBPJ/IL6/NFKB1/IRF8/IL4I1/TLR2/HMGA1/BMP2/NLRP3/ELL2/HYAL2/RBPJL/STAT4/SOX17/HMGB2/KLF2/NFATC1/INHBA/PCK1/POU5F1/WNT2/TXK/HSPA5/IKZF3/NFATC2/ONECUT2/NR4A3/SPI1/ADIRF/MSX1/LUM/NR1H4/ST18
BP	GO:2000146	negative regulation of cell motility	56	0.34893127480020664	1.6511433968524265	0.00400315	0.012628292022298137	0.00700271	624	tags=48%, list=31%, signal=34%	MIF/TIMP1/ARHGDIB/AIF1/GNA13/HAS1/APOD/HMOX1/RHOB/IGFBP3/SERPINF1/HYAL2/MCTP1/THBS1/CYP1B1/TNFAIP6/CD74/PHLDB2/IFITM1/C5AR2/SERPINE1/PTGER4/ADAMTS9/CCL21/DACH1/KLRK1/STC1
BP	GO:0046890	regulation of lipid biosynthetic process	23	0.4980141694421264	1.8627453155881217	0.00403951	0.012727637559499131	0.0070578	424	tags=52%, list=21%, signal=42%	TSPO/INSIG1/BMP6/PDK4/NFKB1/PTGS2/C3/BMP2/FABP5/PDGFB/CD74/PCK1
BP	GO:0044283	small molecule biosynthetic process	57	0.35679075538874294	1.6994423461586017	0.00407472	0.012823085653856925	0.00711073	635	tags=54%, list=32%, signal=38%	MIF/INSIG1/APRT/PLOD2/PTGS1/ALOX5AP/GSTP1/BMP6/PDK4/GCH1/NFKB1/PRKAG2/PTGS2/BMP2/ALOX5/FABP5/LTC4S/CD74/PLEK/PCK1/KYNU/MSMO1/SLC19A2/HMGCS1/RDH10/TBXAS1/ELOVL7/PLA2G4A/SDS/NR1H4/KMO
CC	GO:0001772	immunological synapse	12	0.6284192801919632	1.9510305457763018	0.00409418	0.012868842896413045	0.0071361	513	tags=75%, list=26%, signal=56%	HLA-DRB1/IL4I1/CD3E/HLA-DRA/LCK/ICAM1/CORO1A/CD6/HAVCR2
BP	GO:0070482	response to oxygen levels	50	0.3794692004928538	1.7348794189341668	0.00412842	0.0129609	0.00718713	511	tags=42%, list=26%, signal=32%	CHCHD2/LIF/PLOD2/TFRC/RBPJ/HMOX1/ANGPTL4/ITGA2/PTGS2/TLR2/BMP2/ERO1A/THBS1/DDIT4/CXCR4/PCK1/FAM162A/COL1A1/AQP1/DDAH1/CAV1
BP	GO:0030516	regulation of axon extension	18	-0.563186	-1.98438	0.00413502	0.012965997543337158	0.00718998	411	tags=56%, list=21%, signal=45%	APOE/SEMA3D/SEMA5A/TNR/DSCAM/SLIT1/SEMA3A/NTN1/SEMA5B/MAPT
BP	GO:0003407	neural retina development	11	-0.649653	-1.97838	0.00426229	0.013349049116744175	0.00740239	706	tags=91%, list=35%, signal=59%	TGFB2/DLL4/CRB1/MEGF11/ATP2B2/ATP8A2/RPE65/DSCAM/HCN1/RP1
BP	GO:0071674	mononuclear cell migration	45	0.3764677597425339	1.6662237695452464	0.00427025	0.013357970980131924	0.00740734	489	tags=40%, list=24%, signal=31%	RPS19/GPR183/AIF1/APOD/IL6/TNFSF14/S100A12/THBS1/ALOX5/PDGFB/PDGFD/CXCR4/ICAM1/CCL5/CCL14/CORO1A/SERPINE1/XCL1
BP	GO:0048146	positive regulation of fibroblast proliferation	13	0.612298	1.9643051579639448	0.00429342	0.013414367852156788	0.00743861	524	tags=77%, list=26%, signal=57%	MIF/LIF/S100A6/EREG/PDGFB/PDGFD/CD74/WNT2/AQP1/FN1
BP	GO:0150076	neuroinflammatory response	21	0.5169472766135369	1.9036583945740517	0.0043456	0.013561168327232228	0.00752002	265	tags=43%, list=13%, signal=38%	AIF1/TNFRSF1B/TYROBP/IL6/PTGS2/PTPRC/TLR2/ITGB2/CTSC
MF	GO:0070851	growth factor receptor binding	22	0.4904762134904961	1.818843886957143	0.00437333	0.013598987086928993	0.00754099	325	tags=45%, list=16%, signal=38%	AREG/HBEGF/CSF3/SLA/IL6/IL1R1/EREG/PDGFB/IL1RAP/PDGFD
BP	GO:0062197	cellular response to chemical stress	34	0.4266800717029843	1.7762123062266737	0.00436405	0.013598987086928993	0.00754099	451	tags=50%, list=23%, signal=39%	TSPO/CHCHD2/RPS3/TNFAIP3/AIF1/GCH1/HMOX1/IL6/RHOB/PTGS2/NLRP3/ALOX5/CYP1B1/PDGFD/KLF2/PCK1/AQP1
CC	GO:0098590	plasma membrane region	212	-0.25318	-1.51262	0.00437083	0.013598987086928993	0.00754099	373	tags=27%, list=19%, signal=24%	RIMS2/ERC2/ARHGEF4/AQP4/GRIK2/PRKG2/TENM2/PKD2L1/PTPRD/CDH2/GPR158/ITGA8/GABRB2/GRIA4/FRMPD2/GAD2/CHRM5/SYT1/CACNG4/SLCO2B1/SNAP91/SCN2A/PTPRO/PDGFRB/GRIA2/LRP2/GAP43/GLRA2/RPH3A/ADGRV1/CNTN1/CDH10/NRXN3/IL1RAPL1/GRID1/GRIN2A/HCN1/SLC9A2/SLC16A6/GRM7/GABBR2/ADCY8/RIMS1/NRXN1/GRIA1/CDH8/LRRTM4/GRM3/GRM5/GRIK3/DGKB/SLC1A2/SHISA9/SHC4/RGS7BP/SORCS3/MAPT
BP	GO:0071705	nitrogen compound transport	150	0.26383933353211564	1.5168663767369608	0.00438467	0.013618009927875367	0.00755154	511	tags=35%, list=26%, signal=28%	RAN/TSPO/ACTB/INSIG1/BTF3/RPL11/NACA/OAZ1/SRP14/SLC11A1/STX11/SLC25A5/RILPL2/AQP9/LAPTM5/S100A8/HLA-DRB1/BMP6/EXOC6/RGS2/TFRC/APOD/IL6/RHOB/HSPB1/PTGS2/TLR2/RAMP2/ITGB2/SLC25A44/HYAL2/HSPA8/ALOX5/ARL14/CD74/CCL5/RHBDF2/PRNP/TESC/PLEK/SLC16A10/RAB31/COL1A1/AQP1/SLC30A8/LCP1/RAB44/CCHCR1/CR1/SLC19A2/HSPA5/CAV1
BP	GO:0006109	regulation of carbohydrate metabolic process	15	0.570077	1.9171822765301603	0.00443653	0.013762737816963392	0.00763179	409	tags=53%, list=20%, signal=43%	PDK4/PPP1R3B/NFKB1/PRKAG2/IGFBP3/PDGFB/DDIT4/PLEK
BP	GO:0006956	complement activation	18	0.5476345793673356	1.924350041774912	0.00444881	0.0137681	0.00763478	572	tags=61%, list=29%, signal=44%	FCN1/C1R/CFH/C3/SERPING1/C7/CFD/CFP/CR1/C1QB/C6
BP	GO:0010977	negative regulation of neuron projection development	29	-0.450624	-1.7812	0.00444564	0.0137681	0.00763478	447	tags=48%, list=22%, signal=38%	DCC/APOE/SEMA3D/SEMA5A/FSTL4/STMN2/TNR/SLIT1/PTPRO/SEMA3A/EPHA7/NTN1/RIT2/SEMA5B
BP	GO:0038061	non-canonical NF-kappaB signal transduction	19	0.5348676626202059	1.9079140723781283	0.00457179	0.014125422615694737	0.00783291	513	tags=63%, list=26%, signal=47%	RPS3/TMSB4X/LAPTM5/TNFSF14/NFKB1/TLR2/NLRP3/BIRC3/IL18R1/MALT1/CD86/HAVCR2
BP	GO:0045637	regulation of myeloid cell differentiation	21	0.5124953945286551	1.887264338379275	0.00458049	0.014125422615694737	0.00783291	414	tags=52%, list=21%, signal=42%	B2M/LIF/CSF3/HLA-DRB1/TYROBP/ISG15/TNFAIP6/CD74/TESC/HMGB2/INHBA
BP	GO:0030100	regulation of endocytosis	47	0.3814151917438293	1.7209657451889828	0.00457965	0.014125422615694737	0.00783291	622	tags=57%, list=31%, signal=41%	ACTB/ACTG1/B2M/FCER1G/SLC11A1/FCN1/FGR/CYBA/CD14/ITGA2/PTPRC/C3/TLR2/SFRP4/MCTP1/CFP/HCK/RAB31/SERPINE1/SELE/CAV1/IL2RG/DOCK2/CLEC7A/CCL21/LRRK2/PRKCG
BP	GO:0007059	chromosome segregation	22	0.4890251905633233	1.8134630262582294	0.00460972	0.014198821226285626	0.00787361	151	tags=23%, list=8%, signal=21%	RAN/ACTB/RPS3/TUBB/SLC25A5
MF	GO:0044877	protein-containing complex binding	185	0.24592125691123468	1.471043051770042	0.00461903	0.014210717438677536	0.00788021	618	tags=41%, list=31%, signal=31%	CFL1/RAN/ACTB/RPS3/RPSA/RPL23A/NDUFA4/B2M/FCAR/FCER1G/TUBB/RPLP1/VIM/AIF1/ALOX5AP/FCGR2A/FGR/ITGAX/HLA-DRB1/GNA13/TFRC/GCH1/CTSB/RBPJ/PIK3R5/NFKB1/CAPG/ITGA2/PTPRC/PCOLCE2/TLR2/HMGA1/ISG15/ITGB2/CD3E/HLA-DRA/HSPA8/THBS1/HLA-DPA1/BIRC3/PDGFB/FYB1/ZNF683/RBPJL/LCK/CD74/ICAM1/PRNP/INHBA/DLGAP1/CORO1A/HLA-DPB1/LCP1/HLA-DQA2/GNA15/KLRC1/HSPA5/CAV1/PSTPIP2/HLA-DQB1/FN1/CTSS/IKZF3/NFATC2/ITGBL1/DOCK2/HO…
BP	GO:0007229	integrin-mediated signaling pathway	24	0.4803302742506248	1.8047424830979792	0.00462943	0.014225954261135355	0.00788866	581	tags=62%, list=29%, signal=45%	TIMP1/NME2/FGR/ITGAX/ADAMTS1/ITGA2/ISG15/ITGB2/FYB1/PLEK/HCK/TXK/FN1/ITGBL1/PLPP3
BP	GO:0051094	positive regulation of developmental process	202	0.2500510017722345	1.5199526779775594	0.00472181	0.014492792139947327	0.00803663	607	tags=41%, list=30%, signal=32%	CFL1/TSPO/ACTB/PLA2G2A/CLIC1/LIF/RETN/NME2/MEDAG/ITGAX/CSF3/HLA-DRB1/BMP6/TNFRSF1B/TYROBP/TFRC/RBPJ/HMOX1/ANGPTL4/IL6/TNFSF14/NFKB1/RHOB/IL4I1/HSPB1/PTGS2/PTPRC/C3/TLR2/BMP2/CD80/RAMP2/ISG15/NLRP3/IGFBP3/SFRP4/SERPINF1/CXCL8/HLA-DRA/SERPINE2/THBS1/ALOX5/CYP1B1/PDGFB/IL1RAP/SEMA4A/CXCR4/TMIGD2/CD74/IL7R/PHLDB2/TESC/SOX17/IFITM1/HMGB2/IL2RA/INHBA/RELN/PCK1/COL1A1/PDE3A/WNT2/AQP1/SERPINE1/MALT1/DDAH…
BP	GO:0032446	protein modification by small protein conjugation	35	0.4291549534468912	1.7949344642168232	0.00474712	0.014535165413671135	0.00806012	672	tags=74%, list=34%, signal=50%	TSPO/UBA52/RPS2/RPS3/RPS27A/RPL11/RPL5/PELI1/RPS7/TNFAIP3/SPSB1/LAPTM5/ISG15/BIRC3/TRIM5/FBXO32/MALT1/TRAF1/HSPA5/CAV1/RNF144B/LRRK2/PRKCG/LMO7/IFI27/PTPN22
BP	GO:0070647	protein modification by small protein conjugation or removal	35	0.4291549534468912	1.7949344642168232	0.00474712	0.014535165413671135	0.00806012	672	tags=74%, list=34%, signal=50%	TSPO/UBA52/RPS2/RPS3/RPS27A/RPL11/RPL5/PELI1/RPS7/TNFAIP3/SPSB1/LAPTM5/ISG15/BIRC3/TRIM5/FBXO32/MALT1/TRAF1/HSPA5/CAV1/RNF144B/LRRK2/PRKCG/LMO7/IFI27/PTPN22
MF	GO:0005215	transporter activity	165	-0.258088	-1.49654	0.00475231	0.014535165413671135	0.00806012	536	tags=35%, list=27%, signal=28%	SCN3B/ANO4/ATP1A2/ATP2B2/SCN7A/ABCC5/RYR3/KCNH7/ABCC9/SLC26A7/SLC16A9/GRID2/PKD1L3/KCNK13/KCNQ3/APOE/OSBPL6/SLC8A1/CACNA1A/ABCA13/ATP8A2/CACNA2D1/AQP4/GRIK2/CACNA2D3/PKD2L1/TRPC6/GABRB2/GRIA4/CACNA1E/KCNIP1/CACNG4/SLCO2B1/CACNA1B/SCN2A/GRIA2/ABCA10/LRP2/SLC8A3/GLRA2/KCNIP4/ADAMTS8/GRID1/SLC35F1/GRIN2A/HCN1/SLC9A2/SLC44A5/SLC16A6/SCN1A/KCNH5/GRIA1/KCNN2/SLC24A2/GRIK3/SCN3A/SLC1A2
CC	GO:0042613	MHC class II protein complex	11	0.644355	1.942384932900321	0.0047726	0.014546112328232066	0.00806619	522	tags=73%, list=26%, signal=54%	B2M/HLA-DRB1/HLA-DRA/HLA-DPA1/CD74/HLA-DPB1/HLA-DQA2/HLA-DQB1
MF	GO:0045296	cadherin binding	43	0.3955039199663858	1.7196693737143411	0.00476971	0.014546112328232066	0.00806619	314	tags=42%, list=16%, signal=36%	RAN/S100A11/RPL15/RPS2/RPL7A/RPL29/RPL14/RPL23A/PFN1/CLIC1/RPL24/RPL6/RPL34/ZC3HAV1/CAPG/GPRC5A/HSPA8/RPS26
BP	GO:0044085	cellular component biogenesis	312	0.22396853660866672	1.449797248616305	0.00476298	0.014546112328232066	0.00806619	260	tags=21%, list=13%, signal=21%	MIF/RAN/ACTB/RPS16/RPS9/RPS4X/RPS13/RPS5/RPL10/RPS25/RPS6/RPS3/S100A10/RPL35/RPL27/ACTG1/RPL7A/RPSA/RPL14/RPL11/RPL5/RPL23A/RPS3A/RPS19/PFN1/B2M/RPL35A/RPL10A/RPS12/TMSB10/RPL24/RPL13A/RPL6/TMSB4X/RPS15A/RPS15/TUBB/RPS7/RPL26/RPLP0/RPS24/RPS14/RPS21/RPS27/RPS8/RPS23/AIF1/ALOX5AP/RILPL2/RPS28/CSF3/HLA-DRB1/CYBA/HAS1/TFRC/APOD/GCH1/CAPG/ITGA2/STMN1/TLR2/KCTD8/RAMP2/ISG15/NLRP3
BP	GO:0060079	excitatory postsynaptic potential	15	-0.572563	-1.91164	0.00478904	0.014562264844680189	0.00807515	505	tags=67%, list=25%, signal=50%	TMEM108/GRID2/CELF4/RIMS2/GRIK2/SLC8A3/GLRA2/GRIN2A/RIMS1/NRXN1
BP	GO:0099565	chemical synaptic transmission, postsynaptic	15	-0.572563	-1.91164	0.00478904	0.014562264844680189	0.00807515	505	tags=67%, list=25%, signal=50%	TMEM108/GRID2/CELF4/RIMS2/GRIK2/SLC8A3/GLRA2/GRIN2A/RIMS1/NRXN1
BP	GO:1901224	positive regulation of non-canonical NF-kappaB signal transduction	11	0.6441541067261009	1.941777865974608	0.00484895	0.014710186221079525	0.00815718	513	tags=73%, list=26%, signal=54%	RPS3/LAPTM5/TNFSF14/TLR2/NLRP3/IL18R1/CD86/HAVCR2
BP	GO:0030888	regulation of B cell proliferation	11	0.643476	1.9397329752979389	0.00484895	0.014710186221079525	0.00815718	531	tags=91%, list=27%, signal=67%	MIF/PELI1/GPR183/TYROBP/TFRC/PTPRC/CD74/MNDA/IKZF3/NFATC2
BP	GO:0051346	negative regulation of hydrolase activity	28	0.4519675217362084	1.783125822548406	0.00488771	0.014810562911947822	0.00821284	479	tags=54%, list=24%, signal=41%	GAPDH/TIMP1/CARD16/SERPINA1/PLAUR/RGS2/ANGPTL4/CST3/SERPING1/SERPINF1/SERPINE2/THBS1/AQP1/SERPINE1/CR1
BP	GO:1990748	cellular detoxification	18	0.543921	1.911301103623492	0.00498113	0.0150762	0.00836012	497	tags=61%, list=25%, signal=46%	SLC11A1/PTGS1/ALOX5AP/GSTP1/S100A9/GCH1/PTGS2/LTC4S/AKR1B10/TPO/DUOX2
BP	GO:0042327	positive regulation of phosphorylation	100	0.2988186572277418	1.58377	0.00505414	0.015279413810470611	0.00847283	417	tags=34%, list=21%, signal=28%	MIF/RPS3/AREG/LIF/SLC11A1/HBEGF/FGR/CSF3/HLA-DRB1/BMP6/PLAUR/TFRC/CALM1/PIK3R5/IL6/PRKAG2/PTGS2/PTPRC/C3/BMP2/CD80/S100A12/CD3E/THBS1/TNFRSF18/EREG/PDGFB/PDGFD/LCP2/CD74/CCL5/PRNP/INHBA/RELN
BP	GO:0045576	mast cell activation	14	0.5765402576547491	1.8854289127103756	0.00506433	0.015292508996495036	0.00848009	600	tags=57%, list=30%, signal=40%	FGR/S100A12/LCP2/ADGRE2/RAB44/VAMP8/NR4A3/RAC2
BP	GO:0042180	cellular ketone metabolic process	23	0.4894695714167174	1.8307855623882405	0.00507936	0.015320190925557024	0.00849544	635	tags=65%, list=32%, signal=45%	INSIG1/BMP6/PDK4/PRKAG2/PTGS2/BMP2/FABP5/CD74/AKR1B10/KYNU/CAV1/RDH10/NR4A3/NR1H4/KMO
BP	GO:0043687	post-translational protein modification	40	0.3908445485630397	1.6760492420126452	0.00511516	0.015410365307713997	0.00854544	511	tags=50%, list=26%, signal=38%	TSPO/UBA52/RPS2/RPS3/RPS27A/RPL11/RPL5/PELI1/RPS7/TNFAIP3/SPSB1/LAPTM5/ISG15/BIRC3/TRIM5/FBXO32/MALT1/TRAF1/HSPA5/CAV1
BP	GO:0051099	positive regulation of binding	15	0.5648109314913198	1.8994721297912778	0.00513093	0.0154401	0.00856192	616	tags=73%, list=31%, signal=51%	RAN/RPL11/B2M/CSF3/PLAUR/STMN1/BMP2/HMGB2/CAV1/PYHIN1/LRRK2
BP	GO:0043903	regulation of biological process involved in symbiotic interaction	11	0.6390113609070528	1.9262752558111567	0.00523075	0.0156863	0.00869843	511	tags=82%, list=26%, signal=61%	LGALS1/FCN1/HLA-DRB1/IFITM3/CXCL8/TRIM5/CD74/IFITM1/CAV1
BP	GO:0052372	modulation by symbiont of entry into host	11	0.6390113609070528	1.9262752558111567	0.00523075	0.0156863	0.00869843	511	tags=82%, list=26%, signal=61%	LGALS1/FCN1/HLA-DRB1/IFITM3/CXCL8/TRIM5/CD74/IFITM1/CAV1
BP	GO:0002886	regulation of myeloid leukocyte mediated immunity	11	0.6386163764899172	1.9250845904244267	0.00523075	0.0156863	0.00869843	681	tags=82%, list=34%, signal=54%	FGR/TYROBP/C3/ITGB2/ADGRE2/VAMP8/RAC2/SPI1/DNASE1L3
BP	GO:0001776	leukocyte homeostasis	14	0.5742786117897793	1.878032772636009	0.00529628	0.015864532450355524	0.00879729	450	tags=71%, list=22%, signal=56%	MIF/RPS6/TNFAIP3/GPR183/IL6/TNFSF14/CD74/IL7R/IL2RA/CORO1A
BP	GO:0034109	homotypic cell-cell adhesion	21	0.5050033718703925	1.8596749642381225	0.00536346	0.016032278291867364	0.00889031	649	tags=76%, list=32%, signal=52%	ACTB/ACTG1/MYL12A/CLIC1/PLAUR/ADAMTS18/IL6/HSPB1/SERPINE2/CCL5/PLEK/PLPP3/UBASH3B/CSRP1/COMP/VCL
BP	GO:0062012	regulation of small molecule metabolic process	33	0.43111752672248416	1.7776835554774717	0.00536455	0.016032278291867364	0.00889031	409	tags=42%, list=20%, signal=34%	TSPO/INSIG1/TMSB4X/BMP6/PDK4/NFKB1/PRKAG2/PTGS2/BMP2/IGFBP3/FABP5/DDIT4/CD74/PLEK
BP	GO:0050853	B cell receptor signaling pathway	10	0.6440493085654819	1.9079847645499697	0.00540252	0.016092070149069406	0.00892347	701	tags=90%, list=35%, signal=59%	BMX/NFKB1/PTPRC/LCK/TMIGD2/MNDA/NFATC2/PTPN22/KLHL6
BP	GO:0050808	synapse organization	88	-0.320202	-1.66904	0.00539381	0.016092070149069406	0.00892347	433	tags=36%, list=22%, signal=30%	GRID2/FRMPD4/APOE/LRRC4C/DNER/SEZ6L/ERC2/ZNF804A/PAK3/LINGO2/PTPRD/CDH2/GPR158/TNR/GABRB2/DSCAM/SLIT1/PTPRO/SLC8A3/GAP43/CDH10/IL1RAPL1/EPHA7/GRID1/NTN1/CTNNA2/KIRREL3/NRXN1/GRIA1/CDH8/GRM5/MAPT
BP	GO:0006935	chemotaxis	116	0.2817467100346452	1.5601690731123061	0.0054092	0.016092070149069406	0.00892347	489	tags=35%, list=24%, signal=28%	MIF/RPS19/FCER1G/RPL13A/TMSB4X/TREM1/CXCL2/FPR1/GPR183/HBEGF/AIF1/S100A8/S100A9/S100A4/PLAUR/IL6/TNFSF14/ITGA2/HSPB1/ITGB2/S100A12/CXCL8/CXCL14/THBS1/ALOX5/PDGFB/PDGFD/SEMA4A/CXCR4/TNFAIP6/ADGRE2/CD74/CCL5/CCL14/HMGB2/ACKR3/CORO1A/C5AR2/SERPINE1/CXCL3/XCL1
BP	GO:0042330	taxis	116	0.2817467100346452	1.5601690731123061	0.0054092	0.016092070149069406	0.00892347	489	tags=35%, list=24%, signal=28%	MIF/RPS19/FCER1G/RPL13A/TMSB4X/TREM1/CXCL2/FPR1/GPR183/HBEGF/AIF1/S100A8/S100A9/S100A4/PLAUR/IL6/TNFSF14/ITGA2/HSPB1/ITGB2/S100A12/CXCL8/CXCL14/THBS1/ALOX5/PDGFB/PDGFD/SEMA4A/CXCR4/TNFAIP6/ADGRE2/CD74/CCL5/CCL14/HMGB2/ACKR3/CORO1A/C5AR2/SERPINE1/CXCL3/XCL1
BP	GO:0002707	negative regulation of lymphocyte mediated immunity	12	0.6194098045702952	1.923059153596972	0.00544636	0.016160923843178094	0.00896165	513	tags=83%, list=26%, signal=62%	IL4I1/PTPRC/CD80/KIR2DL4/IL7R/KLRC1/CR1/XCL1/CD96/HAVCR2
BP	GO:0061900	glial cell activation	16	0.5619233368922664	1.9104460210366618	0.00543955	0.016160923843178094	0.00896165	265	tags=44%, list=13%, signal=38%	AIF1/TYROBP/IL6/PTPRC/TLR2/ITGB2/CTSC
BP	GO:0002704	negative regulation of leukocyte mediated immunity	14	0.5724657890748355	1.8721043950162453	0.00545091	0.016160923843178094	0.00896165	602	tags=79%, list=30%, signal=55%	IL4I1/PTPRC/CD80/KIR2DL4/IL7R/KLRC1/CR1/XCL1/CD96/HAVCR2/SPI1
MF	GO:0003924	GTPase activity	41	0.4076278143909663	1.7609340472138078	0.00561021	0.016614368757678924	0.00921309	690	tags=66%, list=34%, signal=44%	TUBA1B/RAN/TUBB/ARHGDIB/EEF1A1/GNA13/RGS2/GCH1/RHOB/RGS13/RGS1/ARL14/RGS18/RAB31/GNA15/ARL15/RAB44/RERG/GEM/RHOJ/RRAD/RAC2/LRRK2/RGS10/RASEF/GNG11/RND1
BP	GO:0051046	regulation of secretion	81	0.3078387917247075	1.5787228356244158	0.00564463	0.0166974	0.00925912	670	tags=48%, list=34%, signal=33%	MIF/TSPO/S100A10/LIF/RETN/FGR/S100A8/HLA-DRB1/BMP6/TNFRSF1B/CYBA/IL6/TLR2/BMP2/ITGB2/SGK1/MCTP1/ALOX5/ADGRE2/CD74/CCL5/RHBDF2/INHBA/TFF2/AQP1/SLC30A8/VAMP8/PLA2G4A/RAC2/SPI1/MYOM1/LRRK2/PRKCG/STC1/NR1H4/KMO/CASR/VEGFC/PPFIA2
MF	GO:0003777	microtubule motor activity	14	-0.579713	-1.89458	0.00570044	0.0168434	0.00934009	744	tags=86%, list=37%, signal=54%	DNAH6/DNAH7/KIF6/DNAH11/DNAH5/KIF26B/DNAH10/DNAH9/DYNC1I1/DNAI2/DNAH12/DNAH3
BP	GO:0034599	cellular response to oxidative stress	26	0.4629723223518659	1.7862773803229042	0.00572506	0.016897	0.00936983	451	tags=50%, list=23%, signal=39%	CHCHD2/RPS3/TNFAIP3/AIF1/GCH1/HMOX1/IL6/RHOB/ALOX5/CYP1B1/PDGFD/KLF2/AQP1
BP	GO:0051338	regulation of transferase activity	82	0.31353869422616815	1.6128727672437666	0.00576376	0.016992046255206852	0.00942253	381	tags=35%, list=19%, signal=30%	ACTB/RPS2/RPS3/RPL11/RPL5/RPS7/EEF1A1/SLC11A1/FGR/GSTP1/HLA-DRB1/RGS2/CALM1/PIK3R5/PRKAG2/HSPB1/PTPRC/BMP2/S100A12/GPRC5A/HYAL2/THBS1/EREG/PDGFB/PDGFD/LCP2/CD74/CCL5/PRNP
BP	GO:0010951	negative regulation of endopeptidase activity	21	0.5009810435337629	1.8448627397615398	0.00598984	0.017638620422337128	0.00978107	479	tags=62%, list=24%, signal=48%	GAPDH/TIMP1/CARD16/SERPINA1/PLAUR/CST3/SERPING1/SERPINF1/SERPINE2/THBS1/AQP1/SERPINE1/CR1
BP	GO:0009636	response to toxic substance	47	0.37476070833021335	1.6909403601108421	0.00601324	0.017687605988265534	0.00980823	639	tags=49%, list=32%, signal=34%	SLC11A1/PTGS1/ALOX5AP/MT2A/GSTP1/S100A9/GCH1/PTGS2/TLR2/MT1X/MT1E/ABTB2/CYP1B1/LTC4S/CCL5/AKR1B10/TPO/DUOX2/FBLN5/TRPM6/PRKCG/MUC2/TYMS
BP	GO:0009150	purine ribonucleotide metabolic process	39	0.38629622758061566	1.6566847799898834	0.00605533	0.0177914	0.00986577	292	tags=33%, list=15%, signal=29%	RAN/TSPO/ATP5F1E/TMSB4X/NME2/APRT/ACSL1/ATP5MF/ATP5MC3/ATP5MG/PDK4/PRKAG2/HSPA8
CC	GO:0030054	cell junction	351	0.21277519855922697	1.4005245560366537	0.00608373	0.017854726996265724	0.0099009	145	tags=17%, list=7%, signal=19%	CFL1/ACTB/UBA52/RPS16/S100A11/RPS9/RPS4X/RPS13/RPS5/RPL9/RPL28/RPS25/RPL22/RPS2/RPS3/RPL13/RPLP2/RPS27A/RPL18/RPL8/RPL27/ACTG1/RPL7A/RPL14/RPS10/RPL5/RPS3A/RPS19/PFN1/B2M/RPL35A/RPL10A/RPL32/RPL19/RPL3/RPL24/RPL13A/RPL6/RPL12/RPS20/RPS15A/RPS15/RPS7/RPL37A/RPL26/RPL34/RPLP0/RPLP1/RPL30/RPS14/RPS21/RPS27/RPS18/VIM/RPS8/RPL37/STX11/RPS23
MF	GO:0048306	calcium-dependent protein binding	14	0.5705852432289644	1.865954546046625	0.00614676	0.018019453778200197	0.00999225	271	tags=57%, list=14%, signal=50%	S100A11/S100A10/S100A6/S100A8/S100A9/S100A4/CALM1/S100A12
BP	GO:0040012	regulation of locomotion	190	0.2507469702881934	1.511422662893942	0.00628203	0.0183953	0.010200692002518467	624	tags=43%, list=31%, signal=32%	MIF/S100A11/ACTG1/PFN1/TMSB10/TMSB4X/TIMP1/ARHGDIB/GPR183/HBEGF/AIF1/FGR/ITGAX/GNA13/HAS1/APOD/HMOX1/ADAMTS1/IL6/TNFSF14/RHOB/ITGA2/STMN1/HSPB1/PTGS2/PTPRC/BMP2/IL1R1/IGFBP3/SGK1/SERPINF1/CXCL8/HYAL2/MCTP1/SERPINE2/THBS1/TNFRSF18/CYP1B1/PDGFB/PDGFD/SEMA4A/CXCR4/TNFAIP6/CD74/ICAM1/PHLDB2/CCL5/IFITM1/AKAP12/ACKR3/RELN/PODXL/COL1A1/CORO1A/AQP1/C5AR2/SERPINE1/XCL1/DUOX2/SELE/HSPA5/CAV1/FN1/ONECUT2/SE…
BP	GO:0002752	cell surface pattern recognition receptor signaling pathway	10	0.6356923570481486	1.8832274424612783	0.00659479	0.019267994842429508	0.010684597768672123	394	tags=70%, list=20%, signal=56%	PELI1/TNFAIP3/FCN1/CYBA/CD14/TLR2/IRAK2
BP	GO:0045730	respiratory burst	10	0.635632	1.8830480031264147	0.00659479	0.019267994842429508	0.010684597768672123	600	tags=90%, list=30%, signal=63%	RPS19/SLC11A1/CYBA/CD52/NCF2/HCK/CYBB/CLEC7A/RAC2
BP	GO:0000278	mitotic cell cycle	57	0.3457872215345956	1.6470310347479313	0.00665665	0.019426999731877257	0.010772770061684173	429	tags=33%, list=21%, signal=27%	CFL1/TUBA1B/RAN/ACTB/RPS6/RPL24/TUBB/RPL26/AIF1/EXOC6/CALM1/ADAMTS1/RHOB/STMN1/EREG/PDGFB/GPR132/INHBA/ZWINT
CC	GO:0012506	vesicle membrane	137	0.2654459703449717	1.5216260088318732	0.00668578	0.0194685	0.010795790991098867	542	tags=41%, list=27%, signal=32%	UBA52/RPS27A/AREG/B2M/FCAR/FCER1G/HLA-C/FPR1/SLC11A1/HBEGF/FCGR2A/ITGAX/HLA-DRB1/TNFRSF1B/TYROBP/PLAUR/ADGRE5/CYBA/TFRC/SELL/CD14/RHOB/PTPRC/TLR2/ITGB2/IFITM3/GPRC5A/MCTP1/HLA-DRA/HSPA8/CD3D/HLA-DPA1/FABP5/EREG/CD163/KIR2DL4/CD74/IL7R/IRAK2/ATP8B4/RAB31/CORO1A/SLC30A8/HLA-DPB1/HLA-DQA2/CLEC4E/CUZD1/GP2/RAB44/CR1/CAV1/CLEC5A/HLA-DQB1/CLEC12A/SELP/CEMIP
CC	GO:0030659	cytoplasmic vesicle membrane	137	0.2654459703449717	1.5216260088318732	0.00668578	0.0194685	0.010795790991098867	542	tags=41%, list=27%, signal=32%	UBA52/RPS27A/AREG/B2M/FCAR/FCER1G/HLA-C/FPR1/SLC11A1/HBEGF/FCGR2A/ITGAX/HLA-DRB1/TNFRSF1B/TYROBP/PLAUR/ADGRE5/CYBA/TFRC/SELL/CD14/RHOB/PTPRC/TLR2/ITGB2/IFITM3/GPRC5A/MCTP1/HLA-DRA/HSPA8/CD3D/HLA-DPA1/FABP5/EREG/CD163/KIR2DL4/CD74/IL7R/IRAK2/ATP8B4/RAB31/CORO1A/SLC30A8/HLA-DPB1/HLA-DQA2/CLEC4E/CUZD1/GP2/RAB44/CR1/CAV1/CLEC5A/HLA-DQB1/CLEC12A/SELP/CEMIP
BP	GO:0050766	positive regulation of phagocytosis	17	0.5414739604986354	1.87153	0.00670927	0.019515145649021837	0.010821649235533993	587	tags=71%, list=29%, signal=50%	FCER1G/SLC11A1/FCN1/CYBA/ITGA2/PTPRC/C3/CFP/RAB31/IL2RG/DOCK2/CLEC7A
BP	GO:0010466	negative regulation of peptidase activity	22	0.47429597395598744	1.758842343645984	0.00673725	0.019574734860301816	0.010854692982902918	479	tags=59%, list=24%, signal=45%	GAPDH/TIMP1/CARD16/SERPINA1/PLAUR/CST3/SERPING1/SERPINF1/SERPINE2/THBS1/AQP1/SERPINE1/CR1
BP	GO:0048870	cell motility	286	0.2266872903420385	1.4464769293187585	0.00675348	0.019600092619491874	0.010868754511332644	624	tags=40%, list=31%, signal=32%	MIF/TSPO/ACTB/S100A11/ACTG1/RPS19/PFN1/TMSB10/FCER1G/RPL13A/TMSB4X/TREM1/TIMP1/TNFAIP3/ARHGDIB/CXCL2/GPR183/HBEGF/AIF1/FGR/ITGAX/S100A8/S100A9/GNA13/HAS1/APOD/SELL/HMOX1/ADAMTS1/IL6/TNFSF14/RHOB/ITGA2/STMN1/HSPB1/PTGS2/PTPRC/ID1/BMP2/IL1R1/ITGB2/IGFBP3/SGK1/S100A12/SERPINF1/CXCL8/IGFBP6/HYAL2/MCTP1/CXCL14/SERPINE2/THBS1/TNFRSF18/ALOX5/CYP1B1/PDGFB/DDIT4/PDGFD/SEMA4A/CXCR4/TNFAIP6/LCK/ADGRE2/CD74/…
BP	GO:0014910	regulation of smooth muscle cell migration	24	0.46919619443354055	1.762908461939423	0.0068032	0.019722477460898332	0.010936620047632831	375	tags=42%, list=19%, signal=34%	S100A11/AIF1/GNA13/ADAMTS1/ITGA2/IGFBP3/CYP1B1/PDGFB/PDGFD/CCL5
BP	GO:0019217	regulation of fatty acid metabolic process	10	0.6335119295915017	1.8767679644179664	0.00681834	0.0197445	0.0109488	583	tags=80%, list=29%, signal=57%	INSIG1/PDK4/PRKAG2/PTGS2/FABP5/CD74/CAV1/NR4A3
BP	GO:0033559	unsaturated fatty acid metabolic process	18	0.5345102649674667	1.87823	0.0068823	0.019907600869186835	0.011039275729830373	588	tags=61%, list=29%, signal=44%	MIF/PTGS1/GSTP1/PTGS2/ALOX5/FABP5/CYP1B1/CD74/TBXAS1/ELOVL7/PLA2G4A
MF	GO:0061135	endopeptidase regulator activity	29	0.4304724394744707	1.721173387402479	0.00692941	0.0200217	0.0111025	298	tags=38%, list=15%, signal=33%	GAPDH/TIMP1/CARD16/SERPINA1/CST3/C3/NLRP3/SERPING1/SERPINF1/SERPINE2/THBS1
BP	GO:0032623	interleukin-2 production	18	0.5334851406706573	1.874629892659236	0.00703439	0.020212540430497056	0.011208372544677984	677	tags=83%, list=34%, signal=56%	RPS3/TNFAIP3/LAPTM5/PTPRC/CD80/CD3E/PRNP/MALT1/CR1/XCL1/CD86/HAVCR2/CLEC7A/NR1H4/CD83
BP	GO:0032663	regulation of interleukin-2 production	18	0.5334851406706573	1.874629892659236	0.00703439	0.020212540430497056	0.011208372544677984	677	tags=83%, list=34%, signal=56%	RPS3/TNFAIP3/LAPTM5/PTPRC/CD80/CD3E/PRNP/MALT1/CR1/XCL1/CD86/HAVCR2/CLEC7A/NR1H4/CD83
BP	GO:0002396	MHC protein complex assembly	10	0.6326132802031601	1.874105731388873	0.00704189	0.020212540430497056	0.011208372544677984	522	tags=70%, list=26%, signal=52%	B2M/HLA-DRB1/HLA-DRA/HLA-DPA1/HLA-DPB1/HLA-DQA2/HLA-DQB1
BP	GO:0002399	MHC class II protein complex assembly	10	0.6326132802031601	1.874105731388873	0.00704189	0.020212540430497056	0.011208372544677984	522	tags=70%, list=26%, signal=52%	B2M/HLA-DRB1/HLA-DRA/HLA-DPA1/HLA-DPB1/HLA-DQA2/HLA-DQB1
BP	GO:0002501	peptide antigen assembly with MHC protein complex	10	0.6326132802031601	1.874105731388873	0.00704189	0.020212540430497056	0.011208372544677984	522	tags=70%, list=26%, signal=52%	B2M/HLA-DRB1/HLA-DRA/HLA-DPA1/HLA-DPB1/HLA-DQA2/HLA-DQB1
BP	GO:0002503	peptide antigen assembly with MHC class II protein complex	10	0.6326132802031601	1.874105731388873	0.00704189	0.020212540430497056	0.011208372544677984	522	tags=70%, list=26%, signal=52%	B2M/HLA-DRB1/HLA-DRA/HLA-DPA1/HLA-DPB1/HLA-DQA2/HLA-DQB1
BP	GO:1905952	regulation of lipid localization	24	0.46735280902844095	1.7559823193836654	0.00712524	0.0204293	0.0113286	298	tags=42%, list=15%, signal=36%	MIF/PRELID1/TSPO/RETN/ACSL1/BMP6/IL6/NFKB1/C3/THBS1
BP	GO:0031331	positive regulation of cellular catabolic process	15	0.5566775491355727	1.8721193781990129	0.00713698	0.020440551998331394	0.0113348	382	tags=53%, list=19%, signal=43%	SLC25A5/LAPTM5/TNFRSF1B/ZC3HAV1/HMOX1/IL6/TRIM5/ABHD5
BP	GO:0010720	positive regulation of cell development	70	0.32153385428578635	1.598910901826676	0.00722145	0.020659826933388466	0.011456404392819591	524	tags=46%, list=26%, signal=35%	TSPO/ACTB/LIF/HLA-DRB1/TNFRSF1B/TYROBP/IL6/IL4I1/PTPRC/TLR2/BMP2/CD80/NLRP3/SERPINF1/HLA-DRA/SERPINE2/CXCR4/CD74/IL7R/TESC/IL2RA/RELN/PCK1/PDE3A/WNT2/MALT1/CR1/CHODL/CD86/IL2RG/RUNX3/FN1
BP	GO:0009165	nucleotide biosynthetic process	31	0.4251845703623578	1.711292529875589	0.00743087	0.021212483516766675	0.011762866655545639	234	tags=35%, list=12%, signal=32%	ATP5F1E/TMSB4X/NME2/APRT/ACSL1/ATP5MF/ATP5MC3/ATP5MG/PDK4/UPP1/PRKAG2
BP	GO:1901293	nucleoside phosphate biosynthetic process	31	0.4251845703623578	1.711292529875589	0.00743087	0.021212483516766675	0.011762866655545639	234	tags=35%, list=12%, signal=32%	ATP5F1E/TMSB4X/NME2/APRT/ACSL1/ATP5MF/ATP5MC3/ATP5MG/PDK4/UPP1/PRKAG2
MF	GO:0005272	sodium channel activity	14	-0.568559	-1.85813	0.00747214	0.021307028121546515	0.011815294065949871	703	tags=79%, list=35%, signal=51%	GRIK1/ASIC2/SCN3B/SCN7A/GRIK2/PKD2L1/SCN2A/HCN1/SCN1A/GRIK3/SCN3A
BP	GO:0140352	export from cell	114	0.27171459137131226	1.50208	0.00750924	0.021389466908015034	0.011861008489332104	670	tags=45%, list=34%, signal=32%	PCSK6/MIF/TSPO/S100A10/LIF/RETN/STX11/FGR/HLA-DRB1/BMP6/EXOC6/TNFRSF1B/CALM1/IL6/PTGS2/TLR2/BMP2/ITGB2/MCTP1/SERPINE2/ALOX5/KLRF2/ADGRE2/CCL5/NKG7/RHBDF2/PLEK/INHBA/HCK/ATP1B3/SLC16A10/RAB31/CORO1A/AQP1/SLC30A8/RAB44/VAMP8/NR4A3/PLA2G4A/TMEM163/RAC2/SPI1/MYOM1/LRRK2/PRKCG/NR1H4/KMO/CASR/COMP/VEGFC/PPFIA2
BP	GO:0045069	regulation of viral genome replication	10	0.630808	1.8687590420055111	0.0075635	0.021497143051267716	0.0119207	388	tags=70%, list=19%, signal=57%	ZC3HAV1/ISG15/APOBEC3A/IFITM3/CXCL8/CCL5/IFITM1
BP	GO:2000377	regulation of reactive oxygen species metabolic process	21	0.4922516486547295	1.812716742301441	0.00755579	0.021497143051267716	0.0119207	321	tags=48%, list=16%, signal=40%	TSPO/GSTP1/TYROBP/CYBA/GCH1/ITGB2/THBS1/ALOX5/CYP1B1/PDGFB
BP	GO:0048646	anatomical structure formation involved in morphogenesis	187	0.24077686702643164	1.4448252951698457	0.00758102	0.021523492970164513	0.011935329381375988	747	tags=48%, list=37%, signal=33%	ACTG1/PFN1/RPS7/TNFAIP3/ITGAX/TM4SF1/TYROBP/GNA13/TNFRSF12A/APOD/RBPJ/HMOX1/ANGPTL4/ADAMTS1/IL6/TNFSF14/RHOB/ITGA2/HSPB1/PTGS2/C3/TLR2/ID1/BMP2/RAMP2/ITGB2/SERPINF1/CXCL8/THBS1/ALOX5/EREG/CYP1B1/SEMA4A/TMOD1/CXCR4/TMIGD2/PHLDB2/DUSP2/SOX17/KLF2/ACKR3/INHBA/RELN/PODXL/POU5F1/NPHS1/COL1A1/WNT2/AQP1/EPB41L3/SERPINE1/DDAH1/CAV1/FN1/RDH10/NFATC2/DOCK2/RHOJ/CTSH/ADAMTS5/NEB/ADAMTS9/CYBB/SPRY1/MSX1/CSRP…
BP	GO:0051223	regulation of protein transport	47	0.3690421287047827	1.6651378229819287	0.00760614	0.021571364654688212	0.011961875459358019	666	tags=55%, list=33%, signal=38%	RAN/INSIG1/OAZ1/HLA-DRB1/BMP6/APOD/IL6/PTGS2/TLR2/ITGB2/HYAL2/HSPA8/ALOX5/CCL5/RHBDF2/PRNP/SLC30A8/LCP1/CEMIP/RAC2/MYOM1/LRRK2/NR1H4/CASR/IFI27/VEGFC
CC	GO:0012507	ER to Golgi transport vesicle membrane	14	0.5632028698156447	1.841812363270843	0.00761578	0.0215753	0.011964048501787361	522	tags=71%, list=26%, signal=53%	AREG/B2M/HLA-C/HLA-DRB1/HLA-DRA/HLA-DPA1/CD74/HLA-DPB1/HLA-DQA2/HLA-DQB1
BP	GO:0090407	organophosphate biosynthetic process	57	0.34330735407230245	1.6352190925531565	0.00762488	0.0215777	0.0119654	639	tags=51%, list=32%, signal=36%	ATP5F1E/TMSB4X/NME2/APRT/BMX/ACSL1/ATP5MF/ATP5MC3/ATP5MG/PDK4/GPAT3/GCH1/SGMS2/UPP1/PRKAG2/FABP5/PDGFB/ABHD5/PLEK/CHAT/KYNU/SLC19A2/HMGCS1/ELOVL7/PLA2G4A/PIK3R3/NR1H4/KMO/TYMS
BP	GO:1900047	negative regulation of hemostasis	16	0.5530753035749567	1.8803641772418473	0.00767707	0.021701839526877317	0.012034227125406298	648	tags=75%, list=32%, signal=51%	PLAUR/ADAMTS18/SERPING1/SERPINE2/THBS1/THBD/PDGFB/SERPINE1/UBASH3B/PLAT/FAP/COMP
CC	GO:0048786	presynaptic active zone	14	-0.56757	-1.8549	0.00775679	0.0218798	0.0121329	373	tags=64%, list=19%, signal=53%	RIMS2/ERC2/CDH10/HCN1/EGFLAM/GRM7/ADCY8/RIMS1/GRIA1
MF	GO:0030414	peptidase inhibitor activity	30	0.4330632351705717	1.7229577263018552	0.00775247	0.0218798	0.0121329	381	tags=43%, list=19%, signal=36%	GAPDH/TIMP1/CARD16/SERPINA1/CST3/C3/SERPING1/SERPINF1/SERPINE2/THBS1/PI16/PI15/PRNP
BP	GO:0032940	secretion by cell	103	0.2852826758841375	1.5283449519320877	0.00787718	0.0221955	0.012307951731648566	670	tags=47%, list=34%, signal=33%	PCSK6/MIF/TSPO/S100A10/LIF/RETN/STX11/FGR/HLA-DRB1/BMP6/EXOC6/TNFRSF1B/IL6/PTGS2/TLR2/BMP2/ITGB2/MCTP1/SERPINE2/ALOX5/KLRF2/ADGRE2/CCL5/NKG7/RHBDF2/PLEK/INHBA/HCK/SLC16A10/RAB31/CORO1A/AQP1/SLC30A8/RAB44/VAMP8/NR4A3/PLA2G4A/RAC2/SPI1/MYOM1/LRRK2/PRKCG/NR1H4/KMO/CASR/COMP/VEGFC/PPFIA2
BP	GO:0006953	acute-phase response	11	0.623501	1.8795210898488983	0.00790412	0.022247361400391796	0.012336733008357826	598	tags=64%, list=30%, signal=45%	SERPINA1/TFRC/IL6/PTGS2/CD163/FN1/SERPINA3
BP	GO:0045595	regulation of cell differentiation	203	0.24096278877621785	1.4613914915011885	0.00797743	0.022429540491971583	0.012437755991356854	531	tags=36%, list=27%, signal=30%	PRELID1/TSPO/ACTB/INSIG1/S100A10/AREG/PLA2G2A/RPS19/B2M/CLIC1/LIF/NME2/MEDAG/CSF3/HLA-DRB1/BMP6/TNFRSF1B/TYROBP/RGS2/RBPJ/IL6/TNFSF14/NFKB1/IL4I1/PTGS2/PTPRC/TLR2/BMP2/CD80/RAMP2/ISG15/NLRP3/IGFBP3/SFRP4/SERPINF1/HLA-DRA/SERPINE2/ALOX5/EREG/PI16/PDGFB/SEMA4A/ZNF683/CXCR4/TNFAIP6/CD74/IL7R/PHLDB2/FGL2/TESC/SOX17/IFITM1/HMGB2/NFATC1/IL2RA/INHBA/RELN/PCK1/EFEMP1/COL1A1/PDE3A/WNT2/SERPINE1/MALT1/CR1/…
BP	GO:0051098	regulation of binding	27	0.443802	1.7340987407742467	0.00804938	0.0225832	0.012522981558351978	391	tags=44%, list=20%, signal=36%	RAN/ACTB/RPL11/B2M/TMSB4X/CARD16/CSF3/PLAUR/STMN1/BMP2/PDGFB/HMGB2
BP	GO:2001236	regulation of extrinsic apoptotic signaling pathway	27	0.44370483767662333	1.7337206980135267	0.00804938	0.0225832	0.012522981558351978	511	tags=56%, list=26%, signal=42%	TNFAIP3/GSTP1/TNFRSF12A/HMOX1/PTPRC/HYAL2/THBS1/G0S2/LTB/ICAM1/HMGB2/INHBA/SERPINE1/TRAF1/CAV1
BP	GO:0007626	locomotory behavior	26	-0.451637	-1.72791	0.00816987	0.022896663699812914	0.0126968	299	tags=38%, list=15%, signal=33%	APOE/FGF12/SELENOP/TNR/DSCAM/CNTN1/SCN1A/ADCY8/GRM5/ALK
BP	GO:0046637	regulation of alpha-beta T cell differentiation	11	0.6179081612224859	1.8626604691927764	0.00821106	0.022987455142261557	0.012747133987165272	523	tags=82%, list=26%, signal=61%	HLA-DRB1/CD80/NLRP3/HLA-DRA/ZNF683/MALT1/CD86/IL2RG/RUNX3
BP	GO:0030195	negative regulation of blood coagulation	15	0.5495466218712868	1.8481379060941516	0.00829659	0.023202039590357482	0.0128661	644	tags=73%, list=32%, signal=50%	PLAUR/ADAMTS18/SERPING1/SERPINE2/THBS1/THBD/PDGFB/SERPINE1/UBASH3B/PLAT/FAP
MF	GO:0005102	signaling receptor binding	232	0.23162713452783795	1.4379873407198411	0.00833709	0.023290342553199186	0.012915092831950544	564	tags=37%, list=28%, signal=30%	MIF/AREG/MYL12A/TIMP1/LIF/TUBB/RETN/HLA-C/CXCL2/FPR1/FCN1/HBEGF/FGR/ITGAX/S100A8/CSF3/HLA-DRB1/S100A9/BMP6/TYROBP/GNA13/S100A4/PLAUR/SLA/IL6/TNFSF14/ITGA2/PTPRC/C3/HCST/TLR2/HMGA1/BMP2/CD80/IL1R1/ISG15/ITGB2/S100A12/CD3E/CXCL8/IGFBP6/HYAL2/CXCL14/HLA-DRA/HSPA8/SERPINE2/THBS1/EREG/PDGFB/IL1RAP/PDGFD/SEMA4A/FYB1/LCK/LTB/SIPA1L1/CD74/ICAM1/CCL5/PRNP/CCL14/HMGB2/INHBA/RELN/HCK/EFEMP1/TFF2/WNT2/AQP1/L…
BP	GO:0022617	extracellular matrix disassembly	11	0.6158819512157043	1.856552536786692	0.00836454	0.023342059952361847	0.0129438	727	tags=91%, list=36%, signal=58%	CST3/IL6/ADAMTS4/LCP1/CTSS/MMP1/ADAMTS5/FAP/WDR72/MMP2
BP	GO:0070227	lymphocyte apoptotic process	11	0.615205	1.8545131549048166	0.00851801	0.023745	0.0131672	407	tags=64%, list=20%, signal=51%	MIF/PRELID1/RPS6/CD74/IL7R/CCL5/IL2RA
BP	GO:0010876	lipid localization	55	0.35164137270266205	1.6389271337346119	0.00857605	0.0238813	0.0132428	414	tags=36%, list=21%, signal=30%	MIF/PRELID1/TSPO/PLA2G2A/RETN/ACSL1/AQP9/BMP6/APOD/IL6/NFKB1/PTGS2/C3/THBS1/FABP5/ABHD5/ANO3/ATP8B4/SLCO2A1/INHBA
BP	GO:0006636	unsaturated fatty acid biosynthetic process	13	0.5885888719419963	1.8882454515204756	0.00862924	0.024003812300556007	0.0133107	588	tags=62%, list=29%, signal=44%	MIF/PTGS1/PTGS2/FABP5/CD74/TBXAS1/ELOVL7/PLA2G4A
BP	GO:0046883	regulation of hormone secretion	25	0.46169551744961135	1.7580361057732492	0.00866838	0.024087019312543614	0.013356870546489888	749	tags=68%, list=37%, signal=43%	TSPO/LIF/RETN/HLA-DRB1/BMP6/IL6/ALOX5/CCL5/INHBA/SLC30A8/VAMP8/NR1H4/CASR/CFTR/GHRHR/IL1B/MYRIP
BP	GO:0010817	regulation of hormone levels	67	0.3176500365476566	1.55867	0.00873326	0.024241517956702152	0.013442544010809286	640	tags=43%, list=32%, signal=30%	PCSK6/TSPO/LIF/RETN/HLA-DRB1/BMP6/CTSB/IL6/NFKB1/IL4I1/BMP2/ALOX5/CYP1B1/CCL5/INHBA/SLC16A10/AKR1B10/AQP1/TPO/SLC30A8/RAB44/DUOX2/CEL/RDH10/VAMP8/DIO2/SLC7A8/NR1H4/CASR
CC	GO:0031093	platelet alpha granule lumen	22	0.4625582177844316	1.7153149605190925	0.00878986	0.0243727	0.0135153	598	tags=55%, list=30%, signal=39%	TMSB4X/TIMP1/SERPINA1/SRGN/SERPING1/THBS1/PDGFB/CFD/SERPINE1/FN1/VWF/SERPINA3
BP	GO:0050768	negative regulation of neurogenesis	25	-0.469477	-1.78283	0.00885152	0.024517683610244253	0.013595684955144712	447	tags=52%, list=22%, signal=41%	DCC/SEMA3D/SEMA5A/FSTL4/TNR/SLIT1/SEMA3A/EPHA7/NTN1/BRINP1/DAAM2/SEMA5B/PTN
BP	GO:0010976	positive regulation of neuron projection development	22	-0.478956	-1.76953	0.00902471	0.0249584	0.013840092626297314	411	tags=50%, list=21%, signal=40%	APOE/ATP8A2/ZNF804A/STMN2/EPHA3/CNTN1/RIT2/FUT9/NTRK3/ALK/PTN
MF	GO:0008134	transcription factor binding	39	0.37417537724329797	1.6047028375305077	0.00902976	0.0249584	0.013840092626297314	656	tags=49%, list=33%, signal=33%	ACTB/TPT1/CHCHD2/RPS3/PTMA/RBPJ/HSPB1/HMGA1/NLRP3/SOX17/HMGB2/NFATC1/RERG/RUNX3/NFATC2/NR4A3/SPI1/NR1H4/IFI27
MF	GO:0008331	high voltage-gated calcium channel activity	10	-0.635871	-1.87681	0.00906504	0.025003	0.013864824354032789	522	tags=70%, list=26%, signal=52%	SCN7A/CACNA1A/CACNA1E/CACNA1B/SCN2A/SCN1A/SCN3A
BP	GO:0030517	negative regulation of axon extension	10	-0.635477	-1.87564	0.00906504	0.025003	0.013864824354032789	395	tags=70%, list=20%, signal=56%	SEMA3D/SEMA5A/TNR/SLIT1/SEMA3A/NTN1/SEMA5B
BP	GO:0071347	cellular response to interleukin-1	30	0.4266472277575162	1.697431409019392	0.00928439	0.025581041846541083	0.014185344394632279	784	tags=73%, list=39%, signal=45%	IL6/NFKB1/IL1R1/CXCL8/HYAL2/IL1RAP/CCL5/CCL14/KLF2/IRAK2/AKAP12/PCK1/XCL1/CCL21/KMO/ST18/CX3CL1/MMP2/CCL4/IL1B/CCL3/CCL2
BP	GO:0033627	cell adhesion mediated by integrin	25	0.45827345548005816	1.7450056381353982	0.00930457	0.025609627482064485	0.0142012	610	tags=56%, list=30%, signal=39%	LIF/ITGAX/ITGA2/ITGB2/CD3E/CYP1B1/ICAM1/CCL5/TESC/PODXL/SERPINE1/ITGBL1/PLPP3/CCL21
BP	GO:0065003	protein-containing complex assembly	153	0.25608101263275684	1.4862458185146812	0.00957518	0.026326696234805505	0.0145988	459	tags=33%, list=23%, signal=28%	MIF/RPS5/RPL10/RPS3/RPSA/RPL11/RPL5/RPL23A/RPS19/PFN1/B2M/TMSB10/RPL24/RPL13A/RPL6/TMSB4X/RPS15/RPLP0/RPS14/RPS27/AIF1/ALOX5AP/RPS28/CSF3/HLA-DRB1/CYBA/TFRC/GCH1/CAPG/STMN1/KCTD8/ISG15/NLRP3/CD3E/HLA-DRA/HSPA8/SCARA5/HLA-DPA1/IL1RAP/TMOD1/KCTD12/CD74/PRNP/HMGB2/PLEK/HCK/NPHS1/CORO1A/HLA-DPB1/LCP1/HLA-DQA2
BP	GO:0006826	iron ion transport	11	0.6101082692421514	1.8391479937676272	0.00959233	0.0263461	0.014609596567402933	302	tags=55%, list=15%, signal=47%	FTH1/B2M/SLC11A1/FTL/TFRC/SCARA5
CC	GO:0035770	ribonucleoprotein granule	15	0.5422363194356585	1.8235531911698895	0.00969225	0.0265368	0.014715359173580736	332	tags=60%, list=17%, signal=50%	ACTB/RPS4X/RPL28/RPS6/RPL6/TUBB/RPLP0/APOBEC3A/TRIM5
CC	GO:0036464	cytoplasmic ribonucleoprotein granule	15	0.5422363194356585	1.8235531911698895	0.00969225	0.0265368	0.014715359173580736	332	tags=60%, list=17%, signal=50%	ACTB/RPS4X/RPL28/RPS6/RPL6/TUBB/RPLP0/APOBEC3A/TRIM5
BP	GO:0099111	microtubule-based transport	24	-0.470049	-1.77391	0.00968221	0.0265368	0.014715359173580736	678	tags=71%, list=34%, signal=47%	AGBL4/CFAP45/DNAH11/DNAH5/TMEM108/SPAG17/DNAI1/CFAP43/DNAH9/CFAP54/AQP4/SPEF2/DNAAF1/DYNC1I1/CCDC39/TUB/MAPT
BP	GO:0032612	interleukin-1 production	18	0.5214924770116194	1.8324885018801447	0.00985862	0.026851630915187018	0.014889918650478498	631	tags=61%, list=32%, signal=42%	TNFAIP3/CARD16/GSTP1/TYROBP/IL6/HSPB1/NLRP3/MALT1/HAVCR2/CLEC7A/NR1H4
BP	GO:0032652	regulation of interleukin-1 production	18	0.5214924770116194	1.8324885018801447	0.00985862	0.026851630915187018	0.014889918650478498	631	tags=61%, list=32%, signal=42%	TNFAIP3/CARD16/GSTP1/TYROBP/IL6/HSPB1/NLRP3/MALT1/HAVCR2/CLEC7A/NR1H4
BP	GO:0010565	regulation of cellular ketone metabolic process	18	0.5213369309786833	1.8319419238767536	0.00985862	0.026851630915187018	0.014889918650478498	631	tags=67%, list=32%, signal=46%	INSIG1/BMP6/PDK4/PRKAG2/PTGS2/BMP2/FABP5/CD74/CAV1/RDH10/NR4A3/NR1H4
BP	GO:0051051	negative regulation of transport	54	0.34582847362176394	1.6045108626156126	0.00984216	0.026851630915187018	0.014889918650478498	450	tags=39%, list=22%, signal=31%	TSPO/INSIG1/OAZ1/LIF/TNFRSF1B/RGS2/APOD/CALM1/NFKB1/PTGS2/TLR2/SFRP4/MCTP1/SERPINE2/THBS1/FABP5/CD74/RHBDF2/INHBA/TFF2/CORO1A
BP	GO:0008610	lipid biosynthetic process	75	0.30894779200588984	1.5602138228340663	0.00983277	0.026851630915187018	0.014889918650478498	589	tags=43%, list=29%, signal=31%	MIF/TSPO/INSIG1/BMX/ACSL1/PTGS1/GSTP1/BMP6/PDK4/GPAT3/SGMS2/NFKB1/PRKAG2/PTGS2/C3/BMP2/ALOX5/FABP5/PDGFB/LTC4S/CD74/ABHD5/PCK1/CHAT/MSMO1/HMGCS1/RDH10/TBXAS1/ELOVL7/PLPP3/PLA2G4A/CCDC3
BP	GO:0007155	cell adhesion	300	0.2137117633847932	1.3735511660058999	0.010166517731164183	0.0276614	0.015338956576844205	584	tags=38%, list=29%, signal=31%	ACTB/S100A11/RPS3/S100A10/ACTG1/RPSA/MYL12A/LGALS1/PLA2G2A/B2M/CLIC1/PELI1/LIF/NME2/BMX/AIF1/ITGAX/LAPTM5/S100A8/HLA-DRB1/S100A9/BMP6/TNFRSF12A/PLAUR/ADGRE5/HAS1/TFRC/APOD/SELL/ADAMTS18/IL6/TNFSF14/RHOB/ITGA2/IL4I1/HSPB1/PTPRC/BMP2/CD80/ITGB2/NLRP3/CD3E/CXCL8/ABI3BP/HLA-DRA/SERPINE2/THBS1/TNFRSF18/ALOX5/HLA-DPA1/CYP1B1/PDGFB/IL1RAP/VIT/CXCR4/TNFAIP6/LCK/ADGRE2/TMIGD2/CD74/IL7R/LRRC32/ICAM1/PHLDB2…
BP	GO:0006164	purine nucleotide biosynthetic process	27	0.4353898781486399	1.701231042249809	0.0102808	0.027914270638018893	0.015479179655804788	234	tags=37%, list=12%, signal=33%	ATP5F1E/TMSB4X/NME2/APRT/ACSL1/ATP5MF/ATP5MC3/ATP5MG/PDK4/PRKAG2
BP	GO:0072522	purine-containing compound biosynthetic process	27	0.4353898781486399	1.701231042249809	0.0102808	0.027914270638018893	0.015479179655804788	234	tags=37%, list=12%, signal=33%	ATP5F1E/TMSB4X/NME2/APRT/ACSL1/ATP5MF/ATP5MC3/ATP5MG/PDK4/PRKAG2
BP	GO:0006692	prostanoid metabolic process	14	0.5505634488063981	1.8004783375989997	0.010334065844947159	0.028000601646267616	0.015527052416081339	588	tags=57%, list=29%, signal=41%	MIF/PTGS1/GSTP1/PTGS2/FABP5/CD74/TBXAS1/PLA2G4A
BP	GO:0006693	prostaglandin metabolic process	14	0.5505634488063981	1.8004783375989997	0.010334065844947159	0.028000601646267616	0.015527052416081339	588	tags=57%, list=29%, signal=41%	MIF/PTGS1/GSTP1/PTGS2/FABP5/CD74/TBXAS1/PLA2G4A
MF	GO:0015026	coreceptor activity	11	0.6053978512581151	1.8249486192928173	0.010359695879429488	0.028041	0.0155494	512	tags=73%, list=26%, signal=54%	CD80/RAMP2/IL1RAP/CXCR4/TMIGD2/ACKR3/CD86/IL2RG
BP	GO:0051148	negative regulation of muscle cell differentiation	10	0.6202716439008094	1.8375438506115287	0.010409099566898542	0.0281455	0.015607410923016665	607	tags=80%, list=30%, signal=56%	RGS2/BMP2/EREG/PI16/PDGFB/NFATC1/NFATC2/MSX1
BP	GO:0007612	learning	29	-0.427226	-1.68871	0.010482982520505993	0.028316	0.0157019	598	tags=52%, list=30%, signal=37%	NLGN4Y/CNTNAP2/CSMD1/ATP1A2/ADCY3/TNR/TAFA2/SLC8A3/NRXN3/GRIN2A/NRXN1/SLC24A2/GRM5/PTN/SORCS3
BP	GO:0016053	organic acid biosynthetic process	38	0.38915521178008244	1.6505141546061863	0.010530415980624765	0.028385393747566445	0.0157404	635	tags=55%, list=32%, signal=38%	MIF/INSIG1/PLOD2/PTGS1/ALOX5AP/GSTP1/PDK4/PRKAG2/PTGS2/ALOX5/FABP5/LTC4S/CD74/KYNU/RDH10/TBXAS1/ELOVL7/PLA2G4A/SDS/NR1H4/KMO
BP	GO:0046394	carboxylic acid biosynthetic process	38	0.38915521178008244	1.6505141546061863	0.010530415980624765	0.028385393747566445	0.0157404	635	tags=55%, list=32%, signal=38%	MIF/INSIG1/PLOD2/PTGS1/ALOX5AP/GSTP1/PDK4/PRKAG2/PTGS2/ALOX5/FABP5/LTC4S/CD74/KYNU/RDH10/TBXAS1/ELOVL7/PLA2G4A/SDS/NR1H4/KMO
BP	GO:0032635	interleukin-6 production	24	0.4553729548751597	1.7109704746368917	0.010599092606585363	0.028511668268178133	0.0158105	694	tags=71%, list=35%, signal=47%	TNFAIP3/AIF1/TYROBP/CYBA/IL6/TLR2/HYAL2/EREG/IL1RAP/CD74/KLF2/C5AR2/HAVCR2/CLEC7A/NR1H4/PTPN22/CX3CL1
[truncated: 100 more rows]

## Sheet: (C) PC2 gene loadings
Gene	PC2_Loading
NCMAP	0.0430637
RAB3B	0.0429728
HHLA2	0.0428584
ACSM3	0.042754347092546684
[truncated: 1,996 more rows]

## Sheet: (D) PC2 GSEA
ONTOLOGY	ID	Description	setSize	enrichmentScore	NES	pvalue	p.adjust	qvalue	rank	leading_edge	core_enrichment
[truncated: 396 more rows]
