# Supplementary material for: Single nuclei and spatial profiling of sacrococcygeal teratomas reveals cellular composition and X inactivation heterogeneity
Source: NPJ Precis Oncol. 2026 Jan 21;10:87. doi: 10.1038/s41698-025-01262-4 (PMC12949016; doi:10.1038/s41698-025-01262-4)
Supplement: Supplementary file 5 — Supplementary Data 4 [file 41698_2025_1262_MOESM5_ESM.xlsx]

## Sheet: (A) Genes Correlation XA ratio
gene	correlation	p_value	adj_p_value	q_value
XIST	-0.750572	0	0	0
FTX	0.599447	0	0	0
EDA	0.598993	0	0	0
LINC02315	0.59835	0	0	0
C5orf17	0.592541	0	0	0
CASK	0.579395	0	0	0
LINC01876	0.556578	0	0	0
AC021504.1	0.547029	0	0	0
LDLR	-0.540474	0	0	0
MCL1	-0.532981	0	0	0
RFX2	-0.520701	0	0	0
NHS	0.511394	0	0	0
HIF1A	-0.50305	0	0	0
AC020916.1	-0.50266	0	0	0
OPHN1	0.501056	0	0	0
COL4A5	0.499182	0	0	0
ADAMTSL4-AS1	-0.498682	0	0	0
AC069277.1	0.49755	0	0	0
PITPNC1	-0.496862	0	0	0
MIR100HG	0.494547	0	0	0
FNDC3B	-0.485137	0	0	0
KLHL13	0.484615	0	0	0
LRRFIP1	-0.478632	0	0	0
MID1	0.478024	0	0	0
YBX3	-0.475577	0	0	0
PBX1	0.475398	0	0	0
NAMPT	-0.473935	0	0	0
NEDD9	-0.472535	0	0	0
RBMX	0.469753	0	0	0
CPNE8	-0.46718	0	0	0
TUBB6	-0.466378	0	0	0
PTPRD	0.466235	0	0	0
GRB10	-0.463469	0	0	0
PLEKHA5	0.462563	0	0	0
KLF9	-0.462561	0	0	0
AKAP13	-0.460245	0	0	0
NEAT1	-0.460194	0	0	0
GRIK2	0.458896	0	0	0
LMNA	-0.458077	0	0	0
PTPN13	0.456782	0	0	0
EMP1	-0.453594	0	0	0
MAP2K3	-0.452839	0	0	0
CRY1	-0.450597	0	0	0
PACSIN2	-0.450048	0	0	0
LSAMP	0.449439	0	0	0
HPSE2	0.448972	0	0	0
COL4A6	0.448546	0	0	0
ANKRD30BL	0.447109	0	0	0
FOSL1	-0.447097	0	0	0
RNF150	0.445965	0	0	0
SRGAP3	0.445594	0	0	0
OSMR	-0.443697	0	0	0
NKAIN3	0.442221	0	0	0
HIF3A	0.442089	0	0	0
SNX9	-0.438397	0	0	0
SLC7A1	-0.438119	0	0	0
SIK3	-0.43765	0	0	0
PFKFB3	-0.437339	0	0	0
BMPR1A	0.435594	0	0	0
CD59	-0.435549	0	0	0
ITGB1	-0.434718	0	0	0
MYO1E	-0.43304	0	0	0
TMEM132C	0.432693	0	0	0
TACC1	-0.430919	0	0	0
MIR99AHG	0.428743	0	0	0
GPC3	0.428665	0	0	0
AC016831.7	-0.428202	0	0	0
PFKP	-0.427685	0	0	0
BOC	0.427517	0	0	0
BACE2	-0.427199	0	0	0
GPC5	0.4248	0	0	0
MALRD1	0.424105	0	0	0
MGMT	-0.423102	0	0	0
PLAG1	0.42253	0	0	0
DANT2	0.42161	0	0	0
CTPS2	0.421115	0	0	0
SDCBP	-0.420465	0	0	0
XPO1	0.418944	0	0	0
RUNX1T1	0.418661	0	0	0
AC013652.1	0.417745	0	0	0
KANTR	0.416753	0	0	0
TNFRSF10D	-0.416514	0	0	0
DUSP1	-0.416364	0	0	0
PDLIM1	-0.415263	0	0	0
PER1	-0.41507	0	0	0
B3GNT5	-0.41485	0	0	0
MAGED1	0.414442	0	0	0
FOSL2	-0.413916	0	0	0
SLC44A5	0.412504	0	0	0
FOSB	-0.411963	0	0	0
NCAM1	0.411865	0	0	0
EPAS1	-0.411788	0	0	0
ZSWIM6	-0.411437	0	0	0
NFATC1	-0.411274	0	0	0
CSRNP3	0.41109	0	0	0
ARMCX4	0.410292	0	0	0
CCNL1	-0.409843	0	0	0
NECTIN2	-0.40874	0	0	0
CYTOR	-0.408215	0	0	0
ELL	-0.407287	0	0	0
KDM6B	-0.406886	0	0	0
NFKBIA	-0.406491	0	0	0
LRCH2	0.406295	0	0	0
ESYT2	-0.406221	0	0	0
PDLIM5	-0.40605	0	0	0
SSBP2	0.406019	0	0	0
PLAUR	-0.405835	0	0	0
EPHA3	0.405257	0	0	0
MAFF	-0.40394	0	0	0
IL6R	-0.403108	0	0	0
FOS	-0.402877	0	0	0
JPX	0.402735	0	0	0
PDE5A	0.402148	0	0	0
GBE1	-0.402137	0	0	0
FKBP5	-0.401741	0	0	0
DDX21	-0.401555	0	0	0
EPHA7	0.400348	0	0	0
ZFP36	-0.39987	0	0	0
AHNAK	-0.397549	0	0	0
HDAC8	0.39738	0	0	0
AL683813.1	0.395565	0	0	0
KLF6	-0.394201	0	0	0
AGO2	-0.393929	0	0	0
AC011029.1	0.393473	0	0	0
COL18A1	-0.392738	0	0	0
TIPARP	-0.391419	0	0	0
TEX14	-0.391212	0	0	0
PAK3	0.391084	0	0	0
ATP10A	-0.389716	0	0	0
HIVEP2	-0.389708	0	0	0
CFH	-0.389358	0	0	0
MIDN	-0.389045	0	0	0
DLEU1	0.388106	0	0	0
YWHAG	-0.387356	0	0	0
EYA1	0.385791	0	0	0
NFATC2	-0.384927	0	0	0
NR4A1	-0.384558	0	0	0
DCC	0.383741	0	0	0
SPSB1	-0.383339	0	0	0
GRM7	0.38253	0	0	0
GRIP1	0.381527	0	0	0
ZC4H2	0.381333	0	0	0
TET1	0.380408	0	0	0
MIR22HG	-0.38023	0	0	0
MAPKAPK2	-0.380216	0	0	0
RNF19A	-0.380051	0	0	0
CASC15	0.379062	0	0	0
NPAS2	-0.378484	0	0	0
JUNB	-0.378235	0	0	0
MYADM	-0.377806	0	0	0
LINC01278	0.377186	0	0	0
LDHA	-0.37649	0	0	0
MEG8	0.376419	0	0	0
NEO1	0.375806	0	0	0
TM4SF4	-0.374899	0	0	0
ZFAND3	-0.37475	0	0	0
ELF1	-0.374478	0	0	0
ASXL3	0.373581	0	0	0
NLGN4X	0.373512	0	0	0
MEG3	0.372553	0	0	0
DIAPH1	-0.372327	0	0	0
PTPRT	0.372242	0	0	0
AC092969.1	0.37171	0	0	0
UBC	-0.371194	0	0	0
LINC02532	-0.370982	0	0	0
IL4R	-0.369958	0	0	0
EDNRA	0.369926	0	0	0
SBNO2	-0.369463	0	0	0
MEIS1	0.369385	0	0	0
YWHAZ	-0.369282	0	0	0
ANXA5	-0.368414	0	0	0
ARMCX5-GPRASP2	0.368408	0	0	0
AUXG01000058.1	0.367998	0	0	0
IL1RAPL1	0.367738	0	0	0
IGSF1	0.367696	0	0	0
HIF1A-AS3	-0.367648	0	0	0
ROBO1	0.366743	0	0	0
AC006206.2	0.366725	0	0	0
MACF1	-0.366034	0	0	0
ITGA6	-0.365897	0	0	0
ST3GAL1	-0.365458	0	0	0
IGF1R	0.36529	0	0	0
EVA1C	-0.36384	0	0	0
CASC9	0.363203	0	0	0
RELB	-0.362544	0	0	0
ITPKC	-0.362117	0	0	0
BAIAP2	-0.361451	0	0	0
FGFR2	0.360876	0	0	0
GARNL3	0.360619	0	0	0
SYNJ2	-0.360024	0	0	0
ADAMTS19	0.359926	0	0	0
TES	-0.359758	0	0	0
KLF13	-0.35951	0	0	0
LATS2	-0.359413	0	0	0
MEIS2	0.358819	0	0	0
SESN3	0.35871	0	0	0
MAGI1	-0.358157	0	0	0
BBX	0.357674	0	0	0
ELOVL5	-0.35641	0	0	0
RGCC	-0.356384	0	0	0
NCOA1	0.356266	0	0	0
ANXA2	-0.356111	0	0	0
IL6ST	-0.355609	0	0	0
CHIC1	0.355453	0	0	0
RARB	0.355225	0	0	0
ITGA8	0.355105	0	0	0
FREM1	0.354781	0	0	0
MAPK10	0.354461	0	0	0
ERBB4	0.354199	0	0	0
HIPK3	-0.354062	0	0	0
POU5F1	-0.353939	0	0	0
HMGA2	0.35315	0	0	0
TBL1X	0.35307	0	0	0
ABLIM1	-0.351966	0	0	0
ETS1	-0.351513	0	0	0
ETF1	-0.350839	0	0	0
GRID2	0.35083	0	0	0
NFIL3	-0.349964	0	0	0
KCNQ1OT1	0.349889	0	0	0
CDH11	0.349414	0	0	0
EGLN1	-0.349372	0	0	0
TBX5	0.34796	0	0	0
DDB2	0.34749	0	0	0
NR2F2-AS1	0.346863	0	0	0
TM4SF1	-0.346709	0	0	0
PTPRM	-0.346005	0	0	0
COL3A1	0.345794	0	0	0
AL358232.2	0.345679	0	0	0
SLC38A2	-0.345447	0	0	0
PNPLA8	-0.345444	0	0	0
AFF3	0.345355	0	0	0
TENM4	0.345355	0	0	0
DOT1L	-0.345178	0	0	0
RMST	0.344986	0	0	0
AUTS2	0.344983	0	0	0
TRPC1	0.344917	0	0	0
ENO1	-0.344619	0	0	0
CECR2	0.344345	0	0	0
MIR4435-2HG	-0.343896	0	0	0
LRMDA	-0.343625	0	0	0
PLEC	-0.343506	0	0	0
B4GALT5	-0.343476	0	0	0
PITPNB	-0.343254	0	0	0
PMEPA1	-0.342536	0	0	0
NAALAD2	0.342233	0	0	0
POSTN	0.341873	0	0	0
WDR72	-0.341742	0	0	0
TNFRSF10B	-0.34174	0	0	0
SOCS3	-0.341135	0	0	0
PLEKHG1	-0.340786	0	0	0
AL133346.1	0.340577	0	0	0
RALYL	-0.340567	0	0	0
ONECUT2	-0.340186	0	0	0
AC104041.1	0.340075	0	0	0
PICALM	-0.339915	0	0	0
ZNF267	-0.339837	0	0	0
BMP5	0.339809	0	0	0
TPM3	-0.339379	0	0	0
HS6ST2	0.338948	0	0	0
CSRNP1	-0.338814	0	0	0
LINC-PINT	-0.338772	0	0	0
COL1A2	0.33804	0	0	0
NBEA	0.337348	0	0	0
HIBCH	0.336734	0	0	0
FBLN1	0.336612	0	0	0
STAG2	0.336181	0	0	0
AC092691.1	0.335721	0	0	0
RCAN1	-0.335583	0	0	0
ADGRV1	0.335394	0	0	0
ELK3	-0.334648	2e-323	2.17e-321	5.24e-322
TMEM161B-AS1	0.334455	5e-323	5.4e-321	1.31e-321
ADAM17	-0.334264	1.2e-322	1.291e-320	3.13e-321
PDZRN3	0.333885	6.9e-322	7.5034e-320	1.819e-320
SGMS2	-0.333724	1.46e-321	1.5806e-319	3.8325e-320
SGCD	0.333673	1.86e-321	2.00047e-319	4.8507e-320
SEMA3A	0.332906	6.671e-320	7.157653e-318	1.735524e-318
GALNT18	-0.332882	7.4505e-320	7.96532e-318	1.93136e-318
CD44	-0.332797	1.11125e-319	1.1837635e-317	2.870284e-318
SPINK5	0.331499	4.6340196e-317	4.918704484e-315	1.192644593e-315
GPR173	0.331238	1.55248884e-316	1.6419787353e-314	3.981326926e-315
CPE	0.331004	4.6074078e-316	4.855650338e-314	1.177355773e-314
ZFHX4	0.330791	1.233055956e-315	1.29488365563e-313	3.1397210284e-314
PABPC1	-0.330745	1.522331165e-315	1.59301466817e-313	3.8626031234e-314
VCAN	0.33015	2.379631561e-314	2.48135243131e-312	6.0165671053e-313
KLF10	-0.330018	4.3803069606e-314	4.5515231695e-312	1.1036136679e-312
VPS37B	-0.329957	5.810832438e-314	6.016852860585e-312	1.45891403985e-312
HUWE1	0.329898	7.6102675856e-314	7.852629417434e-312	1.90403713906e-312
TMOD3	-0.329805	1.16974587254e-313	1.2028074399145e-311	2.916462645817e-312
PPP1R15A	-0.329506	4.6488008529e-313	4.7636535798343e-311	1.1550492009076e-311
NCOA2	0.329437	6.3886205638e-313	6.5238830819514e-311	1.581854308743e-311
MEST	0.329282	1.29904343164e-312	1.32198873486556e-310	3.205443062189e-311
TFDP2	0.328981	5.19736557827e-312	5.2710542546209e-310	1.27807929411854e-310
PIEZO1	-0.328865	8.826957903534e-312	8.92155397116885e-310	2.1632206483012e-310
2025-03-03	-0.32875	1.496479358054e-311	0	3.65494448577006e-310
VAPA	-0.327778	0	1.29706e-307	3.14499e-308
REL	-0.327473	0	5.19938e-307	1.2607e-307
TRANK1	0.327167	0	2.09905e-306	5.0896e-307
SETBP1	0.327011	4.2936e-308	4.2668e-306	1.03458e-306
THOC2	0.326131	2.35222e-306	2.32972e-304	5.64891e-305
AC068587.4	0.325753	1.31073e-305	1.29386e-303	3.13724e-304
ZNF704	0.32553	3.61223e-305	3.55391e-303	8.6172e-304
SPAG9	-0.325436	5.54142e-305	5.4339e-303	1.31756e-303
CSNK1D	-0.3254	6.49563e-305	6.34857e-303	1.53935e-303
PTN	0.324739	1.29755e-303	1.264e-301	3.06485e-302
GMDS	-0.324596	2.47637e-303	2.40444e-301	5.83007e-302
RAB7A	-0.324557	2.95135e-303	2.85625e-301	6.92559e-302
TENM1	0.324281	1.02978e-302	9.93352e-301	2.40859e-301
ZBTB7A	-0.324059	2.80183e-302	2.69394e-300	6.53203e-301
COL14A1	0.323943	4.72119e-302	4.52471e-300	1.09711e-300
C14orf39	0.323893	5.92844e-302	5.66338e-300	1.37321e-300
RBM41	0.32374	1.18132e-301	1.12487e-299	2.7275e-300
NR5A2	-0.323443	4.49778e-301	4.26915e-299	1.03515e-299
MYH9	-0.323086	2.23403e-300	2.11369e-298	5.1251e-299
SP100	-0.322667	1.4688e-299	1.38526e-297	3.35885e-298
MIPOL1	0.321981	3.17443e-298	2.98436e-296	7.23622e-297
GPC4	0.321833	6.14606e-298	5.75979e-296	1.39658e-296
TRIB1	-0.321773	8.04213e-298	7.51292e-296	1.82167e-296
PHF21A	0.321521	2.4835e-297	2.31277e-295	5.60781e-296
PRR16	0.321496	2.77054e-297	2.57199e-295	6.23635e-296
DENND3	-0.321114	1.52578e-296	1.41201e-294	3.42373e-295
ATP1A1	-0.320978	2.79395e-296	2.57757e-294	6.24987e-295
MSRA	-0.320852	4.90927e-296	4.515e-294	1.09476e-294
GLCCI1	0.32083	5.40617e-296	4.9566e-294	1.20183e-294
EHD4	-0.320724	8.69403e-296	7.94645e-294	1.92679e-294
HIBADH	0.320505	2.30317e-295	2.09865e-293	5.08861e-294
LRP1	0.320102	1.37866e-294	1.25238e-292	3.03667e-293
CDH8	0.319564	1.50024e-293	1.35866e-291	3.29436e-292
AC087564.1	0.319144	9.66262e-293	8.72405e-291	2.11533e-291
CBFA2T2	0.31907	1.34036e-292	1.20648e-290	2.92538e-291
SKIL	-0.319011	1.73788e-292	1.55956e-290	3.78149e-291
GXYLT2	0.318898	2.86536e-292	2.56359e-290	6.21597e-291
NPC1	-0.318579	1.17487e-291	1.04797e-289	2.54102e-290
TCF7L1	0.31827	4.58607e-291	4.07844e-289	9.88904e-290
TNRC6B	0.318219	5.76378e-291	5.11044e-289	1.23913e-289
TNFRSF19	0.317862	2.77913e-290	2.45675e-288	5.95692e-289
LGR4	0.317503	1.34837e-289	1.18841e-287	2.88155e-288
UNC5D	0.316606	6.91441e-288	6.07606e-286	1.47327e-286
PTPRE	-0.316302	2.62455e-287	2.29951e-285	5.57565e-286
ALG13	0.315725	3.26667e-286	2.85366e-284	6.91932e-285
DNM3OS	0.315486	9.26092e-286	8.06626e-284	1.95584e-284
CD55	-0.315455	1.063e-285	9.23162e-284	2.2384e-284
BHLHE40	-0.314393	1.08258e-283	9.37414e-282	2.27296e-282
AFF4	-0.314389	1.10133e-283	9.50869e-282	2.30558e-282
GPM6B	0.313821	1.29618e-282	1.11584e-280	2.7056e-281
OGT	0.313273	1.39649e-281	1.19871e-279	2.90653e-280
GAPDH	-0.313163	2.24451e-281	1.92107e-279	4.65804e-280
TTC3	0.313112	2.80094e-281	2.3904e-279	5.79604e-280
MAFK	-0.312818	9.95133e-281	8.46835e-279	2.05333e-279
LRRTM4	0.312669	1.89748e-280	1.61008e-278	3.90399e-279
ALPK3	-0.312465	4.58155e-280	3.87652e-278	9.39944e-279
GADD45B	-0.312365	7.03469e-280	5.93519e-278	1.43911e-278
CHM	0.311246	8.69599e-278	7.316e-276	1.77392e-276
IVNS1ABP	-0.3111	1.62281e-277	1.36142e-275	3.30104e-276
EGR1	-0.310975	2.78056e-277	2.32609e-275	5.6401e-276
ARPC2	-0.310849	4.77442e-277	3.98281e-275	9.65716e-276
INSIG1	-0.310389	3.42158e-276	2.84625e-274	6.90135e-275
ZC3H12B	0.310181	8.33493e-276	6.91402e-274	1.67645e-274
ITPRIP	-0.310123	1.06664e-275	8.82331e-274	2.1394e-274
S100A10	-0.309867	3.18417e-275	2.62663e-273	6.36882e-274
C6	-0.30973	5.69895e-275	4.68802e-273	1.13671e-273
ELL2	-0.309438	1.98073e-274	1.62486e-272	3.93981e-273
DCN	0.309138	7.11874e-274	5.8236e-272	1.41206e-272
HK1	-0.309003	1.2682e-273	1.03461e-271	2.50864e-272
SH3BGRL	0.307972	1.00812e-271	8.2018e-270	1.9887e-270
ACTN4	-0.307645	4.03796e-271	3.27617e-269	7.94376e-270
CACHD1	0.307582	5.26906e-271	4.26333e-269	1.03374e-269
SLC7A5	-0.307529	6.58877e-271	5.31662e-269	1.28913e-269
ATRNL1	0.307426	1.01824e-270	8.19403e-269	1.98682e-269
CEMIP2	-0.307422	1.03808e-270	8.33105e-269	2.02004e-269
CDC42BPB	-0.30718	2.87588e-270	2.30179e-268	5.58118e-269
TNRC6A	0.307154	3.21289e-270	2.56459e-268	6.2184e-269
EIF4A1	-0.307067	4.6442e-270	3.69713e-268	8.96448e-269
SMURF1	-0.307034	5.33337e-270	4.23438e-268	1.02672e-268
CERS3-AS1	0.306152	2.1998e-268	1.74185e-266	4.22347e-267
CACNA2D3	0.306024	3.76897e-268	2.97638e-266	7.21686e-267
NCKAP5	0.305819	8.91676e-268	7.02289e-266	1.70285e-266
PDGFRB	0.305721	1.34516e-267	1.05664e-265	2.56206e-266
COL21A1	0.305433	4.51094e-267	3.53404e-265	8.56904e-266
SCTR	-0.30526	9.30759e-267	7.27269e-265	1.76342e-265
AL096854.1	0.305126	1.63792e-266	1.27646e-264	3.09505e-265
CDKL5	0.304914	3.98227e-266	3.0953e-264	7.50521e-265
NOCT	-0.304825	5.76794e-266	4.47151e-264	1.08421e-264
CHMP4B	-0.304624	1.34079e-265	1.03671e-263	2.51374e-264
SNRK	-0.30454	1.9012e-265	1.4662e-263	3.55511e-264
KCNMB2-AS1	0.303953	2.20506e-264	1.69612e-262	4.1126e-263
PLAGL1	0.30392	2.53472e-264	1.94464e-262	4.71519e-263
AC108519.1	0.303375	2.45127e-263	1.87576e-261	4.54817e-262
PURPL	0.303009	1.12667e-262	8.59932e-261	2.08509e-261
SUSD6	-0.302772	3.00698e-262	2.28917e-260	5.55058e-261
TAF1	0.302728	3.62203e-262	2.75033e-260	6.66876e-261
REPS2	0.302417	1.31326e-261	9.94654e-260	2.41175e-260
TNFAIP3	-0.302403	1.39467e-261	1.05362e-259	2.55472e-260
MAPK6	-0.302398	1.41893e-261	1.06922e-259	2.59255e-260
FAM155A	-0.302116	4.56533e-261	3.43141e-259	8.32019e-260
XKR6	-0.302078	5.3564e-261	4.01581e-259	9.73719e-260
FBXL4	0.302005	7.22947e-261	5.4064e-259	1.3109e-259
ETS2	-0.301583	4.14285e-260	3.09034e-258	7.49318e-259
COG6	0.301569	4.39783e-260	3.2723e-258	7.93438e-259
WNT5B	0.301333	1.16494e-259	8.64625e-258	2.09647e-258
KCNMB2	0.301032	4.03064e-259	2.98409e-257	7.23555e-258
RHEX	-0.300593	2.46446e-258	1.82001e-256	4.41301e-257
PTEN	0.300334	7.15751e-258	5.2727e-256	1.27848e-256
LINC01619	-0.300182	1.3362e-257	9.81891e-256	2.3808e-256
RALGDS	-0.299951	3.44402e-257	2.52453e-255	6.12127e-256
ADAMTS4	-0.299274	5.54112e-256	4.05172e-254	9.82427e-255
CADM1	0.299126	1.01489e-255	7.40268e-254	1.79494e-254
DLG2	0.298789	4.0358e-255	2.93652e-253	7.12021e-254
VASP	-0.298461	1.53914e-254	1.11716e-252	2.70878e-253
SCAI	0.298336	2.55955e-254	1.85326e-252	4.49363e-253
ERCC1	-0.298127	6.01515e-254	4.3447e-252	1.05346e-252
PIM3	-0.297851	1.84669e-253	1.3306e-251	3.22633e-252
HK2	-0.297839	1.94561e-253	1.39848e-251	3.39091e-252
RFX7	0.297551	6.28027e-253	4.50325e-251	1.09191e-251
ZNF512	-0.29746	9.08022e-253	6.49521e-251	1.5749e-251
MAGI3	0.297279	1.89644e-252	1.35328e-250	3.28132e-251
BZW1	-0.297022	5.38197e-252	3.83129e-250	9.28977e-251
TENM2	0.296986	6.23654e-252	4.42899e-250	1.0739e-250
EIF5	-0.296979	6.41261e-252	4.54314e-250	1.10158e-250
PSD3	0.296965	6.79474e-252	4.80237e-250	1.16444e-250
ZFAND5	-0.296904	8.69256e-252	6.12908e-250	1.48613e-250
DOK6	0.296897	8.92764e-252	6.27988e-250	1.52269e-250
HSP90AB1	-0.29686	1.03704e-251	7.27744e-250	1.76457e-250
LDLRAD4	-0.296676	2.18961e-251	1.53293e-249	3.71692e-250
GLI3	0.296636	2.57862e-251	1.80102e-249	4.36695e-250
SPDYA	-0.296614	2.81707e-251	1.96293e-249	4.75955e-250
NRXN1	0.296483	4.78683e-251	3.32763e-249	8.06855e-250
JAKMIP2	0.296336	8.69042e-251	6.02712e-249	1.4614e-249
PTPRZ1	0.295944	4.23793e-250	2.93229e-248	7.10997e-249
RASAL2	-0.295826	6.81959e-250	4.70759e-248	1.14145e-248
PEAK1	-0.295817	7.08584e-250	4.88e-248	1.18326e-248
FLT1	-0.295652	1.37731e-249	9.46348e-248	2.29462e-248
TPT1-AS1	0.295467	2.91019e-249	1.99496e-247	4.83721e-248
AC011444.2	-0.295307	5.53014e-249	3.78221e-247	9.17077e-248
NHSL2	0.295133	1.11528e-248	7.61014e-247	1.84524e-247
RNF175	0.295037	1.64242e-248	1.11813e-246	2.71114e-247
CRK	-0.29489	2.97371e-248	2.0198e-246	4.89744e-247
EMID1	0.294456	1.70186e-247	1.1533e-245	2.79641e-246
SOS1	0.29441	2.04709e-247	1.38407e-245	3.35598e-246
DUBR	0.294059	8.37025e-247	5.64639e-245	1.36909e-245
PER2	-0.294036	9.1572e-247	6.16321e-245	1.4944e-245
SLC22A4	-0.293813	2.24172e-246	1.50536e-244	3.65007e-245
IGF2BP3	0.29356	6.17727e-246	4.13877e-244	1.00353e-244
TTC37	0.293545	6.56402e-246	4.38797e-244	1.06396e-244
HNMT	0.293355	1.40289e-245	9.35703e-244	2.26881e-244
SAMD4A	-0.293114	3.67003e-245	2.44234e-243	5.92198e-244
PECAM1	-0.292981	6.25336e-245	4.15218e-243	1.00678e-243
ARL17B	-0.29295	7.0649e-245	4.68054e-243	1.1349e-243
ANXA1	-0.292897	8.73642e-245	5.77501e-243	1.40027e-243
LINC02331	-0.292798	1.29953e-244	8.57111e-243	2.07825e-243
AC093898.1	-0.292613	2.70838e-244	1.78235e-242	4.3217e-243
TRERF1	0.292568	3.24309e-244	2.12951e-242	5.16345e-243
POLA1	0.292558	3.37468e-244	2.21101e-242	5.36108e-243
BCL11A	0.29243	5.62102e-244	3.67463e-242	8.90993e-243
ANKRD36	0.292326	8.49879e-244	5.54368e-242	1.34418e-242
BIN3	-0.292139	1.79553e-243	1.16863e-241	2.8336e-242
CD109	-0.292038	2.67374e-243	1.73641e-241	4.21028e-242
CYSTM1	-0.292032	2.73803e-243	1.77427e-241	4.30208e-242
RTN4	-0.291984	3.31603e-243	2.14412e-241	5.19888e-242
IL1RAP	-0.291609	1.47206e-242	9.49754e-241	2.30288e-241
GLT8D2	0.291576	1.67734e-242	1.07984e-240	2.61831e-241
MTHFD1L	-0.291554	1.83424e-242	1.17829e-240	2.85702e-241
ATF7IP	0.291383	3.61282e-242	2.3158e-240	5.61515e-241
FGD4	-0.291317	4.68887e-242	2.99906e-240	7.27185e-241
INPP1	-0.291138	9.56332e-242	6.10363e-240	1.47995e-240
TFCP2L1	-0.291052	1.34418e-241	8.56058e-240	2.07569e-240
MLLT3	0.290749	4.45729e-241	2.83258e-239	6.86819e-240
SLIT3	0.290669	6.11704e-241	3.87902e-239	9.4055e-240
TUT4	0.290609	7.74608e-241	4.90155e-239	1.18848e-239
MOXD1	0.290566	9.18511e-241	5.79974e-239	1.40627e-239
ARAP2	-0.29048	1.29129e-240	8.13622e-239	1.9728e-239
CTNNB1	-0.290165	4.4754e-240	2.81389e-238	6.82288e-239
PNISR	0.289644	3.49267e-239	2.19136e-237	5.31341e-238
CD9	-0.289577	4.55351e-239	2.8509e-237	6.91262e-238
GTPBP4	-0.289506	6.01578e-239	3.75846e-237	9.11319e-238
IL18	-0.289279	1.47094e-238	9.17061e-237	2.22361e-237
LRP6	0.289122	2.72634e-238	1.69617e-236	4.11273e-237
MT2A	-0.28908	3.21831e-238	1.99805e-236	4.8447e-237
SH3TC1	-0.288915	6.14059e-238	3.80434e-236	9.22444e-237
IL6	-0.288821	8.90198e-238	5.50362e-236	1.33447e-236
KCNK1	-0.288495	3.1989e-237	1.97359e-235	4.78538e-236
MAP4	-0.288378	5.05112e-237	3.10985e-235	7.5405e-236
CARMN	0.28815	1.2346e-236	7.58537e-235	1.83923e-235
TPST1	0.288086	1.58585e-236	9.72328e-235	2.35762e-235
IRAK1BP1	0.288048	1.83799e-236	1.12459e-234	2.72682e-235
CCDC18-AS1	0.287906	3.21019e-236	1.96013e-234	4.75276e-235
PDE3B	0.287697	7.25554e-236	4.4211e-234	1.07199e-234
SIMC1	0.287673	7.97128e-236	4.84726e-234	1.17532e-234
DENND4A	-0.287529	1.3991e-235	8.49033e-234	2.05866e-234
NNMT	-0.287447	1.92911e-235	1.16828e-233	2.83274e-234
RFTN2	0.287368	2.62122e-235	1.58418e-233	3.84117e-234
FRMPD3	0.287318	3.18755e-235	1.92253e-233	4.66157e-234
TRIO	-0.287289	3.57372e-235	2.15106e-233	5.2157e-234
USP33	0.287138	6.44261e-235	3.87001e-233	9.38366e-234
SGK1	-0.287034	9.64889e-235	5.78425e-233	1.40252e-233
SLC8A1	0.286863	1.88031e-234	1.12492e-232	2.7276e-233
DNAJA1	-0.286703	3.50747e-234	2.09416e-232	5.07773e-233
PRKG1	0.286276	1.8417e-233	1.09738e-231	2.66084e-232
CFAP161	-0.286063	4.21714e-233	2.50776e-231	6.0806e-232
SNX25	-0.286018	5.02742e-233	2.98361e-231	7.23439e-232
TEAD4	-0.285998	5.4287e-233	3.21531e-231	7.79621e-232
NR4A2	-0.285942	6.73892e-233	3.98336e-231	9.6585e-232
DLGAP1	-0.285909	7.67084e-233	4.52518e-231	1.09723e-231
CATSPERB	-0.285758	1.37599e-232	8.10111e-231	1.96429e-231
SLC25A25	-0.28563	2.26023e-232	1.32806e-230	3.22017e-231
AL133372.2	0.285177	1.30528e-231	7.65434e-230	1.85596e-230
MIR222HG	-0.284884	4.05331e-231	2.37223e-229	5.75197e-230
F3	-0.284746	6.89852e-231	4.02944e-229	9.77024e-230
BEX3	0.284668	9.34379e-231	5.44699e-229	1.32074e-229
UNC5C	0.284465	2.03806e-230	1.18576e-228	2.87512e-229
NDRG1	-0.284331	3.41739e-230	1.98436e-228	4.81151e-229
PXDC1	-0.28431	3.7143e-230	2.15255e-228	5.21932e-229
FBN2	0.284264	4.43049e-230	2.56259e-228	6.21353e-229
CTNNA2	0.284253	4.62336e-230	2.66893e-228	6.47139e-229
TXNDC16	0.284143	7.06416e-230	4.07e-228	9.86858e-229
ICAM1	-0.283985	1.29529e-229	7.4483e-228	1.806e-228
SLC4A7	-0.283806	2.58734e-229	1.48491e-227	3.60048e-228
SLC2A3	-0.283659	4.54879e-229	2.60557e-227	6.31776e-228
PWRN1	0.283154	3.1543e-228	1.80331e-226	4.3725e-227
JUND	-0.282887	8.81033e-228	5.02715e-226	1.21894e-226
RCOR3	0.282633	2.32962e-227	1.32672e-225	3.21691e-226
DDX5	-0.28255	3.19616e-227	1.81672e-225	4.40502e-226
MRTFA	-0.282474	4.28052e-227	2.42841e-225	5.88821e-226
KAT6B	0.282461	4.4918e-227	2.54341e-225	6.16703e-226
SHPRH	0.282428	5.10053e-227	2.88258e-225	6.98942e-226
SLC16A3	-0.282394	5.79311e-227	3.26775e-225	7.92336e-226
APBA1	0.28224	1.04642e-226	5.89139e-225	1.42849e-225
LRP1B	0.282141	1.52671e-226	8.57912e-225	2.08019e-225
LYPLAL1	0.282082	1.91118e-226	1.07193e-224	2.59911e-225
ACSS3	0.282015	2.46721e-226	1.38117e-224	3.34894e-225
FAT3	0.28198	2.81868e-226	1.57495e-224	3.8188e-225
SYNPO2	0.281835	4.90749e-226	2.73692e-224	6.63624e-225
PRKCH	-0.281684	8.74223e-226	4.8664e-224	1.17996e-224
ERO1A	-0.28131	3.62623e-225	2.01477e-223	4.88524e-224
MCTP1	-0.2812	5.50987e-225	3.05322e-223	7.40318e-224
ABHD2	-0.2812	5.51588e-225	3.05322e-223	7.40318e-224
KIFC3	-0.281157	6.49483e-225	3.58839e-223	8.70082e-224
RASGRP3	-0.280724	3.36789e-224	1.85729e-222	4.5034e-223
SLC24A3	0.280652	4.42943e-224	2.43816e-222	5.91185e-223
FGD1	0.28053	7.02683e-224	3.86071e-222	9.36112e-223
DUOX2	-0.280511	7.55792e-224	4.14482e-222	1.005e-222
AC104035.1	-0.280499	7.91415e-224	4.33215e-222	1.05042e-222
CHD9	0.280474	8.70426e-224	4.75586e-222	1.15316e-222
XIAP	0.28043	1.02815e-223	5.60732e-222	1.35961e-222
ARHGAP28	0.280385	1.21836e-223	6.63244e-222	1.60818e-222
CSGALNACT1	-0.280232	2.1747e-223	1.18168e-221	2.86523e-222
NOSTRIN	-0.280208	2.38681e-223	1.29456e-221	3.13893e-222
CDK17	-0.279945	6.43866e-223	3.48582e-221	8.45211e-222
VWF	-0.279543	2.94392e-222	1.5909e-220	3.85747e-221
BDKRB2	-0.27953	3.09227e-222	1.66802e-220	4.04448e-221
AP000829.1	0.279527	3.13158e-222	1.68616e-220	4.08845e-221
NFKB1	-0.278911	3.20732e-221	1.7238e-219	4.17973e-220
ADARB2	-0.278853	3.97928e-221	2.13483e-219	5.17634e-220
RAP2C-AS1	0.278756	5.73739e-221	3.07246e-219	7.44984e-220
TBX3	0.278657	8.33041e-221	4.45301e-219	1.07973e-219
OFD1	0.278509	1.45359e-220	7.75614e-219	1.88064e-219
B4GALT1	-0.278484	1.59821e-220	8.51247e-219	2.06403e-219
ATF3	-0.278424	2.00442e-220	1.06569e-218	2.58399e-219
SMARCA1	0.278416	2.06186e-220	1.09426e-218	2.65328e-219
FKBP1A	-0.278222	4.27353e-220	2.26398e-218	5.48949e-219
ERG	-0.278221	4.29122e-220	2.26929e-218	5.50237e-219
KLF12	0.278135	5.92829e-220	3.12942e-218	7.58794e-219
RAPH1	-0.277917	1.3447e-219	7.08575e-218	1.71809e-218
PARVB	-0.277825	1.90164e-219	1.00027e-217	2.42536e-218
IGF2BP1	0.277604	4.3449e-219	2.28138e-217	5.53169e-218
TNRC6C	0.277599	4.42879e-219	2.32131e-217	5.62852e-218
MNT	-0.2772	1.97273e-218	1.03216e-216	2.5027e-217
SLC16A2	0.277164	2.25907e-218	1.17989e-216	2.8609e-217
MBNL3	0.276964	4.77528e-218	2.4897e-216	6.03682e-217
CTNNA1	-0.276902	6.01981e-218	3.13305e-216	7.59675e-217
YES1	-0.276668	1.44044e-217	7.4837e-216	1.81458e-216
KPNA4	-0.27663	1.66434e-217	8.63181e-216	2.09297e-216
SLIT2	0.276494	2.76099e-217	1.42944e-215	3.46599e-216
RELL1	-0.276137	1.04451e-216	5.39827e-215	1.30892e-215
PARM1	0.276015	1.64781e-216	8.50141e-215	2.06135e-215
ITGA5	-0.275597	7.78431e-216	4.00912e-214	9.72097e-215
PRKACB	0.275445	1.36845e-215	7.03562e-214	1.70593e-214
IL15	-0.275186	3.58208e-215	1.83847e-213	4.45776e-214
PSMD12	-0.275149	4.11368e-215	2.10765e-213	5.11046e-214
ANTXR1	0.275039	6.17748e-215	3.15959e-213	7.66109e-214
ZBTB16	-0.275022	6.5793e-215	3.3593e-213	8.14534e-214
SERPINE1	-0.274706	2.1222e-214	1.0817e-212	2.62282e-213
AP002336.2	-0.274695	2.2115e-214	1.12528e-212	2.72849e-213
SORCS3	0.274615	2.97467e-214	1.51101e-212	3.66377e-213
GPRC5A	-0.274519	4.23263e-214	2.14632e-212	5.20421e-213
TSIX	-0.274313	9.08537e-214	4.59922e-212	1.11518e-212
TFCP2	0.274071	2.21926e-213	1.12152e-211	2.71937e-212
CDH5	-0.274016	2.7237e-213	1.3741e-211	3.3318e-212
CASC4	0.273953	3.42903e-213	1.727e-211	4.18747e-212
KLHL8	0.273875	4.57671e-213	2.3011e-211	5.57951e-212
MYOF	-0.273845	5.11414e-213	2.56695e-211	6.22412e-212
NIBAN2	-0.273824	5.5324e-213	2.77219e-211	6.72176e-212
MTA3	0.273769	6.76167e-213	3.38243e-211	8.20143e-212
PCSK6	-0.273588	1.31951e-212	6.58953e-211	1.59777e-211
CSNK1A1	-0.273562	1.45334e-212	7.24567e-211	1.75687e-211
AC253572.2	-0.273558	1.47104e-212	7.32158e-211	1.77527e-211
FRMD8	-0.27307	8.88775e-212	4.41614e-210	1.07079e-210
NKD1	0.272628	4.50145e-211	2.23293e-209	5.41421e-210
SLC22A15	0.272506	7.05174e-211	3.49215e-209	8.46745e-210
LINC01967	0.272269	1.68173e-210	8.3143e-209	2.01598e-209
AC016831.1	-0.272266	1.69921e-210	8.38676e-209	2.03355e-209
EFHD2	-0.272222	1.9946e-210	9.82831e-209	2.38308e-209
EIF3A	-0.272021	4.16545e-210	2.0491e-208	4.96848e-209
CD93	-0.271984	4.76778e-210	2.34151e-208	5.67749e-209
CORO1C	-0.271953	5.33875e-210	2.61758e-208	6.34688e-209
SLC25A43	0.271758	1.08993e-209	5.33507e-208	1.2936e-208
PRRG1	-0.271692	1.38788e-209	6.78231e-208	1.64451e-208
BNC2	0.271614	1.84588e-209	9.00557e-208	2.18359e-208
DIPK2B	-0.271597	1.96591e-209	9.57542e-208	2.32176e-208
PTPRB	-0.271591	2.0089e-209	9.76872e-208	2.36863e-208
FAM168A	0.27159	2.01622e-209	9.78824e-208	2.37337e-208
TP53BP2	-0.271521	2.59378e-209	1.25715e-207	3.04824e-208
HLA-B	-0.271398	4.06351e-209	1.96629e-207	4.76768e-208
RBM26	0.271072	1.33169e-208	6.43338e-207	1.55991e-207
AC105402.3	0.270987	1.81919e-208	8.77417e-207	2.12748e-207
ITGB1-DT	-0.270975	1.89712e-208	9.13516e-207	2.21502e-207
LINC00707	-0.27089	2.58572e-208	1.24308e-206	3.0141e-207
CHD7	-0.270535	9.41616e-208	4.51945e-206	1.09584e-206
PTTG1IP	-0.270483	1.13794e-207	5.4529e-206	1.32217e-206
GDA	-0.270444	1.31281e-207	6.28072e-206	1.5229e-206
ELMO1	-0.270437	1.34596e-207	6.42892e-206	1.55883e-206
PPP2CA	-0.27043	1.38077e-207	6.58457e-206	1.59657e-206
BCR	-0.270229	2.86173e-207	1.3625e-205	3.30366e-206
MBTPS2	0.269895	9.63651e-207	4.58067e-205	1.11068e-205
MPPED2	0.269844	1.15771e-206	5.49428e-205	1.33221e-205
TMEM14B	0.269758	1.58077e-206	7.49007e-205	1.81613e-205
BID	-0.269617	2.63686e-206	1.24741e-204	3.02462e-205
ZNF638	0.269608	2.72315e-206	1.28618e-204	3.11862e-205
EIF1	-0.269603	2.77936e-206	1.31064e-204	3.17792e-205
DUSP5	-0.269539	3.4989e-206	1.64732e-204	3.99427e-205
ALDH7A1	0.269068	1.92372e-205	9.04271e-204	2.1926e-204
AC233296.1	0.268941	3.04604e-205	1.42956e-203	3.46628e-204
AZIN1-AS1	0.268919	3.29972e-205	1.54617e-203	3.74902e-204
VSTM4	0.268783	5.3849e-205	2.51925e-203	6.10846e-204
BCLAF3	0.268761	5.83529e-205	2.72565e-203	6.60892e-204
AKAP9	0.268718	6.80806e-205	3.17502e-203	7.69852e-204
KCNT2	-0.268709	7.03478e-205	3.2756e-203	7.94239e-204
HNRNPC	-0.2687	7.27807e-205	3.38356e-203	8.20416e-204
ATP2B1	-0.268644	8.90151e-205	4.13181e-203	1.00184e-203
SOX5	0.268601	1.03949e-204	4.81745e-203	1.16809e-203
PTP4A2	-0.268586	1.09884e-204	5.08454e-203	1.23285e-203
GABRE	-0.268325	2.81162e-204	1.29896e-202	3.14961e-203
ANKIB1	0.268277	3.34634e-204	1.54359e-202	3.74276e-203
ADGRL2	0.268269	3.43833e-204	1.58356e-202	3.83967e-203
HLTF	0.268133	5.62177e-204	2.58514e-202	6.26822e-203
NEK10	-0.267979	9.76619e-204	4.48397e-202	1.08723e-202
UBAP1	-0.267833	1.65131e-203	7.56994e-202	1.83549e-202
TXN	-0.267744	2.27715e-203	1.04228e-201	2.52722e-202
NLGN1	0.267468	6.13401e-203	2.80328e-201	6.79715e-202
MAP2K1	-0.267408	7.5937e-203	3.46502e-201	8.40168e-202
ASTN1	0.267374	8.57832e-203	3.90828e-201	9.47647e-202
MON2	0.267281	1.19683e-202	5.44438e-201	1.32011e-201
CNTN4	0.267273	1.2332e-202	5.60122e-201	1.35813e-201
STK32B	-0.267258	1.30247e-202	5.90678e-201	1.43222e-201
ADAMTS1	-0.267177	1.74268e-202	7.89111e-201	1.91337e-201
BIRC3	-0.267142	1.97526e-202	8.93058e-201	2.16541e-201
PHC3	0.266714	9.13227e-202	4.12261e-200	9.99614e-201
PPP6R1	-0.266498	1.97847e-201	8.91787e-200	2.16233e-200
SEMA5B	0.266493	2.01561e-201	9.07147e-200	2.19957e-200
CAPZB	-0.266374	3.08428e-201	1.38601e-199	3.36067e-200
ADGRA2	0.266104	8.06938e-201	3.6207e-199	8.77917e-200
DNAJB6	-0.265963	1.33842e-200	5.99639e-199	1.45395e-199
IGFBP7	-0.265893	1.71415e-200	7.6681e-199	1.85929e-199
SMO	0.265802	2.37062e-200	1.05888e-198	2.56748e-199
SDCBP2	-0.265676	3.72077e-200	1.65944e-198	4.02366e-199
SIK2	-0.265435	8.77226e-200	3.90649e-198	9.47212e-199
CEBPB	-0.265383	1.05599e-199	4.69549e-198	1.13852e-198
HBEGF	-0.265369	1.11017e-199	4.92903e-198	1.19515e-198
ORC4	0.26526	1.63594e-199	7.25249e-198	1.75852e-198
MOSPD2	0.264751	9.94629e-199	4.40283e-197	1.06756e-197
CERS4	0.264748	1.00776e-198	4.45432e-197	1.08004e-197
ERC2	0.264289	5.12067e-198	2.25997e-196	5.47977e-197
AL139807.1	-0.264206	6.87155e-198	3.02819e-196	7.34249e-197
SLC26A7	0.264065	1.12982e-197	4.97156e-196	1.20546e-196
GSTA4	0.264059	1.15415e-197	5.07108e-196	1.22959e-196
RNF130	0.263929	1.83315e-197	8.04249e-196	1.95007e-196
SPNS2	-0.263814	2.75315e-197	1.20609e-195	2.92443e-196
ARL5B	-0.263669	4.58809e-197	2.00697e-195	4.86632e-196
GUCY1A1	0.263599	5.86957e-197	2.56374e-195	6.21633e-196
CRIM1	-0.263209	2.32831e-196	1.01547e-194	2.46223e-195
WDR45B	-0.263088	3.55624e-196	1.54874e-194	3.75525e-195
TMSB15B-AS1	0.262827	8.91475e-196	3.87667e-194	9.39982e-195
AC009803.1	0.262787	1.02563e-195	4.4535e-194	1.07985e-194
UBE3D	0.262782	1.04634e-195	4.53681e-194	1.10005e-194
MAP3K8	-0.262514	2.67773e-195	1.15933e-193	2.81105e-194
STAT3	-0.262345	4.84842e-195	2.09608e-193	5.08238e-194
XACT	0.262265	6.43352e-195	2.77729e-193	6.73414e-194
HDAC7	-0.261956	1.89769e-194	8.18025e-193	1.98348e-193
LINC01004	0.261909	2.24335e-194	9.65619e-193	2.34135e-193
PLSCR1	-0.26187	2.56609e-194	1.10293e-192	2.6743e-193
DAAM2	0.261841	2.84528e-194	1.22116e-192	2.96097e-193
FOXO1	-0.261668	5.21856e-194	2.23651e-192	5.42289e-193
COL4A1	-0.261656	5.43651e-194	2.32654e-192	5.64119e-193
MBOAT2	0.26122	2.49753e-193	1.06727e-191	2.58782e-192
TPM4	-0.261199	2.69065e-193	1.14814e-191	2.78391e-192
LAMA2	0.261136	3.34901e-193	1.42701e-191	3.4601e-192
AC022217.3	-0.26107	4.21291e-193	1.79255e-191	4.34641e-192
CAMK4	0.26086	8.76891e-193	3.72572e-191	9.03379e-192
FOXK2	-0.260771	1.19584e-192	5.07359e-191	1.2302e-191
HACE1	0.260741	1.32683e-192	5.62126e-191	1.36299e-191
YBX1	-0.260679	1.65024e-192	6.98144e-191	1.6928e-191
TRPV6	-0.260667	1.71781e-192	7.25693e-191	1.7596e-191
ARHGAP26	-0.260566	2.4472e-192	1.03235e-190	2.50316e-191
SEPTIN6	0.260286	6.48822e-192	2.73317e-190	6.62716e-191
EHBP1	0.260243	7.53087e-192	3.16789e-190	7.68121e-191
LMCD1	-0.259647	5.96971e-191	2.50762e-189	6.08026e-190
ETV3	-0.25956	8.06146e-191	3.38147e-189	8.1991e-190
NTRK3	0.25943	1.26504e-190	5.29887e-189	1.28482e-189
GPAT3	-0.259359	1.61811e-190	6.7682e-189	1.64109e-189
FAAH2	0.259256	2.31794e-190	9.68172e-189	2.34754e-189
PLEKHB2	-0.259159	3.23408e-190	1.34893e-188	3.27077e-189
JMJD1C	-0.258796	1.13784e-189	4.73925e-188	1.14913e-188
PFDN2	-0.258715	1.50317e-189	6.2521e-188	1.51595e-188
ARF1	-0.258708	1.53846e-189	6.38991e-188	1.54937e-188
MNAT1	0.25867	1.75692e-189	7.28705e-188	1.7669e-188
ABCC4	-0.25862	2.08847e-189	8.65005e-188	2.09739e-188
MORC4	0.258448	3.78486e-189	1.56543e-187	3.79572e-188
EPHX2	0.258433	3.97634e-189	1.64233e-187	3.98218e-188
COL4A2	-0.258366	5.02532e-189	2.0727e-187	5.0257e-188
ACLY	-0.2582	8.8969e-189	3.66443e-187	8.8852e-188
CSMD3	0.258196	9.01643e-189	3.70851e-187	8.99207e-188
RFLNA	0.258018	1.66606e-188	6.8431e-187	1.65926e-187
DGKH	-0.257971	1.95745e-188	8.02882e-187	1.94676e-187
C2CD5	0.257933	2.22963e-188	9.13254e-187	2.21438e-187
HLA-E	-0.257897	2.52702e-188	1.03364e-186	2.50627e-187
ZNF559	0.257894	2.55643e-188	1.04422e-186	2.53194e-187
SULF1	0.257873	2.7421e-188	1.11852e-186	2.71209e-187
KANK4	0.257818	3.31268e-188	1.3494e-186	3.27192e-187
PPP1R15B	-0.257756	4.11159e-188	1.67254e-186	4.05542e-187
CDC37	-0.257695	5.05875e-188	2.05501e-186	4.9828e-187
ATF6	-0.257458	1.14492e-187	4.64461e-186	1.12619e-186
RPS6KA6	0.257336	1.74192e-187	7.05679e-186	1.71107e-186
FBXL20	0.257272	2.16502e-187	8.75887e-186	2.12377e-186
TCIM	-0.257232	2.48297e-187	1.00315e-185	2.43234e-186
SRSF4	-0.257174	3.03762e-187	1.22556e-185	2.97163e-186
AC025159.1	0.257167	3.10991e-187	1.25302e-185	3.03821e-186
AC090825.1	0.257079	4.20131e-187	1.69046e-185	4.09887e-186
IL1R1	-0.256957	6.39224e-187	2.56852e-185	6.22792e-186
BAZ2B	0.256729	1.39592e-186	5.60146e-185	1.35819e-185
LITAF	-0.256684	1.62793e-186	6.52361e-185	1.58179e-185
SYT12	-0.256657	1.78196e-186	7.1312e-185	1.72911e-185
UPP1	-0.256649	1.83405e-186	7.32975e-185	1.77725e-185
MIR181A2HG	0.256648	1.83771e-186	7.33448e-185	1.7784e-185
LNPK	0.256406	4.21495e-186	1.67997e-184	4.07344e-185
DOCK8	-0.256402	4.26886e-186	1.69917e-184	4.11999e-185
ATP13A3	-0.256335	5.37122e-186	2.13508e-184	5.17696e-185
KLF2	-0.256316	5.72431e-186	2.27238e-184	5.50987e-185
B2M	-0.256044	1.45363e-185	5.76275e-184	1.3973e-184
UBA6-AS1	0.255901	2.36361e-185	9.35775e-184	2.26899e-184
AC087286.2	-0.255739	4.11522e-185	1.62708e-183	3.94519e-184
COLGALT2	0.255708	4.57271e-185	1.80555e-183	4.37794e-184
AC016831.5	-0.255604	6.50334e-185	2.56445e-183	6.21805e-184
EDIL3	0.255507	9.05575e-185	3.56618e-183	8.64697e-184
LARP4B	-0.255461	1.05893e-184	4.16457e-183	1.00979e-183
TNFRSF10A	-0.255206	2.52526e-184	9.91817e-183	2.40487e-183
KIAA1109	0.255166	2.88874e-184	1.13307e-182	2.74738e-183
LRRC17	0.25515	3.05436e-184	1.19645e-182	2.90105e-183
MCCC1	-0.255134	3.22566e-184	1.26189e-182	3.05971e-183
CAPS2	0.255028	4.62509e-184	1.80696e-182	4.38136e-183
F11R	-0.254825	9.22418e-184	3.59901e-182	8.72656e-183
SLC2A1	-0.254793	1.0281e-183	4.00607e-182	9.71357e-183
PCM1	0.254766	1.12644e-183	4.3835e-182	1.06287e-182
ZBTB21	-0.254728	1.2799e-183	4.97415e-182	1.20609e-182
ACADM	0.25471	1.36122e-183	5.28324e-182	1.28103e-182
MAP2K6	0.254681	1.50351e-183	5.82788e-182	1.41309e-182
RIN3	-0.254653	1.65311e-183	6.39936e-182	1.55166e-182
GSPT1	-0.254641	1.72084e-183	6.65285e-182	1.61312e-182
SULT1E1	0.254526	2.54325e-183	9.81951e-182	2.38095e-182
SLC44A1	0.254502	2.75623e-183	1.0628e-181	2.57699e-182
HIST1H2AC	0.25407	1.19348e-182	4.59607e-181	1.11442e-181
FAXDC2	0.25403	1.36483e-182	5.24908e-181	1.27275e-181
MBD5	0.254025	1.38702e-182	5.32752e-181	1.29177e-181
TNFAIP2	-0.254024	1.3913e-182	5.33706e-181	1.29408e-181
PKN2	0.253998	1.52066e-182	5.8257e-181	1.41257e-181
AC005920.2	-0.253882	2.25475e-182	8.62688e-181	2.09177e-181
DZIP1	0.253879	2.27832e-182	8.70584e-181	2.11092e-181
MUC3A	-0.253572	6.42937e-182	2.4536e-180	5.94927e-181
SULF2	-0.253378	1.23767e-181	4.71718e-180	1.14378e-180
C1QTNF7	0.253173	2.46664e-181	9.38908e-180	2.27658e-180
TMEM164	0.253142	2.7434e-181	1.04291e-179	2.52876e-180
ROBO2	0.253082	3.3568e-181	1.27446e-179	3.09021e-180
CAPN12	-0.252898	6.2374e-181	2.3651e-179	5.73469e-180
TERF2IP	0.252853	7.26636e-181	2.75174e-179	6.67217e-180
FAM102A	-0.252832	7.77466e-181	2.94047e-179	7.1298e-180
MAML3	0.252617	1.6045e-180	6.06068e-179	1.46954e-179
PRICKLE1	0.252579	1.82369e-180	6.87984e-179	1.66816e-179
PDS5B	0.252443	2.87806e-180	1.08436e-178	2.62927e-179
RAP1B	-0.252259	5.34284e-180	2.01046e-178	4.87478e-179
PRMT7	0.25225	5.50507e-180	2.06887e-178	5.01642e-179
RGL1	0.252243	5.64421e-180	2.11847e-178	5.13669e-179
VPS13B-DT	0.252221	6.06979e-180	2.27532e-178	5.51701e-179
R3HDM4	-0.25221	6.29246e-180	2.35581e-178	5.71217e-179
AC139887.2	0.252205	6.4031e-180	2.39421e-178	5.80527e-179
CTDP1	-0.252169	7.23594e-180	2.70221e-178	6.55208e-179
SRD5A2	0.252053	1.06553e-179	3.97414e-178	9.63616e-179
FUT8	0.251986	1.33502e-179	4.97301e-178	1.20581e-178
EPHA2	-0.251788	2.59111e-179	9.63985e-178	2.33739e-178
PNRC1	-0.251781	2.65245e-179	9.85568e-178	2.38972e-178
CCDC198	-0.251654	4.06352e-179	1.50798e-177	3.65643e-178
ACBD6	0.251494	6.93757e-179	2.57133e-177	6.23473e-178
DPY19L2	0.251451	8.02773e-179	2.97166e-177	7.20543e-178
ZNF717	0.251306	1.30345e-178	4.81903e-177	1.16848e-177
SHANK3	-0.251119	2.43549e-178	8.99308e-177	2.18056e-177
NELL1	0.250905	4.97132e-178	1.83338e-176	4.44543e-177
NUFIP2	-0.250751	8.29724e-178	3.05615e-176	7.41029e-177
EYA4	0.250577	1.48089e-177	5.44782e-176	1.32094e-176
CHSY1	-0.25045	2.26212e-177	8.31145e-176	2.01529e-176
CYP51A1	-0.250445	2.29876e-177	8.43564e-176	2.0454e-176
MAP1LC3B	-0.250386	2.80438e-177	1.02783e-175	2.4922e-176
PRDM6	0.250361	3.04877e-177	1.11602e-175	2.70604e-176
BRCC3	0.250347	3.19167e-177	1.16689e-175	2.82938e-176
USP36	-0.250292	3.82604e-177	1.39709e-175	3.38755e-176
LCN2	-0.250001	1.00793e-176	3.67597e-175	8.91318e-176
STK10	-0.249925	1.2963e-176	4.72186e-175	1.14492e-175
SPRY4-AS1	0.249888	1.46957e-176	5.3464e-175	1.29635e-175
NR4A3	-0.249821	1.83579e-176	6.67058e-175	1.61742e-175
PIEZO2	-0.249804	1.9422e-176	7.04857e-175	1.70908e-175
NR1H4	-0.249605	3.75173e-176	1.3599e-174	3.29736e-175
PTPN4	0.249543	4.6118e-176	1.66961e-174	4.04832e-175
BACH1	-0.249525	4.89754e-176	1.77089e-174	4.2939e-175
ATP11A	-0.249506	5.21136e-176	1.88206e-174	4.56346e-175
PALLD	0.249361	8.4338e-176	3.04213e-174	7.37628e-175
UPF3B	0.249216	1.36465e-175	4.91639e-174	1.19208e-174
FAM120C	0.249193	1.46936e-175	5.28719e-174	1.28199e-174
PAPPA2	0.249187	1.50118e-175	5.39516e-174	1.30817e-174
UBR3	0.249126	1.83514e-175	6.58739e-174	1.59725e-174
NMNAT3	0.249109	1.94636e-175	6.97813e-174	1.692e-174
PTPRH	-0.249044	2.41111e-175	8.63393e-174	2.09348e-174
RAB20	-0.249023	2.58347e-175	9.23997e-174	2.24043e-174
ZNF248	0.248758	6.21156e-175	2.21893e-173	5.38026e-174
CLEC1A	-0.248747	6.43855e-175	2.29724e-173	5.57015e-174
TRIM2	0.248643	9.08742e-175	3.23845e-173	7.8523e-174
FMN2	0.24857	1.15465e-174	4.10984e-173	9.96517e-174
IDI1	-0.248145	4.69637e-174	1.66961e-172	4.04832e-173
TARSL2	0.247943	9.14161e-174	3.24604e-172	7.87071e-173
ADGRL4	-0.247923	9.74017e-174	3.45444e-172	8.37602e-173
ADD3	0.247781	1.5563e-173	5.51294e-172	1.33673e-172
C22orf34	-0.247712	1.95427e-173	6.91441e-172	1.67655e-172
CADPS2	-0.247702	2.02011e-173	7.13884e-172	1.73096e-172
HECTD4	0.247588	2.9311e-173	1.03458e-171	2.50857e-172
ULK2	0.247088	1.5148e-172	5.34039e-171	1.29489e-171
ADIPOR2	-0.246967	2.25516e-172	7.94105e-171	1.92548e-171
CCN1	-0.246945	2.42254e-172	8.52034e-171	2.06594e-171
MED14	0.246931	2.53392e-172	8.90148e-171	2.15835e-171
ARHGEF9	0.246814	3.71471e-172	1.3034e-170	3.16038e-171
ZNF711	0.246809	3.7879e-172	1.32752e-170	3.21884e-171
APOL1	-0.24666	6.15166e-172	2.15337e-170	5.2213e-171
BAZ1A	-0.246516	9.85577e-172	3.44591e-170	8.35535e-171
NDUFAF6	0.246382	1.5315e-171	5.34832e-170	1.29681e-170
NBDY	0.246357	1.66221e-171	5.79798e-170	1.40584e-170
KDM6A	0.246354	1.67409e-171	5.83254e-170	1.41422e-170
RAPGEF5	-0.246335	1.78221e-171	6.20191e-170	1.50379e-170
CAST	-0.246324	1.84981e-171	6.4296e-170	1.55899e-170
LINC02666	-0.246193	2.83734e-171	9.85054e-170	2.38847e-170
SUFU	0.246161	3.15103e-171	1.09268e-169	2.64943e-170
CNNM2	0.245861	8.39659e-171	2.90826e-169	7.05171e-170
NR3C2	-0.245786	1.07098e-170	3.70512e-169	8.98386e-170
SCFD1	0.245784	1.07722e-170	3.72239e-169	9.02574e-170
TMLHE	0.245732	1.27692e-170	4.4073e-169	1.06864e-169
BCL2	0.245699	1.42192e-170	4.90205e-169	1.18861e-169
BIK	-0.245443	3.27279e-170	1.12698e-168	2.73261e-169
ASTN2	0.245355	4.35732e-170	1.4987e-168	3.63391e-169
BARX2	-0.245293	5.33404e-170	1.83251e-168	4.44331e-169
MTMR1	0.24529	5.37803e-170	1.84548e-168	4.47476e-169
TICAM1	-0.245262	5.89335e-170	2.01997e-168	4.89785e-169
PPP1CB	-0.245219	6.79357e-170	2.32583e-168	5.63948e-169
DCP1B	0.245202	7.17447e-170	2.4534e-168	5.9488e-169
GYG2	0.245199	7.24376e-170	2.47424e-168	5.99932e-169
RBFOX2	0.245072	1.09252e-169	3.72741e-168	9.0379e-169
DOCK7	0.244881	2.03253e-169	6.9265e-168	1.67948e-168
AC092957.1	0.244749	3.12662e-169	1.06427e-167	2.58055e-168
SLC20A1	-0.244702	3.63604e-169	1.23625e-167	2.99756e-168
CYTH1	-0.244531	6.32505e-169	2.14805e-167	5.2084e-168
C11orf91	-0.24449	7.2224e-169	2.44999e-167	5.94052e-168
AC011511.2	-0.24448	7.47647e-169	2.53327e-167	6.14246e-168
LINC01482	0.244385	1.01468e-168	3.43414e-167	8.32681e-168
GRID1	0.244276	1.4461e-168	4.88869e-167	1.18537e-167
TMBIM1	-0.244201	1.84303e-168	6.22344e-167	1.50901e-167
TAGLN2	-0.244182	1.95992e-168	6.61061e-167	1.60288e-167
ITGAV	-0.243903	4.83629e-168	1.62937e-166	3.95076e-167
AMMECR1	0.243497	1.79525e-167	6.04143e-166	1.46487e-166
CASZ1	-0.243452	2.07141e-167	6.96284e-166	1.68829e-166
KRT7	-0.243407	2.39867e-167	8.05378e-166	1.95281e-166
ACOT11	0.243399	2.46084e-167	8.25315e-166	2.00115e-166
ANGPTL4	-0.243311	3.27046e-167	1.0956e-165	2.65653e-166
NPC1L1	-0.243076	6.96432e-167	2.33041e-165	5.65057e-166
CD200	-0.243032	8.01513e-167	2.67901e-165	6.49582e-166
CMIP	-0.242985	9.34892e-167	3.1213e-165	7.56825e-166
IER2	-0.242981	9.47137e-167	3.15861e-165	7.65873e-166
LRRC8C	-0.24292	1.1508e-166	3.83349e-165	9.29512e-166
MEDAG	-0.242632	2.90826e-166	9.677e-165	2.34639e-165
SOBP	0.242392	6.28965e-166	2.09048e-164	5.06881e-165
MEGF10	0.242187	1.21324e-165	4.02791e-164	9.76652e-165
SLC45A4	-0.242082	1.69883e-165	5.63374e-164	1.36602e-164
KCTD1	0.242066	1.78484e-165	5.91232e-164	1.43357e-164
TMEM26	0.242063	1.8041e-165	5.96945e-164	1.44742e-164
MET	-0.242044	1.91453e-165	6.32777e-164	1.5343e-164
PLCB4	0.242036	1.96982e-165	6.50326e-164	1.57685e-164
MUC6	-0.241933	2.73869e-165	9.03158e-164	2.1899e-164
ANK2	0.241772	4.58809e-165	1.51137e-163	3.66463e-164
CTNNA3	0.241696	5.84384e-165	1.92288e-163	4.66244e-164
GCFC2	0.241449	1.28521e-164	4.22423e-163	1.02426e-163
SEC14L1	-0.241394	1.53392e-164	5.0361e-163	1.22111e-163
KIAA1755	0.241388	1.5665e-164	5.13736e-163	1.24566e-163
CASR	-0.241362	1.69957e-164	5.56759e-163	1.34998e-163
CAVIN1	-0.241301	2.06733e-164	6.76486e-163	1.64028e-163
ARNTL2	-0.241035	4.83152e-164	1.57926e-162	3.82924e-163
APC	0.241024	5.00589e-164	1.63445e-162	3.96307e-163
ANXA11	-0.241022	5.03594e-164	1.64245e-162	3.98246e-163
LINC00649	0.240344	4.3559e-163	1.41909e-161	3.44089e-162
AMOT	0.240324	4.63974e-163	1.5099e-161	3.66108e-162
BCL3	-0.240154	7.96845e-163	2.59031e-161	6.28077e-162
DCLK1	0.240063	1.06409e-162	3.45527e-161	8.37803e-162
PBX3	0.239951	1.51927e-162	4.92791e-161	1.19488e-161
GUCY1B1	0.239946	1.54226e-162	4.99697e-161	1.21162e-161
AC106791.1	0.239778	2.63008e-162	8.51226e-161	2.06398e-161
CPED1	0.239753	2.84665e-162	9.20313e-161	2.23149e-161
SLCO3A1	-0.239595	4.69581e-162	1.51648e-160	3.67704e-161
KIAA1328	0.23949	6.54282e-162	2.11067e-160	5.11776e-161
DUSP4	-0.239479	6.77391e-162	2.18284e-160	5.29275e-161
AC017002.5	-0.239473	6.9165e-162	2.22636e-160	5.39828e-161
HSF1	-0.239329	1.09174e-161	3.51039e-160	8.5117e-161
PURG	0.239241	1.43978e-161	4.62448e-160	1.1213e-160
ADAMTS6	0.239224	1.52183e-161	4.88271e-160	1.18392e-160
IQCJ-SCHIP1	-0.239116	2.13995e-161	6.85849e-160	1.66299e-160
LINC00630	0.239076	2.42676e-161	7.76931e-160	1.88384e-160
DNTTIP2	-0.239065	2.51466e-161	8.04202e-160	1.94996e-160
PRPF40B	0.239063	2.53154e-161	8.08728e-160	1.96093e-160
TDRD7	-0.239061	2.5439e-161	8.118e-160	1.96838e-160
TUBB4B	-0.238882	4.48185e-161	1.42869e-159	3.46417e-160
IPO7	-0.23879	5.98895e-161	1.90706e-159	4.62408e-160
BCL9	0.23867	8.74317e-161	2.7811e-159	6.74337e-160
DENND2A	0.238413	1.96865e-160	6.25532e-159	1.51673e-159
DYSF	-0.238364	2.29579e-160	7.28698e-159	1.76688e-159
HFM1	0.238267	3.1122e-160	9.86775e-159	2.39265e-159
ADAMTS12	0.238259	3.19029e-160	1.01045e-158	2.45006e-159
GLIS1	0.238223	3.57217e-160	1.1302e-158	2.7404e-159
GUCY1A2	0.238067	5.84673e-160	1.84786e-158	4.48054e-159
DSTN	-0.238029	6.59072e-160	2.08078e-158	5.0453e-159
ETV6	-0.237983	7.61008e-160	2.40005e-158	5.81944e-159
PLEKHM1	-0.237891	1.01668e-159	3.20299e-158	7.76633e-159
ERGIC1	-0.237878	1.05741e-159	3.32775e-158	8.06883e-159
ZNF280C	0.23783	1.23269e-159	3.87526e-158	9.3964e-159
TBC1D8B	0.237817	1.28234e-159	4.02708e-158	9.76451e-159
RAP2B	-0.237783	1.42694e-159	4.47641e-158	1.0854e-158
ATXN7	-0.237743	1.61768e-159	5.06941e-158	1.22919e-158
SAP30BP	-0.237727	1.70138e-159	5.32608e-158	1.29142e-158
AL360015.1	0.237684	1.94567e-159	6.08439e-158	1.47529e-158
ARHGEF6	0.237567	2.81423e-159	8.7912e-158	2.13161e-158
BCAR1	-0.237539	3.06852e-159	9.57545e-158	2.32177e-158
MAGI1-AS1	-0.237455	3.99039e-159	1.24391e-157	3.01612e-158
ZDHHC14	-0.237453	4.01823e-159	1.25127e-157	3.03397e-158
TIAM1	0.237429	4.32968e-159	1.34684e-157	3.2657e-158
WLS	0.237422	4.42619e-159	1.37542e-157	3.33499e-158
MPRIP	-0.237417	4.50163e-159	1.39739e-157	3.38828e-158
AK3	0.237323	6.04532e-159	1.87462e-157	4.54541e-158
GLI2	0.237286	6.788e-159	2.10272e-157	5.09848e-158
AC092422.1	0.237179	9.49464e-159	2.93808e-157	7.124e-158
ZBTB38	-0.237128	1.11466e-158	3.44568e-157	8.35479e-158
ARHGEF11	0.237049	1.42481e-158	4.39982e-157	1.06683e-157
ABCB1	-0.237022	1.55198e-158	4.78754e-157	1.16084e-157
NRXN3	0.236923	2.11349e-158	6.51289e-157	1.57919e-157
DYRK3	-0.23689	2.34613e-158	7.22227e-157	1.75119e-157
SFPQ	-0.236841	2.73562e-158	8.41253e-157	2.0398e-157
AFAP1L1	-0.236812	2.99488e-158	9.20025e-157	2.2308e-157
PPIP5K2	0.236795	3.15575e-158	9.68441e-157	2.34819e-157
USP48	0.236615	5.53327e-158	1.6963e-156	4.11303e-157
AC044810.2	0.236432	9.80907e-158	3.00399e-156	7.28381e-157
PRRT2	0.236411	1.04816e-157	3.20663e-156	7.77515e-157
CSNK1G2	-0.236336	1.32408e-157	4.04657e-156	9.81176e-157
STK17A	-0.236025	3.49562e-157	1.06721e-155	2.58768e-156
PPFIA1	-0.23599	3.89902e-157	1.18914e-155	2.88333e-156
CNTN3	0.235939	4.56825e-157	1.39181e-155	3.37475e-156
AC007319.1	-0.235802	7.00156e-157	2.13098e-155	5.16701e-156
SFTA3	0.23573	8.73806e-157	2.65676e-155	6.44189e-156
ZSWIM5	0.235713	9.21932e-157	2.80022e-155	6.78972e-156
AC007952.4	-0.235684	1.00936e-156	3.06263e-155	7.426e-156
KIF26B	0.235666	1.06905e-156	3.24042e-155	7.8571e-156
GRK3	0.235525	1.65393e-156	5.00813e-155	1.21433e-155
GRIA4	0.235507	1.75116e-156	5.29712e-155	1.2844e-155
PCAT19	-0.235384	2.56461e-156	7.74983e-155	1.87911e-155
ZNF626	-0.235379	2.60379e-156	7.8602e-155	1.90587e-155
CDK14	0.235358	2.77975e-156	8.38283e-155	2.0326e-155
TOP1	-0.235247	3.92114e-156	1.18129e-154	2.86429e-155
NBPF1	0.235236	4.06306e-156	1.2228e-154	2.96494e-155
SCP2	0.235057	7.07742e-156	2.12783e-154	5.15937e-155
GOPC	0.234875	1.24562e-155	3.74116e-154	9.07124e-155
IL1RL2	-0.234805	1.54494e-155	4.63545e-154	1.12396e-154
IRAK2	-0.234789	1.62251e-155	4.86327e-154	1.1792e-154
HRH1	-0.234654	2.46549e-155	7.38252e-154	1.79005e-154
PAX8-AS1	0.234529	3.62861e-155	1.08543e-153	2.63186e-154
IGFBP4	-0.234512	3.82775e-155	1.14385e-153	2.7735e-154
MALL	-0.23447	4.35475e-155	1.30002e-153	3.15216e-154
MGLL	-0.234468	4.38056e-155	1.3064e-153	3.16765e-154
BAG1	-0.234436	4.84334e-155	1.44296e-153	3.49878e-154
STARD13	-0.234325	6.82337e-155	2.03083e-153	4.92417e-154
SAMHD1	-0.234278	7.88444e-155	2.34428e-153	5.6842e-154
SPEN	-0.234278	7.89602e-155	2.34536e-153	5.68683e-154
GREB1L	0.234276	7.92909e-155	2.35283e-153	5.70493e-154
COLEC12	0.234242	8.83265e-155	2.61832e-153	6.34867e-154
ANGPT1	0.234191	1.03358e-154	3.06085e-153	7.42167e-154
PKNOX2	0.23417	1.10244e-154	3.26152e-153	7.90824e-154
CXCL2	-0.234115	1.307e-154	3.86282e-153	9.36622e-154
IMMP1L	0.234111	1.32097e-154	3.90021e-153	9.4569e-154
SELENOW	-0.234066	1.52079e-154	4.48572e-153	1.08766e-153
KCNJ16	-0.233852	2.93977e-154	8.66251e-153	2.10041e-153
ZNF462	0.233829	3.15135e-154	9.27675e-153	2.24934e-153
ZNF280D	0.233711	4.53998e-154	1.33513e-152	3.2373e-153
MIR924HG	0.233552	7.40628e-154	2.17589e-152	5.27591e-153
MAGED2	0.233527	8.00893e-154	2.35061e-152	5.69955e-153
AC018445.5	-0.233408	1.15242e-153	3.37898e-152	8.19307e-153
IQSEC2	0.233348	1.38815e-153	4.06613e-152	9.8592e-153
TMEM45A	0.233293	1.64433e-153	4.81179e-152	1.16672e-152
IL15RA	-0.233256	1.84306e-153	5.38799e-152	1.30643e-152
IFRD1	-0.233186	2.28558e-153	6.67506e-152	1.61851e-152
PRDM16	-0.233098	2.9936e-153	8.73425e-152	2.1178e-152
AC083837.1	-0.232946	4.77017e-153	1.39039e-151	3.3713e-152
TTC8	0.232932	4.98658e-153	1.45204e-151	3.52078e-152
TRO	0.232931	5.00253e-153	1.45525e-151	3.52857e-152
NOLC1	-0.232862	6.17876e-153	1.79566e-151	4.35396e-152
TRPS1	0.232859	6.23895e-153	1.81137e-151	4.39206e-152
SH3KBP1	0.232777	8.01707e-153	2.32534e-151	5.63829e-152
TMTC2	0.232741	8.94594e-153	2.59222e-151	6.28539e-152
PDE3A	0.232715	9.70849e-153	2.81043e-151	6.81449e-152
MIR181A1HG	-0.232707	9.93731e-153	2.87386e-151	6.96829e-152
MYO9A	0.232537	1.67288e-152	4.83322e-151	1.17192e-151
EZR	-0.232474	2.02928e-152	5.85721e-151	1.4202e-151
STK40	-0.232382	2.69224e-152	7.7632e-151	1.88235e-151
MIR31HG	-0.232309	3.36638e-152	9.69767e-151	2.35141e-151
MVD	-0.232116	6.06572e-152	1.74568e-150	4.23277e-151
ANK3	0.232011	8.38229e-152	2.41003e-150	5.84363e-151
TSPAN11	0.231893	1.20203e-151	3.45266e-150	8.37171e-151
PEX3	0.231782	1.68824e-151	4.84452e-150	1.17466e-150
SLC26A3	-0.231763	1.78417e-151	5.11486e-150	1.24021e-150
STOM	-0.231738	1.93039e-151	5.52869e-150	1.34055e-150
SUPT20H	0.231624	2.72697e-151	7.80255e-150	1.8919e-150
PID1	-0.231544	3.48704e-151	9.96769e-150	2.41688e-150
NTF3	0.231528	3.65926e-151	1.04499e-149	2.5338e-150
FAT4	0.231488	4.13062e-151	1.17846e-149	2.85743e-150
CCDC3	0.231413	5.2033e-151	1.48307e-149	3.59601e-150
HNRNPL	-0.231394	5.51371e-151	1.57003e-149	3.80687e-150
CDV3	-0.231333	6.63571e-151	1.8877e-149	4.57714e-150
CLIC4	-0.231331	6.6795e-151	1.89834e-149	4.60292e-150
EPHB2	0.231059	1.5263e-150	4.33365e-149	1.05078e-149
KLHL22	0.231049	1.57442e-150	4.46599e-149	1.08288e-149
STEAP1B	-0.230873	2.68645e-150	7.61308e-149	1.84595e-149
CPA6	0.230854	2.85045e-150	8.07008e-149	1.95676e-149
PLK3	-0.23068	4.83623e-150	1.36791e-148	3.31679e-149
AL079338.1	-0.230538	7.43079e-150	2.09976e-148	5.09133e-149
RAB10	-0.230534	7.53519e-150	2.12724e-148	5.15794e-149
SRSF3	-0.230519	7.88303e-150	2.22332e-148	5.3909e-149
ADCY9	0.230519	7.89091e-150	2.22342e-148	5.39115e-149
NELL2	0.230392	1.15784e-149	3.25934e-148	7.90296e-149
AC245014.3	-0.230354	1.29931e-149	3.6541e-148	8.86013e-149
SEC22A	0.230348	1.32346e-149	3.7185e-148	9.0163e-149
DCBLD2	0.23029	1.57952e-149	4.43373e-148	1.07505e-148
CPS1	0.230285	1.60325e-149	4.49609e-148	1.09017e-148
PDLIM4	-0.230272	1.6664e-149	4.66876e-148	1.13204e-148
PKHD1	-0.230229	1.89737e-149	5.31085e-148	1.28773e-148
ZMAT4	0.230146	2.44272e-149	6.83084e-148	1.65628e-148
DGKB	0.23011	2.72631e-149	7.61669e-148	1.84683e-148
BPTF	0.230069	3.08551e-149	8.61208e-148	2.08818e-148
AC019205.1	0.229981	4.0259e-149	1.12263e-147	2.72205e-148
DNASE1	0.22995	4.42106e-149	1.23166e-147	2.98642e-148
KIFAP3	0.229779	7.4112e-149	2.06274e-147	5.00154e-148
PLCL1	0.229778	7.43754e-149	2.06813e-147	5.01461e-148
RNF19B	-0.229719	8.87785e-149	2.46631e-147	5.98009e-148
FAM210A	-0.229618	1.20493e-148	3.34423e-147	8.10879e-148
GRIN2B	0.229572	1.38794e-148	3.84855e-147	9.33162e-148
STK24	-0.229568	1.40431e-148	3.89028e-147	9.43282e-148
IRF1	-0.229524	1.60301e-148	4.4366e-147	1.07575e-147
AC018742.1	-0.229517	1.63893e-148	4.53176e-147	1.09882e-147
PIN4	0.229356	2.66038e-148	7.34931e-147	1.782e-147
PDE8A	-0.229194	4.33584e-148	1.19666e-146	2.90155e-147
CHD1	-0.229175	4.59952e-148	1.26825e-146	3.07515e-147
KCMF1	-0.229117	5.47662e-148	1.50869e-146	3.65815e-147
SLC16A9	0.229023	7.26079e-148	1.99834e-146	4.84539e-147
DENND5B	0.228937	9.40723e-148	2.58668e-146	6.27196e-147
ACTR3	-0.228601	2.58602e-147	7.10411e-146	1.72254e-146
COL25A1	0.228547	3.04438e-147	8.35553e-146	2.02598e-146
ABCC1	-0.228294	6.51109e-147	1.78536e-145	4.329e-146
KLF4	-0.228289	6.59878e-147	1.80774e-145	4.38324e-146
LIF	-0.228219	8.14464e-147	2.22916e-145	5.40508e-146
RALGAPA1	0.228204	8.52503e-147	2.33112e-145	5.6523e-146
SPECC1L	0.228159	9.75788e-147	2.66577e-145	6.46373e-146
EGFL7	-0.228148	1.0078e-146	2.75069e-145	6.66962e-146
ASCC3	0.228035	1.41456e-146	3.85736e-145	9.35298e-146
RAI1	-0.2279	2.12003e-146	5.77576e-145	1.40046e-145
ZC2HC1A	0.227747	3.35695e-146	9.1372e-145	2.21551e-145
AKAP7	0.227705	3.80978e-146	1.03602e-144	2.51205e-145
CBLB	-0.227696	3.91129e-146	1.06265e-144	2.57662e-145
AL049629.1	-0.227667	4.26161e-146	1.15677e-144	2.80483e-145
SREBF2	-0.227567	5.74891e-146	1.55905e-144	3.78025e-145
AC046134.2	0.227482	7.41454e-146	2.00891e-144	4.87104e-145
SCNN1A	-0.227347	1.11063e-145	3.00641e-144	7.28967e-145
STX18-AS1	0.227328	1.17569e-145	3.17964e-144	7.70971e-145
BX284613.2	0.227323	1.19331e-145	3.22434e-144	7.8181e-145
PTPN2	-0.227239	1.53472e-145	4.14305e-144	1.00457e-144
CYBRD1	0.227147	2.01948e-145	5.44672e-144	1.32067e-144
KIF3A	0.227075	2.49809e-145	6.73143e-144	1.63218e-144
DLG5	0.227075	2.501e-145	6.73315e-144	1.63259e-144
TPI1	-0.226992	3.20113e-145	8.6102e-144	2.08773e-144
NOTCH4	-0.226956	3.56438e-145	9.57856e-144	2.32252e-144
HSD17B4	0.226813	5.46814e-145	1.46812e-143	3.55977e-144
LSM12	-0.226782	6.0004e-145	1.60956e-143	3.90273e-144
EPC1	0.226774	6.14204e-145	1.64607e-143	3.99124e-144
RMDN2	0.226722	7.16189e-145	1.91765e-143	4.64975e-144
CLCF1	-0.22649	1.42917e-144	3.82327e-143	9.27032e-144
KRBOX4	0.226401	1.8653e-144	4.98548e-143	1.20884e-143
CRYZL1	0.226332	2.28637e-144	6.10538e-143	1.48038e-143
MRVI1	0.226038	5.48194e-144	1.46254e-142	3.54624e-143
PDK4	-0.225889	8.53284e-144	2.27445e-142	5.51489e-143
NECTIN3	0.2258	1.11084e-143	2.9583e-142	7.17303e-143
ERF	-0.225787	1.15341e-143	3.06893e-142	7.44128e-143
USP12	-0.225748	1.2966e-143	3.4468e-142	8.3575e-143
IFI44L	-0.225518	2.56179e-143	6.80403e-142	1.64978e-142
ATF7IP2	0.225495	2.74101e-143	7.27349e-142	1.76361e-142
SLC66A2	-0.225492	2.77036e-143	7.3448e-142	1.7809e-142
SCML2	0.22549	2.78821e-143	7.3855e-142	1.79077e-142
KIAA1958	0.225457	3.06953e-143	8.12343e-142	1.9697e-142
ST8SIA1	0.225451	3.13036e-143	8.27701e-142	2.00694e-142
MYO1D	-0.225399	3.65101e-143	9.64506e-142	2.33865e-142
ANOS1	0.225391	3.73097e-143	9.84749e-142	2.38773e-142
TTC39B	0.225356	4.1443e-143	1.09287e-141	2.64989e-142
CRNDE	0.225352	4.18482e-143	1.10257e-141	2.67343e-142
ZCCHC2	-0.225323	4.57148e-143	1.20338e-141	2.91784e-142
CD99L2	0.225259	5.52346e-143	1.45268e-141	3.52233e-142
SCARA3	0.225203	6.52064e-143	1.71342e-141	4.15455e-142
PCSK5	-0.225177	7.03767e-143	1.84764e-141	4.47999e-142
KIAA0319L	0.22511	8.58078e-143	2.25076e-141	5.45745e-142
ST5	0.225068	9.71618e-143	2.54633e-141	6.17411e-142
C6orf132	-0.225004	1.1729e-142	3.0711e-141	7.44654e-142
FOXO3	-0.22497	1.29712e-142	3.39337e-141	8.22795e-142
TXNIP	0.224931	1.45445e-142	3.80159e-141	9.21777e-142
NFE2L2	-0.224916	1.52017e-142	3.96988e-141	9.62582e-142
NOS1AP	0.224836	1.92721e-142	5.02839e-141	1.21924e-141
DZIP3	0.224803	2.12198e-142	5.53172e-141	1.34128e-141
PANX1	-0.224748	2.49394e-142	6.49564e-141	1.57501e-141
PPM1L	0.224706	2.8308e-142	7.36656e-141	1.78618e-141
UAP1	-0.22469	2.96152e-142	7.69996e-141	1.86702e-141
PPTC7	-0.224597	3.89933e-142	1.01294e-140	2.45608e-141
GRIA1	0.224442	6.15811e-142	1.5983e-140	3.87542e-141
PNP	-0.224431	6.36567e-142	1.65073e-140	4.00254e-141
ZFHX4-AS1	0.224233	1.14101e-141	2.95623e-140	7.16801e-141
SHB	-0.224226	1.1643e-141	3.01394e-140	7.30793e-141
RALGPS2	0.22418	1.33163e-141	3.4441e-140	8.35095e-141
FGF10-AS1	0.224173	1.35826e-141	3.50991e-140	8.51053e-141
NSD1	0.224158	1.41932e-141	3.6645e-140	8.88536e-141
LRIG3	0.224118	1.59886e-141	4.12444e-140	1.00006e-140
RNF43	0.224	2.26446e-141	5.83636e-140	1.41515e-140
MTM1	0.223885	3.16635e-141	8.15377e-140	1.97705e-140
AC025280.3	-0.223853	3.48809e-141	8.9745e-140	2.17606e-140
TJP1	-0.223822	3.81543e-141	9.80817e-140	2.3782e-140
SOD2	-0.223724	5.08947e-141	1.3072e-139	3.16957e-140
LGR5	0.223691	5.61236e-141	1.44025e-139	3.49218e-140
PGGHG	-0.223609	7.12754e-141	1.82749e-139	4.43113e-140
NNT	0.22358	7.76515e-141	1.98925e-139	4.82336e-140
STXBP6	-0.223564	8.13397e-141	2.08193e-139	5.04808e-140
CEP290	0.223532	8.94229e-141	2.28685e-139	5.54495e-140
FOCAD	0.223205	2.3339e-140	5.96343e-139	1.44596e-139
COL4A4	-0.223159	2.66634e-140	6.80698e-139	1.6505e-139
TSC22D1	0.223007	4.16618e-140	1.06268e-138	2.57669e-139
ORC3	0.222896	5.75219e-140	1.46597e-138	3.55455e-139
GLG1	0.22287	6.2106e-140	1.58143e-138	3.83452e-139
LINC02649	-0.222867	6.26354e-140	1.59354e-138	3.86389e-139
WWC2	-0.222862	6.35347e-140	1.61504e-138	3.916e-139
CHRM2	0.222859	6.41798e-140	1.63004e-138	3.95237e-139
PRIMPOL	0.22274	9.09529e-140	2.30804e-138	5.59633e-139
E2F3	-0.222643	1.20524e-139	3.05581e-138	7.40946e-139
COL1A1	0.222611	1.32482e-139	3.35613e-138	8.13765e-139
GALNT2	-0.222593	1.39557e-139	3.53233e-138	8.56489e-139
FBXW4	0.222567	1.50415e-139	3.80392e-138	9.22341e-139
PDK1	-0.222539	1.63244e-139	4.12484e-138	1.00016e-138
DDIT4	-0.222482	1.92701e-139	4.865e-138	1.17962e-138
FAT1	-0.222418	2.32457e-139	5.8637e-138	1.42178e-138
NT5DC1	0.22239	2.52531e-139	6.36463e-138	1.54324e-138
PPFIBP2	0.222094	5.98268e-139	1.50656e-137	3.65297e-138
CDH18	0.222092	6.01404e-139	1.51317e-137	3.669e-138
SOCS6	-0.222076	6.3095e-139	1.58616e-137	3.84598e-138
PRRX1	0.222064	6.5225e-139	1.63831e-137	3.97244e-138
PGAP1	0.222047	6.8472e-139	1.71842e-137	4.16666e-138
ORC5	0.222016	7.50322e-139	1.88146e-137	4.562e-138
PLEKHA1	-0.221796	1.42446e-138	3.56887e-137	8.65348e-138
KIAA1324L	0.221717	1.79314e-138	4.48876e-137	1.08839e-137
UBE2D3	-0.221701	1.87806e-138	4.69736e-137	1.13898e-137
HNRNPAB	-0.221647	2.19706e-138	5.49061e-137	1.33131e-137
ZRANB2	0.221522	3.1563e-138	7.88118e-137	1.91096e-137
INVS	0.221483	3.53455e-138	8.8182e-137	2.13816e-137
SNRPN	0.22147	3.6657e-138	9.13772e-137	2.21564e-137
SRRM2	-0.221373	4.86889e-138	1.21268e-136	2.94039e-137
AC104123.1	-0.221155	9.14329e-138	2.27537e-136	5.51713e-137
ABCA1	0.221055	1.22229e-137	3.0392e-136	7.36919e-137
BEX2	0.221043	1.26734e-137	3.14858e-136	7.6344e-137
LTA4H	0.221008	1.40359e-137	3.48414e-136	8.44805e-137
PCDH18	0.220895	1.94374e-137	4.82092e-136	1.16893e-136
ZFP90	0.220872	2.07903e-137	5.15217e-136	1.24925e-136
TM7SF3	0.220801	2.55169e-137	6.31819e-136	1.53198e-136
SCN9A	-0.220747	2.98666e-137	7.38904e-136	1.79163e-136
RHOB	-0.220615	4.37586e-137	1.08169e-135	2.6228e-136
LINC01376	0.220554	5.21246e-137	1.28742e-135	3.12162e-136
PIM1	-0.220446	7.11958e-137	1.75699e-135	4.26021e-136
DNAH14	0.220383	8.54611e-137	2.10728e-135	5.10955e-136
AC110023.1	0.220285	1.13388e-136	2.79358e-135	6.77363e-136
TNRC18	0.220231	1.32438e-136	3.2602e-135	7.90504e-136
PALM2-AKAP2	-0.220193	1.47862e-136	3.63686e-135	8.81833e-136
RLF	-0.220178	1.54239e-136	3.79056e-135	9.19102e-136
ROR1	0.220154	1.65732e-136	4.06963e-135	9.86769e-136
TNFRSF12A	-0.220099	1.93783e-136	4.7545e-135	1.15283e-135
HIVEP3	-0.219887	3.57494e-136	8.76393e-135	2.125e-135
ADAM9	-0.219844	4.0433e-136	9.90391e-135	2.40141e-135
INTS8	0.21981	4.46441e-136	1.09264e-134	2.64933e-135
DOK5	-0.219801	4.58296e-136	1.12072e-134	2.71743e-135
NDEL1	-0.219697	6.17809e-136	1.50956e-134	3.66024e-135
GRASP	-0.219687	6.35342e-136	1.55111e-134	3.76101e-135
IL3RA	-0.219616	7.79178e-136	1.90071e-134	4.60867e-135
TMEFF1	0.21958	8.641e-136	2.10613e-134	5.10676e-135
KDM7A	-0.219558	9.21027e-136	2.24303e-134	5.43871e-135
ZMAT3	0.21953	9.98276e-136	2.42917e-134	5.89003e-135
CAPN7	0.219512	1.05262e-135	2.55929e-134	6.20554e-135
SLC5A1	-0.219491	1.11828e-135	2.71671e-134	6.58723e-135
RASIP1	-0.219413	1.39824e-135	3.39406e-134	8.22961e-135
ST6GALNAC5	0.21939	1.49459e-135	3.62496e-134	8.78948e-135
KREMEN1	0.219316	1.84447e-135	4.4699e-134	1.08382e-134
MARK1	0.219275	2.08041e-135	5.03754e-134	1.22146e-134
C3orf52	-0.219236	2.32544e-135	5.62627e-134	1.36421e-134
MVB12B	0.219226	2.39047e-135	5.7789e-134	1.40122e-134
BCKDHB	0.219135	3.10508e-135	7.50031e-134	1.81861e-134
RASGRF2	-0.219074	3.69935e-135	8.92849e-134	2.1649e-134
FRRS1L	0.219047	3.99889e-135	9.64358e-134	2.33829e-134
MSH2	0.21901	4.44871e-135	1.07196e-133	2.5992e-134
GABARAPL1	-0.218965	5.05745e-135	1.21765e-133	2.95246e-134
FOXP2	0.218724	1.00843e-134	2.42598e-133	5.88229e-134
ZFYVE9	0.218697	1.09076e-134	2.62191e-133	6.35737e-134
COL26A1	0.218673	1.16687e-134	2.80257e-133	6.79542e-134
CRIP2	-0.218639	1.28599e-134	3.08616e-133	7.48305e-134
DKK2	0.21855	1.65805e-134	3.97582e-133	9.64023e-134
UBL3	-0.218517	1.82545e-134	4.37369e-133	1.06049e-133
CAT	0.218472	2.07338e-134	4.96371e-133	1.20356e-133
NEB	-0.218461	2.14062e-134	5.12054e-133	1.24158e-133
ARHGEF15	-0.218419	2.41381e-134	5.76939e-133	1.39891e-133
GTPBP1	-0.21834	3.02988e-134	7.23603e-133	1.75453e-133
OGA	0.218248	3.93658e-134	9.39386e-133	2.27774e-133
RHEB	-0.218226	4.19452e-134	1.00013e-132	2.42504e-133
TMEM255B	-0.218213	4.34718e-134	1.0357e-132	2.51127e-133
GCLM	-0.218208	4.41326e-134	1.0506e-132	2.54739e-133
SEMA4A	-0.218183	4.73441e-134	1.12614e-132	2.73057e-133
SLC25A12	0.218168	4.94988e-134	1.17645e-132	2.85255e-133
SCMH1	0.218098	6.04702e-134	1.43606e-132	3.48203e-133
ZCCHC7	0.218009	7.80106e-134	1.85113e-132	4.48845e-133
IFITM10	-0.217986	8.31312e-134	1.97105e-132	4.77924e-133
RPRD2	0.217967	8.77116e-134	2.07799e-132	5.03854e-133
SQSTM1	-0.217931	9.72861e-134	2.30298e-132	5.58407e-133
UST	0.217834	1.28383e-133	3.03668e-132	7.36308e-133
AC097528.1	0.217757	1.5984e-133	3.77773e-132	9.15992e-133
ELK4	-0.217755	1.6088e-133	3.79928e-132	9.21216e-133
AFDN	-0.21763	2.29354e-133	5.41202e-132	1.31226e-132
SPEF2	0.217623	2.33956e-133	5.51623e-132	1.33753e-132
LRFN5	-0.217556	2.83119e-133	6.67007e-132	1.6173e-132
SMAD3	-0.217413	4.25752e-133	1.00224e-131	2.43015e-132
CACNA2D1	0.217269	6.41026e-133	1.50781e-131	3.65601e-132
BMP2	-0.217227	7.22344e-133	1.69774e-131	4.11653e-132
ALOX5	-0.217219	7.3992e-133	1.73767e-131	4.21335e-132
MUC5B	-0.217174	8.39947e-133	1.97101e-131	4.77914e-132
NFIX	0.21716	8.74308e-133	2.05002e-131	4.97071e-132
SERPINB1	-0.216994	1.39956e-132	3.279e-131	7.95063e-132
UCK2	-0.216973	1.48859e-132	3.48484e-131	8.44973e-132
GLIS3	-0.216934	1.66248e-132	3.88883e-131	9.42929e-132
WNT2B	-0.216739	2.88662e-132	6.747e-131	1.63595e-131
MCUB	-0.216635	3.87599e-132	9.05233e-131	2.19493e-131
ARFGAP3	-0.216626	3.98252e-132	9.2938e-131	2.25348e-131
BTBD8	0.216622	4.02236e-132	9.37938e-131	2.27423e-131
ZNF133	0.21655	4.93262e-132	1.14929e-130	2.7867e-131
RPAP2	0.216545	5.01184e-132	1.16683e-130	2.82923e-131
HNRNPK	-0.216524	5.3163e-132	1.23674e-130	2.99874e-131
PTPN12	-0.216071	1.91587e-131	4.45341e-130	1.07982e-130
ITGA9-AS1	0.216056	1.99534e-131	4.63451e-130	1.12373e-130
CAPZA2	-0.215991	2.39642e-131	5.56172e-130	1.34856e-130
TRA2B	-0.215983	2.45526e-131	5.69382e-130	1.38059e-130
DTWD1	0.215864	3.43824e-131	7.96715e-130	1.93181e-130
MIR205HG	0.215833	3.74494e-131	8.67105e-130	2.10248e-130
FAM66C	0.215785	4.29257e-131	9.93127e-130	2.40805e-130
ANKRD26	0.215744	4.81462e-131	1.11304e-129	2.6988e-130
CAPRIN2	0.215691	5.59083e-131	1.29147e-129	3.13145e-130
ZFP36L1	0.215538	8.60437e-131	1.98605e-129	4.81559e-130
PLVAP	-0.215506	9.43272e-131	2.17555e-129	5.27508e-130
JOSD1	-0.215361	1.41955e-130	3.27149e-129	7.93243e-130
ABCB7	0.21533	1.54779e-130	3.56426e-129	8.6423e-130
GCNT3	-0.215282	1.77194e-130	4.07726e-129	9.88617e-130
BAG3	-0.215221	2.10053e-130	4.82959e-129	1.17104e-129
GNB1	-0.215196	2.25785e-130	5.18726e-129	1.25776e-129
SLC16A1-AS1	0.215179	2.36771e-130	5.43545e-129	1.31794e-129
DCX	0.215034	3.56261e-130	8.17221e-129	1.98153e-129
SSH1	-0.214927	4.80163e-130	1.10058e-128	2.6686e-129
RAB30-DT	0.214902	5.15698e-130	1.18112e-128	2.86388e-129
GRAMD2B	0.214889	5.34526e-130	1.2233e-128	2.96614e-129
SCN2A	0.21485	5.9746e-130	1.36627e-128	3.31281e-129
AP002518.2	-0.214783	7.20252e-130	1.6458e-128	3.99058e-129
WNK3	0.214773	7.39701e-130	1.68894e-128	4.09518e-129
EPB41	0.214739	8.15262e-130	1.86003e-128	4.51003e-129
LINC00578	0.214684	9.51342e-130	2.16883e-128	5.25878e-129
MED15	-0.214619	1.14249e-129	2.60258e-128	6.31052e-129
EIF4A3	-0.214506	1.56773e-129	3.56855e-128	8.65272e-129
HIPK1	-0.214388	2.1784e-129	4.95477e-128	1.20139e-128
EHD1	-0.214371	2.28974e-129	5.20402e-128	1.26183e-128
LDAH	0.214302	2.77189e-129	6.29499e-128	1.52636e-128
SEMA6B	-0.214249	3.21646e-129	7.29903e-128	1.7698e-128
ST6GAL2	0.214212	3.57395e-129	8.10405e-128	1.965e-128
BCL2L1	-0.214188	3.81386e-129	8.64145e-128	2.0953e-128
SHROOM4	0.214173	3.97685e-129	9.00386e-128	2.18318e-128
IGFBP3	-0.214133	4.4488e-129	1.00647e-127	2.4404e-128
HS3ST5	0.214085	5.09987e-129	1.15288e-127	2.79541e-128
NTN1	0.213939	7.65585e-129	1.72937e-127	4.19322e-128
ATG10	0.213914	8.21516e-129	1.8543e-127	4.49614e-128
LINC01473	0.213861	9.52658e-129	2.14867e-127	5.2099e-128
RAVER2	0.213781	1.19087e-128	2.68391e-127	6.50771e-128
DIO3OS	0.213744	1.31973e-128	2.97204e-127	7.20635e-128
CEACAM5	0.213719	1.41775e-128	3.19037e-127	7.73572e-128
ABL2	-0.213696	1.50977e-128	3.39486e-127	8.23157e-128
SPATA6	0.213684	1.56007e-128	3.50529e-127	8.49933e-128
EVC	0.213634	1.79715e-128	4.03494e-127	9.78356e-128
ZSWIM4	-0.213624	1.84657e-128	4.14275e-127	1.0045e-127
ZNFX1	-0.213616	1.88943e-128	4.2357e-127	1.02703e-127
CDHR3	0.213528	2.4127e-128	5.40466e-127	1.31047e-127
SUPT6H	-0.213459	2.9285e-128	6.55516e-127	1.58944e-127
OTUD4	-0.213437	3.1125e-128	6.96175e-127	1.68802e-127
SEC31A	0.213428	3.18901e-128	7.12751e-127	1.72822e-127
PDGFRA	0.213319	4.32119e-128	9.65066e-127	2.34001e-127
IQGAP2	0.213313	4.39388e-128	9.80561e-127	2.37758e-127
AAMDC	0.213128	7.35996e-128	1.64125e-126	3.97956e-127
AC096564.1	-0.213125	7.43219e-128	1.65611e-126	4.01559e-127
LINC00683	0.213109	7.75516e-128	1.72678e-126	4.18694e-127
CCDC88A	0.213094	8.08671e-128	1.79925e-126	4.36266e-127
HMGCR	-0.212975	1.12812e-127	2.50812e-126	6.08147e-127
SI	0.212874	1.49315e-127	3.3172e-126	8.04326e-127
FREM2	0.212741	2.15837e-127	4.79144e-126	1.16179e-126
CAV1	-0.212613	3.07892e-127	6.82991e-126	1.65606e-126
TIE1	-0.212402	5.53071e-127	1.22595e-125	2.97257e-126
LINC01518	0.2124	5.56652e-127	1.23296e-125	2.98958e-126
PCDH9	0.212387	5.77191e-127	1.2775e-125	3.09757e-126
ICA1L	0.212378	5.92237e-127	1.30982e-125	3.17594e-126
SEMA5A	0.212373	6.00507e-127	1.32712e-125	3.21789e-126
TINAGL1	-0.212349	6.4172e-127	1.41714e-125	3.43617e-126
NEK1	0.212318	6.98535e-127	1.54146e-125	3.7376e-126
EIF3J	-0.21225	8.42976e-127	1.85882e-125	4.50709e-126
LOXL2	-0.212234	8.81214e-127	1.94169e-125	4.70803e-126
ONECUT1	-0.212103	1.2668e-126	2.78921e-125	6.76304e-126
PCGF5	-0.212037	1.52084e-126	3.34608e-125	8.11327e-126
SYT1	0.211958	1.89526e-126	4.16675e-125	1.01032e-125
TTC6	0.211881	2.34036e-126	5.14151e-125	1.24667e-125
PDE1A	0.21186	2.48347e-126	5.45186e-125	1.32192e-125
ANKFN1	0.211702	3.84218e-126	8.42833e-125	2.04363e-125
AC090617.5	-0.211619	4.83588e-126	1.06003e-124	2.57026e-125
DPM2	-0.211599	5.10361e-126	1.11789e-124	2.71056e-125
PHF14	0.211521	6.3443e-126	1.38862e-124	3.367e-125
MB21D2	-0.211434	8.04683e-126	1.75996e-124	4.2674e-125
SLC30A9	0.211402	8.79184e-126	1.92149e-124	4.65905e-125
LIPG	-0.211342	1.03778e-125	2.26644e-124	5.49547e-125
UPF3A	0.211282	1.22564e-125	2.67472e-124	6.48543e-125
HMGCS1	-0.211214	1.47943e-125	3.22621e-124	7.82262e-125
GPR135	0.211105	1.99556e-125	4.34853e-124	1.05439e-124
METTL24	0.211013	2.57181e-125	5.60011e-124	1.35787e-124
PLCE1	0.210968	2.91493e-125	6.3426e-124	1.5379e-124
PTCH1	0.210945	3.10341e-125	6.74774e-124	1.63613e-124
CACNA1H	-0.210842	4.12226e-125	8.95647e-124	2.17169e-124
L2HGDH	0.210688	6.28922e-125	1.36546e-123	3.31085e-124
R3HDM1	0.210685	6.33993e-125	1.37546e-123	3.3351e-124
OPA3	-0.210641	7.16555e-125	1.55345e-123	3.76666e-124
PLA2G6	-0.210402	1.3785e-124	2.98631e-123	7.24093e-124
HGF	0.210351	1.5853e-124	3.43181e-123	8.32115e-124
MCEE	0.21029	1.87733e-124	4.06101e-123	9.84679e-124
PPP1R9A	0.210201	2.39429e-124	5.17552e-123	1.25491e-123
HSPG2	-0.21018	2.5346e-124	5.47482e-123	1.32749e-123
TDRD3	0.210054	3.58301e-124	7.73376e-123	1.87521e-123
KANK3	-0.209997	4.18359e-124	9.02351e-123	2.18794e-123
COL12A1	-0.209935	4.9711e-124	1.07143e-122	2.59791e-123
ITGB3BP	0.209926	5.08437e-124	1.09504e-122	2.65517e-123
CCDC66	0.209843	6.38107e-124	1.37332e-122	3.32991e-123
MINDY3	0.209771	7.7684e-124	1.67069e-122	4.05093e-123
NUP160	0.209711	9.17229e-124	1.97118e-122	4.77954e-123
KRT18	-0.209607	1.21948e-123	2.61884e-122	6.34993e-123
DEPTOR	0.209555	1.40347e-123	3.01178e-122	7.30269e-123
BRWD1	0.209478	1.73219e-123	3.71448e-122	9.00654e-123
CDK19	0.209477	1.7374e-123	3.72297e-122	9.02714e-123
YPEL5	-0.209459	1.82765e-123	3.91353e-122	9.48918e-123
NIPSNAP2	0.209409	2.09024e-123	4.47256e-122	1.08447e-122
TGFB1	-0.20939	2.20173e-123	4.70773e-122	1.14149e-122
IQGAP1	-0.209286	2.92411e-123	6.24781e-122	1.51491e-122
ATF4	-0.209176	3.95334e-123	8.44082e-122	2.04666e-122
FGD5	-0.208896	8.48511e-123	1.81036e-121	4.38961e-122
PCDH7	0.208865	9.23423e-123	1.96877e-121	4.77371e-122
MYO1C	-0.208774	1.18076e-122	2.51562e-121	6.09965e-122
CMC2	-0.208729	1.33537e-122	2.84297e-121	6.89337e-122
MTX2	0.208709	1.411e-122	3.00181e-121	7.27854e-122
Z83843.1	0.208679	1.52865e-122	3.24978e-121	7.87979e-122
GPRASP1	0.208659	1.61784e-122	3.43692e-121	8.33354e-122
KLHL23	0.208587	1.96421e-122	4.16975e-121	1.01104e-121
SENP7	0.208544	2.20924e-122	4.68657e-121	1.13636e-121
CCDC50	-0.208515	2.39199e-122	5.07061e-121	1.22948e-121
SFXN1	0.208489	2.56654e-122	5.43672e-121	1.31825e-121
APOO	0.208356	3.67841e-122	7.78645e-121	1.88799e-121
RAB35	-0.208236	5.10029e-122	1.07886e-120	2.61592e-121
AL117381.1	-0.20818	5.94246e-122	1.2561e-120	3.04569e-121
LONRF3	-0.207961	1.07456e-121	2.26977e-120	5.50354e-121
KIAA0040	-0.207955	1.09345e-121	2.30801e-120	5.59626e-121
KCNMB4	0.207869	1.37919e-121	2.90906e-120	7.05364e-121
ARID5A	-0.207867	1.38841e-121	2.92644e-120	7.09577e-121
VPS54	0.20786	1.41401e-121	2.97827e-120	7.22144e-121
MMS22L	0.207838	1.49982e-121	3.15676e-120	7.65424e-121
TBC1D8	-0.207786	1.72571e-121	3.62963e-120	8.80081e-121
FAM162A	-0.20773	2.011e-121	4.22668e-120	1.02485e-120
AC097376.3	0.207665	2.39807e-121	5.03663e-120	1.22124e-120
PIP4K2A	-0.207589	2.94322e-121	6.17723e-120	1.4978e-120
DDR2	0.207376	5.23792e-121	1.09855e-119	2.66368e-120
RLIM	-0.207307	6.31298e-121	1.32309e-119	3.20811e-120
DCAF10	0.207295	6.51619e-121	1.36471e-119	3.30904e-120
DDX24	-0.207144	9.80626e-121	2.05231e-119	4.97627e-120
TFRC	-0.207075	1.17984e-120	2.4675e-119	5.98297e-120
SHC1	-0.207042	1.29155e-120	2.69921e-119	6.54482e-120
IFT172	0.207006	1.42315e-120	2.97215e-119	7.20661e-120
FENDRR	0.206917	1.80574e-120	3.76852e-119	9.13758e-120
SLC39A14	-0.206768	2.70362e-120	5.63838e-119	1.36715e-119
CGNL1	0.206764	2.73297e-120	5.69557e-119	1.38101e-119
FUT3	-0.206745	2.87776e-120	5.99311e-119	1.45316e-119
NKAIN2	0.206708	3.17746e-120	6.6126e-119	1.60337e-119
MIR4713HG	0.206658	3.62961e-120	7.54826e-119	1.83024e-119
SLC12A7	-0.206624	3.98435e-120	8.28018e-119	2.00771e-119
GMDS-DT	0.206531	5.10706e-120	1.06059e-118	2.57163e-119
TJP2	-0.206456	6.24971e-120	1.29698e-118	3.1448e-119
DOP1A	0.206329	8.81127e-120	1.82729e-118	4.43065e-119
ZEB2	0.206314	9.15507e-120	1.89726e-118	4.60031e-119
RPL10	0.206296	9.61094e-120	1.99034e-118	4.826e-119
SNAPC1	-0.206276	1.01486e-119	2.10022e-118	5.09243e-119
PHF8	0.206264	1.04917e-119	2.1697e-118	5.26089e-119
NUP58	-0.20618	1.31402e-119	2.71553e-118	6.58437e-119
MPHOSPH8	0.206158	1.3917e-119	2.87404e-118	6.96873e-119
SH3YL1	0.206075	1.73944e-119	3.58967e-118	8.70393e-119
PABPC4	-0.205826	3.39515e-119	7.00166e-118	1.6977e-118
PCF11	-0.205734	4.34237e-119	8.94885e-118	2.16984e-118
TAB3	0.205654	5.38885e-119	1.10977e-117	2.69088e-118
TENT2	0.205552	7.07613e-119	1.45624e-117	3.53096e-118
SLK	-0.205519	7.72033e-119	1.58771e-117	3.84974e-118
PPRC1	-0.205506	8.00725e-119	1.64557e-117	3.99004e-118
VEGFC	-0.205482	8.51772e-119	1.74926e-117	4.24146e-118
CCDC171	0.205426	9.90731e-119	2.03323e-117	4.93e-118
DLG3	0.205398	1.06669e-118	2.18761e-117	5.30431e-118
QSOX1	-0.205291	1.42308e-118	2.91647e-117	7.0716e-118
GATAD2A	-0.205234	1.65511e-118	3.38966e-117	8.21896e-118
STAG1	0.205022	2.91325e-118	5.96221e-117	1.44566e-117
TNIP1	-0.204977	3.28701e-118	6.72248e-117	1.63001e-117
FAM13A	0.204912	3.91067e-118	7.99245e-117	1.93794e-117
FNIP2	-0.204881	4.25102e-118	8.68204e-117	2.10515e-117
TTC14	0.204825	4.93396e-118	1.00699e-116	2.44166e-117
COL6A3	0.204822	4.97027e-118	1.0137e-116	2.45794e-117
KIDINS220	0.204796	5.33418e-118	1.08717e-116	2.63608e-117
CDON	0.204752	5.99445e-118	1.22091e-116	2.96034e-117
CD47	0.204506	1.1547e-117	2.35018e-116	5.69852e-117
ZNF33B	0.204491	1.20055e-117	2.44183e-116	5.92075e-117
PDPN	-0.204382	1.60252e-117	3.25717e-116	7.8977e-117
PAMR1	0.204371	1.65299e-117	3.35746e-116	8.14088e-117
ANKMY2	0.204348	1.75716e-117	3.56658e-116	8.64794e-117
DHX15	-0.204312	1.93107e-117	3.9169e-116	9.49736e-117
SLC16A7	-0.204301	1.98906e-117	4.03176e-116	9.77585e-117
SLAIN1	0.204228	2.41736e-117	4.89655e-116	1.18727e-116
SPRY4	-0.204172	2.80119e-117	5.67015e-116	1.37485e-116
HNRNPF	-0.204082	3.56582e-117	7.213e-116	1.74895e-116
L3MBTL3	0.20401	4.31085e-117	8.7141e-116	2.11292e-116
LIPH	-0.203971	4.7793e-117	9.65445e-116	2.34093e-116
ABCG2	0.203875	6.17111e-117	1.24575e-115	3.02058e-116
DCAF1	-0.203873	6.19735e-117	1.25019e-115	3.03136e-116
TBC1D32	0.203786	7.80581e-117	1.5736e-115	3.81552e-116
STXBP5	0.20378	7.93326e-117	1.5982e-115	3.87518e-116
SYNCRIP	-0.203732	9.0025e-117	1.81237e-115	4.39448e-116
EIF4H	-0.203729	9.09471e-117	1.82969e-115	4.43648e-116
SGCE	0.203728	9.11665e-117	1.83286e-115	4.44416e-116
ANKRA2	0.203705	9.67099e-117	1.94299e-115	4.71119e-116
NFKBID	-0.203675	1.04951e-116	2.10714e-115	5.1092e-116
LINC02609	0.203629	1.18492e-116	2.3774e-115	5.7645e-116
AL078459.1	-0.203602	1.27044e-116	2.54724e-115	6.17632e-116
FHOD3	0.203587	1.32308e-116	2.65099e-115	6.42789e-116
IGDCC4	0.203488	1.71952e-116	3.443e-115	8.34829e-116
PROSER2	-0.203347	2.49856e-116	4.99949e-115	1.21223e-115
CEP192	0.20302	5.92864e-116	1.18549e-114	2.87447e-115
CAPN15	-0.203016	5.98788e-116	1.19653e-114	2.90123e-115
JADE3	0.203003	6.19381e-116	1.23684e-114	2.99898e-115
KRAS	-0.20297	6.76633e-116	1.35026e-114	3.27398e-115
SPAST	0.202961	6.92739e-116	1.38147e-114	3.34966e-115
FAM110C	-0.202771	1.14352e-115	2.27888e-114	5.52563e-115
BNIP2	-0.202579	1.89831e-115	3.78054e-114	9.16672e-115
SNTG2	-0.202512	2.26204e-115	4.50188e-114	1.09158e-114
FXYD2	-0.20249	2.39913e-115	4.77151e-114	1.15695e-114
WARS	-0.202459	2.60388e-115	5.17525e-114	1.25485e-114
ACAP2	0.202411	2.95388e-115	5.86695e-114	1.42257e-114
SLC33A1	0.202391	3.11445e-115	6.18172e-114	1.49889e-114
BCL10	-0.20223	4.75765e-115	9.4369e-114	2.28818e-114
TAZ	0.202218	4.90473e-115	9.72214e-114	2.35734e-114
CPEB2	-0.202126	6.24891e-115	1.23783e-113	3.00138e-114
MFSD8	0.202121	6.34047e-115	1.25513e-113	3.04332e-114
CNST	-0.202075	7.13994e-115	1.41244e-113	3.42476e-114
LINC01266	0.201995	8.80885e-115	1.74142e-113	4.22245e-114
AC007368.1	-0.20193	1.04479e-114	2.06408e-113	5.0048e-114
GHR	0.201909	1.1043e-114	2.18019e-113	5.28633e-114
NFKB2	-0.201809	1.43709e-114	2.8353e-113	6.8748e-114
NAA16	0.201761	1.62765e-114	3.20914e-113	7.78125e-114
BRINP3	0.201694	1.94291e-114	3.82817e-113	9.28221e-114
EPCAM-DT	0.201675	2.04266e-114	4.02203e-113	9.75227e-114
MLKL	-0.201652	2.16739e-114	4.2648e-113	1.03409e-113
AL022068.1	0.201616	2.38312e-114	4.68617e-113	1.13626e-113
FBXO31	-0.201525	3.02469e-114	5.94381e-113	1.4412e-113
TLN2	0.201516	3.09594e-114	6.07978e-113	1.47417e-113
AC006148.1	0.201503	3.20282e-114	6.28551e-113	1.52406e-113
ERRFI1	-0.201498	3.24408e-114	6.36225e-113	1.54266e-113
PMP22	-0.201456	3.6289e-114	7.11226e-113	1.72452e-113
IL11RA	0.201285	5.67073e-114	1.11067e-112	2.69305e-113
PDGFB	-0.201274	5.83398e-114	1.14189e-112	2.76875e-113
SZRD1	-0.201253	6.16794e-114	1.20646e-112	2.92531e-113
PAFAH1B2	-0.201205	6.98496e-114	1.36536e-112	3.31061e-113
FHL2	-0.201157	7.93339e-114	1.54973e-112	3.75766e-113
SNHG22	0.201127	8.5747e-114	1.6739e-112	4.05873e-113
ABCF1	-0.201064	1.0111e-113	1.9725e-112	4.78275e-113
ADGRE5	-0.201019	1.13796e-113	2.21854e-112	5.37933e-113
RAB11A	-0.200979	1.26248e-113	2.45967e-112	5.96399e-113
FAM156A	0.200952	1.35291e-113	2.63413e-112	6.387e-113
ARHGAP44	0.200884	1.61581e-113	3.14392e-112	7.6231e-113
PTPN1	-0.20088	1.63286e-113	3.17501e-112	7.69849e-113
MAPRE1	-0.200852	1.75977e-113	3.41954e-112	8.29139e-113
MDGA2	0.200814	1.94095e-113	3.76913e-112	9.13905e-113
PRLR	0.200686	2.71412e-113	5.2671e-112	1.27712e-112
TCF7L2	0.200652	2.95998e-113	5.74045e-112	1.39189e-112
FILIP1	-0.200636	3.09135e-113	5.99132e-112	1.45272e-112
CEBPD	-0.200566	3.70841e-113	7.18254e-112	1.74156e-112
UBN2	0.200513	4.25526e-113	8.23629e-112	1.99706e-112
ZNF385B	0.200496	4.44443e-113	8.59683e-112	2.08448e-112
AC011444.1	-0.2004	5.71076e-113	1.10391e-111	2.67665e-112
VPS45	0.200301	7.38216e-113	1.42606e-111	3.45779e-112
NACC2	-0.200273	7.94978e-113	1.53471e-111	3.72124e-112
TBC1D19	0.200258	8.259e-113	1.59337e-111	3.86346e-112
FAM169A	0.200252	8.4062e-113	1.62071e-111	3.92976e-112
ZDHHC21	0.200194	9.75317e-113	1.87918e-111	4.55648e-112
HLA-A	-0.200178	1.01693e-112	1.95809e-111	4.74782e-112
WBP2NL	0.200038	1.46636e-112	2.82163e-111	6.84165e-112
TBCK	0.199897	2.11091e-112	4.05926e-111	9.84254e-112
ENTPD1	-0.199712	3.4154e-112	6.5635e-111	1.59146e-111
TMEM88	-0.199704	3.48685e-112	6.69648e-111	1.6237e-111
RRP12	-0.199699	3.53331e-112	6.78129e-111	1.64427e-111
SEH1L	-0.199699	3.53655e-112	6.78312e-111	1.64471e-111
ENOX1	0.199616	4.38454e-112	8.40413e-111	2.03776e-111
RGN	0.199591	4.67846e-112	8.96171e-111	2.17296e-111
LTBP3	0.199498	5.94379e-112	1.13781e-110	2.75887e-111
DLEU2	0.199443	6.8526e-112	1.31094e-110	3.17864e-111
LINC02614	0.199428	7.13458e-112	1.364e-110	3.30731e-111
DISP1	0.199384	7.99659e-112	1.52781e-110	3.70451e-111
HMGN3	0.199338	9.01104e-112	1.72052e-110	4.17177e-111
NSD3	0.199242	1.15479e-111	2.20347e-110	5.34277e-111
LINC01550	0.199094	1.69366e-111	3.22962e-110	7.8309e-111
FMNL2	0.198999	2.16227e-111	4.12056e-110	9.99117e-111
NARS2	0.198966	2.35332e-111	4.48176e-110	1.0867e-110
B3GLCT	0.198937	2.54134e-111	4.83671e-110	1.17276e-110
ZBTB17	-0.198867	3.04622e-111	5.79389e-110	1.40485e-110
TRAPPC11	0.198744	4.18181e-111	7.94865e-110	1.92732e-110
SLC25A36	0.198734	4.28939e-111	8.14792e-110	1.97564e-110
ACKR3	-0.198641	5.45939e-111	1.03637e-109	2.51291e-110
PHIP	0.198587	6.26048e-111	1.18769e-109	2.8798e-110
TBC1D22A	-0.198556	6.7815e-111	1.28571e-109	3.11747e-110
ANXA13	-0.198363	1.11727e-110	2.11687e-109	5.13281e-110
ADAM22	0.198323	1.23848e-110	2.34504e-109	5.68605e-110
STRA6	0.198296	1.32709e-110	2.5112e-109	6.08894e-110
MANBA	0.198263	1.44294e-110	2.72868e-109	6.61626e-110
EIF4G1	-0.198213	1.64056e-110	3.10042e-109	7.51763e-110
LRRC37B	0.198191	1.73657e-110	3.27976e-109	7.95248e-110
UBR2	0.197904	3.63195e-110	6.85511e-109	1.66217e-109
ALX1	0.197889	3.77985e-110	7.12971e-109	1.72875e-109
SLCO1A2	0.197769	5.14503e-110	9.69859e-109	2.35163e-109
SLC16A5	-0.197654	6.89873e-110	1.29961e-108	3.15118e-109
RASEF	-0.197648	7.01255e-110	1.32021e-108	3.20114e-109
GFRA1	0.197643	7.09984e-110	1.3358e-108	3.23893e-109
THRB	0.197525	9.62529e-110	1.8098e-108	4.38824e-109
UBE2H	-0.197479	1.08162e-109	2.03243e-108	4.92806e-109
FRMD4A	0.197364	1.45386e-109	2.73015e-108	6.61984e-109
TNFRSF1B	-0.197297	1.72603e-109	3.2392e-108	7.85412e-109
CNTN5	0.197256	1.91424e-109	3.59013e-108	8.70504e-109
SREBF1	-0.197202	2.19786e-109	4.11946e-108	9.98851e-109
MYO9B	-0.197118	2.72601e-109	5.10614e-108	1.23809e-108
SKA2	0.196988	3.80199e-109	7.11707e-108	1.72569e-108
SLC1A1	-0.196885	4.94378e-109	9.24858e-108	2.24252e-108
ZNF331	-0.196883	4.97304e-109	9.29745e-108	2.25436e-108
C16orf72	-0.196869	5.15479e-109	9.63117e-108	2.33528e-108
CRISPLD1	0.19674	7.16108e-109	1.33713e-107	3.24215e-108
CAV2	-0.196729	7.36746e-109	1.3748e-107	3.33349e-108
MIGA1	0.196725	7.45038e-109	1.38939e-107	3.36888e-108
SMOX	-0.196707	7.78275e-109	1.45046e-107	3.51695e-108
AC090945.1	0.196418	1.63024e-108	3.03635e-107	7.36227e-108
EFNA1	-0.19641	1.66034e-108	3.09047e-107	7.49349e-108
DTNB	0.196395	1.7283e-108	3.21494e-107	7.79531e-108
MAP6	0.196389	1.75391e-108	3.26054e-107	7.90588e-108
TLNRD1	-0.196343	1.97009e-108	3.66011e-107	8.87472e-108
LPP	-0.196331	2.03086e-108	3.77065e-107	9.14274e-108
ECSCR	-0.196329	2.04367e-108	3.79206e-107	9.19467e-108
ZNF518A	0.196319	2.09262e-108	3.88046e-107	9.40899e-108
TMTC1	0.196285	2.28691e-108	4.23808e-107	1.02761e-107
PHF20	-0.196205	2.7991e-108	5.18402e-107	1.25698e-107
LTBP4	0.196187	2.93496e-108	5.43224e-107	1.31716e-107
UGCG	-0.196147	3.24774e-108	6.00741e-107	1.45662e-107
CA9	-0.196061	4.04169e-108	7.47133e-107	1.81158e-107
ARHGAP23	-0.195909	5.94143e-108	1.09763e-106	2.66143e-107
AC034195.1	0.195901	6.07366e-108	1.12136e-106	2.71896e-107
TAMM41	0.195862	6.70705e-108	1.23752e-106	3.00064e-107
SLC6A20	-0.195806	7.73219e-108	1.42578e-106	3.45712e-107
ELMSAN1	-0.195729	9.39554e-108	1.73142e-106	4.1982e-107
DECR1	0.195672	1.08647e-107	2.00092e-106	4.85165e-107
COL15A1	-0.195578	1.37717e-107	2.53471e-106	6.14593e-107
KCTD3	0.195564	1.4262e-107	2.62332e-106	6.36081e-107
CDR2L	-0.195559	1.44501e-107	2.65628e-106	6.44071e-107
PPA1	-0.19548	1.76733e-107	3.24676e-106	7.87247e-107
RASSF1	-0.195456	1.87676e-107	3.44565e-106	8.35471e-107
PGM5	0.195445	1.93162e-107	3.54418e-106	8.59363e-107
TSBP1-AS1	0.195275	2.97209e-107	5.44987e-106	1.32144e-106
PHKA1	0.195243	3.2177e-107	5.8966e-106	1.42976e-106
AL445255.1	0.195187	3.70586e-107	6.78698e-106	1.64565e-106
KIZ	0.195174	3.83656e-107	7.022e-106	1.70263e-106
CTTNBP2NL	-0.195101	4.61435e-107	8.44035e-106	2.04654e-106
SETD5	0.195088	4.76212e-107	8.70528e-106	2.11078e-106
AP001037.1	-0.195045	5.31208e-107	9.70463e-106	2.35309e-106
MLLT10	0.195039	5.40146e-107	9.86183e-106	2.39121e-106
ARHGAP27	-0.195005	5.87753e-107	1.07244e-105	2.60036e-106
RHOT1	0.194985	6.17817e-107	1.1266e-105	2.73169e-106
TC2N	-0.194959	6.6038e-107	1.20348e-105	2.91808e-106
ABO	0.194813	9.56305e-107	1.7417e-105	4.22312e-106
SH3GL1	-0.194753	1.11223e-106	2.02444e-105	4.90869e-106
WIF1	0.194719	1.21081e-106	2.20252e-105	5.34047e-106
BEX4	0.194718	1.21373e-106	2.20648e-105	5.35007e-106
AQP1	-0.194661	1.40153e-106	2.54631e-105	6.17407e-106
EFCAB7	0.194544	1.88418e-106	3.4211e-105	8.29518e-106
SMIM8	0.194542	1.89468e-106	3.43805e-105	8.33629e-106
ATM	0.194519	2.00378e-106	3.6338e-105	8.81091e-106
LINC00877	0.194495	2.13108e-106	3.86228e-105	9.36493e-106
AKAP10	0.194451	2.38339e-106	4.31692e-105	1.04673e-105
OSBPL1A	0.194392	2.76579e-106	5.00648e-105	1.21393e-105
CFLAR	-0.194358	3.00822e-106	5.442e-105	1.31953e-105
ENG	-0.194349	3.08178e-106	5.57166e-105	1.35097e-105
BRD4	-0.194326	3.26055e-106	5.89126e-105	1.42846e-105
CCDC85A	-0.194294	3.5374e-106	6.38759e-105	1.54881e-105
RPS6KA2	-0.194273	3.72895e-106	6.72938e-105	1.63168e-105
CBR4	0.19421	4.37329e-106	7.88733e-105	1.91245e-105
AC090617.10	-0.194209	4.37593e-106	7.88733e-105	1.91245e-105
SH2B3	-0.194177	4.75397e-106	8.5635e-105	2.0764e-105
MARF1	0.194134	5.29645e-106	9.53489e-105	2.31194e-105
AC068875.1	-0.194114	5.5639e-106	1.00103e-104	2.42721e-105
NFIA	0.194059	6.38595e-106	1.14823e-104	2.78413e-105
EDA2R	0.193974	7.92224e-106	1.4236e-104	3.45182e-105
SIAH1	-0.193967	8.04902e-106	1.4455e-104	3.50493e-105
LUC7L3	0.193938	8.65887e-106	1.55408e-104	3.76821e-105
APOL2	-0.193936	8.7029e-106	1.56104e-104	3.78507e-105
RIMS1	0.193926	8.91822e-106	1.59869e-104	3.87637e-105
COBLL1	-0.19387	1.02796e-105	1.84163e-104	4.46542e-105
SELE	-0.193868	1.03294e-105	1.84943e-104	4.48434e-105
RNF170	0.193712	1.52923e-105	2.73635e-104	6.63486e-105
COTL1	-0.193674	1.68136e-105	3.00676e-104	7.29053e-105
CCND1	-0.193491	2.66339e-105	4.76002e-104	1.15417e-104
ATP6V1D	-0.193336	3.92722e-105	7.01452e-104	1.70082e-104
GEM	-0.193302	4.2692e-105	7.62074e-104	1.84781e-104
FBXO17	0.193292	4.37565e-105	7.80605e-104	1.89274e-104
RARS2	0.193222	5.2213e-105	9.30906e-104	2.25718e-104
SLF2	0.193156	6.16397e-105	1.09831e-103	2.6631e-104
AC091078.1	0.193095	7.16521e-105	1.27595e-103	3.09381e-104
PLAC4	-0.193061	7.80691e-105	1.38939e-103	3.36886e-104
XRN1	0.193031	8.41865e-105	1.49736e-103	3.63066e-104
GPR180	0.192998	9.13357e-105	1.62354e-103	3.93662e-104
FA2H	-0.192942	1.05246e-104	1.86968e-103	4.53345e-104
MXRA5	0.192888	1.20256e-104	2.13504e-103	5.17686e-104
CAPN6	0.192876	1.24079e-104	2.20161e-103	5.33827e-104
CEP350	0.192783	1.56338e-104	2.77234e-103	6.72213e-104
CDC16	0.192742	1.73402e-104	3.07309e-103	7.45137e-104
LINC02343	-0.192672	2.06621e-104	3.65961e-103	8.87351e-104
GALNT17	0.192476	3.36921e-104	5.96389e-103	1.44607e-103
FAM133B	-0.192433	3.74553e-104	6.62606e-103	1.60663e-103
ZNF91	0.192433	3.75031e-104	6.63055e-103	1.60772e-103
PLA2G4A	-0.192356	4.54524e-104	8.03118e-103	1.94733e-103
SPIN3	0.192274	5.57176e-104	9.83913e-103	2.38571e-103
FBN3	0.192238	6.08497e-104	1.0739e-102	2.6039e-103
LAMC1	-0.19222	6.37398e-104	1.12423e-102	2.72595e-103
LINC00641	-0.192026	1.03227e-103	1.81963e-102	4.41207e-103
YPEL2	-0.191941	1.27602e-103	2.24794e-102	5.45061e-103
ISG20	-0.191892	1.44058e-103	2.53634e-102	6.1499e-103
UBE2N	-0.19189	1.44672e-103	2.54564e-102	6.17246e-103
GFPT1	0.191884	1.47056e-103	2.58605e-102	6.27043e-103
MTRNR2L8	0.191849	1.60224e-103	2.81595e-102	6.82787e-103
HHLA2	-0.191846	1.61476e-103	2.83627e-102	6.87713e-103
CLDN5	-0.191788	1.86462e-103	3.2732e-102	7.93658e-103
KIAA0556	-0.191771	1.94318e-103	3.40909e-102	8.26606e-103
TMEM98	0.191727	2.16998e-103	3.80472e-102	9.22535e-103
RIMS2	0.191682	2.42631e-103	4.25165e-102	1.0309e-102
MBTD1	0.191636	2.72269e-103	4.76817e-102	1.15615e-102
PIGN	0.191613	2.8815e-103	5.04331e-102	1.22286e-102
AC078883.1	-0.191524	3.59165e-103	6.28253e-102	1.52333e-102
ID1	-0.19148	4.0012e-103	6.99478e-102	1.69603e-102
OSBPL6	0.191442	4.39637e-103	7.68107e-102	1.86244e-102
RBPMS	-0.191408	4.78554e-103	8.35607e-102	2.02611e-102
SHOX2	0.191351	5.52005e-103	9.63293e-102	2.33571e-102
RNF11	-0.191301	6.24807e-103	1.0897e-101	2.6422e-102
PLA2G12A	0.191265	6.82748e-103	1.19005e-101	2.88552e-102
SEMA6D	0.191254	7.01001e-103	1.22114e-101	2.96092e-102
ARPC1B	-0.191198	8.05189e-103	1.40181e-101	3.399e-102
NSL1	0.191131	9.50933e-103	1.65458e-101	4.01188e-102
EIF2AK4	0.191131	9.51805e-103	1.65512e-101	4.0132e-102
TOB2	-0.191029	1.22246e-102	2.12452e-101	5.15136e-102
LGALS8	-0.190997	1.3245e-102	2.30052e-101	5.57809e-102
VLDLR-AS1	0.190959	1.45666e-102	2.52858e-101	6.13108e-102
DUSP6	-0.190917	1.6156e-102	2.80284e-101	6.79608e-102
SUGCT	0.190909	1.64537e-102	2.85281e-101	6.91723e-102
ARID5B	0.190881	1.76225e-102	3.05368e-101	7.4043e-102
PDK3	0.190833	1.98438e-102	3.43657e-101	8.33269e-102
GNA13	-0.190808	2.11087e-102	3.65349e-101	8.85867e-102
THUMPD3-AS1	0.190604	3.49977e-102	6.05387e-101	1.46789e-101
PHKA2	0.1906	3.52814e-102	6.09937e-101	1.47892e-101
SPIN1	0.190588	3.63786e-102	6.2854e-101	1.52403e-101
PLCG2	-0.190566	3.84013e-102	6.631e-101	1.60783e-101
PUS7L	0.190498	4.54687e-102	7.8468e-101	1.90262e-101
TBC1D1	-0.19047	4.86477e-102	8.39053e-101	2.03446e-101
LINC02432	-0.190449	5.12392e-102	8.83234e-101	2.14159e-101
CYP4F3	-0.190355	6.455e-102	1.11203e-100	2.69636e-101
RAB9B	0.190177	1.00096e-101	1.7234e-100	4.17874e-101
SDK2	0.190059	1.33966e-101	2.30522e-100	5.58949e-101
CHD6	0.190054	1.35488e-101	2.33005e-100	5.64971e-101
ITGB6	-0.190004	1.5329e-101	2.63466e-100	6.3883e-101
MT1E	-0.189944	1.77699e-101	3.05243e-100	7.40126e-101
AGO4	0.189853	2.22053e-101	3.81211e-100	9.24327e-101
VOPP1	-0.189793	2.57174e-101	4.41249e-100	1.0699e-100
XRRA1	0.189716	3.11091e-101	5.33447e-100	1.29346e-100
ARL14	-0.189707	3.18068e-101	5.45096e-100	1.3217e-100
CNTNAP3B	-0.189641	3.73439e-101	6.3962e-100	1.55089e-100
KLF11	-0.189611	4.02672e-101	6.8929e-100	1.67133e-100
OXSR1	-0.18959	4.24181e-101	7.25689e-100	1.75959e-100
GRIPAP1	0.189588	4.25916e-101	7.28238e-100	1.76577e-100
AC246817.2	0.189542	4.76915e-101	8.14966e-100	1.97606e-100
GASK1B	-0.189404	6.6824e-101	1.14125e-99	2.7672e-100
GCH1	-0.189385	6.99695e-101	1.19428e-99	2.89579e-100
PGAM1	-0.189383	7.03677e-101	1.20039e-99	2.91059e-100
DHRSX	0.189369	7.28492e-101	1.242e-99	3.01149e-100
AL360012.1	-0.189351	7.62047e-101	1.29846e-99	3.1484e-100
UBE4B	0.189338	7.86067e-101	1.33862e-99	3.24577e-100
TOX	-0.189322	8.18313e-101	1.39273e-99	3.37697e-100
FEM1C	-0.189264	9.42231e-101	1.60271e-99	3.88612e-100
PCAT7	0.189251	9.72387e-101	1.65306e-99	4.00819e-100
CUL4B	0.18923	1.02318e-100	1.7384e-99	4.21513e-100
RAD50	0.189149	1.24975e-100	2.12214e-99	5.14558e-100
PRELID2	0.188913	2.2208e-100	3.76887e-99	9.13842e-100
WARS2-AS1	0.18889	2.35382e-100	3.99233e-99	9.68025e-100
AC007848.1	0.188881	2.40352e-100	4.07428e-99	9.87896e-100
PODXL	-0.188868	2.48055e-100	4.20246e-99	1.01898e-99
ANKLE2	-0.188814	2.83375e-100	4.7981e-99	1.1634e-99
CYFIP2	0.188804	2.9031e-100	4.9127e-99	1.19119e-99
SLC27A6	0.188705	3.69379e-100	6.24716e-99	1.51476e-99
LINC01524	0.188545	5.45849e-100	9.22646e-99	2.23715e-99
COQ10B	-0.188541	5.51819e-100	9.32207e-99	2.26033e-99
KCNH7	0.188468	6.59465e-100	1.11342e-98	2.69972e-99
CAPZA1	-0.188415	7.5012e-100	1.26576e-98	3.0691e-99
RABGAP1	0.188375	8.25929e-100	1.39289e-98	3.37735e-99
FBXO16	0.188275	1.05411e-99	1.77669e-98	4.30796e-99
KMT2A	0.188247	1.12875e-99	1.90142e-98	4.61039e-99
PTBP1	-0.188194	1.28466e-99	2.16282e-98	5.24422e-99
PTH1R	0.188135	1.48124e-99	2.49235e-98	6.04323e-99
L3MBTL1	0.188131	1.4968e-99	2.51711e-98	6.10327e-99
SWAP70	-0.188106	1.5915e-99	2.67485e-98	6.48574e-99
STX1A	-0.188102	1.60545e-99	2.69675e-98	6.53884e-99
LINC02256	0.188046	1.84247e-99	3.09313e-98	7.49995e-99
LRRC8B	-0.188038	1.87447e-99	3.14507e-98	7.6259e-99
PTK7	0.187954	2.30406e-99	3.86367e-98	9.36828e-99
AREG	-0.187921	2.49253e-99	4.17735e-98	1.01289e-98
SQLE	-0.187909	2.56528e-99	4.29685e-98	1.04186e-98
AP003555.2	-0.18784	3.03418e-99	5.07938e-98	1.2316e-98
PKD1L1	-0.187718	4.0876e-99	6.83899e-98	1.65826e-98
KPNA1	-0.187642	4.91286e-99	8.21511e-98	1.99193e-98
PPARD	-0.187564	5.93225e-99	9.91409e-98	2.40388e-98
SON	-0.187535	6.36544e-99	1.0632e-97	2.57797e-98
ARF3	-0.187419	8.43987e-99	1.4089e-97	3.41617e-98
THBD	-0.187353	9.8975e-99	1.65129e-97	4.00391e-98
KPNB1	-0.187348	1.00219e-98	1.67111e-97	4.05197e-98
GPATCH8	0.187204	1.42046e-98	2.36721e-97	5.73982e-98
FAXC	0.187203	1.42162e-98	2.36781e-97	5.74127e-98
FIG4	0.187131	1.69167e-98	2.81602e-97	6.82805e-98
DIPK2A	0.187107	1.79577e-98	2.98764e-97	7.24418e-98
TAFA2	0.187082	1.90687e-98	3.17069e-97	7.68802e-98
KIF13B	-0.187079	1.9196e-98	3.19008e-97	7.73502e-98
CHSY3	-0.186942	2.67286e-98	4.43938e-97	1.07642e-97
PDE8B	0.186941	2.6817e-98	4.45157e-97	1.07938e-97
MTCL1	-0.1869	2.96151e-98	4.91329e-97	1.19133e-97
ROBO4	-0.186832	3.48706e-98	5.78195e-97	1.40196e-97
BCL6B	-0.186816	3.62238e-98	6.00297e-97	1.45555e-97
SLC35E3	0.186807	3.71006e-98	6.14484e-97	1.48995e-97
PLCH1	0.186806	3.7174e-98	6.15356e-97	1.49206e-97
ITIH5	-0.18676	4.15461e-98	6.87344e-97	1.66661e-97
PACRGL	0.186754	4.21165e-98	6.96392e-97	1.68855e-97
BCO2	-0.186689	4.92266e-98	8.13502e-97	1.97251e-97
ZNF780B	0.186594	6.19102e-98	1.02254e-96	2.47936e-97
ZFYVE16	0.186564	6.66938e-98	1.10093e-96	2.66944e-97
CRYM	0.186502	7.7268e-98	1.27477e-96	3.09096e-97
KBTBD2	-0.18648	8.16697e-98	1.34664e-96	3.26522e-97
PLXNC1	0.186448	8.81048e-98	1.45194e-96	3.52054e-97
NUP153	-0.186427	9.26466e-98	1.52594e-96	3.69996e-97
ZNF827	0.186379	1.04056e-97	1.71291e-96	4.15331e-97
ABLIM2	-0.186333	1.16199e-97	1.91173e-96	4.63539e-97
NINL	0.186241	1.44982e-97	2.38396e-96	5.78042e-97
ANAPC5	0.186178	1.68898e-97	2.77567e-96	6.7302e-97
IER3	-0.186159	1.7652e-97	2.89932e-96	7.03002e-97
ZFHX3	0.186139	1.85579e-97	3.04642e-96	7.38669e-97
KCNQ1	-0.18605	2.29714e-97	3.76884e-96	9.13836e-97
CTTN	-0.185958	2.86777e-97	4.70244e-96	1.14021e-96
AL035530.2	0.185905	3.25369e-97	5.33231e-96	1.29293e-96
ZNF618	0.185817	4.02069e-97	6.58567e-96	1.59683e-96
NRDC	0.185636	6.20285e-97	1.01543e-95	2.46213e-96
OPCML	0.18563	6.30218e-97	1.03112e-95	2.50017e-96
HDAC6	0.185572	7.2441e-97	1.18458e-95	2.87226e-96
ACSM6	-0.185472	9.20704e-97	1.50473e-95	3.64854e-96
COL5A1	0.185458	9.51594e-97	1.55436e-95	3.76887e-96
HNRNPU	-0.18544	9.94118e-97	1.62292e-95	3.93512e-96
RHOA	-0.185404	1.08116e-96	1.76406e-95	4.27733e-96
REEP3	-0.1854	1.09254e-96	1.78164e-95	4.31997e-96
TGFBR2	-0.185323	1.31361e-96	2.14096e-95	5.19121e-96
AC239799.2	-0.185291	1.41785e-96	2.30958e-95	5.60006e-96
STUM	0.185257	1.54024e-96	2.50757e-95	6.08014e-96
MXRA7	-0.185247	1.57611e-96	2.56455e-95	6.21831e-96
SORCS1	0.185217	1.69423e-96	2.75524e-95	6.68067e-96
REPS1	0.185212	1.71514e-96	2.78772e-95	6.75942e-96
VDAC2	-0.185152	1.97817e-96	3.21346e-95	7.79173e-96
AC005261.1	-0.185141	2.0297e-96	3.29536e-95	7.99031e-96
SYNRG	0.18512	2.13789e-96	3.46912e-95	8.41162e-96
LMO4	0.185087	2.31398e-96	3.75281e-95	9.09948e-96
DUSP3	-0.185086	2.31593e-96	3.75391e-95	9.10216e-96
CCHCR1	-0.185086	2.31967e-96	3.75791e-95	9.11186e-96
KLF7	-0.185055	2.49322e-96	4.03686e-95	9.78823e-96
CELF2	0.185032	2.63812e-96	4.26913e-95	1.03514e-95
AC087500.1	0.185027	2.67062e-96	4.31937e-95	1.04732e-95
PSIP1	0.184991	2.90849e-96	4.70152e-95	1.13998e-95
LINC00513	-0.184933	3.33831e-96	5.39338e-95	1.30774e-95
ABCA10	0.184893	3.67561e-96	5.93509e-95	1.43909e-95
WNT5A	0.184748	5.19595e-96	8.38545e-95	2.03323e-95
EGR3	-0.184737	5.33883e-96	8.61133e-95	2.088e-95
ZNF197	0.184702	5.79829e-96	9.34734e-95	2.26646e-95
TRIQK	0.18469	5.96187e-96	9.60581e-95	2.32913e-95
TTLL7	0.18469	5.9697e-96	9.6132e-95	2.33092e-95
C4BPA	0.184666	6.31538e-96	1.01643e-94	2.46456e-95
DYNC1I1	0.184627	6.93251e-96	1.11515e-94	2.70392e-95
TNFRSF11A	-0.184609	7.23261e-96	1.16279e-94	2.81944e-95
LINC01902	0.184603	7.33431e-96	1.1785e-94	2.85753e-95
COA1	0.184528	8.78512e-96	1.41086e-94	3.42093e-95
ZNF185	0.184519	8.96598e-96	1.43913e-94	3.48947e-95
TMTC3	0.184447	1.06359e-95	1.70624e-94	4.13714e-95
HDAC2-AS2	0.184416	1.14592e-95	1.83732e-94	4.45497e-95
ABLIM3	-0.184316	1.45628e-95	2.33368e-94	5.65849e-95
PDE10A	-0.184251	1.69688e-95	2.71776e-94	6.5898e-95
PHACTR4	0.184211	1.86735e-95	2.98918e-94	7.2479e-95
S1PR1	-0.184163	2.09171e-95	3.34651e-94	8.11433e-95
NUCKS1	0.183997	3.10461e-95	4.96437e-94	1.20372e-94
MBNL1	-0.183846	4.45038e-95	7.11244e-94	1.72456e-94
TRMT2B	0.183747	5.62167e-95	8.97951e-94	2.17727e-94
WDSUB1	0.183746	5.63991e-95	9.00378e-94	2.18316e-94
ANKRD11	-0.183735	5.78135e-95	9.22461e-94	2.2367e-94
RNF122	-0.183731	5.83737e-95	9.30898e-94	2.25716e-94
NKTR	0.183708	6.17213e-95	9.83754e-94	2.38532e-94
POT1	0.183608	7.81217e-95	1.24448e-93	3.01752e-94
TRIM24	0.183579	8.3694e-95	1.33253e-93	3.23101e-94
ACAT2	-0.183548	9.01767e-95	1.43498e-93	3.47941e-94
ZYG11B	0.183545	9.07067e-95	1.44264e-93	3.49798e-94
NADK2	0.183543	9.12636e-95	1.45071e-93	3.51756e-94
PRKG2	0.183536	9.28337e-95	1.47488e-93	3.57616e-94
DDX17	0.183497	1.01724e-94	1.61525e-93	3.91653e-94
H2AFY2	0.183496	1.01883e-94	1.61691e-93	3.92055e-94
MAP2	0.183359	1.41069e-94	2.23761e-93	5.42555e-94
AP001347.1	0.183182	2.14332e-94	3.39787e-93	8.23886e-94
INTU	0.183132	2.4155e-94	3.82731e-93	9.28014e-94
AL583785.1	-0.183023	3.12311e-94	4.94586e-93	1.19923e-93
NFIC	-0.183015	3.17901e-94	5.0317e-93	1.22004e-93
TAF15	0.182987	3.40328e-94	5.38379e-93	1.30542e-93
EPB41L4A	-0.182911	4.07066e-94	6.43613e-93	1.56058e-93
AC090204.1	0.182905	4.1228e-94	6.51508e-93	1.57972e-93
ZFP64	0.182847	4.73441e-94	7.47759e-93	1.8131e-93
IDS	0.182838	4.83488e-94	7.6322e-93	1.85059e-93
DOC2B	-0.182716	6.44745e-94	1.01723e-92	2.4665e-93
ADARB1	-0.182616	8.15317e-94	1.28567e-92	3.11737e-93
TNNI2	-0.182613	8.21561e-94	1.29482e-92	3.13957e-93
YWHAB	-0.182607	8.32349e-94	1.31113e-92	3.1791e-93
C3orf33	0.182557	9.36917e-94	1.47506e-92	3.57659e-93
ACTA2	0.182478	1.1298e-93	1.77778e-92	4.31061e-93
PSMD6-AS2	-0.182173	2.31305e-93	3.63774e-92	8.82047e-93
SNHG14	0.182169	2.33611e-93	3.67206e-92	8.90369e-93
HAAO	0.18212	2.62358e-93	4.12173e-92	9.99401e-93
ZSCAN26	0.182105	2.71758e-93	4.26715e-92	1.03466e-92
SH3BP4	-0.18209	2.81327e-93	4.41506e-92	1.07053e-92
AC005562.1	0.182054	3.06225e-93	4.80325e-92	1.16465e-92
SYT9	0.18204	3.16704e-93	4.96499e-92	1.20387e-92
PAAF1	0.181929	4.10679e-93	6.43484e-92	1.56026e-92
HOXA9	0.181862	4.8058e-93	7.52612e-92	1.82487e-92
TSTD3	0.181852	4.92382e-93	7.70687e-92	1.8687e-92
PALMD	-0.181825	5.24736e-93	8.20894e-92	1.99043e-92
KIF5C	0.181735	6.46695e-93	1.01115e-91	2.45175e-92
AL022318.5	0.181662	7.68723e-93	1.20132e-91	2.91285e-92
PKIA	0.181629	8.29345e-93	1.29537e-91	3.1409e-92
YY1	-0.181517	1.07778e-92	1.68251e-91	4.07961e-92
HLA-C	-0.181337	1.64249e-92	2.56274e-91	6.21391e-92
XRN2	-0.181322	1.70296e-92	2.65569e-91	6.43929e-92
FGF10	0.181306	1.76954e-92	2.75807e-91	6.68752e-92
AGPAT4	-0.181226	2.13196e-92	3.32119e-91	8.05293e-92
BTD	-0.181163	2.47089e-92	3.84716e-91	9.32827e-92
AKIRIN1	-0.181034	3.33536e-92	5.1904e-91	1.25852e-91
THBS1	-0.180921	4.35096e-92	6.7673e-91	1.64088e-91
TTC28-AS1	0.18086	5.00872e-92	7.78626e-91	1.88794e-91
CRYBG2	-0.180852	5.1024e-92	7.92772e-91	1.92224e-91
SCAF8	0.18083	5.37833e-92	8.35206e-91	2.02513e-91
DDAH1	-0.180823	5.4657e-92	8.48329e-91	2.05695e-91
BRD2	-0.18082	5.49897e-92	8.53046e-91	2.06839e-91
ADNP	0.180768	6.21381e-92	9.63433e-91	2.33605e-91
MAOA	0.180713	7.06243e-92	1.09444e-90	2.65369e-91
GRM8	-0.180705	7.19598e-92	1.11455e-90	2.70246e-91
TOB1	-0.180624	8.6849e-92	1.34446e-90	3.25992e-91
KDM2B	0.180616	8.84939e-92	1.3692e-90	3.31993e-91
LINC00662	0.180538	1.06093e-91	1.64065e-90	3.9781e-91
BCORL1	0.18045	1.30147e-91	2.01157e-90	4.87748e-91
ZNF37A	0.180371	1.56418e-91	2.41636e-90	5.85898e-91
XYLB	0.180366	1.58434e-91	2.44622e-90	5.93138e-91
R3HDM2	0.18036	1.6056e-91	2.47777e-90	6.00787e-91
DUSP22	-0.180267	1.99361e-91	3.07493e-90	7.45583e-91
TFF2	-0.180206	2.29796e-91	3.54252e-90	8.5896e-91
BMP2K	0.180198	2.34152e-91	3.60779e-90	8.74786e-91
KCNJ15	-0.180188	2.39374e-91	3.68633e-90	8.9383e-91
TBX4	0.180175	2.46756e-91	3.79804e-90	9.20917e-91
KCND2	-0.180144	2.65152e-91	4.07907e-90	9.89056e-91
RAMP3	-0.180092	2.99213e-91	4.60067e-90	1.11553e-90
UBALD2	-0.180066	3.18034e-91	4.88752e-90	1.18508e-90
WTAP	-0.180044	3.34843e-91	5.14318e-90	1.24707e-90
ASAP1	-0.180015	3.58483e-91	5.50343e-90	1.33442e-90
USP30	0.180003	3.6833e-91	5.65168e-90	1.37037e-90
YWHAQ	-0.17998	3.88155e-91	5.95279e-90	1.44338e-90
LINC01122	0.179971	3.96419e-91	6.07637e-90	1.47335e-90
SYT8	-0.179949	4.17659e-91	6.39863e-90	1.55149e-90
CCL2	-0.179945	4.21167e-91	6.44903e-90	1.56371e-90
C11orf58	0.179941	4.25652e-91	6.51435e-90	1.57954e-90
VIM	-0.17992	4.46006e-91	6.82232e-90	1.65422e-90
KIF13A	0.179862	5.10397e-91	7.80325e-90	1.89206e-90
KLF3-AS1	0.17981	5.76653e-91	8.81167e-90	2.13658e-90
FAM214A	0.179809	5.77863e-91	8.8256e-90	2.13996e-90
TMEM184B	-0.179779	6.19277e-91	9.45323e-90	2.29214e-90
PAK1	0.179766	6.38411e-91	9.74029e-90	2.36174e-90
PAG1	0.17965	8.35322e-91	1.2738e-89	3.0886e-90
RELT	-0.179518	1.13219e-90	1.72561e-89	4.1841e-90
TMPO	0.179517	1.13549e-90	1.72976e-89	4.19417e-90
AC017101.1	-0.179514	1.14372e-90	1.74139e-89	4.22238e-90
AL591519.1	0.179408	1.46076e-90	2.22297e-89	5.39007e-90
AP000331.1	-0.179348	1.67996e-90	2.55524e-89	6.19572e-90
PHACTR3	-0.179331	1.74755e-90	2.65666e-89	6.44165e-90
MROH7	0.179322	1.78231e-90	2.70813e-89	6.56643e-90
CCND2	0.179278	1.97394e-90	2.99776e-89	7.2687e-90
OTX2-AS1	0.179241	2.15074e-90	3.26459e-89	7.91568e-90
VPS8	0.179127	2.79739e-90	4.24395e-89	1.02904e-89
ALOX12-AS1	0.179119	2.85313e-90	4.3263e-89	1.049e-89
GAB1	0.179117	2.86653e-90	4.34439e-89	1.05339e-89
CCDC136	0.17911	2.90994e-90	4.40793e-89	1.0688e-89
CDK5RAP2	0.179109	2.91931e-90	4.41986e-89	1.07169e-89
RAPGEF4	-0.179103	2.95439e-90	4.47069e-89	1.08401e-89
F11-AS1	-0.179103	2.96041e-90	4.47751e-89	1.08567e-89
LANCL1	0.179083	3.09679e-90	4.68139e-89	1.1351e-89
SEMA3B	-0.179059	3.2759e-90	4.94962e-89	1.20014e-89
CLN8	-0.179046	3.37222e-90	5.09255e-89	1.2348e-89
RERE	0.178982	3.9138e-90	5.90741e-89	1.43238e-89
STAB1	-0.178801	5.94215e-90	8.96439e-89	2.17361e-89
EIF4G3	-0.178778	6.26223e-90	9.44245e-89	2.28952e-89
CCN2	-0.178759	6.53912e-90	9.85494e-89	2.38954e-89
TNPO1	0.178744	6.77396e-90	1.02037e-88	2.47409e-89
AC012409.2	0.178736	6.89033e-90	1.03737e-88	2.51532e-89
CREB5	-0.178641	8.57668e-90	1.2906e-88	3.12933e-89
RAD17	0.178637	8.65947e-90	1.3024e-88	3.15793e-89
TMEM51	-0.178523	1.12515e-89	1.69138e-88	4.10111e-89
ZNRF3	0.178447	1.33968e-89	2.01285e-88	4.88059e-89
LOXHD1	-0.178396	1.50948e-89	2.26683e-88	5.4964e-89
HSDL2	0.178348	1.68219e-89	2.52491e-88	6.12217e-89
RNASEH2B	0.178291	1.91869e-89	2.87842e-88	6.97935e-89
NBPF3	0.178241	2.15376e-89	3.22944e-88	7.83046e-89
AC007091.1	0.178241	2.15549e-89	3.2304e-88	7.83279e-89
PRXL2C	-0.17822	2.26209e-89	3.38844e-88	8.216e-89
CDKN1A	-0.178209	2.31683e-89	3.46869e-88	8.41058e-89
CA5B	0.178164	2.56876e-89	3.84393e-88	9.32042e-89
RELN	-0.178144	2.69213e-89	4.02651e-88	9.76313e-89
LAS1L	0.178133	2.76042e-89	4.12655e-88	1.00057e-88
PXDN	-0.178013	3.63765e-89	5.43518e-88	1.31788e-88
DIXDC1	0.177949	4.21381e-89	6.29288e-88	1.52584e-88
TMEM181	-0.177942	4.27302e-89	6.37809e-88	1.5465e-88
MAP4K4	-0.17792	4.49505e-89	6.70612e-88	1.62604e-88
ARHGAP6	0.177904	4.66764e-89	6.9601e-88	1.68762e-88
AC107223.1	0.177903	4.67757e-89	6.97139e-88	1.69036e-88
ATRN	0.177872	5.0176e-89	7.4744e-88	1.81233e-88
AC012076.1	-0.177857	5.19626e-89	7.73665e-88	1.87592e-88
CNTNAP4	0.177773	6.30572e-89	9.3838e-88	2.2753e-88
COBL	-0.177636	8.6248e-89	1.28285e-87	3.11054e-88
BLNK	-0.177527	1.10663e-88	1.64517e-87	3.98907e-88
SNTB2	-0.177522	1.11898e-88	1.66269e-87	4.03155e-88
MYCT1	-0.177522	1.12034e-88	1.66388e-87	4.03443e-88
FBXO22	0.177415	1.42777e-88	2.11939e-87	5.13892e-88
LCMT1	0.177392	1.50674e-88	2.2355e-87	5.42044e-88
INF2	-0.177384	1.53385e-88	2.27459e-87	5.51522e-88
IGFBP5	0.177294	1.88359e-88	2.79182e-87	6.76935e-88
TOX3	0.177283	1.93444e-88	2.86576e-87	6.94864e-88
[truncated: 27,659 more rows]

## Sheet: (B) All Genes GSEA
ONTOLOGY	ID	Description	setSize	enrichmentScore	NES	pvalue	p.adjust	qvalue	rank	leading_edge	core_enrichment
MF	GO:0045296	cadherin binding	321	-0.618852	-2.38421	1e-10	1.3337704918032787e-8	9.20448662640207e-9	3468	tags=46%, list=12%, signal=41%	RPL24/CAPG/PPME1/PKP4/PUF60/STAT1/HSPA8/MICALL1/STX5/KTN1/PLIN3/NOP56/KDR/CNN2/TLN1/HCFC1/LYPLA2/RPL14/ZC3H15/ALDOA/S100A11/RAB11B/PRDX6/TBC1D10A/KIF5B/CDH1/DBNL/CTNND1/RPL23A/SND1/BZW2/WASF2/RSL1D1/PRDX1/VCL/ARHGEF16/PCBP1/RANGAP1/DNAJB1/JUP/FASN/MYO1B/CHMP2B/SERBP1/PPP1R13L/FXYD5/LAD1/SEPTIN9/PFN1/CLIC1/EEF1D/RAN/IST1/SPTAN1/ZC3HAV1/PHLDB2/EIF4G2/DDX3X/LRRC59/CTNNAL1/BSG/CTNND2/ABI1/TNKS1BP1/EG…
BP	GO:0035710	CD4-positive, alpha-beta T cell activation	113	-0.64762	-2.22051	1e-10	1.3337704918032787e-8	9.20448662640207e-9	4482	tags=45%, list=15%, signal=38%	IL2RA/BATF/TCIRG1/STOML2/ARG2/JAK3/RC3H1/IRF4/ZFPM1/ENTPD7/CD83/NLRP3/PTGER4/ARMC5/ZBTB7B/HLX/CTSL/KLHL25/VSIR/LGALS9/HLA-DRB1/BRAF/RIPK2/CD81/CBFB/RUNX1/RARA/NFKBIZ/CARD11/ZC3H12A/FOXP1/BCL6/JAK1/SMAD7/TGFBR2/TOX/NFKBID/SEMA4A/SHB/CBLB/BCL3/STAT3/IL6/IL18/ANXA1/CD55/SOCS3/RELB/IL4R/JUNB/IL6R
CC	GO:0005925	focal adhesion	419	-0.55151	-2.16789	1e-10	1.3337704918032787e-8	9.20448662640207e-9	3453	tags=40%, list=12%, signal=36%	ARMC5/RPLP0/GRB7/RPS3A/ARHGEF7/CD99/RPS16/HSPA8/PTK2/RALA/FLOT1/TSPAN4/TNFSF13B/TGFB1I1/TRIM15/PLAU/CNN2/TLN1/RHOG/CFL1/CD151/ARHGAP22/ITGA3/THSD1/RPS17/PRAG1/LAP3/TNS1/RPL5/MAPRE2/ATP6V0C/PVR/FES/PEAK3/PARVG/ITGBL1/RPS29/VCL/ACTG1/FLII/GNA12/JUP/GAK/TGM2/RPLP2/GJA1/ACTR2/HSPA9/MSN/NPM1/ITGB5/CSRP1/ARF6/CAP1/FAM107A/CD81/MISP/PFN1/DNM2/MCAM/APBB1IP/RPL4/DAB2/HSPB1/MAPK1/PHLDB2/HMGA1/CDC42/SYNE2/S…
BP	GO:0046631	alpha-beta T cell activation	174	-0.596711	-2.15115	1e-10	1.3337704918032787e-8	9.20448662640207e-9	4923	tags=43%, list=17%, signal=36%	RASAL3/TNFSF8/GPR183/SHH/CD86/AP3D1/SLC4A2/IL2RA/BATF/TCIRG1/STOML2/RPL22/ARG2/JAK3/RC3H1/IRF4/ZFPM1/ENTPD7/CD83/NLRP3/PTGER4/ARMC5/ELF4/ZBTB7B/HLX/CTSL/KLHL25/VSIR/LGALS9/ABL1/HLA-DRB1/CD300A/ITPKB/ADA/HSPH1/BRAF/RIPK2/CD81/CBFB/RUNX1/RARA/NFKBIZ/CARD11/ZC3H12A/FOXP1/BCL6/JAK1/SMAD7/TNFRSF14/TGFBR2/RHOA/TOX/HLA-A/NFKBID/SEMA4A/SHB/PNP/CBLB/IRF1/BCL3/HLA-E/STAT3/ZBTB16/IL15/IL6/IL18/ANXA1/CD55/SO…
CC	GO:0101002	ficolin-1-rich granule	182	-0.589669	-2.14233	1e-10	1.3337704918032787e-8	9.20448662640207e-9	4438	tags=48%, list=15%, signal=41%	PSMA2/TCIRG1/GSN/HSPA1B/CR1/PDAP1/PSMC3/AMPD3/PSMD14/PSMD6/OSTF1/CTSZ/DYNLT1/ARPC5/LRG1/SRP14/PSMD7/PSMB7/SERPINB6/HSPA8/ATAD3B/TRPM2/CSNK2B/NME2/DOK3/SLC11A1/ITGAX/LAMP1/PSMB1/ALDOA/SERPINA1/CANT1/PGM2/AP2A2/ARL8A/CTSD/CSTB/DBNL/PFKL/ATP6V0C/PSMD2/MIF/SIRPA/VCL/CD300A/PSMD11/GMFG/JUP/HSP90AA1/PTPRN2/GPI/ACTR2/CTSB/VCP/TNFAIP6/ILF2/MAPK1/LGALS3/ATP6V0A1/NBEAL2/UBR4/DDX3X/ATG7/CAB39/CRISPLD2/PLEKH…
CC	GO:0030055	cell-substrate junction	429	-0.543647	-2.14121	1e-10	1.3337704918032787e-8	9.20448662640207e-9	3481	tags=40%, list=12%, signal=36%	EPPK1/ARMC5/RPLP0/GRB7/RPS3A/ARHGEF7/CD99/RPS16/HSPA8/PTK2/RALA/FLOT1/TSPAN4/TNFSF13B/TGFB1I1/TRIM15/PLAU/CNN2/TLN1/LAMA3/RHOG/CFL1/CD151/ARHGAP22/ITGA3/THSD1/RPS17/PRAG1/LAP3/TNS1/RPL5/MAPRE2/ATP6V0C/PVR/FES/PEAK3/PARVG/ITGBL1/RPS29/VCL/ACTG1/FLII/GNA12/JUP/GAK/TGM2/RPLP2/GJA1/ACTR2/HSPA9/MSN/NPM1/ITGB5/CSRP1/ARF6/CAP1/FAM107A/CD81/MISP/PFN1/DNM2/MCAM/APBB1IP/RPL4/DAB2/HSPB1/MAPK1/PHLDB2/HMGA1/C…
BP	GO:0071222	cellular response to lipopolysaccharide	194	-0.582377	-2.13176	1e-10	1.3337704918032787e-8	9.20448662640207e-9	4867	tags=40%, list=16%, signal=33%	CX3CL1/MAPK3/CD86/HDAC5/GIT1/SPI1/AKT1/MYD88/CD36/HCK/NR1D1/SASH1/PAF1/NLRP3/MRC1/TBXA2R/PTAFR/IRF8/IRAK3/CD68/AKAP8/CD40/SIGIRR/CXCL3/LY96/EDNRB/SELENOS/TLR4/TSPO/ABL1/AXL/MIF/SIRPA/TRIM5/BMP6/RIPK2/TNIP2/UPF1/PRKCA/NFKBIB/NOS3/RARA/MAPK1/RELA/LYN/NFKBIZ/CAPN2/CSF3/ZC3H12A/CXCL8/VIM/CCL2/RHOA/PLCG2/TNFRSF1B/BCL10/TNIP1/ARID5A/ADAM9/CXCL2/IRAK2/HSF1/TICAM1/NR1H4/LITAF/BCR/SERPINE1/NFKB1/IL6/TNFAI…
BP	GO:0045766	positive regulation of angiogenesis	158	-0.594479	-2.12636	1e-10	1.3337704918032787e-8	9.20448662640207e-9	3900	tags=46%, list=13%, signal=40%	SASH1/NRP1/ITGB3/TBXA2R/ERAP1/LRG1/GREM1/MYDGF/PIK3R6/CD40/SMAD1/PDCL3/KDR/C3/GRN/PDCD6/PRKD2/ITGAX/VEGFA/HMOX1/ABL1/ACVRL1/GATA6/EMP2/ANGPT2/ADAM12/HYAL1/RAPGEF3/JUP/ADM/NINJ1/RAMP2/BTG1/CHI3L1/JCAD/PRKCA/APLNR/NOS3/RUNX1/SPHK1/HSPB1/HIPK2/C5AR1/ZC3H12A/PKM/CD34/CXCL8/TEK/JAK1/DDAH1/THBS1/TGFBR2/ENG/AQP1/VEGFC/TIE1/HIPK1/RHOB/TJP1/NFE2L2/KLF4/ANGPTL4/STAT3/CDH5/SERPINE1/ITGA5/F3/FLT1/HK2/ETS1/AG…
BP	GO:1904018	positive regulation of vasculature development	158	-0.594479	-2.12636	1e-10	1.3337704918032787e-8	9.20448662640207e-9	3900	tags=46%, list=13%, signal=40%	SASH1/NRP1/ITGB3/TBXA2R/ERAP1/LRG1/GREM1/MYDGF/PIK3R6/CD40/SMAD1/PDCL3/KDR/C3/GRN/PDCD6/PRKD2/ITGAX/VEGFA/HMOX1/ABL1/ACVRL1/GATA6/EMP2/ANGPT2/ADAM12/HYAL1/RAPGEF3/JUP/ADM/NINJ1/RAMP2/BTG1/CHI3L1/JCAD/PRKCA/APLNR/NOS3/RUNX1/SPHK1/HSPB1/HIPK2/C5AR1/ZC3H12A/PKM/CD34/CXCL8/TEK/JAK1/DDAH1/THBS1/TGFBR2/ENG/AQP1/VEGFC/TIE1/HIPK1/RHOB/TJP1/NFE2L2/KLF4/ANGPTL4/STAT3/CDH5/SERPINE1/ITGA5/F3/FLT1/HK2/ETS1/AG…
BP	GO:0044000	movement in host	177	-0.587486	-2.12396	1e-10	1.3337704918032787e-8	9.20448662640207e-9	5409	tags=52%, list=18%, signal=43%	TRIM11/SLC3A2/SIVA1/TRIM31/CBL/SLC52A2/AGTR1/WWP2/HSPA1A/CD86/CHMP7/DAG1/GAS6/GSN/SLC10A1/HSPA1B/SIGLEC1/CR1/P4HB/SLC1A5/VPS18/VPS4A/NRP1/ITGB3/MRC1/LY6E/JPT2/DYNLT1/NECTIN4/TRIM8/CHMP1A/SNX3/RPSA/ARL8B/PTX3/LAMP1/CHMP3/GRK2/CTSL/UVRAG/CIITA/TNFRSF4/CD74/RNASEK/PVR/LGALS9/HLA-DRB1/AXL/INSR/IFITM3/TRIM5/ILF3/CHMP2B/CTSB/ITGB5/IFITM2/CD81/ANPEP/ACE2/IST1/FURIN/BSG/EGFR/PC/HYAL2/PPIA/ITGA2/CXCL8/CHM…
BP	GO:1903039	positive regulation of leukocyte cell-cell adhesion	263	-0.562347	-2.12258	1e-10	1.3337704918032787e-8	9.20448662640207e-9	3874	tags=33%, list=13%, signal=29%	CD83/ICOSLG/CCR7/PHF10/NLRP3/PTAFR/SMARCC1/ZBTB7B/TNFSF14/HLA-DPB1/PIK3R6/VCAM1/HSPD1/HAS2/SART1/TNFSF13B/HLX/TNFSF11/HES1/NCK2/CD24/VAV1/SELENOK/KLHL25/CD74/VSIR/LGALS9/ABL1/HLA-DRB1/VTCN1/SIRPA/ITPKB/CHST4/ADA/HSPH1/SELP/RIPK2/CD81/CBFB/RUNX1/CCDC88B/CD276/RARA/RELA/LYN/NFKBIZ/VNN1/CARD11/ZBTB1/PPP3CA/BCL6/PTPN11/EFNB2/TNFRSF14/CCL2/EGR3/TGFBR2/RHOA/HHLA2/SELE/HLA-A/BCL10/NFKBID/TFRC/CAV1/ABL2/…
BP	GO:0045765	regulation of angiogenesis	272	-0.559698	-2.12109	1e-10	1.3337704918032787e-8	9.20448662640207e-9	3815	tags=43%, list=13%, signal=37%	NRP1/GLUL/ITGB3/TBXA2R/VASH1/GPR4/ERAP1/LRG1/PIK3CG/FOXJ2/ROCK2/GREM1/MYDGF/STAT1/PLXND1/PIK3R6/CD40/SMAD1/PDCL3/PML/MAPK7/KDR/C3/GRN/PDCD6/EPN1/PRKD2/ITGAX/HHEX/NPR1/VEGFA/HMOX1/ABL1/HGS/ACVRL1/GATA6/PPP1R16B/EMP2/ANGPT2/ADAM12/ADGRB3/HYAL1/PDCD10/SPRY2/RAPGEF3/JUP/ADM/NINJ1/RAMP2/BTG1/CHI3L1/JCAD/PRKCA/APLNR/ADAMTS9/NOS3/RUNX1/FOXC1/PPARG/SPHK1/HSPB1/COL4A3/HIPK2/GADD45A/PGK1/C5AR1/ZC3H12A/PKM/…
CC	GO:0070820	tertiary granule	159	-0.59216	-2.11958	1e-10	1.3337704918032787e-8	9.20448662640207e-9	3484	tags=37%, list=12%, signal=33%	PTAFR/LRG1/SNAP25/OSCAR/SERPINB6/ATAD3B/TRPM2/PRSS3/DOK3/SLC11A1/TSPAN14/PLAU/CNN2/PTX3/TMC6/ITGAX/LAMP1/ALDOA/CANT1/AP2A2/ARL8A/CTSD/CSTB/DBNL/SVIP/ATP6V0C/SIRPA/PLD1/CD300A/NRAS/CYBA/PTPRN2/TNFAIP6/ILF2/SPTAN1/LGALS3/ATP6V0A1/NBEAL2/UBR4/CYFIP1/CD58/ANO6/CRISP3/RAC1/DSP/RHOA/QSOX1/YPEL5/STOM/RAP2B/ATP11A/B2M/PTPRB/CD93/SLC2A3/CYSTM1/CD55/DIAPH1/CD59
BP	GO:0002237	response to molecule of bacterial origin	329	-0.548645	-2.11766	1e-10	1.3337704918032787e-8	9.20448662640207e-9	4785	tags=36%, list=16%, signal=31%	MAPK3/CD86/HDAC5/GIT1/CHUK/INAVA/SPI1/AKT1/MYD88/CD36/DUSP10/HCK/IL10RA/CNP/NR1D1/SASH1/PTGFR/CCR7/PAF1/NLRP3/HNRNPA0/MRC1/TBXA2R/PENK/PTGER4/PTAFR/IRF8/IRAK3/NQO1/CD68/AKAP8/NOTCH1/CD40/VCAM1/CSF2RB/ACE/SLC11A1/CD24/SIGIRR/CXCL3/LY96/EDNRB/SELENOS/TLR4/TSPO/TAP2/F2R/PCSK1/LGALS9/ABL1/AXL/MIF/SIRPA/TRIM5/SELP/BMP6/ADM/AKIRIN2/RIPK2/TNIP2/UPF1/PRKCA/NFKBIB/NOS3/RARA/PALM3/PTGS2/MAPK1/RELA/LYN/NFKB…
BP	GO:0071219	cellular response to molecule of bacterial origin	203	-0.575737	-2.11692	1e-10	1.3337704918032787e-8	9.20448662640207e-9	4867	tags=38%, list=16%, signal=32%	CX3CL1/MAPK3/CD86/HDAC5/GIT1/SPI1/AKT1/MYD88/CD36/HCK/NR1D1/SASH1/PAF1/NLRP3/MRC1/TBXA2R/PTAFR/IRF8/IRAK3/CD68/AKAP8/CD40/SIGIRR/CXCL3/LY96/EDNRB/SELENOS/TLR4/TSPO/ABL1/AXL/MIF/SIRPA/TRIM5/BMP6/RIPK2/TNIP2/UPF1/PRKCA/NFKBIB/NOS3/RARA/MAPK1/RELA/LYN/NFKBIZ/CAPN2/CSF3/ZC3H12A/CXCL8/VIM/CCL2/RHOA/PLCG2/TNFRSF1B/BCL10/TNIP1/ARID5A/ADAM9/CXCL2/IRAK2/HSF1/TICAM1/NR1H4/LITAF/BCR/SERPINE1/NFKB1/IL6/TNFAI…
BP	GO:1901342	regulation of vasculature development	275	-0.557438	-2.11519	1e-10	1.3337704918032787e-8	9.20448662640207e-9	3815	tags=42%, list=13%, signal=37%	NRP1/GLUL/ITGB3/TBXA2R/VASH1/GPR4/ERAP1/LRG1/PIK3CG/FOXJ2/ROCK2/GREM1/MYDGF/STAT1/PLXND1/PIK3R6/CD40/SMAD1/PDCL3/PML/MAPK7/KDR/C3/GRN/PDCD6/EPN1/PRKD2/ITGAX/HHEX/NPR1/VEGFA/HMOX1/ABL1/HGS/ACVRL1/GATA6/PPP1R16B/EMP2/ANGPT2/ADAM12/ADGRB3/HYAL1/PDCD10/SPRY2/RAPGEF3/JUP/ADM/NINJ1/RAMP2/BTG1/CHI3L1/JCAD/PRKCA/APLNR/ADAMTS9/NOS3/RUNX1/FOXC1/PPARG/SPHK1/HSPB1/COL4A3/HIPK2/GADD45A/PGK1/C5AR1/ZC3H12A/PKM/…
BP	GO:0032496	response to lipopolysaccharide	313	-0.54716	-2.10249	1e-10	1.3337704918032787e-8	9.20448662640207e-9	3901	tags=33%, list=13%, signal=29%	NR1D1/SASH1/PTGFR/CCR7/PAF1/NLRP3/HNRNPA0/MRC1/TBXA2R/PENK/PTGER4/PTAFR/IRF8/IRAK3/NQO1/CD68/AKAP8/NOTCH1/CD40/VCAM1/CSF2RB/ACE/SLC11A1/SIGIRR/CXCL3/LY96/EDNRB/SELENOS/TLR4/TSPO/F2R/PCSK1/LGALS9/ABL1/AXL/MIF/SIRPA/TRIM5/SELP/BMP6/ADM/AKIRIN2/RIPK2/TNIP2/UPF1/PRKCA/NFKBIB/NOS3/RARA/PALM3/PTGS2/MAPK1/RELA/LYN/NFKBIZ/CAPN2/CSF3/AKAP12/ZC3H12A/FOXP1/PELI1/CXCL8/VIM/CCL2/TNFRSF11A/RHOA/THBD/GCH1/PLCG2…
BP	GO:0051701	biological process involved in interaction with host	196	-0.573464	-2.10094	1e-10	1.3337704918032787e-8	9.20448662640207e-9	4469	tags=47%, list=15%, signal=41%	AGTR1/WWP2/HSPA1A/CD86/CHMP7/DAG1/AKT1/GAS6/GSN/SLC10A1/HSPA1B/SIGLEC1/CR1/P4HB/SLC1A5/VPS18/VPS4A/ALYREF/NRP1/ITGB3/MRC1/LY6E/JPT2/DYNLT1/NECTIN4/TRIM8/CHMP1A/SNX3/RPSA/ARL8B/PTX3/DDX39B/LAMP1/CHMP3/GRK2/CTSL/UVRAG/CIITA/TNFRSF4/CD74/RNASEK/PVR/LGALS9/HLA-DRB1/AXL/INSR/IFITM3/TRIM5/ILF3/CHMP2B/THOC6/CTSB/ITGB5/IFITM2/CD81/ANPEP/ACE2/IST1/FURIN/BSG/EGFR/INHBB/PC/HYAL2/PPIA/ITGA2/CXCL8/CHMP1B/EFNB…
BP	GO:0022409	positive regulation of cell-cell adhesion	309	-0.545299	-2.09141	1e-10	1.3337704918032787e-8	9.20448662640207e-9	3874	tags=34%, list=13%, signal=30%	CD83/ICOSLG/CCR7/PHF10/NLRP3/PTPN23/PTAFR/FSTL3/SMARCC1/ZBTB7B/TNFSF14/HLA-DPB1/PIK3R6/FLOT1/VCAM1/HSPD1/HAS2/SART1/TNFSF13B/HLX/TNFSF11/HES1/NCK2/CD24/VAV1/SELENOK/KLHL25/CD74/VSIR/MYO10/LGALS9/ABL1/HLA-DRB1/VTCN1/SIRPA/ITPKB/CHST4/ADA/HSPH1/SELP/MMRN1/RIPK2/CD81/CBFB/RUNX1/CCDC88B/CD276/RARA/RELA/LYN/NFKBIZ/VNN1/CARD11/ZBTB1/PPP3CA/BCL6/PTPN11/JAK1/EFNB2/SMAD7/TNFRSF14/CCL2/EGR3/TGFBR2/RHOA/POD…
BP	GO:0050870	positive regulation of T cell activation	240	-0.552768	-2.06925	1e-10	1.3337704918032787e-8	9.20448662640207e-9	4957	tags=38%, list=17%, signal=32%	RPS3/RASAL3/FADD/SHH/CD86/CCL21/AP3D1/IL2RA/AKT1/CR1/DUSP10/ZP3/THY1/CD83/ICOSLG/CCR7/PHF10/NLRP3/SMARCC1/ZBTB7B/TNFSF14/HLA-DPB1/PIK3R6/VCAM1/HSPD1/SART1/TNFSF13B/HLX/TNFSF11/HES1/NCK2/CD24/VAV1/SELENOK/KLHL25/CD74/VSIR/LGALS9/ABL1/HLA-DRB1/VTCN1/SIRPA/ITPKB/ADA/HSPH1/RIPK2/CD81/CBFB/RUNX1/CCDC88B/CD276/RARA/LYN/NFKBIZ/VNN1/CARD11/ZBTB1/PPP3CA/BCL6/PTPN11/EFNB2/TNFRSF14/CCL2/EGR3/TGFBR2/RHOA/HHL…
BP	GO:0042060	wound healing	402	-0.528139	-2.06844	1e-10	1.3337704918032787e-8	9.20448662640207e-9	2974	tags=33%, list=10%, signal=30%	SLC11A1/KDR/PLAU/CNN2/TLN1/ARL8B/VAV1/CD151/CHMP3/SERPINE2/PRKCD/SERPINA1/TLR4/SRF/NRG1/PROS1/VEGFA/F2R/F11/ITPK1/HNF4A/HMOX1/AXL/TFPI/ACVRL1/F5/TEC/MYL12A/VCL/ACTG1/PDCD10/TFPI2/GNA12/SELP/MMRN1/DGKD/RHOC/CHMP2B/VAV2/F2RL3/PDGFA/CSRP1/PRKCA/GNAS/EXT1/NOS3/PPARG/CLIC1/MCAM/PLAT/BLOC1S6/UBASH3B/HSPB1/PHLDB2/WNT7A/LYN/COMP/PPP3CA/F2RL1/TGFBR1/C1QTNF1/ANO6/PPIA/ITGA2/CD34/SDC4/DSP/CHMP1B/PPL/CDKN1A/…
BP	GO:0007159	leukocyte cell-cell adhesion	388	-0.527244	-2.06028	1e-10	1.3337704918032787e-8	9.20448662640207e-9	3494	tags=31%, list=12%, signal=27%	LAPTM5/PTAFR/LRG1/SMARCC1/ZBTB7B/TNFSF14/HLA-DPB1/PRKAR1A/PIK3R6/VCAM1/HSPD1/HAS2/SART1/TNFSF13B/HLX/TNFSF11/HES1/NCK2/CD24/VAV1/SELENOK/TNFRSF21/NT5E/KLHL25/CD74/PLA2G2A/VSIR/LGALS9/ABL1/HLA-DRB1/VTCN1/IL20RB/SIRPA/CD300A/ITPKB/CHST4/ADA/HSPH1/SELP/RIPK2/CCL28/MSN/CD81/CBFB/EXT1/RUNX1/CCDC88B/CD276/RARA/NRARP/LRRC32/RELA/LYN/NFKBIZ/LGALS3/VNN1/PRNP/CARD11/ZBTB1/PPP3CA/GOLPH3/ZC3H12A/PELI1/BCL6/P…
BP	GO:0007599	hemostasis	225	-0.553874	-2.05722	1e-10	1.3337704918032787e-8	9.20448662640207e-9	2960	tags=33%, list=10%, signal=30%	PLAU/TLN1/VAV1/SERPINE2/PRKCD/SERPINA1/TLR4/SRF/PROS1/F2R/F11/ITPK1/HNF4A/AXL/TFPI/F5/ZNF385A/TEC/MYL12A/VCL/ACTG1/TFPI2/GNA12/SELP/FLI1/MMRN1/DGKD/GPI/VAV2/F2RL3/PDGFA/CSRP1/PRKCA/GNAS/NOS3/CLIC1/PLAT/BLOC1S6/UBASH3B/HSPB1/LYN/COMP/F2RL1/C1QTNF1/ANO6/PPIA/ITGA2/THBS1/THBD/PLCG2/GNA13/PLA2G4A/SH2B3/ENTPD1/PDGFB/PDPN/PABPC4/CAV1/NFE2L2/RAP2B/F11R/DGKH/JMJD1C/PLSCR1/SERPINE1/VWF/F3/IL6/CD9/MYH9/IL6…
BP	GO:0007596	blood coagulation	218	-0.555192	-2.0549	1e-10	1.3337704918032787e-8	9.20448662640207e-9	2960	tags=33%, list=10%, signal=30%	PLAU/TLN1/VAV1/SERPINE2/PRKCD/SERPINA1/TLR4/SRF/PROS1/F2R/F11/ITPK1/HNF4A/AXL/TFPI/F5/TEC/MYL12A/VCL/ACTG1/TFPI2/GNA12/SELP/MMRN1/DGKD/VAV2/F2RL3/PDGFA/CSRP1/PRKCA/GNAS/NOS3/CLIC1/PLAT/BLOC1S6/UBASH3B/HSPB1/LYN/COMP/F2RL1/C1QTNF1/ANO6/PPIA/ITGA2/THBS1/THBD/PLCG2/GNA13/PLA2G4A/SH2B3/ENTPD1/PDGFB/PDPN/PABPC4/CAV1/NFE2L2/RAP2B/F11R/DGKH/JMJD1C/PLSCR1/SERPINE1/VWF/F3/IL6/CD9/MYH9/IL6ST/ANXA2/ANXA5/PL…
BP	GO:0019221	cytokine-mediated signaling pathway	453	-0.518181	-2.05063	1e-10	1.3337704918032787e-8	9.20448662640207e-9	4535	tags=35%, list=15%, signal=30%	PLP2/SPI1/IL2RA/CSF1/AKT1/OAS2/IFNE/GAS6/CNOT9/HSPA1B/SIRT1/IRF7/MYD88/IL33/WBP1L/HCK/ADIPOR1/IFNGR1/P4HB/JAK3/IL10RA/RBM47/CCR7/EIF4E2/OTULIN/RRAGA/PAFAH1B1/LEPR/LAPTM5/CSF2RA/IRAK3/CASP4/STAT1/NOTCH1/CSF2RB/IFI27/SPPL2A/CSNK2B/TNFSF13B/TNFSF11/TOLLIP/KRT8/CD24/ULK1/SIGIRR/ZC3H15/CXCL3/IL11/TNFRSF4/STAT5A/FZD4/CD74/IL17RA/AXL/IL20RB/PIAS4/IFITM3/RIPK1/PPP2CB/TRAF3IP2/MST1R/SH2B2/RABGEF1/YTHDF2/E…
BP	GO:0045785	positive regulation of cell adhesion	464	-0.515683	-2.0444	1e-10	1.3337704918032787e-8	9.20448662640207e-9	4783	tags=40%, list=16%, signal=34%	PTPRJ/GSK3B/SHH/CD86/PPM1F/DAG1/DOCK5/CCL21/AP3D1/VIT/ABI3BP/CRKL/ARL2/IL2RA/CSF1/STK4/AKT1/CD36/CR1/LAMB1/DUSP10/ZP3/THY1/P4HB/PLEKHA2/CD83/OLFM4/NID1/ICOSLG/CCR7/NRP1/PHF10/NLRP3/ITGB3/LAMB2/PTPN23/RREB1/PTAFR/FSTL3/PREX1/SMARCC1/ZBTB7B/ARHGEF7/TNFSF14/HLA-DPB1/PIK3R6/FLOT1/VCAM1/HSPD1/HAS2/SART1/TNFSF13B/HLX/TNFSF11/UTRN/KDR/HES1/NCK2/CD24/VAV1/UNC13D/PRKD2/ITGA3/SELENOK/DOCK1/KLHL25/ADGRG1/CD…
BP	GO:0050727	regulation of inflammatory response	356	-0.522801	-2.0305	1e-10	1.3337704918032787e-8	9.20448662640207e-9	3623	tags=32%, list=12%, signal=28%	MYD88/IL33/DUSP10/ZP3/HCK/APP/IL10RA/NR1D1/CELF1/CCR7/NLRP3/PTGER4/OTULIN/PTGER3/GPR4/BAP1/PIK3AP1/PIK3CG/SEMA7A/ELF4/CASP4/MAPK7/TNFSF11/C3/GRN/DUOXA2/DNASE1L3/NLRP2/NR1D2/EDNRB/SELENOS/FABP4/PRKCD/TLR4/MCPH1/NT5E/FGR/IL17RA/PLA2G2A/DAGLB/HLA-DRB1/IL20RB/RHBDF2/SIRPA/ADA/RIPK1/RABGEF1/DHX9/NINJ1/GPRC5B/CD81/BIRC2/PPARG/MFHAS1/TNFAIP6/ACE2/SPHK1/PTGS2/RELA/LYN/NFKBIZ/TNFRSF1A/FURIN/C2CD4B/METRNL/…
BP	GO:0097193	intrinsic apoptotic signaling pathway	302	-0.525803	-2.01292	1e-10	1.3337704918032787e-8	9.20448662640207e-9	5035	tags=43%, list=17%, signal=36%	PDX1/TAF9/BCL2L2/DNAJC10/RPS3/GSKIP/BAG6/HSPA1A/CYP1B1/MOAP1/HYOU1/PPM1F/RPS7/TRIB3/STK25/AKT1/MYBBP1A/ARHGEF2/PMAIP1/SIRT1/ING2/CCAR2/PPIF/BRCA2/P4HB/TMEM109/ATP2A3/CREB3/WWOX/AEN/IFI6/DDIT3/FBXO7/CUL4A/UBQLN1/CASP4/FIS1/PML/MAPK7/RNF183/NCK2/SNW1/CRIP1/CD24/CUL3/STK11/DAXX/IFI16/SELENOS/SELENOK/PRKCD/BCL2L11/BOK/PERP/HINT1/CD74/SNAI1/CUL1/HIC1/ABL1/BCLAF1/PIAS4/MIF/ZNF385A/PPP1R13B/PDCD10/TMBIM…
BP	GO:0022407	regulation of cell-cell adhesion	463	-0.505823	-2.00519	1e-10	1.3337704918032787e-8	9.20448662640207e-9	3566	tags=32%, list=12%, signal=28%	PTPN23/JAG1/LAPTM5/PTAFR/FSTL3/SMARCC1/ZBTB7B/TNFSF14/NOTCH1/PTK2/HLA-DPB1/PRKAR1A/PIK3R6/FLOT1/VCAM1/HSPD1/HAS2/SART1/TNFSF13B/MAPK7/HLX/TNFSF11/HES1/NCK2/CD24/VAV1/SERPINE2/SELENOK/PRKCD/TNFRSF21/KLHL25/CD74/CDH1/PLA2G2A/VEGFA/VSIR/MYO10/LGALS9/ABL1/HLA-DRB1/VTCN1/IL20RB/SIRPA/CD300A/ITPKB/CHST4/ADA/HSPH1/SELP/BMP6/YTHDF2/MMRN1/RIPK2/CCL28/FXYD5/PRKCA/CD81/CBFB/RUNX1/CCDC88B/CD276/RARA/NRARP/UB…
CC	GO:0045121	membrane raft	281	-0.526934	-2.0045	1e-10	1.3337704918032787e-8	9.20448662640207e-9	2672	tags=33%, list=9%, signal=30%	TUBB/PLPP2/RHOQ/ADGRG1/CTSD/CBLC/CDH1/F2R/RAB5A/PPP2R1B/INSR/TFPI/EMP2/PI4K2A/GP2/RFTN1/IKBKB/GJA1/SERPINH1/NOS3/ACE2/PTGS2/MAPK1/VDAC1/LYN/TNFRSF1A/SMURF2/CAVIN2/FURIN/PRNP/LCP2/SLC9A1/CARD11/TUBA1C/CAPN2/CHP1/KCNE1/EGFR/TGFBR1/PGK1/HYAL2/TEK/STX12/EHD2/INPP5D/KCND2/S1PR1/TNFRSF11A/TGFBR2/KCNQ1/PODXL/PLCG2/SELE/CAV2/SLC1A1/TNFRSF1B/BCL10/PDPN/MYO1C/CAV1/PLVAP/CBLB/STOM/EZR/MALL/RAP2B/CAVIN1/SLC2…
BP	GO:0002460	adaptive immune response based on somatic recombination of immune receptors built from immunoglobulin superfamily domains	297	-0.524574	-2.00343	1e-10	1.3337704918032787e-8	9.20448662640207e-9	4437	tags=31%, list=15%, signal=27%	BATF/TCIRG1/IRF7/MYD88/IL33/CR1/ZP3/CLEC7A/C9/JAK3/RC3H1/IRF4/ENTPD7/SERPING1/RAB27A/NLRP3/EXOSC6/C7/JAG1/MICA/ZBTB7B/NOTCH1/CD40/CSF2RB/HSPD1/TNFSF13B/HLX/SLC11A1/C3/UNC13D/PRKCD/TLR4/HMCES/CD74/IL17RA/TAP2/PVR/HLA-DRB1/IL20RB/EMP2/ADA/TRAF3IP2/RFTN1/HLA-F/RIPK2/CD81/KLHL6/NCR3LG1/NFKBIZ/GNL1/ZBTB1/CFI/ZC3H12A/BCL6/JAK1/SMAD7/INPP5D/DUSP22/HLA-C/SWAP70/PLA2G4A/TNFRSF1B/HLA-A/NFKB2/BCL10/NFKBID/T…
BP	GO:0001819	positive regulation of cytokine production	459	-0.505492	-2.00265	1e-10	1.3337704918032787e-8	9.20448662640207e-9	4957	tags=37%, list=17%, signal=32%	RPS3/TYROBP/FADD/CX3CL1/HSPA1A/CYP1B1/PTPRJ/G3BP1/CD86/CHUK/CD84/INAVA/RAB7B/OAS2/BATF/ARHGEF2/HSPA1B/SIRT1/IRF7/MYD88/STOML2/IL33/CD36/POLR3D/ZP3/CLEC7A/CLEC9A/APP/TNFRSF8/IFNGR1/IRF4/TMED10/ZFPM1/PSEN1/RBM47/CD83/CCR7/NLRP3/PTGER4/LAPTM5/PTAFR/IRF8/PIK3CG/DDIT3/DHX33/IRAK3/SEMA7A/ADRA2A/ROCK2/ZBTB7B/STAT1/HLA-DPB1/CD40/FLOT1/HSPD1/TNXB/TRIM15/SLC11A1/C3/NLRP2/LY96/HTR2B/PRKD2/CEBPG/ZCCHC3/IFI16…
CC	GO:0098857	membrane microdomain	282	-0.526176	-2.00231	1e-10	1.3337704918032787e-8	9.20448662640207e-9	2672	tags=33%, list=9%, signal=30%	TUBB/PLPP2/RHOQ/ADGRG1/CTSD/CBLC/CDH1/F2R/RAB5A/PPP2R1B/INSR/TFPI/EMP2/PI4K2A/GP2/RFTN1/IKBKB/GJA1/SERPINH1/NOS3/ACE2/PTGS2/MAPK1/VDAC1/LYN/TNFRSF1A/SMURF2/CAVIN2/FURIN/PRNP/LCP2/SLC9A1/CARD11/TUBA1C/CAPN2/CHP1/KCNE1/EGFR/TGFBR1/PGK1/HYAL2/TEK/STX12/EHD2/INPP5D/KCND2/S1PR1/TNFRSF11A/TGFBR2/KCNQ1/PODXL/PLCG2/SELE/CAV2/SLC1A1/TNFRSF1B/BCL10/PDPN/MYO1C/CAV1/PLVAP/CBLB/STOM/EZR/MALL/RAP2B/CAVIN1/SLC2…
BP	GO:0071216	cellular response to biotic stimulus	229	-0.535475	-1.99242	1e-10	1.3337704918032787e-8	9.20448662640207e-9	4785	tags=36%, list=16%, signal=31%	CX3CL1/MAPK3/GSK3B/CD86/HDAC5/GIT1/SPI1/AKT1/MYD88/CD36/HCK/CLEC7A/NR1D1/SASH1/PAF1/NLRP3/MRC1/TBXA2R/PTAFR/IRF8/DDIT3/IRAK3/CD68/AKAP8/NOTCH1/CD40/SIGIRR/CXCL3/LY96/EDNRB/SELENOS/TLR4/TSPO/ABL1/AXL/MIF/SIRPA/TRIM5/BMP6/RIPK2/TNIP2/UPF1/PRKCA/NFKBIB/NOS3/RARA/MAPK1/RELA/LYN/NFKBIZ/CAPN2/CSF3/ZC3H12A/CXCL8/CCDC47/VIM/CCL2/RHOA/PLCG2/TNFRSF1B/BCL10/TNIP1/ARID5A/ADAM9/CXCL2/IRAK2/HSF1/TICAM1/NR1H4/L…
BP	GO:1903037	regulation of leukocyte cell-cell adhesion	353	-0.511779	-1.98726	1e-10	1.3337704918032787e-8	9.20448662640207e-9	4614	tags=35%, list=16%, signal=30%	CCL21/AP3D1/MAD1L1/SLC4A2/IL2RA/AKT1/CR1/DUSP10/ZP3/THY1/ARG2/JAK3/RC3H1/CD83/ICOSLG/CCR7/PHF10/NLRP3/LAPTM5/PTAFR/SMARCC1/ZBTB7B/TNFSF14/HLA-DPB1/PRKAR1A/PIK3R6/VCAM1/HSPD1/HAS2/SART1/TNFSF13B/HLX/TNFSF11/HES1/NCK2/CD24/VAV1/SELENOK/TNFRSF21/KLHL25/CD74/PLA2G2A/VSIR/LGALS9/ABL1/HLA-DRB1/VTCN1/IL20RB/SIRPA/CD300A/ITPKB/CHST4/ADA/HSPH1/SELP/RIPK2/CCL28/CD81/CBFB/RUNX1/CCDC88B/CD276/RARA/NRARP/LRRC…
CC	GO:0031983	vesicle lumen	315	-0.516206	-1.98512	1e-10	1.3337704918032787e-8	9.20448662640207e-9	4438	tags=39%, list=15%, signal=33%	PSMA2/GAS6/GSN/CLEC3B/PTGES2/APP/SERPINA4/SERPING1/PSMC3/RAB27A/AMPD3/OLFM4/PSMD14/PSMD6/TIMP3/OSTF1/PENK/CTSZ/FABP5/DYNLT1/ARPC5/LRG1/OSCAR/SRP14/NAPRT/PSMD7/PSMB7/HSPA8/SERPINA3/CSNK2B/NME2/VPS13A/TOLLIP/CNN2/SRGN/C3/GRN/TOR4A/PTX3/UNC13D/DPP7/VAT1/TUBB/PSMB1/ALDOA/PRKCD/SERPINA1/CANT1/PGM2/S100A11/PRDX6/PROS1/FGR/CTSD/PA2G4/CSTB/DBNL/VEGFA/PFKL/PSMD1/PCSK1/PSMD2/GTPBP2/MIF/F5/VCL/PSMD11/ADA/GM…
BP	GO:0051251	positive regulation of lymphocyte activation	319	-0.51509	-1.98394	1e-10	1.3337704918032787e-8	9.20448662640207e-9	4957	tags=38%, list=17%, signal=32%	RPS3/TYROBP/RASAL3/FADD/GPR183/SHH/CD86/CCL21/AP3D1/SPI1/IL2RA/AKT1/GAS6/MYD88/CR1/DUSP10/ZP3/THY1/CLEC7A/CD83/IRS2/ICOSLG/CCR7/PHF10/NLRP3/EXOSC6/SMARCC1/ZBTB7B/TNFSF14/HLA-DPB1/PIK3R6/CD40/VCAM1/HSPD1/SART1/TNFSF13B/HLX/TNFSF11/HES1/NCK2/CD24/VAV1/LAMP1/SELENOK/TLR4/TNFRSF4/KLHL25/HMCES/CD74/VSIR/LGALS9/ABL1/HLA-DRB1/AXL/VTCN1/AP1G1/MIF/SIRPA/ITPKB/ADA/HSPH1/HLA-F/AKIRIN2/RIPK2/TNIP2/CD81/CBFB/…
BP	GO:0002696	positive regulation of leukocyte activation	365	-0.508183	-1.97641	1e-10	1.3337704918032787e-8	9.20448662640207e-9	4972	tags=36%, list=17%, signal=30%	GATA2/RPS3/TYROBP/RASAL3/FADD/GPR183/SHH/CD86/CCL21/AP3D1/CTSC/SPI1/IL2RA/AKT1/ITGAM/GAS6/MYD88/IL33/CR1/DUSP10/ZP3/THY1/CLEC7A/CD83/IRS2/ICOSLG/CCR7/PHF10/NLRP3/EXOSC6/PTAFR/SMARCC1/ZBTB7B/TNFSF14/HLA-DPB1/PIK3R6/CD40/VCAM1/HSPD1/SART1/TNFSF13B/HLX/TNFSF11/HES1/NCK2/CD24/VAV1/LAMP1/SELENOK/TLR4/TNFRSF4/KLHL25/HMCES/CD74/FGR/VSIR/LGALS9/ABL1/HLA-DRB1/AXL/VTCN1/AP1G1/MIF/SIRPA/ITPKB/ADA/STX4/HSPH1…
CC	GO:0060205	cytoplasmic vesicle lumen	314	-0.51396	-1.97597	1e-10	1.3337704918032787e-8	9.20448662640207e-9	4438	tags=39%, list=15%, signal=33%	PSMA2/GAS6/GSN/CLEC3B/PTGES2/APP/SERPINA4/SERPING1/PSMC3/RAB27A/AMPD3/OLFM4/PSMD14/PSMD6/TIMP3/OSTF1/PENK/CTSZ/FABP5/DYNLT1/ARPC5/LRG1/OSCAR/SRP14/NAPRT/PSMD7/PSMB7/HSPA8/SERPINA3/CSNK2B/NME2/VPS13A/TOLLIP/CNN2/SRGN/C3/GRN/TOR4A/PTX3/UNC13D/DPP7/VAT1/TUBB/PSMB1/ALDOA/PRKCD/SERPINA1/CANT1/PGM2/S100A11/PRDX6/PROS1/FGR/CTSD/PA2G4/CSTB/DBNL/VEGFA/PFKL/PSMD1/PCSK1/PSMD2/GTPBP2/MIF/F5/VCL/PSMD11/ADA/GM…
CC	GO:0034774	secretory granule lumen	311	-0.513914	-1.97295	1e-10	1.3337704918032787e-8	9.20448662640207e-9	4438	tags=39%, list=15%, signal=33%	PSMA2/GAS6/GSN/CLEC3B/PTGES2/APP/SERPINA4/SERPING1/PSMC3/RAB27A/AMPD3/OLFM4/PSMD14/PSMD6/TIMP3/OSTF1/PENK/CTSZ/FABP5/DYNLT1/ARPC5/LRG1/OSCAR/SRP14/NAPRT/PSMD7/PSMB7/HSPA8/SERPINA3/CSNK2B/NME2/VPS13A/TOLLIP/CNN2/SRGN/C3/GRN/TOR4A/PTX3/UNC13D/DPP7/VAT1/TUBB/PSMB1/ALDOA/PRKCD/SERPINA1/CANT1/PGM2/S100A11/PRDX6/PROS1/FGR/CTSD/PA2G4/CSTB/DBNL/VEGFA/PFKL/PSMD1/PCSK1/PSMD2/GTPBP2/MIF/F5/VCL/PSMD11/GMFG/T…
BP	GO:0044403	biological process involved in symbiotic interaction	293	-0.516221	-1.96944	1e-10	1.3337704918032787e-8	9.20448662640207e-9	5409	tags=46%, list=18%, signal=38%	TRIM11/ZDHHC9/SLC3A2/CCL8/SIVA1/TRIM31/TUSC2/CBL/SLC52A2/TREM1/JUN/ZDHHC8/ZBED1/AGTR1/WWP2/RAB29/HSPA1A/CD86/PPIB/CHMP7/DAG1/AKT1/GAS6/GSN/SLC10A1/HSPA1B/MYD88/SIGLEC1/CR1/P4HB/SLC1A5/PSMC3/MUC2/VPS18/VPS4A/ALYREF/NRP1/ITGB3/MRC1/LY6E/JPT2/DYNLT1/NECTIN4/TRIM8/ROCK2/CHMP1A/HSPA8/HSPD1/IFI27/SNX3/RPSA/TARDBP/ARL8B/SNW1/PTX3/CDK9/DDX39B/LAMP1/CFL1/CHMP3/GRK2/CTSL/UVRAG/CIITA/TNFRSF4/CD74/RAB5A/RNAS…
BP	GO:0050900	leukocyte migration	373	-0.504098	-1.96504	1e-10	1.3337704918032787e-8	9.20448662640207e-9	4538	tags=33%, list=15%, signal=28%	CRKL/HSD3B7/SPI1/CSF1/AKT1/GAS6/CXCL16/MYD88/IL33/ZP3/HCK/THY1/APP/LGMN/MMP28/CREB3/CCR7/ITGB3/PTGER4/PAFAH1B1/PTAFR/PIK3CG/PREX1/GREM1/TNFSF14/CD99/PTK2/ADGRE2/TRPM2/VCAM1/TNFSF11/CNN2/VAV1/CXCL3/EDNRB/ITGA3/LYVE1/SELENOK/CD74/IL17RA/VEGFA/HMOX1/LGALS9/ABL1/MIF/SIRPA/CD300A/EMP2/CHST4/ADA/C5AR2/GP2/SELP/NBL1/RABGEF1/NINJ1/CCL28/MSN/CD81/EXT1/TNFAIP6/MTUS1/SBDS/MAPK1/LYN/LGALS3/CDC42/BSG/F2RL1/MC…
BP	GO:0030099	myeloid cell differentiation	395	-0.500024	-1.95671	1e-10	1.3337704918032787e-8	9.20448662640207e-9	4527	tags=37%, list=15%, signal=32%	SLC25A5/SPI1/RAB7B/SLC4A2/CSF1/BATF/TET2/TCIRG1/HSPA1B/SIRT1/IRF7/MYD88/IL33/MAFB/SMAP1/APP/SLC1A5/IRF4/ZFPM1/PSEN1/CCR7/PAF1/BRD1/EIF6/CBFA2T3/GPR68/KAT8/PAFAH1B1/BAP1/JAG1/MT1G/ACVR1B/IRF8/LEO1/CUL4A/FSTL3/PTBP3/OSCAR/STAT1/PML/TNFSF11/ADGRF5/EVI2B/RCOR1/ZNF16/BATF3/LOX/CEBPG/IL11/KAT6A/IFI16/TLR4/SRF/TAL1/STAT5A/TESC/CD74/PURB/VEGFA/HLA-DRB1/FES/WASF2/ZNF385A/ITPKB/RIPK1/SLC9B2/JMJD6/FLI1/MYC/…
BP	GO:0002429	immune response-activating cell surface receptor signaling pathway	290	-0.512925	-1.95599	1e-10	1.3337704918032787e-8	9.20448662640207e-9	4957	tags=37%, list=17%, signal=31%	RPS3/TYROBP/FPR3/RAB29/BAG6/PTPRJ/KCNN4/CHUK/CRKL/RAB7B/MYD88/STOML2/CR1/FYB1/HCK/THY1/CLEC7A/CMTM3/RC3H1/PSEN1/NR1D1/ICOSLG/CCR7/LAT2/PIK3AP1/LAPTM5/PTK2/HLA-DPB1/THEMIS2/BANK1/VAV1/STK11/LY96/PRKD2/PRKCD/TLR4/TNFRSF21/FGR/KHDRBS1/ABL1/HLA-DRB1/VTCN1/TEC/CD300A/ADA/C5AR2/RFTN1/SH2B2/BRAF/CYBA/RABGEF1/BMX/NINJ1/IKBKB/RIPK2/TNIP2/VAV2/CD81/WDFY1/CD276/MFHAS1/ZNRF1/KLHL6/MAPK1/RELA/LYN/NFKBIZ/LGALS…
BP	GO:0019058	viral life cycle	305	-0.509053	-1.95154	1e-10	1.3337704918032787e-8	9.20448662640207e-9	4447	tags=40%, list=15%, signal=34%	OAS2/GAS6/GSN/SLC10A1/HSPA1B/SIGLEC1/CR1/P4HB/SLC1A5/TRIM28/VPS18/RAD23A/VPS4A/DEK/NRP1/ITGB3/MRC1/RAB43/LY6E/JPT2/SHFL/DYNLT1/NECTIN4/TRIM8/PDE12/BST2/CHMP1A/HSPA8/NOTCH1/IFI27/CSNK2B/SNX3/RPSA/TRIM15/ARL8B/CTBP1/PTX3/LAMP1/CHMP3/GRK2/IFI16/CTSL/UVRAG/CIITA/RAB1B/TNFRSF4/CD74/LAMTOR5/KPNA6/RNASEK/PVR/LGALS9/HLA-DRB1/AXL/INSR/IFITM3/TMEM41B/PCBP1/USP6NL/TRIM5/ILF3/CHMP2B/CTSB/ITGB5/IFITM2/VCP/CD8…
CC	GO:0015629	actin cytoskeleton	489	-0.487952	-1.94135	1e-10	1.3337704918032787e-8	9.20448662640207e-9	3612	tags=35%, list=12%, signal=31%	SORBS2/LIMCH1/ARPC4/TAX1BP3/PPP1R9B/FSCN1/SIPA1L1/DYNLL2/ARPC5/WHRN/DAPK1/CAPG/SNAP25/MYO5C/KRT19/KEAP1/PTK2/FLOT1/RTKN/VCAM1/FOXA3/CFL2/IQCG/CNN2/DCTN6/MYO1H/FHOD1/ARHGAP21/CFL1/GAS2L1/RHOQ/LMOD3/ALDOA/CDC42EP4/TAOK2/FGR/CDH1/DBNL/RAB5A/DCTN2/MYO10/ABL1/AXL/PEAK3/KANSL2/PARVG/WASF2/MYL12A/VCL/ACTG1/SPRY2/RND1/MST1R/FLII/DPYSL3/RAPGEF3/CARMIL1/SH2B2/ACTR1A/DHX9/MYO1B/SPTBN5/KIF9/ACTR2/MYRIP/CAP1/…
BP	GO:0050863	regulation of T cell activation	359	-0.499671	-1.94089	1e-10	1.3337704918032787e-8	9.20448662640207e-9	4957	tags=36%, list=17%, signal=30%	RPS3/RASAL3/FADD/TNFSF8/PRELID1/SHH/CD86/CCL21/AP3D1/ZEB1/TCF7/MAD1L1/SLC4A2/IL2RA/AKT1/BATF/CR1/DUSP10/ZP3/THY1/ARG2/JAK3/RC3H1/IRF4/CD83/ICOSLG/CCR7/PHF10/NLRP3/LAPTM5/SMARCC1/ZBTB7B/TNFSF14/HLA-DPB1/PRKAR1A/PIK3R6/VCAM1/HSPD1/SART1/TNFSF13B/HLX/TNFSF11/HES1/NCK2/CD24/VAV1/SELENOK/TNFRSF21/KLHL25/CD74/PLA2G2A/VSIR/LGALS9/ABL1/HLA-DRB1/VTCN1/IL20RB/SIRPA/CD300A/ITPKB/ADA/HSPH1/BRAF/RIPK2/CD81/CB…
BP	GO:0002250	adaptive immune response	445	-0.488455	-1.93118	1e-10	1.3337704918032787e-8	9.20448662640207e-9	4740	tags=30%, list=16%, signal=25%	CD86/C1QB/CTNNBL1/LAIR1/CD84/CTSC/BATF/IFNE/TCIRG1/SIRT1/ORAI1/IRF7/MYD88/IL33/CR1/DUSP10/ZP3/CLEC7A/ARG2/C9/LILRB5/JAK3/RC3H1/IRF4/ENTPD7/SERPING1/RAB27A/ICOSLG/SAMSN1/NLRP3/LAT2/EXOSC6/OTUB1/C7/SIPA1/JAG1/ERAP1/PIK3CG/MICA/ZBTB7B/TFEB/NOTCH1/HLA-DPB1/CD40/CSF2RB/HSPD1/TNFSF13B/HLX/SLC11A1/C3/UNC13D/PRKD2/CTSL/RAP1GAP/PRKCD/TLR4/TNFRSF21/HMCES/CD74/IL17RA/DBNL/TAP2/PVR/TAP1/HLA-DRB1/VTCN1/IL20RB…
BP	GO:0050867	positive regulation of cell activation	379	-0.493668	-1.92649	1e-10	1.3337704918032787e-8	9.20448662640207e-9	4972	tags=35%, list=17%, signal=30%	GATA2/RPS3/TYROBP/RASAL3/FADD/GPR183/SHH/CD86/CCL21/AP3D1/CTSC/SPI1/IL2RA/AKT1/ITGAM/GAS6/MYD88/IL33/CR1/DUSP10/ZP3/THY1/CLEC7A/PLEK/CD83/IRS2/ICOSLG/CCR7/PHF10/NLRP3/EXOSC6/PTAFR/SMARCC1/ZBTB7B/TNFSF14/HLA-DPB1/PIK3R6/CD40/VCAM1/HSPD1/SART1/TNFSF13B/HLX/TNFSF11/HES1/NCK2/CD24/VAV1/LAMP1/SELENOK/TLR4/TNFRSF4/KLHL25/HMCES/CD74/FGR/VSIR/LGALS9/ABL1/HLA-DRB1/AXL/VTCN1/AP1G1/MIF/SIRPA/ITPKB/ADA/STX4/…
BP	GO:0070661	leukocyte proliferation	319	-0.50011	-1.92624	1e-10	1.3337704918032787e-8	9.20448662640207e-9	4957	tags=37%, list=17%, signal=31%	RPS3/TYROBP/RASAL3/FADD/CX3CL1/TNFSF8/GPR183/MAPK3/SHH/CD86/MAD1L1/SLC4A2/IL2RA/CSF1/IFNE/TCIRG1/MYD88/IL33/CR1/ZP3/ARG2/RC3H1/IRS2/ICOSLG/BAP1/PIK3CG/ARMC5/CSF2RA/ELF4/ZBTB7B/GREM1/TNFSF14/BST2/PTK2/HLA-DPB1/PRKAR1A/CD40/VCAM1/CSF2RB/HSPD1/ACE/TNFSF13B/TNFSF11/SLC11A1/HES1/CNN2/NCK2/CD24/CD151/HHEX/SELENOK/PRKCD/TLR4/RASSF5/TNFRSF21/TNFRSF4/CD74/PLA2G2A/VSIR/LGALS9/ABL1/HLA-DRB1/VTCN1/IL20RB/MIF…
BP	GO:0016032	viral process	408	-0.489023	-1.91761	1e-10	1.3337704918032787e-8	9.20448662640207e-9	5045	tags=42%, list=17%, signal=35%	JUN/ZDHHC8/ZBED1/AGTR1/WWP2/EIF3G/MGAT2/BANF1/HSPA1A/GSK3B/CD86/PPIB/CHMP7/DAG1/AKT1/OAS2/GAS6/GSN/SLC10A1/HSPA1B/IRF7/SIGLEC1/CR1/GSK3A/P4HB/SLC1A5/TRIM14/TRIM28/PSMC3/VPS18/RAD23A/VPS4A/DEK/NRP1/ITGB3/MRC1/RAB43/LY6E/JPT2/MON1B/SHFL/DYNLT1/NECTIN4/TRIM8/PDE12/BST2/STAT1/CHMP1A/HSPA8/NOTCH1/IFI27/CSNK2B/SNX3/RPSA/TARDBP/TRIM15/MGAT1/MGAT4B/ARL8B/SNW1/HCFC1/CTBP1/PTX3/CDK9/LAMP1/CFL1/CHMP3/GRK2/I…
BP	GO:0002697	regulation of immune effector process	361	-0.490757	-1.90618	1e-10	1.3337704918032787e-8	9.20448662640207e-9	4574	tags=31%, list=15%, signal=27%	CD84/INAVA/SPI1/BATF/ITGAM/SIRT1/MYD88/IL33/CD36/CR1/DUSP10/ZP3/CLEC7A/JAK3/RC3H1/IRF4/SERPING1/MYO18A/NLRP3/EXOSC6/LAPTM5/PTAFR/MICA/IRAK3/SEMA7A/ZBTB7B/BST2/ADGRE2/PIK3R6/CD40/HSPD1/HLX/C3/GRN/VAV1/DNASE1L3/UNC13D/LAMP1/TLR4/TNFRSF4/HMCES/CD74/FGR/TAP2/PVR/LGALS9/HLA-DRB1/AXL/FES/IL20RB/AP1G1/MIF/CD300A/STX4/RABGEF1/TMBIM6/UBE2J1/HLA-F/RIPK2/GPI/A2M/GPRC5B/CD81/RARA/LYN/NFKBIZ/LGALS3/NOD1/SERPI…
BP	GO:0002253	activation of immune response	499	-0.475255	-1.89435	1e-10	1.3337704918032787e-8	9.20448662640207e-9	4350	tags=32%, list=15%, signal=28%	HSPA1B/IRF7/MYD88/STOML2/CD36/CR1/FYB1/HCK/THY1/CLEC7A/C9/CMTM3/LRCH4/RBM14/RC3H1/IRF4/PSEN1/SERPING1/NR1D1/ICOSLG/CCR7/NLRP3/LAT2/C7/OTULIN/PIK3AP1/LAPTM5/DHX33/IRAK3/UBQLN1/ZDHHC5/HSPA8/PTK2/HLA-DPB1/CD40/THEMIS2/FLOT1/CFB/HSPD1/BANK1/TRIM15/C3/VAV1/STK11/LY96/PRKD2/ZCCHC3/IFI16/PRKCD/TLR4/TNFRSF21/FGR/KHDRBS1/HEXIM1/ABL1/HLA-DRB1/VTCN1/NPLOC4/TEC/CD300A/UFD1/ADA/C5AR2/TRIM5/NOP53/RFTN1/SH2B2/B…
BP	GO:0002443	leukocyte mediated immunity	379	-0.485098	-1.89304	1e-10	1.3337704918032787e-8	9.20448662640207e-9	4574	tags=28%, list=15%, signal=24%	CD84/CTSC/SPI1/BATF/ITGAM/TCIRG1/RAB44/IRF7/MYD88/CR1/ZP3/CLEC7A/C9/JAK3/SERPING1/RAB27A/NLRP3/LAT2/EXOSC6/C7/JAG1/PTAFR/PIK3CG/MICA/BST2/ADGRE2/PIK3R6/CD40/CSF2RB/HSPD1/ACE/C3/ARL8B/VAV1/DNASE1L3/UNC13D/LAMP1/CEBPG/TUBB/PRKCD/TLR4/HMCES/KIF5B/CD74/FGR/TAP2/PVR/LGALS9/HLA-DRB1/FES/IL20RB/AP1G1/PRDX1/CD300A/EMP2/STX4/TRAF3IP2/RFTN1/RABGEF1/HLA-F/PLEKHM2/S100A13/CD81/NCR3LG1/LYN/NFKBIZ/GNL1/SERPINB…
BP	GO:1903131	mononuclear cell differentiation	451	-0.473009	-1.87152	1e-10	1.3337704918032787e-8	9.20448662640207e-9	4855	tags=35%, list=16%, signal=30%	TNFSF8/GPR183/PRELID1/RABL3/PTPRJ/SHH/CD86/HDAC5/AP3D1/ZEB1/TCF7/SLC25A5/SPI1/SLC4A2/IL2RA/CSF1/BATF/IFNE/GAS6/TCIRG1/IRF7/NCAPH2/CR1/RPL22/DUSP10/MAFB/JAK3/RC3H1/IRF4/ZFPM1/PSEN1/ENTPD7/CD83/CCR7/PHF10/HECTD1/NLRP3/PTGER4/GPR68/LEPR/ADGRG3/MT1G/IRF8/ARMC5/FBXO7/PREX1/SMARCC1/ZBTB7B/PIK3R6/TRPM2/VCAM1/SART1/TNFSF13B/HLX/MFNG/FZD8/VAV1/STK11/BATF3/CEBPG/IL11/IFI16/HHEX/CTSL/CMTM7/JAG2/SRF/KLHL25/C…
BP	GO:0050878	regulation of body fluid levels	346	-0.481178	-1.86538	1e-10	1.3337704918032787e-8	9.20448662640207e-9	3198	tags=30%, list=11%, signal=27%	CTNS/CD40/HAS2/PLAU/TLN1/VAV1/CYP4F12/EDNRB/SOCS2/SERPINE2/PRKCD/SERPINA1/TLR4/SRF/STAT5A/PROS1/NPR1/VEGFA/F2R/F11/ITPK1/HNF4A/AXL/TFPI/F5/ZNF385A/TEC/MYL12A/VCL/ACTG1/EMP2/ADA/TRAF3IP2/TFPI2/GNA12/GPAT4/SELP/CYBA/FLI1/CFTR/MMRN1/ADM/DGKD/GPI/VAV2/F2RL3/PDGFA/CSRP1/NR1H2/PRKCA/GNAS/APLNR/EXT1/NOS3/CLIC1/PLAT/BLOC1S6/UBASH3B/HSPB1/LYN/COMP/PPP3CA/F2RL1/C1QTNF1/GNAI2/ANO6/HYAL2/PPIA/HEG1/ITGA2/THBS…
BP	GO:0002757	immune response-activating signaling pathway	436	-0.469686	-1.85138	1e-10	1.3337704918032787e-8	9.20448662640207e-9	4538	tags=33%, list=15%, signal=28%	CRKL/INAVA/RAB7B/IPO5/HSPA1B/IRF7/MYD88/STOML2/CD36/CR1/FYB1/HCK/THY1/CLEC7A/CMTM3/LRCH4/RC3H1/IRF4/PSEN1/NR1D1/ICOSLG/CCR7/NLRP3/LAT2/OTULIN/PIK3AP1/LAPTM5/DHX33/IRAK3/UBQLN1/ZDHHC5/HSPA8/PTK2/HLA-DPB1/CD40/THEMIS2/FLOT1/HSPD1/BANK1/TRIM15/VAV1/STK11/LY96/PRKD2/ZCCHC3/PRKCD/TLR4/TNFRSF21/FGR/KHDRBS1/ABL1/HLA-DRB1/VTCN1/NPLOC4/TEC/CD300A/UFD1/ADA/C5AR2/NOP53/RFTN1/SH2B2/BRAF/CYBA/RABGEF1/BMX/NINJ…
BP	GO:0051249	regulation of lymphocyte activation	483	-0.464281	-1.84624	1e-10	1.3337704918032787e-8	9.20448662640207e-9	4957	tags=35%, list=17%, signal=29%	RPS3/TYROBP/RASAL3/FADD/TNFSF8/GPR183/PRELID1/SHH/CD86/CCL21/AP3D1/ZEB1/TCF7/SPI1/MAD1L1/SLC4A2/IL2RA/AKT1/BATF/GAS6/MYD88/CR1/DUSP10/ZP3/THY1/CLEC7A/ARG2/JAK3/RC3H1/IRF4/CD83/IRS2/ICOSLG/CCR7/SAMSN1/PHF10/NLRP3/EXOSC6/LAPTM5/FBXO7/MICA/SMARCC1/ZBTB7B/TNFSF14/HLA-DPB1/PRKAR1A/PIK3R6/CD40/THEMIS2/VCAM1/HSPD1/BANK1/SART1/TNFSF13B/HLX/TNFSF11/HES1/NCK2/CD24/VAV1/LAMP1/SELENOK/TLR4/RASSF5/TNFRSF21/TN…
BP	GO:0031349	positive regulation of defense response	438	-0.463518	-1.8291	1e-10	1.3337704918032787e-8	9.20448662640207e-9	5912	tags=40%, list=20%, signal=32%	FYN/C1QBP/DAB2IP/USP15/GPSM3/LPL/CD28/LAG3/NLRC3/ANKRD17/ARRB2/CARD8/CCL3/FEM1A/RNF125/S100A14/CLPB/TXK/CD300LF/LGALS2/IFI35/GPS2/TRIM11/GBP2/ZBP1/TRIM31/GSDMD/GPR108/TNIP3/XRCC6/UNC93B1/AGTR1/TRADD/TYROBP/FADD/CX3CL1/HSPA1A/MAPK3/CHUK/INAVA/CTSC/SPI1/RAB7B/IPO5/HSPA1B/IRF7/MYD88/IL33/CD36/POLR3D/ZP3/HCK/CLEC7A/APP/LRCH4/RBM14/IRF4/OPTN/NR1D1/RBM47/CCR7/NLRP3/PENK/PTGER4/OTULIN/PTGER3/GPR4/PIK3AP…
BP	GO:0002764	immune response-regulating signaling pathway	461	-0.451966	-1.79118	1e-10	1.3337704918032787e-8	9.20448662640207e-9	4350	tags=38%, list=15%, signal=33%	NLRC3/ANKRD17/ARRB2/HLA-DQB1/CARD8/KIT/PRKCB/PTPRC/RNF125/FCER1G/S100A14/CLPB/TXK/CD300LF/IFI35/GPS2/TRIM11/GBP2/LILRB1/TRIM31/GPR108/TNIP3/UNC93B1/RPS3/TYROBP/FPR3/RAB29/BAG6/HSPA1A/PTPRJ/KCNN4/CHUK/CRKL/INAVA/RAB7B/IPO5/HSPA1B/IRF7/MYD88/STOML2/CD36/CR1/FYB1/HCK/THY1/CLEC7A/CMTM3/LRCH4/RC3H1/IRF4/PSEN1/NR1D1/ICOSLG/CCR7/NLRP3/LAT2/OTULIN/PIK3AP1/LAPTM5/DHX33/IRAK3/UBQLN1/ZDHHC5/HSPA8/PTK2/HLA-D…
BP	GO:0043065	positive regulation of apoptotic process	490	-0.444337	-1.76842	1e-10	1.3337704918032787e-8	9.20448662640207e-9	3477	tags=29%, list=12%, signal=26%	IRF8/DAPK1/DDIT3/UBE2Z/TRIM39/ID3/ARHGEF7/NQO1/PCSK9/PRKCI/OLFM1/NOTCH1/FIS1/CD40/EIF2S1/HSPD1/PML/ACE/DEDD2/RNF183/NCK2/GRN/PPP2R1A/SIK1/CTSL/PRKCD/BCL2L11/BOK/TLR4/RNPS1/CTSD/TSPO/AKR1C3/PPP2R1B/HMOX1/UNC13B/LGALS9/ABL1/BCLAF1/PIAS4/GATA6/RIPK1/MAP3K11/TRAF7/ADAMTSL4/TGM2/MYC/EIF5A/ADM/BTG1/RIPK2/ECT2/PHLDA2/LTBR/DNM2/ALDH1A3/PPARG/RAPGEF2/BNIP3/PTGS2/PEA15/LYN/PIP5KL1/TNFRSF1A/NOD1/VNN1/PHLDA1…
BP	GO:0050851	antigen receptor-mediated signaling pathway	190	-0.56368	-2.05681	1.0303057520343851e-10	1.3520270320244769e-8	9.330476878355535e-9	4313	tags=35%, list=15%, signal=30%	STOML2/FYB1/THY1/CMTM3/RC3H1/PSEN1/ICOSLG/CCR7/LAT2/LAPTM5/HLA-DPB1/THEMIS2/BANK1/STK11/PRKD2/TNFRSF21/KHDRBS1/ABL1/HLA-DRB1/VTCN1/TEC/CD300A/ADA/RFTN1/SH2B2/BRAF/BMX/IKBKB/RIPK2/CD81/CD276/KLHL6/MAPK1/RELA/LYN/NFKBIZ/LGALS3/GRB2/PRNP/LCP2/CARD11/BTNL9/ZC3H12A/FOXP1/INPP5D/BLNK/DUSP22/DUSP3/PLCG2/HHLA2/UBE2N/HLA-A/BCL10/NFKBID/PLEKHA1/SHB/PTPN2/CBLB/EZR/BCAR1/NFKB1/PRKCH/ELF1/NFATC2/NFKBIA/NECTIN…
CC	GO:0097060	synaptic membrane	387	0.47897142409064375	1.8290501912814086	1.5672334499832963e-10	2.0239700554069998e-8	1.3967624431430078e-8	4522	tags=36%, list=15%, signal=31%	CASK/PTPRD/GRIK2/DCC/GRM7/GRIP1/ZC4H2/NLGN4X/PTPRT/IL1RAPL1/ITGA8/ERBB4/GRID2/CDH8/LRRTM4/DLG2/TENM2/NRXN1/APBA1/SORCS3/AKAP9/NLGN1/ERC2/GRID1/ANK2/TIAM1/NRXN3/PRRT2/GRIA4/ANK3/EPHB2/DGKB/GRIN2B/NECTIN3/GRIA1/CHRM2/SCN2A/SYT1/DLG3/CNTN5/RIMS1/RIMS2/GRIPAP1/CNTNAP4/PTPRA/DMD/GLRA2/CNIH3/GPHN/CNTNAP2/FXYD6/ADAM23/CACNA1C/ERBB2/LRRC7/LRP4/PTPRS/NIPSNAP1/CNTN6/FLRT3/SHISA9/ZDHHC17/KCNMA1/DNAJC6/KCNQ5…
CC	GO:0030667	secretory granule membrane	302	-0.496555	-1.90095	1.8982307224490457e-10	2.4131258059133493e-8	1.6653228081485542e-8	4419	tags=38%, list=15%, signal=33%	ITGAM/TCIRG1/CYB561/RAB44/CD36/CR1/CD53/AP1M1/TMEM95/ITPR3/TMED10/PSEN1/ATP8B3/ITGB3/TMEM30A/RAB6A/ICA1/FABP5/ADGRG3/DNAJC5/PTAFR/SNAP25/ANXA7/CD68/BST2/SERPINB6/SLC17A9/ATAD3B/TRPM2/FCGR2A/DEGS1/ITPR2/LPCAT1/DOK3/SLC11A1/RAB31/TSPAN14/PLAU/APLP2/CMTM6/TMC6/RHOG/ITGAX/LAMP1/SPACA6/PSAP/SERPINA5/AP2A2/ARL8A/SVIP/SURF4/ATP6V0C/LHFPL2/SIRPA/PLD1/MAGT1/CD300A/GP2/TMEM184A/SELP/NRAS/CYBA/PTPRN2/HMOX2/…
MF	GO:0005525	GTP binding	360	-0.475666	-1.8478	2.1029645567426854e-10	2.6322645590243828e-8	1.8165527037514954e-8	4381	tags=35%, list=15%, signal=30%	RASL10A/RAB44/NIN/IRGQ/BMS1/ARF5/GIMAP1/GLUD1/RHOJ/EFTUD2/RAB8A/ARL4C/RAB27A/RAB3B/ARFRP1/GPN1/ARL16/RAB43/GNAL/RAB6A/RRAGA/DAPK1/GNA15/GIMAP6/RALA/RTKN/RAB13/RAB31/ARF4/ARL8B/RHOG/RRAD/RRAGC/TUBB/RHOQ/TUBB2A/RAB11B/CIITA/RAB1B/ARL8A/NPR1/RAB5A/RASD1/GIMAP7/GPN2/GIMAP4/INSR/GTPBP2/MX2/SEPTIN10/TUBA1B/RIT1/RNGTT/RND1/GNA12/AGAP3/AK4/TGM2/SPAG1/NRAS/HSP90AA1/ARL13B/RHOC/EIF5B/ARF6/SEPTIN9/GNAS/GNL3…
BP	GO:0007409	axonogenesis	433	0.46329878637185307	1.7840364041514731	2.174759050726185e-10	2.6808847934406427e-8	1.8501060249718456e-8	3391	tags=35%, list=11%, signal=31%	OPHN1/BOC/NCAM1/EPHA3/EPHA7/PAK3/DCC/NEO1/EDNRA/ROBO1/IGF1R/FGFR2/CDH11/AUTS2/SEMA3A/UNC5D/CDKL5/PTEN/GLI3/NRXN1/PTPRZ1/SOS1/SLIT3/USP33/PRKG1/UNC5C/CTNNA2/SLIT2/CNTN4/SEMA5B/SMO/LAMA2/ROBO2/PRICKLE1/PALLD/ULK2/BCL2/DOCK7/KIAA1755/DCLK1/TIAM1/GLI2/NRXN3/TTC8/ANK3/EPHB2/ANOS1/UST/NTN1/SEMA5A/PTCH1/SPAST/CNTN5/MAP6/SHOX2/SEMA6D/CYFIP2/PTK7/PLXNC1/NRDC/HDAC6/LMO4/WNT5A/MAP2/KIF5C/ADNP/PAK1/NOTCH2/CH…
BP	GO:0050817	coagulation	220	-0.54598	-2.02106	2.372322786297896e-10	2.8807788342268184e-8	1.9880549477003894e-8	2960	tags=33%, list=10%, signal=30%	PLAU/TLN1/VAV1/SERPINE2/PRKCD/SERPINA1/TLR4/SRF/PROS1/F2R/F11/ITPK1/HNF4A/AXL/TFPI/F5/TEC/MYL12A/VCL/ACTG1/TFPI2/GNA12/SELP/MMRN1/DGKD/VAV2/F2RL3/PDGFA/CSRP1/PRKCA/GNAS/NOS3/CLIC1/PLAT/BLOC1S6/UBASH3B/HSPB1/LYN/COMP/F2RL1/C1QTNF1/ANO6/PPIA/ITGA2/THBS1/THBD/PLCG2/GNA13/PLA2G4A/SH2B3/ENTPD1/PDGFB/PDPN/PABPC4/CAV1/NFE2L2/RAP2B/F11R/DGKH/JMJD1C/PLSCR1/SERPINE1/VWF/F3/IL6/CD9/MYH9/IL6ST/ANXA2/ANXA5/PL…
BP	GO:0050730	regulation of peptidyl-tyrosine phosphorylation	211	-0.544752	-2.0109	2.5458031998578706e-10	3.0459786520652406e-8	2.1020610322046256e-8	3815	tags=36%, list=13%, signal=32%	NRP1/SAMSN1/ITGB3/GGNBP2/NOX4/ADRA2A/GREM1/CD40/PDCL3/BANK1/ACE/HES1/PPP2R1A/IL11/ZGPAT/PRKCD/CD74/CBLC/VEGFA/ABL1/MIF/CD300A/BMP6/RIPK2/PDGFA/GPRC5B/ZFYVE28/PARP14/LONP1/LRRK1/LYN/TNFRSF1A/PRNP/ABI1/TGFA/EGFR/CSF3/HYAL2/PTPN11/SOCS4/NCL/FBXW7/PAK2/SH3BP5/TNFRSF14/RELN/DUSP22/AREG/PLCG2/EFNA1/PTPN1/PDGFB/ERRFI1/TGFB1/CAV1/CLCF1/PTPN2/CBLB/LIF/RAP2B/HSF1/HBEGF/PPP2CA/GPRC5A/IL15/ITGA5/YES1/IL6/IL1…
BP	GO:0002699	positive regulation of immune effector process	251	-0.516724	-1.9418	3.2966881408248377e-10	3.887225320833461e-8	2.6826139653943075e-8	4972	tags=34%, list=17%, signal=28%	GATA2/TYROBP/FADD/PTPRJ/CD86/CD84/INAVA/SPI1/ITGAM/SIRT1/MYD88/IL33/CD36/CR1/ZP3/CLEC7A/MYO18A/NLRP3/EXOSC6/LAPTM5/PTAFR/MICA/SEMA7A/ADGRE2/CD40/HSPD1/HLX/C3/VAV1/UNC13D/LAMP1/TLR4/TNFRSF4/HMCES/CD74/FGR/TAP2/PVR/LGALS9/HLA-DRB1/FES/AP1G1/MIF/CD300A/STX4/RABGEF1/HLA-F/RIPK2/GPI/GPRC5B/CD81/RARA/LYN/NFKBIZ/NOD1/ZBTB1/F2RL1/TNFRSF14/HLA-C/PLCG2/HLA-A/BCL10/NFKBID/TFRC/ARID5A/TGFB1/SHB/PANX1/CLCF1/T…
BP	GO:0061564	axon development	485	0.45312268456561844	1.7592892265298914	4.0248922320966014e-10	4.678074742905421e-8	3.2283872430080104e-8	3053	tags=32%, list=10%, signal=29%	OPHN1/BOC/NCAM1/EPHA3/EPHA7/PAK3/DCC/GRM7/NEO1/EDNRA/ROBO1/IGF1R/FGFR2/CDH11/AUTS2/SEMA3A/PTN/UNC5D/GPM6B/CDKL5/PTEN/GLI3/NRXN1/PTPRZ1/SOS1/SLIT3/USP33/PRKG1/UNC5C/CTNNA2/SLIT2/CNTN4/SEMA5B/SMO/LAMA2/ROBO2/PRICKLE1/PALLD/ULK2/BCL2/DOCK7/KIAA1755/DCLK1/TIAM1/GLI2/NRXN3/TTC8/ANK3/EPHB2/ANOS1/KREMEN1/UST/NTN1/SEMA5A/PTCH1/SPAST/CNTN5/MAP6/SHOX2/SEMA6D/CYFIP2/PTK7/PLXNC1/NRDC/HDAC6/LMO4/WNT5A/MAP2/KI…
BP	GO:0045859	regulation of protein kinase activity	471	-0.441943	-1.75315	4.255645406158386e-10	4.8766100034513555e-8	3.365398457590634e-8	3192	tags=28%, list=11%, signal=25%	PTK2/PRKAR1A/PIK3R6/CD40/ACE/TRIB2/TNFSF11/SLC11A1/NAB2/CD24/STK11/PIK3R5/HTR2B/DAXX/ZGPAT/HHEX/PRKCD/TLR4/ZFP91/UVRAG/NRG1/TAOK2/WWTR1/FGR/CBLC/VEGFA/HEXIM1/ABL1/CCNI/INSR/HGS/CD300A/CCNY/EMP2/PDCD10/SPRY2/PRKAG2/RGS2/MST1R/MAP3K11/HSP90AA1/PDGFA/CHI3L1/ECT2/ERN1/NPM1/GPRC5B/ZFYVE28/PPARG/CCNK/RAPGEF2/SPRY1/SERTAD1/RAP1A/UBASH3B/HSPB1/LYN/DDX3X/PRNP/RALB/LCP2/AXIN1/CHP1/ABI1/CAB39/RASSF2/EGFR/CC…
BP	GO:2001233	regulation of apoptotic signaling pathway	371	-0.46726	-1.82006	4.454647793667668e-10	5.0337520068444646e-8	3.473843761903997e-8	3077	tags=36%, list=10%, signal=33%	PDX1/TAF9/BCL2L2/RPS3/FADD/CX3CL1/HSPA1A/PRELID1/GSK3B/HYOU1/RPS7/SLC35F6/SLC25A5/CTSC/STK4/AKT1/ARHGEF2/PMAIP1/HSPA1B/SIRT1/ING2/CCAR2/PPIF/P4HB/MAZ/CREB3/PSEN1/NRP1/TIMP3/WWOX/IFI6/DDIT3/FBXO7/UBQLN1/TRIM39/FIS1/PML/MAPK7/DEDD2/RNF183/NCK2/PPP2R1A/PSME3/SLC25A6/CTSL/SELENOS/PRKCD/BCL2L11/BOK/TLR4/CSNK2A2/CD74/SNAI1/PPP2R1B/HMOX1/BCLAF1/PIAS4/MIF/ZNF385A/RIPK1/STX4/GCLC/TRAF7/TMBIM6/MYC/EIF5A/BA…
BP	GO:0046634	regulation of alpha-beta T cell activation	113	-0.630044	-2.16024	5.592460919644087e-10	6.075178005376528e-8	4.192542498664596e-8	4758	tags=43%, list=16%, signal=37%	RASAL3/SHH/CD86/AP3D1/SLC4A2/IL2RA/BATF/ARG2/JAK3/RC3H1/IRF4/CD83/NLRP3/ZBTB7B/HLX/KLHL25/VSIR/LGALS9/HLA-DRB1/CD300A/ITPKB/ADA/HSPH1/RIPK2/CD81/CBFB/RUNX1/RARA/NFKBIZ/CARD11/ZC3H12A/BCL6/SMAD7/TNFRSF14/TGFBR2/RHOA/HLA-A/NFKBID/SHB/PNP/CBLB/IRF1/HLA-E/ZBTB16/IL18/ANXA1/CD55/IL4R/JUNB
BP	GO:0031348	negative regulation of defense response	267	-0.508911	-1.92491	5.61715223270388e-10	6.075178005376528e-8	4.192542498664596e-8	6048	tags=43%, list=20%, signal=35%	PPM1B/VSIG4/ADAR/FYN/C1QBP/USP15/GHRL/INS/NLRC3/ARRB2/CARD8/PTPRC/FEM1A/RNF125/FNDC4/GPS2/TRIM11/LILRB1/TRIM31/FGL2/ADORA1/CCN3/SLC39A8/PLK2/CX3CL1/MKRN2/BANF1/PSMB4/GIT1/RAB7B/IL2RA/AKT1/IL33/CR1/DUSP10/HCK/ARG2/IL10RA/SERPING1/NT5C2/NR1D1/ILRUN/NLRP3/EIF4E2/PTGER4/OTULIN/MICA/IRAK3/UBQLN1/ELF4/HSPA8/MAPK7/GRN/NR1D2/IFI16/SELENOS/PRKCD/NT5E/FGR/LGALS9/HLA-DRB1/IL20RB/NPLOC4/RHBDF2/SIRPA/UFD1/ADA…
BP	GO:0009615	response to virus	391	-0.463021	-1.81049	5.674945039437268e-10	6.075178005376528e-8	4.192542498664596e-8	4447	tags=32%, list=15%, signal=27%	OAS2/PSMA2/IFNE/PMAIP1/IRF7/MYD88/IL33/POLR3D/IFNGR1/TRIM28/NT5C2/AUP1/ILRUN/EEF1G/NLRP3/PENK/IFI6/SHFL/GTF2F1/ARMC5/MICA/TRIM8/IRAK3/UBQLN1/PDE12/BST2/STAT1/HSPA8/POLR3E/CD40/IFI27/PML/TRIM15/BATF3/UNC13D/ITGAX/CFL1/CHMP3/ZCCHC3/IFI16/IRF9/SELENOK/FGR/LAMTOR5/IL17RA/ZDHHC11/LGALS9/CCT5/IFITM3/MX2/NPLOC4/SLFN13/UFD1/TRAF3IP2/TRIM5/HYAL1/MAPK11/MST1R/ILF3/HSP90AA1/DHX9/EIF5A/MAP3K14/IKBKB/GRAMD4/U…
BP	GO:0002831	regulation of response to biotic stimulus	475	-0.442633	-1.75829	5.472897783274415e-10	6.075178005376528e-8	4.192542498664596e-8	4537	tags=31%, list=15%, signal=27%	INAVA/SPI1/RAB7B/IPO5/AKT1/HSPA1B/IRF7/MYD88/CD36/CR1/DUSP10/POLR3D/HCK/CLEC7A/ARG2/LRCH4/RBM14/IRF4/OPTN/SERPING1/NT5C2/NR1D1/SASH1/RBM47/ILRUN/NLRP3/EIF4E2/OTULIN/PIK3AP1/ERAP1/DAPK1/DHX33/MICA/IRAK3/UBQLN1/ZDHHC5/STAT1/HSPA8/PIK3R6/CD40/FLOT1/HSPD1/TRIM15/GRN/VAV1/SIGIRR/LY96/LAMP1/ZCCHC3/IFI16/SELENOK/TLR4/FGR/HEXIM1/ZDHHC11/PVR/LGALS9/HLA-DRB1/AP1G1/MIF/NPLOC4/GATA6/CD300A/UFD1/TRAF3IP2/TRIM…
CC	GO:0009897	external side of plasma membrane	367	-0.469613	-1.82706	8.343834589507473e-10	8.816290677952312e-8	6.084212399238942e-8	3438	tags=25%, list=12%, signal=22%	CSF2RA/MICA/SEMA7A/CD163/PCSK9/CD40/FLOT1/VCAM1/CSF2RB/ACE/KDR/PLAU/LY6G5B/BCAM/ITGAX/LAMP1/ITGA3/SERPINA5/SLC38A1/TLR4/TNFRSF4/NT5E/GPIHBP1/CD74/CLEC2B/HLA-DRB1/VTCN1/INSR/ECE1/ADA/TMC1/GP2/SELP/HLA-F/CTSB/CD276/ANPEP/MCAM/CLEC14A/PRNP/CAPN2/BTNL9/ST14/HYAL2/HEG1/ITGA2/CD34/ABCG1/TNFRSF14/THBS1/HLA-C/S1PR1/TNFRSF11A/TGFBR2/THBD/ITGB6/HHLA2/SELE/ENG/ACKR3/HLA-A/TFRC/IL3RA/ADAM9/SCNN1A/PKHD1/ABCB1…
BP	GO:0002274	myeloid leukocyte activation	230	-0.524389	-1.95287	1.0511154437541525e-9	1.096394262869716e-7	7.566328983784952e-8	4574	tags=34%, list=15%, signal=29%	CD84/CTSC/SPI1/CSF1/BATF/ITGAM/RAB44/MYD88/IL33/APP/IFNGR1/IRF4/PSEN1/NR1D1/MYO18A/LAT2/MT1G/PTAFR/PIK3CG/PREX1/ADGRE2/HSPD1/ADGRF5/SLC11A1/GRN/DNASE1L3/BATF3/UNC13D/PRKCD/TLR4/CD74/FGR/PLA2G2A/LGALS9/FES/MIF/CD300A/STX4/TRAF3IP2/JMJD6/RABGEF1/TNIP2/IFNGR2/S100A13/LTBR/MFHAS1/SPHK1/LYN/LCP2/F2RL1/C5AR1/ZC3H12A/FOXP1/HYAL2/CXCL8/THBS1/TGFBR2/ITGB6/PLCG2/PLA2G4A/LRFN5/ADAM9/DYSF/CD200/TICAM1/NR4A3/…
BP	GO:0002768	immune response-regulating cell surface receptor signaling pathway	316	-0.482445	-1.85562	1.2584435463589835e-9	1.2960375560983152e-7	8.944087776520744e-8	4957	tags=35%, list=17%, signal=29%	RPS3/TYROBP/FPR3/RAB29/BAG6/PTPRJ/KCNN4/CHUK/CRKL/RAB7B/MYD88/STOML2/CR1/FYB1/HCK/THY1/CLEC7A/CMTM3/RC3H1/PSEN1/NR1D1/ICOSLG/CCR7/LAT2/PIK3AP1/LAPTM5/PTK2/HLA-DPB1/CD40/THEMIS2/BANK1/CD24/VAV1/STK11/LY96/PRKD2/PRKCD/TLR4/TNFRSF21/FGR/KHDRBS1/ABL1/HLA-DRB1/VTCN1/TEC/CD300A/ADA/C5AR2/RFTN1/SH2B2/BRAF/CYBA/RABGEF1/BMX/NINJ1/IKBKB/RIPK2/TNIP2/VAV2/CD81/WDFY1/CD276/MFHAS1/ZNRF1/KLHL6/MAPK1/RELA/LYN/NF…
BP	GO:0007411	axon guidance	224	0.5332981294965349	1.9344965305095712	1.454681350191321e-9	1.4611466006366159e-7	1.0083522185731652e-7	3053	tags=36%, list=10%, signal=33%	OPHN1/BOC/NCAM1/EPHA3/EPHA7/DCC/NEO1/EDNRA/ROBO1/SEMA3A/UNC5D/GLI3/NRXN1/SOS1/SLIT3/USP33/UNC5C/SLIT2/CNTN4/SEMA5B/SMO/LAMA2/ROBO2/PALLD/KIAA1755/GLI2/NRXN3/TTC8/EPHB2/ANOS1/NTN1/SEMA5A/PTCH1/CNTN5/SEMA6D/CYFIP2/PTK7/PLXNC1/HDAC6/LMO4/WNT5A/KIF5C/NOTCH2/CHN1/ERBB2/FZD3/NKX2-1/OTX2/CNTN6/FLRT3/SEMA3C/NOTCH3/ISL1/EPHA4/DPYSL5/SEMA3D/NFASC/PTPRO/CHL1/RPS6KA5/RYK/FEZ1/BCL11B/PLXNA3/DSCAM/EPHB3/LGR6/B…
BP	GO:0097485	neuron projection guidance	224	0.5332981294965349	1.9344965305095712	1.454681350191321e-9	1.4611466006366159e-7	1.0083522185731652e-7	3053	tags=36%, list=10%, signal=33%	OPHN1/BOC/NCAM1/EPHA3/EPHA7/DCC/NEO1/EDNRA/ROBO1/SEMA3A/UNC5D/GLI3/NRXN1/SOS1/SLIT3/USP33/UNC5C/SLIT2/CNTN4/SEMA5B/SMO/LAMA2/ROBO2/PALLD/KIAA1755/GLI2/NRXN3/TTC8/EPHB2/ANOS1/NTN1/SEMA5A/PTCH1/CNTN5/SEMA6D/CYFIP2/PTK7/PLXNC1/HDAC6/LMO4/WNT5A/KIF5C/NOTCH2/CHN1/ERBB2/FZD3/NKX2-1/OTX2/CNTN6/FLRT3/SEMA3C/NOTCH3/ISL1/EPHA4/DPYSL5/SEMA3D/NFASC/PTPRO/CHL1/RPS6KA5/RYK/FEZ1/BCL11B/PLXNA3/DSCAM/EPHB3/LGR6/B…
MF	GO:0003924	GTPase activity	318	-0.477598	-1.83782	1.5589856304429411e-9	1.546817937717533e-7	1.0674748848244734e-7	4920	tags=37%, list=17%, signal=32%	RAB29/ABCE1/GNAT3/RABL3/TUBB1/TUBB3/RGS1/RAB7B/GNB2/ARL2/RASL10A/RAB44/BMS1/ARF5/RGS7/RHOJ/EFTUD2/RAB8A/ENTPD7/ARL4C/RAB27A/RAB3B/ARFRP1/GPN1/ARL16/RAB43/TPPP/GNAL/RAB6A/RRAGA/GNA15/RALA/RAB13/RAB31/ARF4/ARL8B/RHOG/RRAD/RRAGC/TUBB/RHOQ/RAP1GAP/TUBB2A/RAB11B/RAB1B/ENTPD4/ARL8A/RAB5A/RASD1/GIMAP7/GPN2/GTPBP2/MX2/SEPTIN10/TUBA1B/RIT1/RND1/RGS2/GNA12/AGAP3/NRAS/ARL13B/RHOC/GNG5/EIF5B/ARF6/SEPTIN9/GNA…
BP	GO:0048736	appendage development	175	0.5562626172587665	1.9659505272570714	1.685145132680351e-9	1.632183428510397e-7	1.1263864834231819e-7	3238	tags=40%, list=11%, signal=36%	PBX1/BMPR1A/GPC3/FGFR2/RARB/TBX5/COL3A1/AFF3/GLI3/FBN2/TBX3/LNPK/PRICKLE1/FBXW4/PRRX1/KREMEN1/FREM2/PTCH1/VPS54/IFT172/TBC1D32/NFIA/SHOX2/WNT5A/INTU/HOXA9/FGF10/TBX4/ZNRF3/NOTCH2/IFT52/HOXA10/DYNC2H1/CACNA1C/LRP4/ATRX/TWIST1/SEMA3C/TULP3/LRP5/ALX4/OSR2/HOXA13/KAT2B/TBX2/IFT122/RC3H2/SMOC1/BBS7/RECK/LEF1/NIPBL/PITX2/RPGRIP1L/IFT80/ALX3/CREBBP/SALL1/BMP7/HAND2/TP63/WNT3/MAP3K20/LARGE1/WDR19/RARG/BM…
BP	GO:0060173	limb development	175	0.5562626172587665	1.9659505272570714	1.685145132680351e-9	1.632183428510397e-7	1.1263864834231819e-7	3238	tags=40%, list=11%, signal=36%	PBX1/BMPR1A/GPC3/FGFR2/RARB/TBX5/COL3A1/AFF3/GLI3/FBN2/TBX3/LNPK/PRICKLE1/FBXW4/PRRX1/KREMEN1/FREM2/PTCH1/VPS54/IFT172/TBC1D32/NFIA/SHOX2/WNT5A/INTU/HOXA9/FGF10/TBX4/ZNRF3/NOTCH2/IFT52/HOXA10/DYNC2H1/CACNA1C/LRP4/ATRX/TWIST1/SEMA3C/TULP3/LRP5/ALX4/OSR2/HOXA13/KAT2B/TBX2/IFT122/RC3H2/SMOC1/BBS7/RECK/LEF1/NIPBL/PITX2/RPGRIP1L/IFT80/ALX3/CREBBP/SALL1/BMP7/HAND2/TP63/WNT3/MAP3K20/LARGE1/WDR19/RARG/BM…
CC	GO:0042581	specific granule	155	-0.583918	-2.08345	1.8302024983682344e-9	1.7314566891539483e-7	1.19489597629084e-7	5318	tags=46%, list=18%, signal=38%	MMP25/GSDMD/ARMC8/OLR1/NEU1/FCAR/PTPRJ/LAIR1/CKAP4/ITGAM/RAB44/CD36/CD53/AP1M1/RAB27A/OLFM4/TMEM30A/CTSZ/ADGRG3/DNAJC5/LRG1/SNAP25/OSCAR/TRPM2/DEGS1/TSPAN14/PLAU/TOLLIP/CNN2/CMTM6/PTX3/TMC6/CANT1/CTSD/PLD1/VCL/STX4/JUP/CYBA/HMOX2/CHI3L1/TOM1/STX3/ILF2/RAP1A/SPTAN1/AGPAT2/UBR4/PDXK/CYFIP1/ANO6/CRISP3/KPNB1/ATP6V1D/TNFRSF1B/QSOX1/STOM/RAP2B/ANXA11/ITGAV/TMBIM1/ATP11A/STK10/LCN2/B2M/PTPRB/CD93/NFKB1…
BP	GO:0045088	regulation of innate immune response	398	-0.447827	-1.75249	1.8106252232160941e-9	1.7314566891539483e-7	1.19489597629084e-7	4537	tags=32%, list=15%, signal=27%	INAVA/SPI1/RAB7B/IPO5/AKT1/HSPA1B/IRF7/MYD88/CD36/CR1/DUSP10/POLR3D/HCK/CLEC7A/LRCH4/RBM14/IRF4/SERPING1/NR1D1/RBM47/NLRP3/EIF4E2/OTULIN/PIK3AP1/ERAP1/DHX33/MICA/IRAK3/UBQLN1/ZDHHC5/HSPA8/PIK3R6/CD40/FLOT1/HSPD1/TRIM15/GRN/VAV1/LY96/LAMP1/ZCCHC3/IFI16/TLR4/FGR/HEXIM1/PVR/LGALS9/AP1G1/NPLOC4/CD300A/UFD1/TRIM5/NOP53/RFTN1/CYBA/HSP90AA1/DHX9/YTHDF2/NINJ1/HLA-F/AKIRIN2/IKBKB/RIPK2/TNIP2/GRAMD4/NR1H2/…
BP	GO:0010631	epithelial cell migration	292	-0.485282	-1.85187	2.1458973655944384e-9	1.9649559751287983e-7	1.3560362225504591e-7	3934	tags=41%, list=13%, signal=36%	GIPC1/SASH1/IRS2/NRP1/GLUL/ITGB3/TBXA2R/VASH1/PTPN23/RREB1/EPPK1/LRG1/PIK3CG/PTPRR/ROCK2/GREM1/PLXND1/AAMP/NOTCH1/PTK2/CD40/SOX9/RAB13/HAS2/CSNK2B/PRSS3/KDR/GRN/PDCD6/PRKD2/ITGA3/SRF/DOCK1/STAT5A/NRP2/PIK3R3/SNAI1/VEGFA/MAPRE2/HMOX1/ABL1/ACVRL1/EMP2/ANGPT2/HYAL1/PDCD10/JUP/RIN2/GPI/FLT4/JCAD/DLL4/SOX18/ARF6/PRKCA/PFN1/ADAMTS9/NOS3/PPARG/PTGS2/MMRN2/HSPB1/CLEC14A/WNT7A/PKN3/TGFBR1/GADD45A/PXN/CARD…
BP	GO:0001667	ameboidal-type cell migration	414	-0.446974	-1.75467	2.1173821207560215e-9	1.9649559751287983e-7	1.3560362225504591e-7	3631	tags=37%, list=12%, signal=33%	TBXA2R/VASH1/PTPN23/SEMA3F/PAFAH1B1/ACVR1B/RREB1/EPPK1/LRG1/PIK3CG/PTPRR/SEMA7A/ROCK2/GREM1/ARHGEF7/MTA2/PLXND1/AAMP/NOTCH1/PTK2/CD40/SOX9/RAB13/HAS2/PML/CSNK2B/PRSS3/KDR/GRN/PDCD6/EDNRB/HTR2B/PRKD2/ITGA3/AMOTL2/SRF/DOCK1/TNS1/SRGAP2/STAT5A/NRP2/PIK3R3/SNAI1/VEGFA/MAPRE2/HMOX1/ABL1/WASF2/LAMA5/ACVRL1/SEMA4B/EMP2/ANGPT2/HYAL1/PDCD10/GNA12/JUP/BRAF/RIN2/TBX1/GPI/GJA1/FLT4/JCAD/DLL4/SOX18/ARF6/CAP1/…
BP	GO:0007015	actin filament organization	443	-0.437043	-1.72652	2.149472490000775e-9	1.9649559751287983e-7	1.3560362225504591e-7	2940	tags=29%, list=10%, signal=26%	CNN2/NCK2/MYO1H/CUL3/RHOG/FHOD1/CFL1/GAS2L1/RHOQ/LMOD3/ALDOA/PRKCD/SRF/CDC42EP4/CDC42EP2/ABL1/WASF2/BRK1/CORO7/SPIRE1/ACTG1/MARCKSL1/EMP2/GMFG/RND1/FLII/DPYSL3/RAPGEF3/CARMIL1/BRAF/RHOC/MYO1B/SPTBN5/ACTR2/ITGB5/ARF6/CAP1/FAM107A/ARHGEF18/PFN1/RHOD/PLEKHG2/RFLNB/MTPN/TNFAIP1/MICAL2/MYO7B/SPTAN1/PHLDB2/GRB2/CDC42/TMSB10/SLC9A1/GAS2L3/F2RL1/ABI1/ARHGAP17/SPTBN1/TGFBR1/ZYX/CSF3/CYFIP1/PXN/ARPC5L/BIN1…
BP	GO:0030098	lymphocyte differentiation	402	-0.450476	-1.76428	2.3825616331361797e-9	2.1538357163551066e-7	1.4863840644617993e-7	4855	tags=34%, list=16%, signal=29%	TNFSF8/GPR183/PRELID1/RABL3/PTPRJ/SHH/CD86/HDAC5/AP3D1/ZEB1/TCF7/SLC25A5/SPI1/SLC4A2/IL2RA/BATF/IFNE/GAS6/TCIRG1/NCAPH2/CR1/RPL22/DUSP10/MAFB/JAK3/RC3H1/IRF4/ZFPM1/ENTPD7/CD83/CCR7/PHF10/HECTD1/NLRP3/PTGER4/LEPR/ADGRG3/IRF8/ARMC5/FBXO7/PREX1/SMARCC1/ZBTB7B/PIK3R6/VCAM1/SART1/TNFSF13B/HLX/MFNG/FZD8/VAV1/STK11/CEBPG/IL11/HHEX/CTSL/CMTM7/JAG2/SRF/KLHL25/CD74/PIK3R3/VSIR/LGALS9/ABL1/HLA-DRB1/AXL/ITPK…
BP	GO:0032943	mononuclear cell proliferation	286	-0.489004	-1.8627	2.626465169115029e-9	2.3482330347164698e-7	1.6205396428061959e-7	4957	tags=35%, list=17%, signal=30%	RPS3/TYROBP/RASAL3/FADD/TNFSF8/GPR183/SHH/CD86/MAD1L1/SLC4A2/IL2RA/CSF1/IFNE/MYD88/CR1/ZP3/ARG2/RC3H1/IRS2/ICOSLG/PIK3CG/ARMC5/ELF4/ZBTB7B/TNFSF14/HLA-DPB1/PRKAR1A/CD40/VCAM1/HSPD1/ACE/TNFSF13B/SLC11A1/HES1/NCK2/CD24/CD151/SELENOK/PRKCD/TLR4/RASSF5/TNFRSF21/TNFRSF4/CD74/PLA2G2A/VSIR/LGALS9/ABL1/HLA-DRB1/VTCN1/IL20RB/MIF/CD300A/EMP2/ADA/CTPS1/RIPK2/MSN/CD81/CCDC88B/CD276/LRRC32/LYN/NFKBIZ/LGALS3/P…
BP	GO:0090132	epithelium migration	295	-0.484284	-1.84841	2.7299284950793766e-9	2.4142063299962833e-7	1.666068488873386e-7	3934	tags=41%, list=13%, signal=36%	GIPC1/SASH1/IRS2/NRP1/GLUL/ITGB3/TBXA2R/VASH1/PTPN23/RREB1/EPPK1/LRG1/PIK3CG/PTPRR/ROCK2/GREM1/PLXND1/AAMP/NOTCH1/PTK2/CD40/SOX9/RAB13/HAS2/CSNK2B/PRSS3/KDR/GRN/PDCD6/PRKD2/ITGA3/SRF/DOCK1/STAT5A/NRP2/PIK3R3/SNAI1/VEGFA/MAPRE2/HMOX1/ABL1/ACVRL1/EMP2/ANGPT2/HYAL1/PDCD10/JUP/RIN2/GPI/FLT4/JCAD/DLL4/SOX18/ARF6/PRKCA/PFN1/ADAMTS9/NOS3/PPARG/PTGS2/MMRN2/HSPB1/CLEC14A/WNT7A/PKN3/TGFBR1/GADD45A/PXN/CARD…
CC	GO:0042470	melanosome	111	-0.620509	-2.12482	3.0282660891699037e-9	2.621060946966632e-7	1.8088209764425831e-7	4092	tags=45%, list=14%, signal=39%	P4HB/SLC1A5/TMED10/CNP/RAB27A/ITGB3/SYPL1/DNAJC5/CAPG/HSPA8/CTNS/FLOT1/CCT4/LAMP1/TMEM33/CTSD/RAB5A/SGSM2/SND1/PRDX1/MFSD12/RPN1/HSP90AA1/FASN/MYRIP/CTSB/STX3/RAN/ATP6V0A1/BSG/CD63/YWHAE/RAC1/ATP1B3/RAB5C/YWHAB/GNA13/TFRC/RAB35/STOM/ANXA11/SLC2A1/HSP90AB1/ATP1A1/RAB7A/ANXA2/YWHAZ/SDCBP/BACE2/ITGB1
CC	GO:0048770	pigment granule	111	-0.620509	-2.12482	3.0282660891699037e-9	2.621060946966632e-7	1.8088209764425831e-7	4092	tags=45%, list=14%, signal=39%	P4HB/SLC1A5/TMED10/CNP/RAB27A/ITGB3/SYPL1/DNAJC5/CAPG/HSPA8/CTNS/FLOT1/CCT4/LAMP1/TMEM33/CTSD/RAB5A/SGSM2/SND1/PRDX1/MFSD12/RPN1/HSP90AA1/FASN/MYRIP/CTSB/STX3/RAN/ATP6V0A1/BSG/CD63/YWHAE/RAC1/ATP1B3/RAB5C/YWHAB/GNA13/TFRC/RAB35/STOM/ANXA11/SLC2A1/HSP90AB1/ATP1A1/RAB7A/ANXA2/YWHAZ/SDCBP/BACE2/ITGB1
BP	GO:0002718	regulation of cytokine production involved in immune response	113	-0.61622	-2.11285	3.5043017177150916e-9	3.001157765824209e-7	2.0711296800323876e-7	4349	tags=40%, list=15%, signal=34%	SIRT1/MYD88/CD36/CLEC7A/JAK3/NLRP3/LAPTM5/IRAK3/SEMA7A/BST2/TLR4/CD74/AXL/MIF/RABGEF1/UBE2J1/HLA-F/RIPK2/GPRC5B/CD81/NOD1/F2RL1/BCL6/SMAD7/TNFRSF14/PLCG2/TNFRSF1B/HLA-A/BCL10/ARID5A/TGFB1/PANX1/TICAM1/NR4A3/B2M/LITAF/IL1R1/HLA-E/IL6/IL18/SLC7A5/HK1/CD55/MAPKAPK2/DDX21
BP	GO:0035107	appendage morphogenesis	141	0.5954917054657853	2.050051705691674	3.589384138232451e-9	3.010642200892703e-7	2.0776749857115457e-7	3238	tags=43%, list=11%, signal=39%	PBX1/BMPR1A/GPC3/FGFR2/RARB/TBX5/COL3A1/AFF3/GLI3/FBN2/TBX3/LNPK/PRICKLE1/FBXW4/PRRX1/FREM2/PTCH1/VPS54/TBC1D32/NFIA/SHOX2/WNT5A/INTU/HOXA9/FGF10/TBX4/NOTCH2/IFT52/HOXA10/DYNC2H1/CACNA1C/LRP4/ATRX/TWIST1/SEMA3C/TULP3/LRP5/ALX4/OSR2/HOXA13/TBX2/IFT122/RECK/LEF1/NIPBL/RPGRIP1L/ALX3/CREBBP/SALL1/BMP7/HAND2/TP63/WNT3/MAP3K20/LARGE1/WDR19/RARG/BMP4/HOXA11/ASPH/WDPCP
BP	GO:0035108	limb morphogenesis	141	0.5954917054657853	2.050051705691674	3.589384138232451e-9	3.010642200892703e-7	2.0776749857115457e-7	3238	tags=43%, list=11%, signal=39%	PBX1/BMPR1A/GPC3/FGFR2/RARB/TBX5/COL3A1/AFF3/GLI3/FBN2/TBX3/LNPK/PRICKLE1/FBXW4/PRRX1/FREM2/PTCH1/VPS54/TBC1D32/NFIA/SHOX2/WNT5A/INTU/HOXA9/FGF10/TBX4/NOTCH2/IFT52/HOXA10/DYNC2H1/CACNA1C/LRP4/ATRX/TWIST1/SEMA3C/TULP3/LRP5/ALX4/OSR2/HOXA13/TBX2/IFT122/RECK/LEF1/NIPBL/RPGRIP1L/ALX3/CREBBP/SALL1/BMP7/HAND2/TP63/WNT3/MAP3K20/LARGE1/WDR19/RARG/BMP4/HOXA11/ASPH/WDPCP
BP	GO:0070663	regulation of leukocyte proliferation	253	-0.499577	-1.87797	3.780007632905601e-9	3.138177765440813e-7	2.165688583664713e-7	4957	tags=37%, list=17%, signal=31%	RPS3/TYROBP/RASAL3/FADD/TNFSF8/GPR183/MAPK3/SHH/CD86/MAD1L1/SLC4A2/IL2RA/CSF1/MYD88/IL33/CR1/ZP3/ARG2/RC3H1/IRS2/ICOSLG/CSF2RA/ZBTB7B/GREM1/BST2/PTK2/HLA-DPB1/PRKAR1A/CD40/VCAM1/CSF2RB/TNFSF13B/HES1/CNN2/NCK2/CD24/HHEX/SELENOK/TLR4/RASSF5/TNFRSF21/TNFRSF4/CD74/PLA2G2A/VSIR/LGALS9/HLA-DRB1/VTCN1/IL20RB/MIF/CD300A/ADA/RIPK2/CD81/CCDC88B/CD276/LRRC32/MAPK1/LYN/LGALS3/PRNP/CARD11/PPP3CA/PELI1/BCL6/SD…
MF	GO:0044389	ubiquitin-like protein ligase binding	312	-0.474683	-1.82288	4.178274040411821e-9	3.433781575029351e-7	2.369687797082047e-7	4355	tags=40%, list=15%, signal=35%	MC1R/HSPA1B/WBP1L/STUB1/HSPBP1/PDLIM2/UBE2D1/SMG5/CKB/TRIM28/AUP1/USP2/EIF4E2/POLR2A/OTUB1/RRAGA/UBA52/LAPTM5/ACVR1B/FBXO7/CUL4A/STAT1/HSPA8/PRKAR1A/RALA/CD40/SMAD1/HSPD1/PML/EGR2/TRIB2/TOLLIP/FZD8/CUL3/UBE2D2/TUBB/DAXX/SKI/BOK/PRDX6/FZD4/RPL5/LAPTM4B/PA2G4/CUL1/PSMD1/ATP6V0C/PIAS4/HGS/NPLOC4/DERL1/TUBA1B/VCL/ACTG1/RIPK1/UBE2L3/UBE2G1/RANGAP1/YOD1/CCT2/HSP90AA1/TMBIM6/UBE2J1/TCP1/GPI/SLC22A18/HSP…
BP	GO:0043086	negative regulation of catalytic activity	413	-0.449188	-1.76307	4.258854355985005e-9	3.4650039040294e-7	2.3912346457709493e-7	3223	tags=27%, list=11%, signal=24%	SERPINB6/NOTCH1/PRKAR1A/SERPINA3/MAPK7/TRIB2/EIF4A2/PTX3/EDNRB/SERPINE2/ZGPAT/IFI16/HHEX/PLIN5/SERPINA5/PRKCD/SERPINA1/PINX1/WWTR1/RPL5/CRY2/LAMTOR5/CBLC/CSTB/MASTL/VEGFA/HEXIM1/ABL1/DHCR24/CD300A/GCKR/SPRY2/PRKAG2/RGS2/AOC3/TMBIM6/IKBKB/BAG5/NPM1/SERPINH1/ARL6IP1/RCC2/ZFYVE28/PPARG/SERPINB8/SPRY1/UBASH3B/HSPB1/LYN/LGALS3/DDX3X/SERPINB9/CHP1/GADD45A/RFFL/GNAI2/BIN1/GNAI3/HYAL2/PPIA/SOCS4/HEG1/MGA…
BP	GO:0003158	endothelium development	128	-0.601802	-2.09412	4.360189912387607e-9	3.5123272403154026e-7	2.4238929643226154e-7	3514	tags=48%, list=12%, signal=43%	JAG1/FOXJ2/VEZF1/ROCK2/NOTCH1/CSNK2B/KDR/EDNRB/PRKD2/ITGAX/NRG1/FZD4/VEGFA/ACVRL1/PPP1R16B/VCL/PDCD10/RAPGEF3/BMP6/FASN/BTG1/IKBKB/MSN/DLL4/SOX18/SOX17/RAPGEF2/RAP1A/TNFRSF1A/F2RL1/APOLD1/RAPGEF1/PDE2A/FOXP1/FSTL1/HEG1/CD34/STC1/S1PR1/RHOA/ROBO4/CLDN5/PDPN/TJP2/TIE1/AFDN/RHOB/TJP1/NOTCH4/CLIC4/EZR/STARD13/MET/RAP1B/F11R/CDH5/ICAM1/CTNNB1/PECAM1/MYADM/COL18A1/KDM6B
BP	GO:0071356	cellular response to tumor necrosis factor	215	-0.520861	-1.92649	4.824612762345262e-9	3.848338179847162e-7	2.655777551532469e-7	3561	tags=33%, list=12%, signal=29%	OTULIN/RRAGA/LAPTM5/CASP4/STAT1/CD40/VCAM1/HAS2/SPPL2A/TNFSF13B/TNFSF11/HES1/KRT8/ULK1/FABP4/TNFRSF21/TNFRSF4/PIAS4/RIPK1/PPP2CB/TRAF3IP2/HYAL1/DHX9/EIF5A/IKBKB/CHI3L1/EXT1/BIRC2/ZFAND6/SPHK1/MAPK1/RELA/TNFRSF1A/NPNT/LIMS1/F2RL1/RFFL/TRAF3/CD58/AKAP12/CCL14/ZC3H12A/FOXP1/HYAL2/CXCL8/TNFRSF14/CCL2/THBS1/TNFRSF11A/TNFRSF1B/KRT18/HIPK1/PLVAP/NFE2L2/FOXO3/PTPN2/PID1/NR1H4/KLF2/BIRC3/NFKB1/TNFAIP3/ACT…
CC	GO:0045211	postsynaptic membrane	272	0.497804	1.8409005350175087	5.522828401480393e-9	4.362498240237328e-7	3.0106046697492504e-7	4522	tags=36%, list=15%, signal=31%	GRIK2/DCC/GRM7/GRIP1/ZC4H2/NLGN4X/PTPRT/IL1RAPL1/ITGA8/ERBB4/GRID2/LRRTM4/DLG2/TENM2/SORCS3/AKAP9/NLGN1/GRID1/ANK2/TIAM1/PRRT2/GRIA4/ANK3/EPHB2/DGKB/GRIN2B/NECTIN3/GRIA1/CHRM2/DLG3/DMD/GLRA2/CNIH3/GPHN/FXYD6/CACNA1C/LRRC7/PTPRS/FLRT3/SHISA9/KCNMA1/COL13A1/LIN7A/EPHA4/LRRTM3/CDH10/RGS7BP/SORCS2/SHC4/LPAR1/PTPRO/CHRM3/GABBR2/GRM5/CHRNA7/GABRB2/TRPV1/LRFN2/GRIN2A/GRIK5/GRIA3/HCN1/CNTN1/GRIK4/GRM3/KC…
BP	GO:2001242	regulation of intrinsic apoptotic signaling pathway	174	-0.55082	-1.98572	6.022803182004098e-9	4.711685258537052e-7	3.2515822037256944e-7	5035	tags=40%, list=17%, signal=34%	PDX1/TAF9/BCL2L2/RPS3/HSPA1A/HYOU1/RPS7/AKT1/ARHGEF2/PMAIP1/SIRT1/ING2/CCAR2/PPIF/P4HB/CREB3/DDIT3/FBXO7/UBQLN1/FIS1/MAPK7/RNF183/NCK2/SELENOS/BCL2L11/BOK/CD74/SNAI1/BCLAF1/PIAS4/MIF/ZNF385A/TMBIM6/MYC/EIF5A/BAG5/PTGS2/HSPB1/TPT1/VNN1/DDX3X/MUC1/PPIA/FBXW7/VDAC2/SIAH1/ACKR3/NACC2/PTPN1/ATF4/CAV1/BCL2L1/HNRNPK/SOD2/NFE2L2/PTPN2/SFPQ/BID/PTTG1IP/BDKRB2/DNAJA1/CTNNB1/IVNS1ABP/SKIL/CD44/ENO1/PLAUR/YB…
BP	GO:0002367	cytokine production involved in immune response	114	-0.612736	-2.10293	6.528086787343227e-9	4.9856963379484e-7	3.44068005312539e-7	4349	tags=39%, list=15%, signal=34%	SIRT1/MYD88/CD36/CLEC7A/JAK3/NLRP3/LAPTM5/IRAK3/SEMA7A/BST2/TLR4/CD74/AXL/MIF/RABGEF1/UBE2J1/HLA-F/RIPK2/GPRC5B/CD81/NOD1/F2RL1/BCL6/SMAD7/TNFRSF14/PLCG2/TNFRSF1B/HLA-A/BCL10/ARID5A/TGFB1/PANX1/TICAM1/NR4A3/B2M/LITAF/IL1R1/HLA-E/IL6/IL18/SLC7A5/HK1/CD55/MAPKAPK2/DDX21
BP	GO:0001906	cell killing	186	-0.533815	-1.94298	6.5569015260629155e-09	4.9856963379484e-7	3.44068005312539e-7	4522	tags=28%, list=15%, signal=24%	CTSC/SPI1/ITGAM/MYD88/CR1/CLEC7A/C9/RAB27A/C7/MICA/PIK3R6/C3/ARL8B/VAV1/DNASE1L3/UNC13D/LAMP1/CEBPG/TUBB/KIF5B/TAP2/PLA2G2A/PVR/LGALS9/HLA-DRB1/AP1G1/PRDX1/EMP2/NINJ1/HLA-F/PLEKHM2/SERPINB9/F2RL1/HLA-C/HLA-A/TGFB1/BCL2L1/RNF19B/TUBB4B/APOL1/B2M/HLA-E/HLA-B/ICAM1/IL18/CRK/C6/GAPDH/CD55/CFH/NECTIN2/CD59
BP	GO:0002366	leukocyte activation involved in immune response	276	-0.486156	-1.84522	6.5436610315644214e-9	4.9856963379484e-7	3.44068005312539e-7	4574	tags=39%, list=15%, signal=33%	LFNG/IL18R1/KIT/PTPRC/CCL3/FCER1G/IFI35/LILRB1/FGL2/IL27RA/CBL/PCK1/GATA2/TYROBP/GPR183/CD86/MILR1/CD84/SPI1/BATF/IFNE/ITGAM/RAB44/MYD88/IL33/CR1/JAK3/RC3H1/IRF4/ZFPM1/PSEN1/ENTPD7/RAB27A/NLRP3/LAT2/EXOSC6/PTGER4/PTAFR/IRF8/PIK3CG/ZBTB7B/ADGRE2/CD40/HSPD1/HLX/SLC11A1/MFNG/GRN/DNASE1L3/UNC13D/LAMP1/TLR4/HMCES/CD74/FGR/LGALS9/ABL1/HLA-DRB1/FES/AP1G1/CD300A/ADA/STX4/ITM2A/RABGEF1/HLA-F/RIPK2/S100A13…
BP	GO:0034341	response to type II interferon	136	-0.587548	-2.06001	6.909038338402556e-9	5.204808881596592e-7	3.5918918613098664e-7	4626	tags=40%, list=16%, signal=34%	DAPK3/CCL21/RAB7B/CXCL16/GSN/HCK/IFNGR1/VAMP3/MRC1/RAB43/SHFL/IRF8/DAPK1/PDE12/BST2/STAT1/CD40/SLC11A1/TLR4/CDC42EP4/CIITA/KIF5B/CD74/CDC42EP2/LGALS9/IFITM3/SIRPA/ACTG1/STX4/ACTR2/IFNGR2/NR1H2/IFITM2/PPARG/PARP14/CDC42/KYNU/NLRC5/ZYX/CD58/CCL14/JAK1/VIM/CCL2/GCH1/SYNCRIP/MYO1C/PTPN2/ACTR3/IRF1/RAB20/CDC37/GAPDH/SP100
BP	GO:2000514	regulation of CD4-positive, alpha-beta T cell activation	75	-0.686896	-2.20472	7.595448983172505e-9	5.617870266099227e-7	3.8769497489226926e-7	4482	tags=45%, list=15%, signal=39%	CD86/IL2RA/BATF/ARG2/JAK3/RC3H1/IRF4/CD83/NLRP3/ZBTB7B/HLX/KLHL25/VSIR/LGALS9/HLA-DRB1/RIPK2/CD81/CBFB/RUNX1/RARA/NFKBIZ/CARD11/ZC3H12A/BCL6/SMAD7/TGFBR2/NFKBID/SHB/CBLB/IL18/ANXA1/CD55/IL4R/JUNB
BP	GO:0007249	canonical NF-kappaB signal transduction	290	-0.482519	-1.84004	7.58993664621387e-9	5.617870266099227e-7	3.8769497489226926e-7	3433	tags=31%, list=12%, signal=28%	TRIM8/ROCK2/TRIM39/BST2/STAT1/CD40/CARD19/TNFSF11/TLE1/EDNRB/HTR2B/CANT1/TLR4/CD74/LAMTOR5/CUL1/UBE2I/F2R/FBXW11/HMOX1/LGALS9/ABL1/HLA-DRB1/SIRPA/RIPK1/TRAF3IP2/TRIM5/SNIP1/MAP3K14/RHOC/SHISA5/PPM1A/IKBKB/RIPK2/GJA1/TNIP2/ECT2/S100A13/GPRC5B/LTBR/NFKBIB/BIRC2/ZFAND6/RIOK3/HSPB1/RELA/TNFRSF1A/NDFIP2/NOD1/TBK1/CARD11/UBE2V1/F2RL1/NEK6/TRAF3/USP10/ZC3H12A/PELI1/CASP10/RHOA/PLCG2/UBE2N/BRD4/CFLAR/NFK…
CC	GO:0005911	cell-cell junction	496	-0.418251	-1.66607	8.533614991615666e-9	6.254909150611266e-7	4.316576800879844e-7	2980	tags=27%, list=10%, signal=25%	CLDN7/CNN2/TLN1/KRT8/PTPRK/VAV1/LAMA3/PRKCG/FRMD4B/PCDH1/FHOD1/AMOTL2/KCNJ2/PRKCD/PERP/S100A11/CDC42EP4/FZD4/VAMP5/CDH1/VEGFA/CTNND1/NPHP4/PVR/GJC2/SGSM3/LAMA1/WASF2/VCL/ACTG1/DSG2/RND1/PCDH12/JUP/GJA1/ECT2/MSN/JCAD/LSR/PDLIM3/STX3/PARD6B/RAPGEF2/MPP3/LYN/EIF4G2/GRB2/CDC42/DNMBP/LCP2/SLC9A1/LIMS1/LIMS2/PPP3CA/CTNND2/TNKS1BP1/ARHGAP17/TGFBR1/ZYX/ADAM15/PXN/CCDC85B/PIP5K1C/YWHAH/WDR1/HEG1/BAIAP2L1/…
BP	GO:0046651	lymphocyte proliferation	279	-0.485709	-1.84792	8.98935296063827e-9	6.465908321131333e-7	4.4621894872579996e-7	3462	tags=35%, list=12%, signal=31%	RPS3/TYROBP/RASAL3/FADD/TNFSF8/GPR183/SHH/CD86/MAD1L1/SLC4A2/IL2RA/IFNE/MYD88/CR1/ZP3/ARG2/RC3H1/IRS2/ICOSLG/PIK3CG/ARMC5/ELF4/ZBTB7B/TNFSF14/HLA-DPB1/PRKAR1A/CD40/VCAM1/HSPD1/TNFSF13B/SLC11A1/HES1/NCK2/CD24/CD151/SELENOK/PRKCD/TLR4/RASSF5/TNFRSF21/TNFRSF4/CD74/PLA2G2A/VSIR/LGALS9/ABL1/HLA-DRB1/VTCN1/IL20RB/MIF/CD300A/EMP2/ADA/CTPS1/RIPK2/MSN/CD81/CCDC88B/CD276/LRRC32/LYN/NFKBIZ/LGALS3/PRNP/CARD1…
MF	GO:0019001	guanyl nucleotide binding	378	-0.451594	-1.76248	9.059901039933284e-9	6.465908321131333e-7	4.4621894872579996e-7	4381	tags=34%, list=15%, signal=30%	RASL10A/RAB44/NIN/IRGQ/BMS1/ARF5/GIMAP1/GLUD1/RHOJ/EFTUD2/RAB8A/ARL4C/RAB27A/RAB3B/ARFRP1/GPN1/ARL16/RAB43/GNAL/RAB6A/RRAGA/DAPK1/GNA15/GIMAP6/RALA/RTKN/RAB13/NME2/RAB31/ARF4/ARL8B/RHOG/RRAD/RRAGC/TUBB/RHOQ/TUBB2A/RAB11B/CIITA/RAB1B/ARL8A/NPR1/RAB5A/RASD1/GIMAP7/GPN2/GIMAP4/INSR/GTPBP2/MX2/SEPTIN10/TUBA1B/RIT1/RNGTT/RND1/GNA12/AGAP3/AK4/TGM2/SPAG1/NRAS/HSP90AA1/ARL13B/RHOC/EIF5B/ARF6/SEPTIN9/GNAS…
MF	GO:0032561	guanyl ribonucleotide binding	378	-0.451594	-1.76248	9.059901039933284e-9	6.465908321131333e-7	4.4621894872579996e-7	4381	tags=34%, list=15%, signal=30%	RASL10A/RAB44/NIN/IRGQ/BMS1/ARF5/GIMAP1/GLUD1/RHOJ/EFTUD2/RAB8A/ARL4C/RAB27A/RAB3B/ARFRP1/GPN1/ARL16/RAB43/GNAL/RAB6A/RRAGA/DAPK1/GNA15/GIMAP6/RALA/RTKN/RAB13/NME2/RAB31/ARF4/ARL8B/RHOG/RRAD/RRAGC/TUBB/RHOQ/TUBB2A/RAB11B/CIITA/RAB1B/ARL8A/NPR1/RAB5A/RASD1/GIMAP7/GPN2/GIMAP4/INSR/GTPBP2/MX2/SEPTIN10/TUBA1B/RIT1/RNGTT/RND1/GNA12/AGAP3/AK4/TGM2/SPAG1/NRAS/HSP90AA1/ARL13B/RHOC/EIF5B/ARF6/SEPTIN9/GNAS…
BP	GO:0090130	tissue migration	300	-0.476646	-1.82239	9.47186188955944e-9	6.701136376822226e-7	4.624522775186274e-7	3934	tags=40%, list=13%, signal=35%	GIPC1/SASH1/IRS2/NRP1/GLUL/ITGB3/TBXA2R/VASH1/PTPN23/RREB1/EPPK1/LRG1/PIK3CG/PTPRR/ROCK2/GREM1/PLXND1/AAMP/NOTCH1/PTK2/CD40/SOX9/RAB13/HAS2/CSNK2B/PRSS3/KDR/GRN/PDCD6/PRKD2/ITGA3/SRF/DOCK1/STAT5A/NRP2/PIK3R3/SNAI1/VEGFA/MAPRE2/HMOX1/ABL1/ACVRL1/EMP2/ANGPT2/HYAL1/PDCD10/JUP/RIN2/GPI/FLT4/JCAD/DLL4/SOX18/ARF6/PRKCA/PFN1/ADAMTS9/NOS3/PPARG/PTGS2/MMRN2/HSPB1/CLEC14A/WNT7A/PKN3/TGFBR1/GADD45A/PXN/CARD…
BP	GO:0002449	lymphocyte mediated immunity	284	-0.482708	-1.83661	9.893589408705454e-9	6.939158916312722e-7	4.788784564975942e-7	4522	tags=28%, list=15%, signal=24%	CTSC/BATF/TCIRG1/IRF7/MYD88/CR1/ZP3/C9/SERPING1/RAB27A/NLRP3/EXOSC6/C7/JAG1/MICA/PIK3R6/CD40/CSF2RB/HSPD1/C3/ARL8B/VAV1/UNC13D/LAMP1/CEBPG/TUBB/PRKCD/HMCES/KIF5B/CD74/TAP2/PVR/LGALS9/HLA-DRB1/IL20RB/AP1G1/PRDX1/EMP2/TRAF3IP2/RFTN1/HLA-F/PLEKHM2/CD81/NCR3LG1/NFKBIZ/GNL1/SERPINB9/ZBTB1/CFI/BCL6/SMAD7/INPP5D/DUSP22/HLA-C/SWAP70/TNFRSF1B/HLA-A/BCL10/TFRC/ARID5A/TGFB1/SUPT6H/CLCF1/RNF19B/TUBB4B/BCL3/B…
BP	GO:0044409	entry into host	153	-0.560464	-1.99726	1.000793111869193e-8	6.959361331767311e-7	4.802726458578745e-7	5409	tags=51%, list=18%, signal=42%	TRIM11/SLC3A2/SIVA1/TRIM31/CBL/SLC52A2/AGTR1/WWP2/HSPA1A/CD86/DAG1/GAS6/GSN/SLC10A1/HSPA1B/SIGLEC1/CR1/P4HB/SLC1A5/VPS18/NRP1/ITGB3/MRC1/LY6E/JPT2/DYNLT1/NECTIN4/TRIM8/SNX3/RPSA/PTX3/LAMP1/GRK2/CTSL/UVRAG/CIITA/TNFRSF4/CD74/RNASEK/PVR/LGALS9/HLA-DRB1/AXL/INSR/IFITM3/TRIM5/ILF3/CTSB/ITGB5/IFITM2/CD81/ANPEP/ACE2/FURIN/BSG/EGFR/HYAL2/ITGA2/CXCL8/EFNB2/TNFRSF14/NUP153/ITGB6/CAV2/TFRC/CAV1/ITGAV/EPHA2…
MF	GO:0031625	ubiquitin protein ligase binding	295	-0.476986	-1.82056	1.1027826445261165e-8	7.603592877851258e-7	5.247317239877168e-7	4355	tags=41%, list=15%, signal=35%	MC1R/HSPA1B/WBP1L/STUB1/HSPBP1/PDLIM2/UBE2D1/SMG5/CKB/TRIM28/AUP1/USP2/EIF4E2/POLR2A/OTUB1/RRAGA/UBA52/LAPTM5/ACVR1B/FBXO7/CUL4A/HSPA8/PRKAR1A/RALA/CD40/SMAD1/HSPD1/PML/EGR2/TRIB2/TOLLIP/FZD8/CUL3/UBE2D2/TUBB/DAXX/SKI/BOK/PRDX6/FZD4/RPL5/LAPTM4B/PA2G4/CUL1/PSMD1/ATP6V0C/PIAS4/NPLOC4/DERL1/TUBA1B/VCL/ACTG1/RIPK1/UBE2L3/UBE2G1/RANGAP1/YOD1/CCT2/HSP90AA1/TMBIM6/UBE2J1/TCP1/GPI/SLC22A18/HSPA9/UBE2W/B…
BP	GO:0030326	embryonic limb morphogenesis	117	0.6161477110725054	2.067895298381255	1.1826258916105164e-8	8.004529431280576e-7	5.524007657513144e-7	3238	tags=44%, list=11%, signal=40%	PBX1/BMPR1A/GPC3/RARB/TBX5/AFF3/GLI3/FBN2/TBX3/LNPK/PRICKLE1/FBXW4/PRRX1/FREM2/PTCH1/TBC1D32/SHOX2/WNT5A/INTU/HOXA9/TBX4/NOTCH2/IFT52/HOXA10/DYNC2H1/CACNA1C/LRP4/TWIST1/TULP3/LRP5/ALX4/OSR2/HOXA13/TBX2/IFT122/RECK/LEF1/NIPBL/RPGRIP1L/ALX3/CREBBP/SALL1/BMP7/HAND2/TP63/WNT3/MAP3K20/WDR19/RARG/BMP4/HOXA11/WDPCP
BP	GO:0035113	embryonic appendage morphogenesis	117	0.6161477110725054	2.067895298381255	1.1826258916105164e-8	8.004529431280576e-7	5.524007657513144e-7	3238	tags=44%, list=11%, signal=40%	PBX1/BMPR1A/GPC3/RARB/TBX5/AFF3/GLI3/FBN2/TBX3/LNPK/PRICKLE1/FBXW4/PRRX1/FREM2/PTCH1/TBC1D32/SHOX2/WNT5A/INTU/HOXA9/TBX4/NOTCH2/IFT52/HOXA10/DYNC2H1/CACNA1C/LRP4/TWIST1/TULP3/LRP5/ALX4/OSR2/HOXA13/TBX2/IFT122/RECK/LEF1/NIPBL/RPGRIP1L/ALX3/CREBBP/SALL1/BMP7/HAND2/TP63/WNT3/MAP3K20/WDR19/RARG/BMP4/HOXA11/WDPCP
BP	GO:0050729	positive regulation of inflammatory response	137	-0.581173	-2.04214	1.1904474694996923e-8	8.004529431280576e-7	5.524007657513144e-7	3825	tags=43%, list=13%, signal=38%	GPSM3/LPL/CD28/CCL3/FEM1A/LGALS2/IFI35/ZBP1/GSDMD/AGTR1/TRADD/CX3CL1/CTSC/IL33/ZP3/APP/CCR7/NLRP3/PTGER4/PTGER3/GPR4/PIK3CG/CASP4/TNFSF11/C3/GRN/FABP4/TLR4/IL17RA/PLA2G2A/RIPK1/DHX9/NINJ1/GPRC5B/CD81/PTGS2/NFKBIZ/TNFRSF1A/C2CD4B/PDE2A/HYAL2/NLRP1/TNFRSF11A/PLCG2/TNIP1/TGFB1/ABCC1/HLA-E/CEBPB/SERPINE1/IL15/IL6/IL18/ETS1/IL6ST/NFKBIA/OSMR/NEAT1/LDLR
BP	GO:0045446	endothelial cell differentiation	109	-0.613811	-2.09707	1.2684805687250619e-8	8.459309759956643e-7	5.837856215340363e-7	3514	tags=48%, list=12%, signal=42%	JAG1/FOXJ2/VEZF1/ROCK2/NOTCH1/KDR/EDNRB/NRG1/FZD4/VEGFA/ACVRL1/PPP1R16B/VCL/RAPGEF3/BMP6/FASN/BTG1/IKBKB/MSN/SOX18/SOX17/RAPGEF2/RAP1A/TNFRSF1A/F2RL1/APOLD1/RAPGEF1/PDE2A/FSTL1/HEG1/STC1/S1PR1/ROBO4/CLDN5/PDPN/TJP2/TIE1/AFDN/TJP1/NOTCH4/CLIC4/EZR/MET/RAP1B/F11R/CDH5/ICAM1/CTNNB1/PECAM1/MYADM/COL18A1/KDM6B
BP	GO:0043542	endothelial cell migration	210	-0.523536	-1.93098	1.3354935125999478e-8	8.833800990661118e-7	6.096296445193086e-7	3934	tags=44%, list=13%, signal=38%	GIPC1/SASH1/NRP1/GLUL/ITGB3/TBXA2R/VASH1/PIK3CG/ROCK2/GREM1/PLXND1/AAMP/NOTCH1/PTK2/CD40/RAB13/CSNK2B/PRSS3/KDR/GRN/PDCD6/PRKD2/SRF/STAT5A/NRP2/PIK3R3/VEGFA/HMOX1/ABL1/ACVRL1/EMP2/ANGPT2/PDCD10/JUP/RIN2/GPI/FLT4/JCAD/DLL4/SOX18/PRKCA/ADAMTS9/NOS3/PPARG/PTGS2/MMRN2/HSPB1/CLEC14A/WNT7A/TGFBR1/GADD45A/PXN/CARD10/ZC3H12A/FOXP1/FSTL1/RAC1/STC1/TEK/FBXW7/EFNB2/THBS1/EGR3/RHOA/LGALS8/ID1/EFNA1/PDGFB/VEG…
BP	GO:0046632	alpha-beta T cell differentiation	118	-0.605945	-2.08809	1.3550827734463052e-8	8.891091487708983e-7	6.135833203363829e-7	4855	tags=48%, list=16%, signal=41%	TNFSF8/GPR183/SHH/CD86/AP3D1/SLC4A2/BATF/RPL22/JAK3/RC3H1/IRF4/ZFPM1/ENTPD7/CD83/NLRP3/PTGER4/ARMC5/ZBTB7B/HLX/CTSL/KLHL25/LGALS9/ABL1/HLA-DRB1/ITPKB/ADA/BRAF/RIPK2/CBFB/RUNX1/RARA/NFKBIZ/ZC3H12A/FOXP1/BCL6/JAK1/SMAD7/TGFBR2/RHOA/TOX/NFKBID/SEMA4A/SHB/PNP/IRF1/BCL3/STAT3/ZBTB16/IL6/IL18/ANXA1/SOCS3/RELB/IL4R/JUNB/IL6R/FOSL2
MF	GO:0001228	DNA-binding transcription activator activity, RNA polymerase II-specific	438	-0.428887	-1.69244	1.4570549799017442e-8	9.483679453184472e-7	6.544784221301814e-7	1972	tags=19%, list=7%, signal=18%	HOXD3/ZBED4/FLI1/MYC/MLXIP/SOX18/NR1H2/SOX17/RUNX1/FOXC1/TCF3/RELA/MEOX1/GMEB2/MEF2D/ZNF395/MAFG/YY1/NFIC/EGR3/KLF7/SREBF1/ZBTB17/CEBPD/NFKB2/ATF4/ONECUT1/GLIS3/SMAD3/ELK4/RLF/E2F3/NFE2L2/FOXO3/KLF4/IRF1/PRDM16/ETV6/HSF1/CASZ1/BARX2/BACH1/NR1H4/NR4A3/LITAF/ATF6/FOXK2/FOXO1/PLSCR1/STAT3/CEBPB/ZBTB16/ERG/ATF3/NFKB1/JUND/NR4A2/TEAD4/TFCP2L1/EGR1/NR5A2/REL/KLF10/ELK3/CSRNP1/ZNF267/ONECUT2/ETS1/KLF13/…
BP	GO:1903706	regulation of hemopoiesis	382	-0.443673	-1.73143	1.5128789830229946e-8	9.76887571894848e-7	6.741601082242818e-7	4613	tags=33%, list=16%, signal=28%	AP3D1/ZEB1/TCF7/SPI1/RAB7B/SLC4A2/IL2RA/CSF1/BATF/GAS6/HSPA1B/IRF7/CR1/DUSP10/MAFB/SMAP1/JAK3/RC3H1/IRF4/ZFPM1/BRPF1/CD83/PAF1/PHF10/BRD1/EIF6/NLRP3/GPR68/JAG1/ACVR1B/FBXO7/LEO1/CUL4A/FSTL3/SMARCC1/ZBTB7B/STAT1/PIK3R6/SART1/HLX/TNFSF11/EVI2B/RCOR1/ZNF16/LOX/KAT6A/TLR4/TAL1/KLHL25/TESC/CD74/PURB/VSIR/LGALS9/ABL1/HLA-DRB1/AXL/FES/ITPKB/ADA/MIR17HG/RIPK1/SLC9B2/BRAF/MYC/RIPK2/HSPA9/PRKCA/CBFB/RUNX1/…
BP	GO:0043367	CD4-positive, alpha-beta T cell differentiation	88	-0.655582	-2.1656	1.6345874569162544e-8	1.0401590253807097e-6	7.178243856260292e-7	4082	tags=45%, list=14%, signal=39%	JAK3/RC3H1/IRF4/ZFPM1/ENTPD7/CD83/NLRP3/PTGER4/ARMC5/ZBTB7B/HLX/CTSL/KLHL25/LGALS9/HLA-DRB1/BRAF/RIPK2/CBFB/RUNX1/RARA/NFKBIZ/ZC3H12A/FOXP1/BCL6/JAK1/SMAD7/TOX/NFKBID/SEMA4A/SHB/BCL3/STAT3/IL6/IL18/ANXA1/SOCS3/RELB/IL4R/JUNB/IL6R
BP	GO:0070665	positive regulation of leukocyte proliferation	159	-0.551803	-1.97513	1.636435044846741e-8	1.0401590253807097e-6	7.178243856260292e-7	4957	tags=38%, list=17%, signal=32%	RPS3/RASAL3/FADD/GPR183/MAPK3/SHH/CD86/IL2RA/CSF1/MYD88/ZP3/IRS2/ICOSLG/CSF2RA/BST2/PTK2/HLA-DPB1/CD40/VCAM1/CSF2RB/TNFSF13B/HES1/NCK2/CD24/SELENOK/TLR4/TNFRSF4/CD74/LGALS9/VTCN1/MIF/ADA/RIPK2/CD81/CCDC88B/CD276/MAPK1/LYN/CARD11/PPP3CA/PELI1/BCL6/CDKN1A/TGFBR2/HHLA2/HLA-A/TFRC/BCL2L1/PNP/CLCF1/TICAM1/HLA-E/IL15/IL6/IL18/ANXA1/CD55/IL6ST/NFATC2/SLC7A1
BP	GO:0002263	cell activation involved in immune response	280	-0.47848	-1.82063	1.6599977099521503e-8	1.0469566952070306e-6	7.225155271223801e-7	4574	tags=33%, list=15%, signal=28%	CD84/SPI1/BATF/IFNE/ITGAM/RAB44/MYD88/IL33/CR1/APP/JAK3/RC3H1/IRF4/ZFPM1/PSEN1/ENTPD7/RAB27A/NLRP3/LAT2/EXOSC6/PTGER4/PTAFR/IRF8/PIK3CG/ZBTB7B/ADGRE2/CD40/HSPD1/HLX/SLC11A1/MFNG/GRN/DNASE1L3/UNC13D/LAMP1/TLR4/HMCES/CD74/FGR/LGALS9/ABL1/HLA-DRB1/FES/AP1G1/CD300A/ADA/STX4/ITM2A/RABGEF1/HLA-F/RIPK2/S100A13/CD81/RARA/APBB1IP/LYN/NFKBIZ/LGALS3/F2RL1/ZC3H12A/FOXP1/BCL6/JAK1/SMAD7/SWAP70/PLCG2/NFKBID/TF…
MF	GO:0005126	cytokine receptor binding	219	-0.520676	-1.92768	1.7112294579152616e-8	1.0709663745845052e-6	7.390848525117413e-7	3503	tags=26%, list=12%, signal=23%	ERAP1/LRG1/GREM1/TNFSF14/DEFB1/STAT1/SPRED2/PDCL3/TNFSF13B/TNFSF11/TOLLIP/CXCL3/SOCS2/IL11/VEGFA/MIF/RIPK1/CCL28/GRB2/TGFBR1/CSF3/IL1RN/TRAF3/CCL14/CXCL8/JAK1/SMAD7/PXDN/CCL2/TFF2/TGFBR2/SH2B3/ENG/CFLAR/VEGFC/SHC1/TGFB1/SMAD3/CLCF1/LIF/CXCL2/TMBIM1/BID/CDH5/IL15/ITGA5/FKBP1A/IL6/IL18/IL1RAP/RHEX/SMURF1/ADAM17/IL6ST/IL6R/SDCBP/OSMR
BP	GO:0006979	response to oxidative stress	371	-0.447096	-1.74152	1.7936578122409908e-8	1.1139847298009694e-6	7.687722595816347e-7	3643	tags=29%, list=12%, signal=25%	STC2/PENK/GPX4/GPX3/DAPK1/CHCHD2/NQO1/NAPRT/STAT1/KEAP1/TRPM2/EIF2S1/MSRB3/MAPK7/OXR1/IPCEF1/PTPRK/SELENOS/SELENOK/PRKCD/PRDX6/NCOA7/HMOX1/ABL1/AXL/PRDX1/DHCR24/SIRPA/RIPK1/STX4/PPP2CB/HYAL1/PDCD10/GCLC/STX2/AGAP3/TPO/HMOX2/ECT2/ERN1/GAS5/GPX2/NOS3/OSER1/BNIP3/SPHK1/PTGS2/LONP1/MAPK1/RELA/VNN1/PRNP/SIN3A/CAPN2/EGFR/PXN/ZC3H12A/FOXP1/HYAL2/PPIA/STAU1/PXDN/AREG/GCH1/OXSR1/RBPMS/AQP1/SLC1A1/CPEB2/AT…
BP	GO:0050852	T cell receptor signaling pathway	141	-0.575655	-2.03147	1.8499316862931915e-8	1.1402306211879853e-6	7.868848177582044e-7	4957	tags=40%, list=17%, signal=34%	RPS3/RAB29/PTPRJ/KCNN4/CRKL/STOML2/FYB1/THY1/RC3H1/PSEN1/ICOSLG/CCR7/LAPTM5/HLA-DPB1/THEMIS2/STK11/PRKD2/TNFRSF21/KHDRBS1/ABL1/HLA-DRB1/VTCN1/TEC/CD300A/ADA/RFTN1/BRAF/IKBKB/RIPK2/CD81/CD276/MAPK1/RELA/NFKBIZ/LGALS3/PRNP/LCP2/CARD11/BTNL9/ZC3H12A/INPP5D/DUSP22/DUSP3/PLCG2/HHLA2/UBE2N/HLA-A/BCL10/NFKBID/SHB/PTPN2/CBLB/EZR/BCAR1/ELF1/NECTIN2/FOSL2
BP	GO:0010632	regulation of epithelial cell migration	218	-0.508824	-1.88328	1.9787047134275358e-8	1.210431695371912e-6	8.353312973029265e-7	4712	tags=49%, list=16%, signal=41%	HDAC5/PPM1F/DOCK5/ATP5F1B/FGF18/INSL3/AKT1/SIRT1/DUSP10/ADIPOR1/LGMN/RHOJ/SASH1/IRS2/NRP1/GLUL/ITGB3/TBXA2R/VASH1/PTPN23/RREB1/EPPK1/PIK3CG/PTPRR/ROCK2/AAMP/NOTCH1/PTK2/CD40/SOX9/HAS2/CSNK2B/KDR/GRN/PDCD6/PRKD2/ITGA3/DOCK1/STAT5A/NRP2/VEGFA/MAPRE2/HMOX1/ABL1/ACVRL1/EMP2/ANGPT2/HYAL1/PDCD10/JUP/RIN2/GPI/FLT4/JCAD/DLL4/ARF6/PRKCA/PFN1/ADAMTS9/NOS3/PPARG/PTGS2/MMRN2/HSPB1/WNT7A/GADD45A/CARD10/ZC3H12…
MF	GO:0001216	DNA-binding transcription activator activity	442	-0.426901	-1.68629	2.3529912746400402e-8	1.4286520157068184e-6	9.85927373050273e-7	1972	tags=19%, list=7%, signal=18%	HOXD3/ZBED4/FLI1/MYC/MLXIP/SOX18/NR1H2/SOX17/RUNX1/FOXC1/TCF3/RELA/MEOX1/GMEB2/MEF2D/ZNF395/MAFG/YY1/NFIC/EGR3/KLF7/SREBF1/ZBTB17/CEBPD/NFKB2/ATF4/ONECUT1/GLIS3/SMAD3/ELK4/RLF/E2F3/NFE2L2/FOXO3/KLF4/IRF1/PRDM16/ETV6/HSF1/CASZ1/BARX2/BACH1/NR1H4/NR4A3/LITAF/ATF6/FOXK2/FOXO1/PLSCR1/STAT3/CEBPB/ZBTB16/ERG/ATF3/NFKB1/JUND/NR4A2/TEAD4/TFCP2L1/EGR1/NR5A2/REL/KLF10/ELK3/CSRNP1/ZNF267/ONECUT2/ETS1/KLF13/…
BP	GO:0010876	lipid localization	463	-0.420814	-1.6682	2.4357304442834203e-8	1.467933547754808e-6	1.0130359602189289e-6	3998	tags=28%, list=14%, signal=25%	ATP9A/PITPNM1/ABHD5/MSR1/AUP1/VPS4A/ATG9A/ATP8B3/IRS2/PRKAA1/RNF213/ITGB3/VPS13D/ATP8B1/TMEM30A/FABP5/CLPTM1L/STARD3NL/PDZD8/PITPNM3/MFSD2A/SOAT1/RBP7/ZDHHC5/PCSK9/SLC43A3/OSBPL10/FIS1/TNFAIP8L3/ACE/PLIN3/TNFSF11/VPS13A/C3/ARL8B/GRAMD1C/PLSCR2/PLIN5/PSAP/FABP4/SERPINA5/PRKCD/ABCC3/ACSL3/FZD4/CRY2/OSBPL2/SPNS3/TSPO/PLA2G2A/SURF4/SPP1/MIF/PLA2G4C/TMEM41B/CES1/BMP6/PNPLA2/CFTR/PITPNA/PLIN2/STARD4/NR…
BP	GO:0018108	peptidyl-tyrosine phosphorylation	254	-0.487792	-1.83415	2.4576996891717827e-8	1.4702826964045311e-6	1.0146571317370193e-6	3815	tags=36%, list=13%, signal=32%	NRP1/SAMSN1/ITGB3/GGNBP2/NOX4/FGFR4/ADRA2A/GREM1/PTK2/CD40/PDCL3/BANK1/ACE/KDR/HES1/DYRK1A/PPP2R1A/IL11/ZGPAT/PRKCD/CD74/FGR/CBLC/VEGFA/ABL1/FES/INSR/MIF/EFEMP1/CD300A/BMP6/RIPK2/PDGFA/FLT4/GPRC5B/ZFYVE28/PARP14/LONP1/LRRK1/LYN/TNFRSF1A/PRNP/ABI1/TGFA/EGFR/CSF3/CLK1/HYAL2/PTPN11/SOCS4/NCL/TEK/FBXW7/AATK/JAK1/PAK2/SH3BP5/TNFRSF14/RELN/DUSP22/AREG/PLCG2/EFNA1/PTPN1/PDGFB/ERRFI1/TGFB1/CAV1/ABL2/CLCF…
BP	GO:0043534	blood vessel endothelial cell migration	114	-0.601234	-2.06346	2.492986007061265e-8	1.4805061425876243e-6	1.021712436547429e-6	3631	tags=49%, list=12%, signal=43%	TBXA2R/VASH1/GREM1/NOTCH1/CD40/CSNK2B/KDR/PRKD2/SRF/STAT5A/PIK3R3/VEGFA/HMOX1/ABL1/ACVRL1/EMP2/ANGPT2/PDCD10/JUP/JCAD/DLL4/SOX18/PRKCA/NOS3/PPARG/PTGS2/MMRN2/HSPB1/CLEC14A/GADD45A/CARD10/FBXW7/EFNB2/THBS1/EGR3/RHOA/ID1/EFNA1/PDGFB/VEGFC/TGFB1/NFE2L2/KLF4/STARD13/EPHA2/HDAC7/CDH5/ANXA1/MYH9/ADAM17/ETS1/RGCC/NR4A1/ITGB1/MAP2K3/HIF1A
BP	GO:1902105	regulation of leukocyte differentiation	303	-0.465157	-1.78173	2.547053682966282e-8	1.5016542583053385e-6	1.0363069675775857e-6	4972	tags=35%, list=17%, signal=29%	GATA2/TYROBP/FADD/PRELID1/SHH/CD86/AP3D1/ZEB1/TCF7/SPI1/SLC4A2/IL2RA/CSF1/BATF/GAS6/IRF7/CR1/DUSP10/MAFB/JAK3/RC3H1/IRF4/ZFPM1/CD83/PHF10/NLRP3/GPR68/FBXO7/CUL4A/FSTL3/SMARCC1/ZBTB7B/PIK3R6/SART1/HLX/TNFSF11/EVI2B/TLR4/TAL1/KLHL25/TESC/CD74/VSIR/LGALS9/ABL1/HLA-DRB1/AXL/FES/ITPKB/ADA/MIR17HG/RIPK1/SLC9B2/BRAF/MYC/RIPK2/PRKCA/CBFB/RUNX1/RARA/NRARP/TNFAIP6/UBASH3B/LYN/NFKBIZ/VNN1/CARD11/ZBTB1/PPP3C…
MF	GO:0003779	actin binding	429	-0.428754	-1.68869	2.6026452378902153e-8	1.5233900471564598e-6	1.0513070578497848e-6	4229	tags=33%, list=14%, signal=29%	PDLIM2/FHL3/MLPH/GC/AFAP1/P4HB/MICALL2/TNNT2/GIPC1/VPS18/RUSC1/MYO18A/LIMCH1/ARPC4/FMNL1/ACTR3C/SETD3/PPP1R9B/VASH1/FSCN1/ARPC5/CAPG/SYNE3/MYO5C/KLHL4/PTK2/CFL2/UTRN/CNN2/MYO1H/TLN1/FHOD1/CFL1/GAS2L1/ABI3/LMOD3/ALDOA/TNS1/DBNL/MYO10/ABL1/PARVG/WASF2/CORO7/VCL/SPIRE1/KLHL5/MARCKSL1/GMFG/CLMN/PPP1R18/FLII/WIPF2/MYO1B/SPTBN5/ACTR2/FXYD5/EPS8L3/MYRIP/MSN/BCL7B/CAP1/FAM107A/MISP/PFN1/NOS3/PDLIM3/BLOC1…
BP	GO:0034612	response to tumor necrosis factor	235	-0.501908	-1.87386	2.7551860062255174e-8	1.601156667617915e-6	1.1049745982862338e-6	3561	tags=31%, list=12%, signal=28%	OTULIN/RRAGA/LAPTM5/CASP4/STAT1/CD40/VCAM1/HAS2/SPPL2A/TNFSF13B/TNFSF11/HES1/KRT8/ULK1/FABP4/TNFRSF21/TNFRSF4/PIAS4/RIPK1/PPP2CB/TRAF3IP2/HYAL1/DHX9/EIF5A/IKBKB/CHI3L1/EXT1/BIRC2/ZFAND6/SPHK1/PTGS2/MAPK1/RELA/TNFRSF1A/NPNT/LIMS1/F2RL1/RFFL/TRAF3/CD58/AKAP12/CCL14/ZC3H12A/FOXP1/HYAL2/CXCL8/TNFRSF14/CCL2/THBS1/TNFRSF11A/GCH1/SELE/TNFRSF1B/KRT18/HIPK1/PLVAP/ADAM9/NFE2L2/FOXO3/PTPN2/PID1/NR1H4/KLF2/B…
BP	GO:0002573	myeloid leukocyte differentiation	220	-0.511159	-1.89216	3.021346885169975e-8	1.7433814367193558e-6	1.2031253665917616e-6	4519	tags=39%, list=15%, signal=33%	SPI1/SLC4A2/CSF1/BATF/TCIRG1/SIRT1/IRF7/MYD88/IL33/MAFB/APP/IRF4/ZFPM1/PSEN1/CCR7/CBFA2T3/GPR68/PAFAH1B1/BAP1/MT1G/CUL4A/FSTL3/OSCAR/TNFSF11/EVI2B/BATF3/IFI16/TLR4/TAL1/STAT5A/TESC/CD74/VEGFA/HLA-DRB1/FES/RIPK1/SLC9B2/MYC/FASN/PRKCA/CD81/LTBR/FAM20C/RUNX1/RARA/PPARG/TNFAIP6/EFNA2/UBASH3B/LRRK1/LYN/CDC42/PPP3CA/F2RL1/RASSF2/CSF3/FOXP1/FBXW7/INPP5D/CASP10/TNFRSF11A/TGFBR2/ITGB6/TOB2/TFRC/TGFB1/BMP2…
BP	GO:0002685	regulation of leukocyte migration	221	-0.507525	-1.87871	3.449874947488427e-8	1.97663257554689e-6	1.364094363966143e-6	4614	tags=37%, list=16%, signal=31%	CCL21/CRKL/SPI1/CSF1/AKT1/GAS6/MYD88/IL33/ZP3/THY1/APP/LGMN/MMP28/CREB3/CCR7/ITGB3/PTGER4/PTAFR/GREM1/TNFSF14/CD99/PTK2/CNN2/LYVE1/SELENOK/CD74/VEGFA/HMOX1/LGALS9/ABL1/MIF/CD300A/CHST4/ADA/C5AR2/SELP/NBL1/RABGEF1/CCL28/MSN/CD81/TNFAIP6/MTUS1/MAPK1/LYN/LGALS3/F2RL1/MCU/C5AR1/ANO6/RAC1/ITGA2/CXCL8/TNFRSF14/CCL2/THBS1/AKIRIN1/RHOA/SWAP70/OXSR1/SELE/VEGFC/ABL2/PLVAP/CD200/STK10/RIN3/DOCK8/IL1R1/SPNS2…
BP	GO:0002440	production of molecular mediator of immune response	212	-0.507248	-1.87287	3.6863050960796374e-8	2.097327151168107e-6	1.447386925468442e-6	4437	tags=33%, list=15%, signal=28%	BATF/SIRT1/MYD88/IL33/CD36/CR1/CLEC7A/JAK3/NLRP3/EXOSC6/LAPTM5/IRAK3/SEMA7A/BST2/XRCC4/CD40/HSPD1/TLR4/LGALS4/TNFRSF4/HMCES/CD74/AXL/MIF/STX4/TRAF3IP2/RABGEF1/TMBIM6/UBE2J1/HLA-F/RIPK2/GPI/GPRC5B/CD81/TCF3/NFKBIZ/NOD1/F2RL1/BCL6/SMAD7/TNFRSF14/YY1/SWAP70/PLCG2/TNFRSF1B/HLA-A/BCL10/TFRC/ARID5A/TGFB1/SUPT6H/PANX1/CLCF1/SAMHD1/TICAM1/NR4A3/B2M/LITAF/IL1R1/HLA-E/IL6/IL18/ERCC1/SLC7A5/HK1/CD55/IL4R/MA…
BP	GO:0032944	regulation of mononuclear cell proliferation	230	-0.498279	-1.85564	3.996579403087337e-8	2.2580673627443455e-6	1.5583153900634397e-6	4957	tags=36%, list=17%, signal=30%	RPS3/TYROBP/RASAL3/FADD/TNFSF8/GPR183/SHH/CD86/MAD1L1/SLC4A2/IL2RA/CSF1/MYD88/CR1/ZP3/ARG2/RC3H1/IRS2/ICOSLG/ZBTB7B/HLA-DPB1/PRKAR1A/CD40/VCAM1/TNFSF13B/HES1/NCK2/CD24/SELENOK/TLR4/RASSF5/TNFRSF21/TNFRSF4/CD74/PLA2G2A/VSIR/LGALS9/HLA-DRB1/VTCN1/IL20RB/MIF/CD300A/ADA/RIPK2/CD81/CCDC88B/CD276/LRRC32/LYN/LGALS3/PRNP/CARD11/PPP3CA/PELI1/BCL6/SDC4/INPP5D/TNFRSF14/CDKN1A/TGFBR2/HHLA2/TNFRSF1B/HLA-A/TFR…
BP	GO:0036293	response to decreased oxygen levels	298	-0.462626	-1.7674	4.076089491883178e-8	2.2871078693766575e-6	1.5783565408134207e-6	3404	tags=30%, list=11%, signal=27%	CHCHD2/UBQLN1/ROCK2/NOTCH1/VCAM1/PML/ACE/ITPR2/PLAU/MTHFR/CD24/SRF/FZD4/VEGFA/CPEB4/HMOX1/EGLN2/ACVRL1/GATA6/ANGPT2/ADA/NOP53/AK4/TMBIM6/MYC/ADM/HMOX2/ALKBH5/BIRC2/PPARG/BNIP3/PTGS2/PLAT/EGLN3/LONP1/SLC9A1/HIPK2/CAPN2/BNIP3L/PGK1/ADAM15/HILPDA/ITGA2/STC1/TEK/KCND2/DDAH1/THBS1/PPARD/CFLAR/AQP1/CA9/SLC1A1/CPEB2/BNIP2/VEGFC/TFRC/FAM162A/ATF4/TGFB1/HSPG2/LOXL2/CAV1/BMP2/SMAD3/DDIT4/PDK1/SOD2/NFE2L2/L…
BP	GO:0001666	response to hypoxia	281	-0.471883	-1.79508	4.5197556075582037e-8	2.518680248157092e-6	1.7381670087033494e-6	3404	tags=31%, list=11%, signal=27%	CHCHD2/UBQLN1/ROCK2/NOTCH1/VCAM1/PML/ACE/ITPR2/PLAU/MTHFR/CD24/SRF/FZD4/VEGFA/HMOX1/EGLN2/ACVRL1/GATA6/ANGPT2/ADA/NOP53/AK4/TMBIM6/MYC/ADM/HMOX2/ALKBH5/BIRC2/PPARG/BNIP3/PTGS2/PLAT/EGLN3/LONP1/SLC9A1/HIPK2/CAPN2/BNIP3L/PGK1/ADAM15/HILPDA/ITGA2/STC1/TEK/KCND2/DDAH1/THBS1/PPARD/CFLAR/AQP1/CA9/CPEB2/VEGFC/TFRC/FAM162A/TGFB1/HSPG2/LOXL2/CAV1/BMP2/SMAD3/DDIT4/PDK1/SOD2/NFE2L2/LIF/PLK3/HSF1/CASR/ANGPTL…
BP	GO:0043122	regulation of canonical NF-kappaB signal transduction	256	-0.481158	-1.8125	4.988065657354294e-8	2.7607416454581316e-6	1.9052160555909633e-6	3331	tags=31%, list=11%, signal=28%	TRIM39/BST2/STAT1/CD40/CARD19/TNFSF11/TLE1/HTR2B/CANT1/TLR4/CD74/LAMTOR5/CUL1/UBE2I/F2R/FBXW11/HMOX1/LGALS9/ABL1/HLA-DRB1/RIPK1/TRAF3IP2/TRIM5/MAP3K14/RHOC/SHISA5/PPM1A/IKBKB/RIPK2/GJA1/TNIP2/ECT2/S100A13/GPRC5B/LTBR/NFKBIB/BIRC2/ZFAND6/RIOK3/HSPB1/RELA/TNFRSF1A/NDFIP2/NOD1/TBK1/CARD11/UBE2V1/F2RL1/NEK6/TRAF3/USP10/ZC3H12A/PELI1/CASP10/RHOA/PLCG2/UBE2N/BRD4/CFLAR/BCL10/DHX15/TNIP1/TFRC/SQSTM1/SLC…
BP	GO:0002720	positive regulation of cytokine production involved in immune response	79	-0.661119	-2.14205	5.059837527243297e-8	2.781543116327802e-6	1.919571363464847e-6	2576	tags=44%, list=9%, signal=41%	INAVA/SIRT1/MYD88/CD36/CLEC7A/NLRP3/LAPTM5/SEMA7A/TLR4/CD74/MIF/HLA-F/RIPK2/GPRC5B/CD81/NOD1/F2RL1/TNFRSF14/PLCG2/HLA-A/BCL10/ARID5A/PANX1/TICAM1/NR4A3/B2M/IL1R1/HLA-E/IL6/IL18/SLC7A5/HK1/CD55/MAPKAPK2/DDX21
BP	GO:0002683	negative regulation of immune system process	472	-0.414923	-1.64638	5.116874666007882e-8	2.7940196162845724e-6	1.9281815237362093e-6	5997	tags=40%, list=20%, signal=33%	VSIG4/CD80/IL31RA/ADAR/FYN/C1QBP/DAB2IP/USP15/INS/LAG3/NLRC3/IL4I1/ARRB2/CARD8/AMBP/PTPRC/CCL3/RNF125/ZBTB46/APOD/SVEP1/CD300LF/GPS2/SNAI2/TRIM11/LILRB1/TRIM31/GPR137B/FGL2/IL27RA/GPR108/ADORA1/SMCR8/CD274/CCN3/GATA2/TYROBP/FADD/PLK2/CX3CL1/MKRN2/BANF1/PTPRJ/SHH/CD86/MILR1/PSMB4/CCL21/CD84/SPI1/RAB7B/MAD1L1/SLC4A2/IL2RA/AKT1/IL33/CR1/DUSP10/HCK/MAFB/THY1/ARG2/MMP28/JAK3/RC3H1/IRF4/ZFPM1/SERPING1/…
BP	GO:0062197	cellular response to chemical stress	298	-0.460915	-1.76087	5.196216811319078e-8	2.818427998459468e-6	1.9450259980053305e-6	3467	tags=29%, list=12%, signal=26%	DAPK1/DDIT3/CHCHD2/LRRC8E/NQO1/SERPINB6/KEAP1/TRPM2/EIF2S1/MAPK7/OXR1/PTPRK/SELENOS/PRKCD/NCOA7/TSPO/HMOX1/ABL1/AXL/PRDX1/LETM1/SIRPA/RIPK1/STX4/PDCD10/STX2/AGAP3/ECT2/ERN1/GAS5/NOS3/OSER1/BNIP3/SPHK1/PTGS2/LONP1/MAPK1/RELA/DDX3X/SIN3A/ATG7/CAB39/EGFR/NLK/PXN/ZC3H12A/FOXP1/PPIA/STAU1/GCH1/OXSR1/AQP1/SLC1A1/CPEB2/ATF4/CAV1/ALOX5/SQSTM1/RHOB/PLEKHA1/SOD2/NFE2L2/FOXO3/ABCC1/HSF1/MET/LRRC8C/SLC2A1/KL…
BP	GO:0050670	regulation of lymphocyte proliferation	226	-0.496836	-1.84552	5.5297634048939154e-8	2.9794804676964834e-6	2.0561699548068416e-6	4957	tags=35%, list=17%, signal=30%	RPS3/TYROBP/RASAL3/FADD/TNFSF8/GPR183/SHH/CD86/MAD1L1/SLC4A2/IL2RA/MYD88/CR1/ZP3/ARG2/RC3H1/IRS2/ICOSLG/ZBTB7B/HLA-DPB1/PRKAR1A/CD40/VCAM1/TNFSF13B/HES1/NCK2/CD24/SELENOK/TLR4/RASSF5/TNFRSF21/TNFRSF4/CD74/PLA2G2A/VSIR/LGALS9/HLA-DRB1/VTCN1/IL20RB/MIF/CD300A/ADA/RIPK2/CD81/CCDC88B/CD276/LRRC32/LYN/LGALS3/PRNP/CARD11/PPP3CA/PELI1/BCL6/SDC4/INPP5D/TNFRSF14/CDKN1A/TGFBR2/HHLA2/TNFRSF1B/HLA-A/TFRC/PNP…
BP	GO:0018212	peptidyl-tyrosine modification	256	-0.479848	-1.80757	5.844901330220269e-8	3.1285603435968493e-6	2.1590515024511715e-6	3425	tags=36%, list=12%, signal=32%	NRP1/SAMSN1/ITGB3/GGNBP2/NOX4/FGFR4/ADRA2A/GREM1/PTK2/CD40/PDCL3/BANK1/ACE/KDR/HES1/DYRK1A/PPP2R1A/IL11/ZGPAT/PRKCD/CD74/FGR/CBLC/VEGFA/ABL1/FES/INSR/MIF/EFEMP1/CD300A/BMP6/RIPK2/PDGFA/FLT4/GPRC5B/ZFYVE28/PARP14/LONP1/LRRK1/LYN/TNFRSF1A/PRNP/ABI1/TGFA/EGFR/CSF3/CLK1/HYAL2/PTPN11/SOCS4/NCL/TEK/FBXW7/AATK/JAK1/PAK2/SH3BP5/TNFRSF14/RELN/DUSP22/AREG/PLCG2/EFNA1/PTPN1/PDGFB/ERRFI1/TGFB1/CAV1/ABL2/CLCF…
BP	GO:2001234	negative regulation of apoptotic signaling pathway	225	-0.50526	-1.87665	6.188774151964823e-8	3.2909716666918826e-6	2.2711332182029836e-6	2833	tags=28%, list=10%, signal=25%	PSME3/SLC25A6/SELENOS/BOK/CSNK2A2/CD74/SNAI1/HMOX1/MIF/ZNF385A/RIPK1/GCLC/TMBIM6/BAG5/NOS3/PTGS2/HSPB1/TPT1/PEA15/RELA/LGALS3/DDX3X/TGFBR1/RFFL/GNAI2/MUC1/PPIA/THBS1/VDAC2/CTTN/IER3/CFLAR/ACKR3/PTPN1/ATF4/BCL2L1/GCLM/SOD2/NFE2L2/ITGAV/TMBIM1/BID/PTTG1IP/SERPINE1/CTNNA1/MNT/BDKRB2/ICAM1/NR4A2/DNAJA1/CTNNB1/TNFAIP3/ITPRIP/IVNS1ABP/CD44/ENO1/ITGA6/PLAUR/LMNA/YBX3/HIF1A/MCL1
BP	GO:0046718	viral entry into host cell	146	-0.565205	-2.00334	6.799096546402667e-8	3.592042175424162e-6	2.4789050566310203e-6	5409	tags=52%, list=18%, signal=43%	TRIM11/SLC3A2/SIVA1/TRIM31/SLC52A2/AGTR1/WWP2/HSPA1A/CD86/DAG1/GAS6/GSN/SLC10A1/HSPA1B/SIGLEC1/CR1/P4HB/SLC1A5/VPS18/NRP1/ITGB3/MRC1/LY6E/JPT2/DYNLT1/NECTIN4/TRIM8/SNX3/RPSA/PTX3/LAMP1/GRK2/CTSL/UVRAG/CIITA/TNFRSF4/CD74/RNASEK/PVR/LGALS9/HLA-DRB1/AXL/INSR/IFITM3/TRIM5/ILF3/CTSB/ITGB5/IFITM2/CD81/ANPEP/ACE2/FURIN/BSG/EGFR/HYAL2/ITGA2/EFNB2/TNFRSF14/NUP153/ITGB6/CAV2/TFRC/CAV1/ITGAV/EPHA2/F11R/PLSC…
BP	GO:0032946	positive regulation of mononuclear cell proliferation	143	-0.555771	-1.96357	7.124762406350474e-8	3.7398107701979004e-6	2.580881675753713e-6	4957	tags=37%, list=17%, signal=31%	RPS3/RASAL3/FADD/GPR183/SHH/CD86/IL2RA/CSF1/MYD88/ZP3/IRS2/ICOSLG/HLA-DPB1/CD40/VCAM1/TNFSF13B/HES1/NCK2/CD24/SELENOK/TLR4/TNFRSF4/CD74/LGALS9/VTCN1/MIF/ADA/RIPK2/CD81/CCDC88B/CD276/CARD11/PPP3CA/PELI1/BCL6/CDKN1A/TGFBR2/HHLA2/HLA-A/TFRC/BCL2L1/PNP/CLCF1/TICAM1/HLA-E/IL15/IL6/IL18/ANXA1/CD55/IL6ST/NFATC2/SLC7A1
BP	GO:1902107	positive regulation of leukocyte differentiation	176	-0.522762	-1.88878	7.341819121520686e-8	3.804652253037726e-6	2.6256294464761204e-6	4948	tags=38%, list=17%, signal=32%	TYROBP/FADD/SHH/CD86/AP3D1/SPI1/IL2RA/CSF1/GAS6/CR1/DUSP10/CD83/PHF10/NLRP3/GPR68/SMARCC1/ZBTB7B/PIK3R6/SART1/HLX/TNFSF11/EVI2B/KLHL25/TESC/CD74/VSIR/LGALS9/HLA-DRB1/AXL/FES/ITPKB/ADA/RIPK1/SLC9B2/RIPK2/PRKCA/CBFB/RUNX1/RARA/NFKBIZ/VNN1/ZBTB1/PPP3CA/BCL6/INPP5D/EGR3/TGFBR2/RHOA/TOX/NFKBID/TGFB1/SHB/PNP/FOXO3/LIF/IL15RA/IL1RL2/HSF1/ZBTB16/IL15/IL18/ANXA1/TRIB1/KLF10/IL4R/FOS/NEDD9
BP	GO:1903708	positive regulation of hemopoiesis	176	-0.522762	-1.88878	7.341819121520686e-8	3.804652253037726e-6	2.6256294464761204e-6	4948	tags=38%, list=17%, signal=32%	TYROBP/FADD/SHH/CD86/AP3D1/SPI1/IL2RA/CSF1/GAS6/CR1/DUSP10/CD83/PHF10/NLRP3/GPR68/SMARCC1/ZBTB7B/PIK3R6/SART1/HLX/TNFSF11/EVI2B/KLHL25/TESC/CD74/VSIR/LGALS9/HLA-DRB1/AXL/FES/ITPKB/ADA/RIPK1/SLC9B2/RIPK2/PRKCA/CBFB/RUNX1/RARA/NFKBIZ/VNN1/ZBTB1/PPP3CA/BCL6/INPP5D/EGR3/TGFBR2/RHOA/TOX/NFKBID/TGFB1/SHB/PNP/FOXO3/LIF/IL15RA/IL1RL2/HSF1/ZBTB16/IL15/IL18/ANXA1/TRIB1/KLF10/IL4R/FOS/NEDD9
BP	GO:0030217	T cell differentiation	295	-0.463165	-1.7678	7.951819812094205e-8	4.094683923493573e-6	2.8257832696675876e-6	4906	tags=35%, list=17%, signal=29%	FADD/TNFSF8/GPR183/PRELID1/RABL3/SHH/CD86/AP3D1/ZEB1/TCF7/SPI1/SLC4A2/IL2RA/BATF/TCIRG1/NCAPH2/CR1/RPL22/DUSP10/MAFB/JAK3/RC3H1/IRF4/ZFPM1/ENTPD7/CD83/CCR7/PHF10/NLRP3/PTGER4/LEPR/ARMC5/PREX1/SMARCC1/ZBTB7B/PIK3R6/SART1/HLX/FZD8/VAV1/STK11/CTSL/JAG2/SRF/KLHL25/CD74/PIK3R3/VSIR/LGALS9/ABL1/HLA-DRB1/ITPKB/ADA/TRAF3IP2/JMJD6/BRAF/RIPK2/DLL4/CBFB/RUNX1/RARA/NRARP/NFKBIZ/VNN1/CARD11/ZBTB1/ZC3H12A/FOXP…
BP	GO:0032635	interleukin-6 production	142	-0.562453	-1.98786	8.391738479408317e-8	4.267199016779129e-6	2.9448377006028923e-6	4574	tags=39%, list=15%, signal=33%	CD84/INAVA/RAB7B/GAS6/ARHGEF2/MYD88/IL33/CD36/CLEC7A/APP/PTAFR/IRAK3/ELF4/HSPD1/BANK1/SELENOS/SELENOK/TLR4/CD74/IL17RA/F2R/LGALS9/SIRPA/C5AR2/CYBA/RABGEF1/DHX9/AKIRIN2/RIPK2/RELA/NOD1/CAPN2/F2RL1/ZC3H12A/MBP/HYAL2/PTPN11/INPP5D/PLCG2/BCL10/ARID5A/TGFB1/IL1RL2/CD200/TICAM1/NR1H4/KLF2/STAT3/CEBPB/HLA-B/IL6/IL1RAP/TNFAIP3/MAPKAPK2/IL6R
BP	GO:0032675	regulation of interleukin-6 production	142	-0.562453	-1.98786	8.391738479408317e-8	4.267199016779129e-6	2.9448377006028923e-6	4574	tags=39%, list=15%, signal=33%	CD84/INAVA/RAB7B/GAS6/ARHGEF2/MYD88/IL33/CD36/CLEC7A/APP/PTAFR/IRAK3/ELF4/HSPD1/BANK1/SELENOS/SELENOK/TLR4/CD74/IL17RA/F2R/LGALS9/SIRPA/C5AR2/CYBA/RABGEF1/DHX9/AKIRIN2/RIPK2/RELA/NOD1/CAPN2/F2RL1/ZC3H12A/MBP/HYAL2/PTPN11/INPP5D/PLCG2/BCL10/ARID5A/TGFB1/IL1RL2/CD200/TICAM1/NR1H4/KLF2/STAT3/CEBPB/HLA-B/IL6/IL1RAP/TNFAIP3/MAPKAPK2/IL6R
BP	GO:0042098	T cell proliferation	202	-0.508845	-1.86991	9.636263208047719e-8	4.8696048112221265e-6	3.360564102760806e-6	4957	tags=36%, list=17%, signal=30%	RPS3/RASAL3/FADD/TNFSF8/SHH/CD86/MAD1L1/SLC4A2/IL2RA/CR1/ZP3/ARG2/RC3H1/ICOSLG/PIK3CG/ARMC5/ELF4/ZBTB7B/TNFSF14/HLA-DPB1/PRKAR1A/VCAM1/TNFSF13B/SLC11A1/HES1/NCK2/CD24/CD151/SELENOK/TNFRSF21/TNFRSF4/PLA2G2A/VSIR/LGALS9/ABL1/HLA-DRB1/VTCN1/IL20RB/CTPS1/RIPK2/MSN/CD81/CCDC88B/CD276/LRRC32/LGALS3/PRNP/CARD11/PPP3CA/PELI1/BCL6/SDC4/TNFRSF14/TGFBR2/HHLA2/TNFRSF1B/HLA-A/TFRC/PNP/CBLB/IRF1/DOCK8/HLA-E/CE…
BP	GO:0050671	positive regulation of lymphocyte proliferation	140	-0.555885	-1.95867	9.808945795742789e-8	4.926270555195267e-6	3.3996697124426273e-6	3184	tags=29%, list=11%, signal=26%	HLA-DPB1/CD40/VCAM1/TNFSF13B/HES1/NCK2/CD24/SELENOK/TLR4/TNFRSF4/CD74/LGALS9/VTCN1/MIF/ADA/RIPK2/CD81/CCDC88B/CD276/CARD11/PPP3CA/PELI1/BCL6/CDKN1A/TGFBR2/HHLA2/HLA-A/TFRC/PNP/CLCF1/TICAM1/HLA-E/IL15/IL6/IL18/ANXA1/CD55/IL6ST/NFATC2/SLC7A1
BP	GO:0097529	myeloid leukocyte migration	227	-0.488994	-1.81811	1.0232817572731205e-7	5.107619863296999e-6	3.5248207254083468e-6	3623	tags=27%, list=12%, signal=24%	PTGER4/PAFAH1B1/PIK3CG/PREX1/GREM1/CD99/PTK2/ADGRE2/TNFSF11/CNN2/VAV1/CXCL3/EDNRB/SELENOK/CD74/IL17RA/VEGFA/MIF/SIRPA/CD300A/EMP2/C5AR2/GP2/NBL1/RABGEF1/CD81/TNFAIP6/MTUS1/MAPK1/LYN/LGALS3/BSG/MCU/C5AR1/CCL14/PIP5K1C/ANO6/WDR1/RAC1/PPIA/CXCL8/CCL2/THBS1/AKIRIN1/TNFRSF11A/SWAP70/PDGFB/VEGFC/CXCL2/CD200/RIN3/IL1R1/BCR/SERPINE1/B4GALT1/IL6/CD9/ANXA1/PECAM1/FLT1/IL6R/DUSP1
BP	GO:0002064	epithelial cell development	207	-0.503819	-1.85627	1.0934716832399567e-7	5.424686350512371e-6	3.743631552247708e-6	3536	tags=36%, list=12%, signal=32%	GPR4/SIPA1/JAG1/RFX3/VEZF1/ROCK2/NOTCH1/SOX9/RAB13/VSIG1/KDR/E2F4/EDNRB/VEGFA/RILPL2/PPP1R16B/VCL/C1GALT1/ADAMTSL4/RAPGEF3/GPAT4/BMP6/FASN/IKBKB/MSN/SOX18/RARA/RAPGEF2/RAP1A/WNT7A/TNFRSF1A/F2RL1/KCNE1/ST14/RAPGEF1/WNT7B/PDE2A/HEG1/STC1/ASXL1/CDKN1A/VIM/ROBO4/PODXL/CLDN5/PDGFB/TJP2/ATF4/IQGAP1/ONECUT1/AFDN/RHEB/FAT1/TJP1/PKHD1/CLIC4/EZR/MET/EPHA2/RAP1B/F11R/CDH5/B4GALT1/ICAM1/TFCP2L1/PECAM1/ONECUT…
BP	GO:0042102	positive regulation of T cell proliferation	100	-0.607263	-2.04517	1.1194936215043691e-7	5.520121275490635e-6	3.80949217040147e-6	5127	tags=42%, list=17%, signal=35%	CD80/HLA-DMB/CD28/CD209/PTPRC/CD274/RPS3/RASAL3/FADD/SHH/CD86/IL2RA/ZP3/ICOSLG/HLA-DPB1/VCAM1/TNFSF13B/HES1/NCK2/CD24/SELENOK/LGALS9/VTCN1/RIPK2/CD81/CCDC88B/CD276/CARD11/PPP3CA/TGFBR2/HHLA2/HLA-A/TFRC/PNP/HLA-E/IL15/IL6/IL18/ANXA1/CD55/IL6ST/SLC7A1
CC	GO:0005814	centriole	148	0.5548993797348681	1.9223905963931485	1.301612369802561e-7	6.341268407612955e-6	4.376174207706814e-6	3906	tags=36%, list=13%, signal=32%	OFD1/SMO/PCM1/DZIP1/KIF3A/CEP290/CCDC88A/CEP192/CEP350/INTU/CEP120/BBS4/IFT52/IFT88/TTBK2/CEP295/CEP89/CEP44/SPICE1/CEP250/CEP97/TSGA10/IFT81/AHI1/CCDC102B/CEP78/CBY1/FBXW8/MPHOSPH9/CCDC92/CENPJ/POC5/IQCB1/CNTLN/CETN3/SDCCAG8/CEP162/CEP63/TUBGCP3/SAXO2/LRRCC1/CEP104/HTT/RILPL1/CCP110/KIF2A/FBF1/GLE1/MAGI2/TUBD1/MDM1/SASS6/CEP164/KIAA0586
BP	GO:0042129	regulation of T cell proliferation	171	-0.527083	-1.89999	1.2991462475230448e-7	6.341268407612955e-6	4.376174207706814e-6	4957	tags=36%, list=17%, signal=30%	RPS3/RASAL3/FADD/TNFSF8/SHH/CD86/MAD1L1/SLC4A2/IL2RA/CR1/ZP3/ARG2/RC3H1/ICOSLG/ZBTB7B/HLA-DPB1/PRKAR1A/VCAM1/TNFSF13B/HES1/NCK2/CD24/SELENOK/TNFRSF21/PLA2G2A/VSIR/LGALS9/HLA-DRB1/VTCN1/IL20RB/RIPK2/CD81/CCDC88B/CD276/LRRC32/LGALS3/PRNP/CARD11/PPP3CA/PELI1/BCL6/SDC4/TNFRSF14/TGFBR2/HHLA2/TNFRSF1B/HLA-A/TFRC/PNP/CBLB/IRF1/HLA-E/CEBPB/BID/IL15/IL6/IL18/CTNNB1/ANXA1/CD55/IL6ST/SLC7A1
CC	GO:0099634	postsynaptic specialization membrane	121	0.5856879323838375	1.9760531269203296	1.315709254674069e-7	6.371791961921562e-6	4.397238824831756e-6	3296	tags=36%, list=11%, signal=32%	GRIK2/DCC/NLGN4X/PTPRT/ITGA8/ERBB4/GRID2/DLG2/SORCS3/AKAP9/NLGN1/GRID1/TIAM1/PRRT2/GRIA4/GRIN2B/NECTIN3/GRIA1/DLG3/GPHN/CACNA1C/PTPRS/SHISA9/LIN7A/EPHA4/LRRTM3/CDH10/RGS7BP/SORCS2/PTPRO/GRM5/CHRNA7/GABRB2/GRIN2A/GRIK5/GRIA3/GRIK4/SEMA4F/GSG1L/PLPPR4/EFNB3/LRRC4C/GRIN2D/SHISA6
BP	GO:0043535	regulation of blood vessel endothelial cell migration	88	-0.631412	-2.08576	1.3502182514526282e-7	6.5002223040346645e-6	4.485869917937289e-6	4972	tags=59%, list=17%, signal=49%	GATA2/PLK2/HDAC5/ATP5F1B/FGF18/AKT1/SIRT1/RHOJ/NRP1/TBXA2R/VASH1/NOTCH1/CD40/CSNK2B/KDR/PRKD2/STAT5A/VEGFA/HMOX1/ABL1/ACVRL1/ANGPT2/PDCD10/JUP/JCAD/DLL4/PRKCA/NOS3/PPARG/PTGS2/MMRN2/HSPB1/GADD45A/CARD10/FBXW7/THBS1/RHOA/EFNA1/PDGFB/VEGFC/TGFB1/NFE2L2/KLF4/STARD13/EPHA2/HDAC7/ANXA1/ADAM17/ETS1/RGCC/MAP2K3/HIF1A
BP	GO:0045936	negative regulation of phosphate metabolic process	348	-0.43473	-1.68564	1.3703880026171823e-7	6.558515758407879e-6	4.526098827219845e-6	3207	tags=29%, list=11%, signal=26%	SPRED2/PRKAR1A/FIS1/TRIB2/TARDBP/LPCAT1/NCK2/PPP2R1A/ZGPAT/HHEX/PRKCD/WWTR1/CRY2/CBLC/MASTL/TSPO/HEXIM1/ABL1/SIRPA/PPP1R16B/CD300A/GCKR/SPRY2/PRKAG2/RGS2/RABGEF1/IKBKB/PDGFA/NPM1/ZFYVE28/PPARG/MFHAS1/SPRY1/PARP14/ARPP19/UBASH3B/HSPB1/LRRK1/LYN/PIP5KL1/LGALS3/PRNP/CHP1/RASSF2/GADD45A/YWHAE/ZC3H12A/HYAL2/PPIA/SOCS4/HEG1/MGAT5/PAK2/SH3BP5/SMAD7/CDKN1A/DUSP22/YWHAB/ADARB1/DUSP3/HNRNPU/SWAP70/ANKLE2/D…
BP	GO:0007009	plasma membrane organization	156	-0.548574	-1.96051	1.4159899463734632e-7	6.737131113271636e-6	4.649363111084058e-6	4804	tags=44%, list=16%, signal=37%	HDAC3/IZUMO1/CHMP7/ANO7/AKT1/GSN/TRIM72/CR1/ANO3/MAFB/TMEM95/VPS4A/ATG9A/ATP8B1/CLPTM1L/SH3TC2/TLCD2/CHMP1A/MICALL1/FLOT1/DEGS1/ARL8B/SPACA6/CHMP3/PLSCR2/SERPINA5/PRKCD/NSF/OSBPL2/TMEM41B/EMP2/STX4/STX2/CHMP2B/DNM2/CAVIN2/VMP1/A4GALT/SPTBN1/SNX33/BIN1/ANO6/BAIAP2L1/BAIAP2L2/CHMP1B/EHD2/MYRF/ASAP1/FA2H/UGCG/CAV2/TIE1/CAV1/PLSCR1/MYOF/NDRG1/CD9/BIN3/XKR6/CHMP4B/S100A10/MYH9/PLEC/ANXA2/BAIAP2/ATP10A…
BP	GO:0010594	regulation of endothelial cell migration	159	-0.532359	-1.90553	1.5201488074072517e-7	7.190657382014767e-6	4.962346229320857e-6	3900	tags=46%, list=13%, signal=40%	LGMN/RHOJ/SASH1/NRP1/GLUL/ITGB3/TBXA2R/VASH1/PIK3CG/ROCK2/AAMP/NOTCH1/PTK2/CD40/CSNK2B/KDR/GRN/PDCD6/PRKD2/STAT5A/NRP2/VEGFA/HMOX1/ABL1/ACVRL1/EMP2/ANGPT2/PDCD10/JUP/RIN2/GPI/FLT4/JCAD/DLL4/PRKCA/ADAMTS9/NOS3/PPARG/PTGS2/MMRN2/HSPB1/WNT7A/GADD45A/CARD10/ZC3H12A/FOXP1/RAC1/STC1/TEK/FBXW7/THBS1/RHOA/EFNA1/PDGFB/VEGFC/TGFB1/SEMA4A/RHOB/NFE2L2/KLF4/STARD13/BCAR1/MET/EPHA2/HDAC7/ANXA1/SP100/ADAM17/PTP…
BP	GO:0050886	endocrine process	88	-0.630115	-2.08148	1.557939415716786e-7	7.32681796894322e-6	5.056312043464154e-6	3072	tags=34%, list=10%, signal=31%	ACE/EDNRB/FZD4/CRY2/TSPO/F2R/SPP1/RAB11FIP1/ECE1/BMP6/GJA1/NOS3/PPARG/ACE2/DAB2/RAB8B/F2RL1/C1QTNF1/INHBB/PTPN11/RAB11FIP5/RHOA/KCNQ1/RPS6KA2/AQP1/KRAS/PCSK5/TRPV6/NIBAN2/CRY1
BP	GO:0022408	negative regulation of cell-cell adhesion	186	-0.505093	-1.83844	1.5673420001816128e-7	7.3286750077457484e-06	5.0575936049417555e-6	4758	tags=41%, list=16%, signal=35%	SHH/CD86/PPM1F/CCL21/SPI1/MAD1L1/SLC4A2/IL2RA/AKT1/CR1/SPINT2/ARG2/JAK3/RC3H1/JAG1/LAPTM5/ZBTB7B/NOTCH1/PTK2/PRKAR1A/MAPK7/HLX/SERPINE2/PRKCD/TNFRSF21/CD74/CDH1/PLA2G2A/VEGFA/VSIR/LGALS9/ABL1/HLA-DRB1/VTCN1/IL20RB/CD300A/BMP6/YTHDF2/CCL28/FXYD5/CBFB/RUNX1/NRARP/UBASH3B/LRRC32/LGALS3/PRNP/C1QTNF1/IL1RN/ZC3H12A/PELI1/MBP/BCL6/SDC4/SMAD7/TNFRSF14/DUSP22/DUSP3/SWAP70/PODXL/SH2B3/TGFB1/BMP2/SOCS6/NOTC…
BP	GO:0046635	positive regulation of alpha-beta T cell activation	69	-0.655176	-2.07493	1.5901179668791288e-7	7.392685587730624e-6	5.101767961102721e-6	3874	tags=48%, list=13%, signal=42%	RASAL3/SHH/CD86/AP3D1/CD83/NLRP3/ZBTB7B/HLX/KLHL25/LGALS9/HLA-DRB1/ITPKB/ADA/HSPH1/RIPK2/CD81/CBFB/RUNX1/RARA/NFKBIZ/CARD11/TGFBR2/RHOA/HLA-A/NFKBID/SHB/PNP/HLA-E/ZBTB16/IL18/ANXA1/CD55/IL4R
BP	GO:0071674	mononuclear cell migration	191	-0.513219	-1.87374	1.6185659002303079e-7	7.482188729701014e-6	5.163534995112716e-6	4906	tags=35%, list=17%, signal=29%	FADD/CX3CL1/GPR183/MAPK3/CCL21/CRKL/HSD3B7/SPI1/CSF1/AKT1/GAS6/CXCL16/APP/LGMN/CREB3/CCR7/ITGB3/PIK3CG/GREM1/TNFSF14/CD99/PTK2/TRPM2/TNFSF11/SELENOK/LGALS9/ABL1/SIRPA/NBL1/MSN/EXT1/MAPK1/LYN/LGALS3/CDC42/C5AR1/CCL14/ANO6/TNFRSF14/CCL2/THBS1/AKIRIN1/S1PR1/TNFRSF11A/RHOA/OXSR1/PDGFB/ABL2/ALOX5/CD200/STK10/F11R/DOCK8/SPNS2/SERPINE1/ICAM1/IL6/ANXA1/PECAM1/CRK/FLT1/ADAM17/PLEC/IL6R/DUSP1/NEDD9
BP	GO:0050728	negative regulation of inflammatory response	153	-0.53759	-1.91574	1.6331332062650381e-7	7.506876704052175e-6	5.180572418803278e-6	5912	tags=43%, list=20%, signal=35%	FYN/GHRL/INS/NLRC3/PTPRC/FEM1A/FNDC4/GPS2/ADORA1/CCN3/SLC39A8/PLK2/CX3CL1/MKRN2/PSMB4/GIT1/IL2RA/IL33/DUSP10/HCK/IL10RA/NR1D1/NLRP3/PTGER4/OTULIN/ELF4/MAPK7/GRN/NR1D2/SELENOS/PRKCD/NT5E/FGR/HLA-DRB1/IL20RB/RHBDF2/SIRPA/ADA/RABGEF1/PPARG/MFHAS1/TNFAIP6/LYN/TNFRSF1A/FURIN/METRNL/TEK/IER3/PPARD/TNFRSF1B/ALOX5/SMAD3/LRFN5/PTPN2/KLF4/CD200/NR1H4/STAT3/BCR/CDH5/YES1/NFKB1/TNFAIP3/SOCS3/ZFP36/LDLR
BP	GO:0007224	smoothened signaling pathway	144	0.5641160307922084	1.947586513816395	1.662192486684696e-7	7.597527006554319e-6	5.243131120033216e-6	4485	tags=45%, list=15%, signal=38%	GPC3/FGFR2/GLI3/PRKACB/SMO/DZIP1/SUFU/GLI2/DLG5/PRRX1/EVC/PTCH1/IFT172/CDON/TBC1D32/DISP1/SHOX2/INTU/FGF10/IFT52/DYNC2H1/CC2D2A/HHIP/OTX2/TTBK2/TULP3/IFT81/CLUAP1/TTC21B/RFX4/IFT122/WDR11/BBS7/CENPJ/ARL3/BTRC/RPGRIP1L/IFT80/ZIC1/GLI1/HHAT/CREBBP/FOXA1/ENPP1/WDR19/TTC23/WDPCP/TCTN1/EVC2/FBXL17/KIF7/SFRP1/HERC4/GORAB/TUBD1/RORA/TCTN2/TCTN3/WNT10B/KIAA0586/ZIC3/PTCH2/SCUBE1/ARMC9/IFT27
BP	GO:0007389	pattern specification process	439	0.42877654520204606	1.6520230699606655	1.7494261097947512e-7	7.951581468877148e-6	5.487467726930433e-6	3973	tags=29%, list=13%, signal=26%	MID1/PBX1/BMPR1A/GPC3/EYA1/MEIS1/ROBO1/FGFR2/MEIS2/ERBB4/TBX5/BMP5/GLI3/MLLT3/LRP6/TBX3/OFD1/PRKACB/NKD1/SMO/DAAM2/ROBO2/PRICKLE1/SUFU/APC/PBX3/WLS/GLI2/TTC8/BPTF/PGAP1/PTCH1/IFT172/CDON/TBC1D32/DISP1/WIF1/ATM/KMT2A/WNT5A/INTU/HOXA9/FGF10/KDM2B/SMAD6/EPB41L5/SIX1/NPHP3/MIB1/NOTCH2/IFT52/HOXA10/NR2F2/DYNC2H1/CC2D2A/HHIP/LRP4/NKX2-1/OTX2/ACVR2A/SEMA3C/TULP3/LRP5/ALX4/ISL1/DYNC2LI1/SETDB2/AR/AHI1/CL…
BP	GO:0046637	regulation of alpha-beta T cell differentiation	72	-0.647941	-2.06978	1.7668275750801043e-7	7.986060639362072e-6	5.511262155249869e-6	4758	tags=49%, list=16%, signal=41%	SHH/CD86/AP3D1/SLC4A2/BATF/JAK3/RC3H1/IRF4/CD83/NLRP3/ZBTB7B/HLX/KLHL25/LGALS9/HLA-DRB1/ITPKB/ADA/RIPK2/CBFB/RUNX1/RARA/NFKBIZ/ZC3H12A/BCL6/SMAD7/TGFBR2/RHOA/NFKBID/SHB/PNP/ZBTB16/IL18/ANXA1/IL4R/JUNB
MF	GO:0030674	protein-macromolecule adaptor activity	409	-0.425747	-1.66941	1.7906662448554095e-7	8.049094236543431e-6	5.554762285582294e-6	4588	tags=37%, list=15%, signal=32%	GRAPL/G3BP2/BFAR/CRKL/GNB2/SORBS1/GAS6/ING2/STUB1/SUN2/AP1M1/MLPH/VAMP3/OPTN/FUS/VPS18/RBM47/IRS2/BICD2/SORBS2/BRD1/YKT6/GNB4/NLRP3/ARPC4/FZR1/SERINC1/ANKRD9/HSH2D/AP2A1/FSCN1/RRAGA/SNAP25/SYNE3/FBXO7/CUL4A/UBXN8/BNIP1/RETREG1/AMFR/HSPA8/KEAP1/STX5/BANK1/CSNK2B/DEDD2/TARDBP/AP2S1/NCK2/ZNF598/PDCD6/HCFC1/CUL3/HNRNPA1/WIPI1/APH1A/SOCS2/RRAGC/GAS2L1/DAXX/KLHL25/SPSB2/AP2A2/ZC3H18/KHDRBS1/CUL1/SRRT/Z…
BP	GO:0061615	glycolytic process through fructose-6-phosphate	23	-0.849727	-2.18846	1.8382033461714456e-7	8.172471270191739e-6	5.639906038814203e-6	1206	tags=48%, list=4%, signal=46%	PFKL/PGK1/PKM/PGAM1/TPI1/FOXK2/PPP2CA/HK2/HK1/ENO1/PFKP
BP	GO:0045862	positive regulation of proteolysis	333	-0.4432	-1.71117	1.8326484242943086e-7	8.172471270191739e-6	5.639906038814203e-6	4957	tags=41%, list=17%, signal=34%	RPS3/SUMO2/FADD/SGTA/BAG6/HSPA1A/PRELID1/GSK3B/GABARAP/PPM1F/TRIB3/CTSC/AKT1/PMAIP1/ACER2/GSN/CLEC3B/HSPA1B/SIRT1/AURKAIP1/IL33/CR1/STUB1/HSPBP1/GSK3A/CLEC7A/LGMN/ATP2A3/PSEN1/PSMC3/RAD23A/ANP32B/ZFAND2A/HECTD1/NLRP3/FZR1/HSPE1/CHFR/CBFA2T3/SH3RF2/LAPTM5/DAPK1/PSMC4/FGFR4/COP1/ADRA2A/UBQLN1/ROCK2/PSMC1/MAPK12/KEAP1/PTK2/FIS1/HSPD1/AGTPBP1/TRIB2/TGFB1I1/GRN/PDCD6/PSME3/DDA1/NLRP2/APH1A/IFI16/CTSL/…
BP	GO:0008589	regulation of smoothened signaling pathway	84	0.637106	2.0382420662066476	1.8652997477356128e-7	8.247868884552689e-6	5.6919387039026085e-6	3566	tags=46%, list=12%, signal=41%	GPC3/FGFR2/GLI3/PRKACB/SMO/SUFU/DLG5/PRRX1/EVC/PTCH1/IFT172/SHOX2/INTU/FGF10/DYNC2H1/HHIP/OTX2/TULP3/IFT81/TTC21B/RFX4/IFT122/WDR11/BTRC/RPGRIP1L/ZIC1/GLI1/CREBBP/FOXA1/ENPP1/TTC23/TCTN1/FBXL17/KIF7/SFRP1/HERC4/GORAB/TUBD1/RORA
BP	GO:0002294	CD4-positive, alpha-beta T cell differentiation involved in immune response	72	-0.646191	-2.06419	2.0901643213362832e-7	9.192203739671351e-6	6.3436338492220395e-6	4082	tags=44%, list=14%, signal=38%	JAK3/RC3H1/IRF4/ZFPM1/ENTPD7/NLRP3/PTGER4/ZBTB7B/HLX/LGALS9/HLA-DRB1/RIPK2/RARA/NFKBIZ/ZC3H12A/FOXP1/BCL6/JAK1/SMAD7/NFKBID/SEMA4A/SHB/BCL3/STAT3/IL6/IL18/ANXA1/SOCS3/RELB/IL4R/JUNB/IL6R
BP	GO:2000516	positive regulation of CD4-positive, alpha-beta T cell activation	41	-0.743542	-2.16458	2.2014151167032571e-7	9.629415800805215e-6	6.645358365871632e-6	3874	tags=46%, list=13%, signal=40%	CD83/NLRP3/ZBTB7B/HLX/KLHL25/LGALS9/HLA-DRB1/RIPK2/CD81/RARA/NFKBIZ/CARD11/TGFBR2/NFKBID/SHB/IL18/ANXA1/CD55/IL4R
BP	GO:0071496	cellular response to external stimulus	334	-0.440633	-1.70183	2.2338586872797456e-7	9.71907715492407e-6	6.7072345837040035e-6	3627	tags=31%, list=12%, signal=28%	PENK/PTGER4/PPP1R9B/RRAGA/SIPA1/MFSD2A/RIPOR1/TFEB/TNFSF14/CD68/PCSK9/HSPA8/CD40/MAP3K2/EIF2S1/VCAM1/SOX9/FOXA3/KIF26A/PLIN3/NUAK1/CNN2/SNW1/ULK1/HNRNPA1/WIPI1/RRAGC/GAS2L1/IFI16/KCNJ2/TLR4/SRF/AKR1C3/CPEB4/AXL/FES/PLD1/CLEC16A/GCLC/PRKAG2/BMP6/MAP3K14/PLIN2/FAM107A/LTBR/PRR5/BNIP3/MTPN/PTGS2/MAPK1/LYN/TNFRSF1A/RALB/SLC9A1/ATG7/GADD45A/INHBB/PDE2A/ZC3H12A/ITGA2/CDKN1A/TNFRSF11A/PPARD/ENG/AQP1/SRE…
BP	GO:0002702	positive regulation of production of molecular mediator of immune response	129	-0.566341	-1.97436	2.6307658581306777e-7	1.1385059054122976e-5	7.85694573755265e-6	2576	tags=35%, list=9%, signal=32%	SIRT1/MYD88/IL33/CD36/CLEC7A/NLRP3/EXOSC6/LAPTM5/SEMA7A/CD40/TLR4/TNFRSF4/HMCES/CD74/MIF/STX4/HLA-F/RIPK2/GPI/GPRC5B/CD81/NOD1/F2RL1/TNFRSF14/PLCG2/HLA-A/BCL10/TFRC/ARID5A/TGFB1/PANX1/CLCF1/TICAM1/NR4A3/B2M/IL1R1/HLA-E/IL6/IL18/SLC7A5/HK1/CD55/IL4R/MAPKAPK2/DDX21
BP	GO:0070482	response to oxygen levels	322	-0.449593	-1.7321	2.852647472179772e-7	1.227996816595483e-5	8.47453167173874e-6	3404	tags=30%, list=11%, signal=27%	CHCHD2/ATP6V1G1/UBQLN1/ROCK2/NOTCH1/VCAM1/PML/ACE/ITPR2/PLAU/MTHFR/CD24/SRF/FZD4/VEGFA/CPEB4/HMOX1/EGLN2/ACVRL1/GATA6/ATP6V0D1/ANGPT2/ADA/NOP53/AK4/TMBIM6/MYC/ADM/HMOX2/ALKBH5/BIRC2/PPARG/BNIP3/PTGS2/PLAT/EGLN3/LONP1/SLC9A1/HIPK2/ATG7/CAPN2/BNIP3L/PGK1/ADAM15/HILPDA/ITGA2/STC1/TEK/CDKN1A/KCND2/DDAH1/THBS1/PPARD/CFLAR/AQP1/CA9/SLC1A1/CPEB2/BNIP2/PDPN/VEGFC/TFRC/FAM162A/ATF4/TGFB1/HSPG2/LOXL2/CAV1/…
MF	GO:0098641	cadherin binding involved in cell-cell adhesion	18	-0.871282	-2.10332	2.9737010275853814e-7	1.2733700821281402e-5	8.78765721946838e-6	1082	tags=61%, list=4%, signal=59%	BAIAP2L1/CDC42EP1/KRT18/STXBP6/RAB10/ANXA1/TMOD3/ANXA2/BAIAP2/PDLIM5/PDLIM1
BP	GO:0002526	acute inflammatory response	95	-0.613819	-2.05116	3.021356827564848e-7	1.2736662771537618e-5	8.789701291644886e-6	3825	tags=34%, list=13%, signal=29%	CCR7/NLRP3/PTGER3/PIK3CG/CD163/SERPINA3/TNFSF11/C3/DNASE1L3/SIGIRR/EDNRB/SELENOS/SERPINA1/IL20RB/A2M/EXT1/PTGS2/VNN1/C2CD4B/ANO6/TNFRSF11A/APOL2/TFRC/HLA-E/PLSCR1/CEBPB/B4GALT1/F3/IL6/IL6ST/IL6R/OSMR
BP	GO:0071706	tumor necrosis factor superfamily cytokine production	160	-0.524492	-1.87747	3.016146893200379e-7	1.2736662771537618e-5	8.789701291644886e-6	5887	tags=44%, list=20%, signal=36%	GHRL/LPL/NLRC3/ARRB2/PTPRC/CCL3/LILRB1/IL27RA/CD274/TYROBP/FADD/CX3CL1/PTPRJ/CD86/CD84/OAS2/GAS6/ARHGEF2/MC1R/MYD88/IL33/CD36/CLEC7A/ARG2/APP/TNFRSF8/IFNGR1/PSEN1/ILRUN/PTAFR/IRAK3/ELF4/AKAP8/LY96/SELENOS/SELENOK/TLR4/TSPO/VSIR/LGALS9/AXL/MIF/SIRPA/RIPK1/C5AR2/CYBA/DHX9/UBE2J1/RIPK2/RARA/HSPB1/NOD1/AKAP12/ZC3H12A/FOXP1/PTPN11/THBS1/PLCG2/BCL10/ARID5A/TGFB1/BCL3/TICAM1/NR1H4/HLA-E/STAT3/FRMD8/IL6/…
BP	GO:1903555	regulation of tumor necrosis factor superfamily cytokine production	160	-0.524492	-1.87747	3.016146893200379e-7	1.2736662771537618e-5	8.789701291644886e-6	5887	tags=44%, list=20%, signal=36%	GHRL/LPL/NLRC3/ARRB2/PTPRC/CCL3/LILRB1/IL27RA/CD274/TYROBP/FADD/CX3CL1/PTPRJ/CD86/CD84/OAS2/GAS6/ARHGEF2/MC1R/MYD88/IL33/CD36/CLEC7A/ARG2/APP/TNFRSF8/IFNGR1/PSEN1/ILRUN/PTAFR/IRAK3/ELF4/AKAP8/LY96/SELENOS/SELENOK/TLR4/TSPO/VSIR/LGALS9/AXL/MIF/SIRPA/RIPK1/C5AR2/CYBA/DHX9/UBE2J1/RIPK2/RARA/HSPB1/NOD1/AKAP12/ZC3H12A/FOXP1/PTPN11/THBS1/PLCG2/BCL10/ARID5A/TGFB1/BCL3/TICAM1/NR1H4/HLA-E/STAT3/FRMD8/IL6/…
BP	GO:0010563	negative regulation of phosphorus metabolic process	349	-0.43378	-1.68335	3.0560637006907083e-7	1.2816564056092578e-5	8.844841985612717e-6	3207	tags=29%, list=11%, signal=26%	SPRED2/PRKAR1A/FIS1/TRIB2/TARDBP/LPCAT1/NCK2/PPP2R1A/ZGPAT/HHEX/PRKCD/WWTR1/CRY2/CBLC/MASTL/TSPO/HEXIM1/ABL1/SIRPA/PPP1R16B/CD300A/GCKR/SPRY2/PRKAG2/RGS2/RABGEF1/IKBKB/PDGFA/NPM1/ZFYVE28/PPARG/MFHAS1/SPRY1/PARP14/ARPP19/UBASH3B/HSPB1/LRRK1/LYN/PIP5KL1/LGALS3/PRNP/CHP1/RASSF2/GADD45A/YWHAE/ZC3H12A/HYAL2/PPIA/SOCS4/HEG1/MGAT5/PAK2/SH3BP5/SMAD7/CDKN1A/DUSP22/YWHAB/ADARB1/DUSP3/HNRNPU/SWAP70/ANKLE2/D…
BP	GO:0002819	regulation of adaptive immune response	200	-0.498005	-1.8296	3.142881582071617e-7	1.3113069000889578e-5	9.049463081657223e-6	4437	tags=31%, list=15%, signal=27%	BATF/SIRT1/IRF7/IL33/CR1/DUSP10/ZP3/CLEC7A/JAK3/RC3H1/SAMSN1/NLRP3/EXOSC6/MICA/ZBTB7B/CD40/HSPD1/TNFSF13B/HLX/SLC11A1/C3/HMCES/TAP2/PVR/HLA-DRB1/IL20RB/ADA/HLA-F/AKIRIN2/RIPK2/CD81/NFKBIZ/ZBTB1/ZC3H12A/BCL6/SMAD7/TNFRSF14/DUSP22/HLA-C/PLA2G4A/TNFRSF1B/HLA-A/NFKBID/TFRC/ARID5A/TGFB1/SUPT6H/CLCF1/IRF1/B2M/IL1R1/HLA-E/HLA-B/IL6/IL18/ANXA1/TNFAIP3/CD55/IL6ST/IL4R/JUNB/NECTIN2
BP	GO:1901652	response to peptide	479	-0.400432	-1.59067	3.365682082591905e-7	1.3971015012228438e-5	9.641540402011397e-6	4795	tags=35%, list=16%, signal=30%	CYP1B1/MAPK3/GSK3B/ADRB2/SYAP1/HDAC5/TRIB3/DAG1/CHUK/ZNF592/INAVA/AKT1/ECHDC3/SORBS1/ARHGEF2/SIRT1/TCF12/NUDC/CD36/TRIM72/GSK3A/PNPT1/KL/ADIPOR1/APP/LGMN/ANO1/JAK3/RAB8A/PSEN1/IRS2/PRKAA1/GOT1/EIF6/ITGB3/SRSF6/STC2/PPP1R9B/GDF15/IGFBP1/JAG1/ROCK2/SMARCC1/CASP4/ZBTB7B/STAT1/PCSK9/PRKCI/NOTCH1/PTK2/PRKAR1A/CD40/VCAM1/RAB13/EGR2/RAB31/STK11/EDNRB/SOCS2/EIF4EBP2/RHOQ/SELENOS/PRKCD/TLR4/STAT5A/CRY2/CT…
BP	GO:0010975	regulation of neuron projection development	439	0.424856	1.6369188092640838	3.4101169817895067e-7	1.40836100324058e-5	9.719243377432663e-6	3054	tags=31%, list=10%, signal=28%	PTPRD/EPHA3/EPHA7/PAK3/DCC/NEO1/ARMCX5-GPRASP2/IL1RAPL1/ROBO1/IGF1R/GRID2/BMP5/SEMA3A/PTN/CBFA2T2/CDKL5/PTEN/BCL11A/CTNNA2/FAT3/SLIT2/NLGN1/SEMA5B/NTRK3/CSMD3/ROBO2/ULK2/TIAM1/EPHB2/PRRX1/ROR1/KREMEN1/MARK1/UST/CAPRIN2/NTN1/CCDC88A/SEMA5A/DDR2/KIDINS220/ARHGAP44/MAP6/SHOX2/SEMA6D/PTK7/PLXNC1/NRDC/HDAC6/WNT5A/MAP2/ADNP/PAK1/CAMK2G/SERPINI1/CHN1/ZDHHC15/FUT9/LRRC7/LRP4/TRPC5/PTPRS/LRIG2/DAB1/SEMA3C…
BP	GO:0043370	regulation of CD4-positive, alpha-beta T cell differentiation	54	-0.700128	-2.13822	3.700113884316013e-7	1.5204104324643983e-5	1.0492507952653703e-5	4740	tags=48%, list=16%, signal=41%	CD86/BATF/JAK3/RC3H1/IRF4/CD83/NLRP3/ZBTB7B/HLX/KLHL25/LGALS9/HLA-DRB1/RIPK2/CBFB/RUNX1/RARA/NFKBIZ/ZC3H12A/BCL6/SMAD7/NFKBID/SHB/IL18/ANXA1/IL4R/JUNB
BP	GO:0002286	T cell activation involved in immune response	104	-0.593933	-2.01389	3.8278768183136364e-7	1.565005316271344e-5	1.0800261808455401e-5	4082	tags=41%, list=14%, signal=36%	BATF/IFNE/JAK3/RC3H1/IRF4/ZFPM1/PSEN1/ENTPD7/RAB27A/NLRP3/PTGER4/ZBTB7B/HLX/SLC11A1/CD74/LGALS9/HLA-DRB1/RIPK2/CD81/RARA/APBB1IP/NFKBIZ/LGALS3/F2RL1/ZC3H12A/FOXP1/BCL6/JAK1/SMAD7/NFKBID/SEMA4A/SHB/BCL3/STAT3/ICAM1/IL6/IL18/ANXA1/SOCS3/RELB/IL4R/JUNB/IL6R
BP	GO:0046633	alpha-beta T cell proliferation	47	-0.709575	-2.11757	4.394358987912954e-7	1.7876252362829896e-5	1.2336584653435628e-5	6785	tags=60%, list=23%, signal=46%	MAPK8IP1/CLEC4G/EBI3/DOCK2/TYK2/CD28/PTPRC/CD274/RASAL3/SLC4A2/IL2RA/ARG2/ELF4/ZBTB7B/VSIR/LGALS9/RIPK2/CD81/CARD11/TNFRSF14/TGFBR2/HLA-A/CBLB/IRF1/HLA-E/IL15/IL18/CD55
MF	GO:1990782	protein tyrosine kinase binding	122	-0.552672	-1.91233	4.991608096589769e-7	2.0204837549181273e-5	1.394356511506144e-5	4001	tags=37%, list=14%, signal=32%	RAB8A/PITPNM1/IRS2/NOX4/PITPNM3/BANK1/NCK2/NRG3/ITGAX/NRG1/SHC2/CBLC/CDH1/KHDRBS1/CTNND1/CEACAM7/SIRPA/ARHGEF16/ANGPT2/SH2B2/HSP90AA1/DAZAP2/ZPR1/PTPN14/GRB2/HYAL2/PTPN11/BLNK/DUSP22/TOB1/DUSP3/PLCG2/SH2B3/PTPN1/TJP2/SHC1/SQSTM1/PTPN2/CBLB/EIF3A/CDH5/CRK/YWHAG/ITGB1/NEDD9
BP	GO:0031589	cell-substrate adhesion	346	-0.422762	-1.63892	5.038125325375298e-7	2.0292172102600707e-5	1.400383558392488e-5	4783	tags=44%, list=16%, signal=37%	PTPRJ/GSK3B/CDKN2A/PPM1F/PLET1/ACTN1/DAG1/DAPK3/DOCK5/CCL21/VIT/ABI3BP/CRKL/TIMM10B/ARL2/CSF1/STK4/SPOCK1/SORBS1/ITGAM/GAS6/ACER2/CD36/SIGLEC1/LAMB1/THY1/ITGA10/P4HB/PLEKHA2/VAMP3/MICALL2/OLFM4/NID1/CCR7/NRP1/LIMCH1/ITGB3/PPFIA2/JAG1/RREB1/ROCK2/PREX1/GREM1/ARHGEF7/NOTCH1/PTK2/VCAM1/TNXB/HAS2/UTRN/KDR/PLAU/BCAM/TLN1/PTPRK/UNC13D/ITGAX/ITGA3/THSD1/LYVE1/BCL2L11/SRF/DOCK1/SRGAP2/TAOK2/FZD4/VEGFA/AB…
BP	GO:0071346	cellular response to type II interferon	113	-0.569886	-1.95398	5.163219564417361e-7	2.0693573584285544e-5	1.428084685330682e-5	4626	tags=38%, list=16%, signal=32%	DAPK3/CCL21/RAB7B/GSN/HCK/IFNGR1/VAMP3/MRC1/RAB43/IRF8/DAPK1/PDE12/STAT1/TLR4/CDC42EP4/KIF5B/CDC42EP2/LGALS9/SIRPA/ACTG1/STX4/ACTR2/IFNGR2/NR1H2/PPARG/PARP14/CDC42/NLRC5/ZYX/CD58/CCL14/JAK1/VIM/CCL2/SYNCRIP/MYO1C/PTPN2/ACTR3/IRF1/RAB20/CDC37/GAPDH/SP100
BP	GO:0060326	cell chemotaxis	294	-0.452117	-1.72542	5.332679376265647e-7	2.1267980100635933e-5	1.4677250667183156e-5	3360	tags=26%, list=11%, signal=23%	PREX1/GREM1/TNFSF14/NOTCH1/PTK2/ADGRE2/TRPM2/VCAM1/RAB13/TNFSF11/KDR/VAV1/RHOG/CXCL3/EDNRB/PRKD2/LOX/PRKCD/CD74/IL17RA/VEGFA/LGALS9/MIF/ARHGEF16/C5AR2/NBL1/NINJ1/CCL28/TNFAIP6/MTUS1/SBDS/HSPB1/MAPK1/LYN/LGALS3/BSG/F2RL1/MCU/C5AR1/CCL14/PIP5K1C/ANO6/RAC1/PPIA/CXCL8/CCL2/THBS1/AKIRIN1/S1PR1/TNFRSF11A/EGR3/SWAP70/OXSR1/ACKR3/PDGFB/VEGFC/ALOX5/ABCC1/CXCL2/BCAR1/MET/EPHA2/RIN3/HBEGF/SERPINE1/IL6/ANXA1…
BP	GO:0031663	lipopolysaccharide-mediated signaling pathway	54	-0.695084	-2.12281	5.589153821732065e-7	2.197816831364021e-5	1.5167358819147762e-5	4867	tags=52%, list=16%, signal=43%	CX3CL1/MAPK3/SPI1/AKT1/MYD88/CD36/HCK/SASH1/PTAFR/SIGIRR/LY96/TLR4/MIF/TRIM5/BMP6/RIPK2/PRKCA/NOS3/MAPK1/LYN/PLCG2/BCL10/IRAK2/TICAM1/TNFAIP3/CD55/TRIB1/NFKBIA
CC	GO:0098839	postsynaptic density membrane	98	0.6116292196458651	2.004978526935903	5.559413292629335e-7	2.197816831364021e-5	1.5167358819147762e-5	3296	tags=40%, list=11%, signal=35%	GRIK2/DCC/NLGN4X/PTPRT/ITGA8/ERBB4/GRID2/DLG2/SORCS3/AKAP9/GRID1/TIAM1/PRRT2/GRIA4/GRIN2B/NECTIN3/GRIA1/DLG3/CACNA1C/PTPRS/SHISA9/LIN7A/EPHA4/LRRTM3/RGS7BP/SORCS2/PTPRO/GRM5/GRIN2A/GRIK5/GRIA3/GRIK4/SEMA4F/GSG1L/PLPPR4/EFNB3/LRRC4C/GRIN2D/SHISA6
BP	GO:0030168	platelet activation	131	-0.560345	-1.95495	5.618804091982748e-7	2.197816831364021e-5	1.5167358819147762e-5	3462	tags=37%, list=12%, signal=33%	PIK3CG/ADRA2A/CD40/TLN1/VAV1/SERPINE2/PRKCD/TLR4/SRF/F2R/AXL/TEC/MYL12A/VCL/ACTG1/SELP/MMRN1/DGKD/VAV2/F2RL3/PDGFA/CSRP1/PRKCA/GNAS/NOS3/CLIC1/UBASH3B/HSPB1/LYN/COMP/C1QTNF1/PPIA/THBD/PLCG2/GNA13/PLA2G4A/SH2B3/PDGFB/PDPN/RAP2B/F11R/DGKH/PLSCR1/VWF/IL6/CD9/MYH9/IL6ST
BP	GO:0070371	ERK1 and ERK2 cascade	302	-0.44328	-1.697	5.617194059315104e-7	2.197816831364021e-5	1.5167358819147762e-5	3825	tags=30%, list=13%, signal=27%	CCR7/NRP1/TIMP3/ITGB3/NOX4/PTGER4/FGFR4/PTPRR/SEMA7A/NOTCH1/SPRED2/SOX9/TNFAIP8L3/TNFSF11/KDR/HTR2B/PRKD2/TLR4/NRG1/CD74/PLA2G2A/F2R/LGALS9/ABL1/HLA-DRB1/MIF/SIRPA/SPRY2/TRAF7/BRAF/MYC/RIPK2/PDGFA/CHI3L1/FLT4/PRKCA/MFHAS1/ACE2/RAPGEF2/SPRY1/FGF19/RAP1A/DAB2/MAPK1/LYN/NOD1/NPNT/F2RL1/EGFR/C5AR1/GNAI2/AKAP12/CCL14/PTPN11/TEK/FBXW7/PRXL2C/CCN2/CCL2/RAMP3/TNFRSF11A/DUSP3/DUSP6/CFLAR/ACKR3/PTPN1/PDGFB…
BP	GO:0002285	lymphocyte activation involved in immune response	191	-0.501223	-1.82994	5.948447302497854e-7	2.3156252274221312e-5	1.5980366613711184e-5	4082	tags=33%, list=14%, signal=29%	JAK3/RC3H1/IRF4/ZFPM1/PSEN1/ENTPD7/RAB27A/NLRP3/EXOSC6/PTGER4/IRF8/ZBTB7B/CD40/HSPD1/HLX/SLC11A1/MFNG/UNC13D/LAMP1/TLR4/HMCES/CD74/LGALS9/ABL1/HLA-DRB1/AP1G1/ADA/ITM2A/HLA-F/RIPK2/CD81/RARA/APBB1IP/NFKBIZ/LGALS3/F2RL1/ZC3H12A/FOXP1/BCL6/JAK1/SMAD7/SWAP70/PLCG2/NFKBID/TFRC/TGFB1/SUPT6H/SEMA4A/SHB/CLCF1/BCL3/STAT3/ICAM1/IL6/IL18/ANXA1/ERCC1/SOCS3/RELB/ST3GAL1/IL4R/JUNB/IL6R
CC	GO:1904813	ficolin-1-rich granule lumen	123	-0.558958	-1.93619	6.0401509810166e-7	2.3401270657881454e-5	1.614945630713912e-5	3957	tags=50%, list=13%, signal=43%	PSMA2/GSN/HSPA1B/PDAP1/PSMC3/AMPD3/PSMD14/PSMD6/OSTF1/CTSZ/DYNLT1/ARPC5/LRG1/SRP14/PSMD7/PSMB7/HSPA8/CSNK2B/NME2/PSMB1/ALDOA/SERPINA1/CANT1/PGM2/CTSD/CSTB/DBNL/PFKL/PSMD2/MIF/VCL/PSMD11/GMFG/JUP/HSP90AA1/GPI/ACTR2/CTSB/VCP/TNFAIP6/ILF2/MAPK1/DDX3X/ATG7/CAB39/CRISPLD2/PLEKHO2/EEF2/PPIA/PKM/KPNB1/PGAM1/COTL1/PAFAH1B2/YPEL5/ALOX5/PNP/KCMF1/ACLY/PSMD12/HSP90AB1
BP	GO:0051345	positive regulation of hydrolase activity	466	-0.39834	-1.57958	6.105485669556047e-7	2.3542289766591468e-5	1.624677503687301e-5	5373	tags=38%, list=18%, signal=31%	CCL8/SEMA4D/NET1/ABR/MAP3K5/NTRK1/RGL4/HIP1R/SMCR8/SIPA1L2/FERMT2/UACA/AGTR1/RPS3/CALM3/SYDE1/FADD/CX3CL1/EVI5/HSPA1A/PRELID1/DOCK6/GSK3B/CD86/TBC1D25/PPM1F/RGS1/ARHGAP45/CCL21/AKT1/ARHGEF10/PMAIP1/ACER2/GSN/SIRT1/CR1/THY1/CLEC7A/LGMN/PLEK/RGS7/ATP2A3/CCR7/ANP32B/RAB3GAP1/RAPGEFL1/NLRP3/HSPE1/TAX1BP3/SIPA1L1/SIPA1/LAPTM5/DAPK1/GNA15/PKP4/ROCK2/PREX1/ARHGEF7/MAPK12/FIS1/CD40/HSPD1/ARF4/GRN/TBC1D16…
BP	GO:0002700	regulation of production of molecular mediator of immune response	177	-0.51288	-1.85424	6.253564032879575e-7	2.3999526873352938e-5	1.6562319042393075e-5	4349	tags=33%, list=15%, signal=28%	SIRT1/MYD88/IL33/CD36/CR1/CLEC7A/JAK3/NLRP3/EXOSC6/LAPTM5/IRAK3/SEMA7A/BST2/CD40/TLR4/TNFRSF4/HMCES/CD74/AXL/MIF/STX4/RABGEF1/TMBIM6/UBE2J1/HLA-F/RIPK2/GPI/GPRC5B/CD81/NOD1/F2RL1/BCL6/SMAD7/TNFRSF14/PLCG2/TNFRSF1B/HLA-A/BCL10/TFRC/ARID5A/TGFB1/SUPT6H/PANX1/CLCF1/TICAM1/NR4A3/B2M/LITAF/IL1R1/HLA-E/IL6/IL18/SLC7A5/HK1/CD55/IL4R/MAPKAPK2/DDX21
BP	GO:0042093	T-helper cell differentiation	71	-0.643075	-2.05101	6.283776114928675e-7	2.4002254681248687e-5	1.656420153053104e-5	4082	tags=44%, list=14%, signal=38%	JAK3/RC3H1/IRF4/ZFPM1/ENTPD7/NLRP3/PTGER4/ZBTB7B/HLX/HLA-DRB1/RIPK2/RARA/NFKBIZ/ZC3H12A/FOXP1/BCL6/JAK1/SMAD7/NFKBID/SEMA4A/SHB/BCL3/STAT3/IL6/IL18/ANXA1/SOCS3/RELB/IL4R/JUNB/IL6R
CC	GO:0097542	ciliary tip	41	0.7291773327048987	2.0717249417536796	6.366442495714986e-7	2.4204381376232302e-5	1.6703691230764256e-5	3435	tags=56%, list=12%, signal=50%	CDKL5/GLI3/SMO/SUFU/GLI2/KIFAP3/KIF3A/IFT172/IFT52/DYNC2H1/IFT88/DYNC2LI1/IFT81/CLUAP1/TTC21B/IFT74/IFT122/IFT80/WDR35/GLI1/WDR19/KIF7/KIF3C
BP	GO:0070555	response to interleukin-1	128	-0.559328	-1.94632	6.540708487038635e-7	2.475125779095178e-5	1.7081096239835533e-5	3415	tags=36%, list=12%, signal=32%	IRAK3/PRKCI/CD40/SOX9/HAS2/HES1/TOLLIP/MTHFR/PCSK1/LGALS9/SIRPA/HYAL1/MAPK11/GCLC/IKBKB/RIPK2/TNIP2/UPF1/CHI3L1/PRKCA/RELA/IL1RN/INHBB/USP10/AKAP12/CCL14/ZC3H12A/HYAL2/CXCL8/HDAC4/CCL2/YY1/TNFRSF11A/SELE/OTUD4/IRAK2/IL1RL2/KLF2/IL1R1/NFKB1/IL6/IL1RAP/ANXA1/EGR1/NFKBIA/HIF1A
BP	GO:1990823	response to leukemia inhibitory factor	97	-0.593285	-1.99082	6.718141399748851e-7	2.5072843315759933e-5	1.7303025700753436e-5	3247	tags=39%, list=11%, signal=35%	RPS16/PML/TNFSF11/KDM3A/EIF4A2/FZD4/NRP2/JARID2/BCLAF1/PIGA/RNMT/PDCD10/SPRY2/SOX17/EXT1/SRSF7/MAT2A/LRAT/B3GNT2/GFPT2/NCL/SMAD7/HNRNPU/SPRY4/VEGFC/TFRC/GCLM/KLF4/SRSF3/ICAM1/HK2/NR5A2/SOCS3/SBNO2/TEX14/FOSL2/PFKP/RFX2
BP	GO:0050731	positive regulation of peptidyl-tyrosine phosphorylation	153	-0.522727	-1.86278	6.693517191357991e-7	2.5072843315759933e-5	1.7303025700753436e-5	3401	tags=34%, list=11%, signal=30%	NRP1/ITGB3/NOX4/ADRA2A/GREM1/CD40/BANK1/ACE/HES1/IL11/CD74/VEGFA/ABL1/MIF/BMP6/RIPK2/GPRC5B/PARP14/LRRK1/LYN/TNFRSF1A/PRNP/ABI1/TGFA/CSF3/PTPN11/FBXW7/PAK2/TNFRSF14/RELN/AREG/PLCG2/EFNA1/PTPN1/PDGFB/TGFB1/CLCF1/LIF/HSF1/HBEGF/IL15/ITGA5/YES1/IL6/IL18/PECAM1/EHD4/CD44/ADAM17/IL6ST/IL6R/NEDD9
BP	GO:0002703	regulation of leukocyte mediated immunity	239	-0.470705	-1.76116	6.713019976300562e-7	2.5072843315759933e-5	1.7303025700753436e-5	3484	tags=25%, list=12%, signal=22%	NLRP3/EXOSC6/PTAFR/MICA/BST2/ADGRE2/PIK3R6/CD40/HSPD1/C3/VAV1/DNASE1L3/UNC13D/LAMP1/TLR4/HMCES/FGR/TAP2/PVR/LGALS9/HLA-DRB1/FES/IL20RB/AP1G1/CD300A/STX4/RABGEF1/HLA-F/CD81/LYN/SERPINB9/ZBTB1/F2RL1/BCL6/SMAD7/DUSP22/HLA-C/PLCG2/TNFRSF1B/HLA-A/TFRC/ARID5A/TGFB1/SUPT6H/CLCF1/TICAM1/B2M/IL1R1/HLA-E/BCR/HLA-B/ICAM1/IL6/IL18/CRK/CD55/IL4R/DDX21/NECTIN2
BP	GO:0061620	glycolytic process through glucose-6-phosphate	19	-0.855749	-2.10179	6.780467552439604e-7	2.5189901372898913e-5	1.7383808663644723e-5	2345	tags=53%, list=8%, signal=48%	PFKL/PGK1/PKM/PGAM1/TPI1/FOXK2/HK2/HK1/ENO1/PFKP
BP	GO:0006090	pyruvate metabolic process	113	-0.567057	-1.94428	6.868461190021709e-7	2.540081829182574e-5	1.752936458735684e-5	2612	tags=29%, list=9%, signal=27%	ALDOA/HKDC1/PFKL/INSR/PRKAG2/GPI/ME1/SLC16A1/VDAC1/PGK1/PC/PKM/HDAC4/PRXL2C/IER3/PGAM1/DDIT4/PDK1/PDK4/TPI1/NR4A3/FOXK2/STAT3/PPP2CA/SLC16A3/HK2/HK1/GAPDH/ZBTB7A/ENO1/LDHA/PFKP/HIF1A
MF	GO:0051015	actin filament binding	206	-0.494602	-1.82134	7.781402312893969e-7	2.8646827700319152e-5	1.976946889115334e-5	3725	tags=34%, list=13%, signal=30%	ARPC4/FMNL1/ACTR3C/PPP1R9B/FSCN1/ARPC5/CAPG/SYNE3/MYO5C/CFL2/CNN2/MYO1H/TLN1/FHOD1/CFL1/GAS2L1/ABI3/DBNL/MYO10/ABL1/MARCKSL1/CLMN/FLII/MYO1B/SPTBN5/ACTR2/MISP/BLOC1S6/MAP1S/MYO7B/SPTAN1/ITPRID2/GAS2L3/CTNNAL1/EGFR/SPTBN1/CYFIP1/ARPC5L/BIN1/WDR1/ABLIM3/ABLIM2/CAPZA1/ARPC1B/COTL1/MYO9B/MYO1C/IQGAP1/ABL2/CAPZA2/AFDN/NEB/PANX1/MYO1D/ACTR3/EZR/MPRIP/DSTN/TAGLN2/TPM4/CAPZB/CORO1C/CTNNA1/ACTN4/ARPC2/MYH…
BP	GO:0042113	B cell activation	256	-0.45761	-1.7238	7.840102188898826e-7	2.8732915049045425e-5	1.982887865129746e-5	4833	tags=40%, list=16%, signal=34%	CD28/IL4I1/LFNG/DNAJB9/KIT/PRKCB/PTPRC/CD320/GPS2/SLC39A7/IL27RA/NTRK1/IRF2BP2/LYL1/TYROBP/GPR183/RABL3/PTPRJ/CD86/HDAC5/SLC25A5/SPI1/BATF/IFNE/TCIRG1/CR1/JAK3/RC3H1/IRS2/ICOSLG/SAMSN1/LAT2/EXOSC6/ADGRG3/LAPTM5/IRF8/BST2/CD40/THEMIS2/SKAP2/VCAM1/HSPD1/BANK1/TNFSF13B/MFNG/CEBPG/IL11/HHEX/CMTM7/PRKCD/TLR4/TNFRSF21/TNFRSF4/HMCES/CD74/PIK3R3/ABL1/MIF/CD300A/ADA/MIR17HG/TRAF3IP2/CTPS1/ITM2A/AKIRIN2/TN…
BP	GO:0006869	lipid transport	417	-0.412462	-1.6203	7.943068188195456e-7	2.897973218796333e-5	1.9999209684132433e-5	3998	tags=27%, list=14%, signal=24%	ATP9A/PITPNM1/MSR1/VPS4A/ATG9A/ATP8B3/IRS2/PRKAA1/ITGB3/VPS13D/ATP8B1/TMEM30A/FABP5/CLPTM1L/STARD3NL/PDZD8/PITPNM3/MFSD2A/SOAT1/RBP7/ZDHHC5/PCSK9/SLC43A3/OSBPL10/FIS1/TNFAIP8L3/ACE/TNFSF11/VPS13A/ARL8B/GRAMD1C/PLSCR2/PSAP/FABP4/SERPINA5/PRKCD/ABCC3/ACSL3/FZD4/CRY2/OSBPL2/SPNS3/TSPO/PLA2G2A/SURF4/SPP1/MIF/TMEM41B/CES1/BMP6/CFTR/PITPNA/PLIN2/STARD4/NR1H2/EEPD1/PPARG/ATP11C/SLCO2A1/PTGS2/FGF19/AKR1C…
CC	GO:0098562	cytoplasmic side of membrane	204	-0.488192	-1.79505	8.046770457812949e-7	2.9227019841413458e-5	2.0169865423860087e-5	5139	tags=38%, list=17%, signal=31%	GM2A/AP2M1/FERMT2/TRADD/RASAL3/FADD/PLEKHA4/GNAT3/KXD1/PTK6/SYAP1/CHMP7/RGS1/CHUK/GNB2/STAC/CDK16/MYD88/HCK/JAK3/ITPR3/GNB4/AP2A1/GNAL/PPP1R9B/GNA15/PKP4/MICALL1/SPPL2A/RPS28/AP2S1/AP2A2/FGR/OSBPL2/CDH1/RASA3/RAB5A/DTNA/FES/HID1/RPS29/TRAF3IP2/RGS2/GNA12/JUP/GNG5/IKBKB/GNAS/GNG12/BIRC2/LYN/GNG7/GNG11/PPP3CA/RAB21/AP2B1/TRAF3/GNAI2/S100A6/GNAI3/JAK1/RHOA/GNA13/GEM/PTPN1/KRAS/IQGAP1/GNB1/CYTH1/LITA…
BP	GO:0043123	positive regulation of canonical NF-kappaB signal transduction	192	-0.495425	-1.81016	8.211701810039035e-7	2.9562126516140523e-5	2.040112596867639e-5	2735	tags=31%, list=9%, signal=28%	HTR2B/CANT1/TLR4/CD74/LAMTOR5/CUL1/UBE2I/F2R/FBXW11/HMOX1/LGALS9/ABL1/HLA-DRB1/RIPK1/TRAF3IP2/TRIM5/MAP3K14/RHOC/SHISA5/PPM1A/IKBKB/RIPK2/GJA1/TNIP2/ECT2/S100A13/GPRC5B/LTBR/BIRC2/RELA/TNFRSF1A/NDFIP2/NOD1/TBK1/CARD11/UBE2V1/F2RL1/NEK6/PELI1/CASP10/RHOA/UBE2N/BRD4/CFLAR/BCL10/DHX15/TFRC/SLC20A1/TICAM1/LITAF/BIRC3/FKBP1A/CTNNB1/GAPDH/REL/VAPA/TNFRSF10B/DDX21/AKAP13
BP	GO:0042330	taxis	432	-0.399535	-1.57326	8.196219199028636e-7	2.9562126516140523e-5	2.040112596867639e-5	3484	tags=26%, list=12%, signal=24%	PTAFR/PIK3CG/SEMA7A/PREX1/GREM1/TNFSF14/DEFB1/NOTCH1/PTK2/ADGRE2/RALA/TRPM2/VCAM1/RAB13/TNFSF11/KDR/PLAU/VAV1/NRG3/RHOG/CXCL3/EDNRB/PRKD2/LOX/CMTM7/PRKCD/NRG1/NRP2/CD74/IL17RA/VEGFA/LGALS9/MACO1/FES/NOVA2/MIF/SEMA4B/PLD1/ARHGEF16/ANGPT2/C5AR2/STX4/NBL1/NINJ1/CCL28/PDGFA/STX3/TNFAIP6/MTUS1/SBDS/HSPB1/MAPK1/LYN/TYMP/LGALS3/BSG/F2RL1/MCU/C5AR1/CCL14/PIP5K1C/ANO6/RAC1/PPIA/ITGA2/CXCL8/EFNB2/SEMA3B/CC…
BP	GO:0045860	positive regulation of protein kinase activity	272	-0.443151	-1.67941	8.641120229231096e-7	3.097099303305031e-5	2.137339916657485e-5	3192	tags=29%, list=11%, signal=26%	PTK2/PIK3R6/CD40/ACE/TNFSF11/SLC11A1/NAB2/CD24/STK11/PIK3R5/HTR2B/DAXX/PRKCD/TLR4/ZFP91/NRG1/TAOK2/VEGFA/ABL1/INSR/CD300A/CCNY/EMP2/PDCD10/PRKAG2/MST1R/MAP3K11/HSP90AA1/PDGFA/CHI3L1/ECT2/ERN1/GPRC5B/RAPGEF2/RAP1A/DDX3X/PRNP/RALB/LCP2/AXIN1/ABI1/CAB39/RASSF2/EGFR/CARD10/PPIA/FBXW7/RELN/CDKN1A/THBS1/TNFRSF11A/TGFBR2/RHOA/CCND1/EFNA1/PTPN1/PDGFB/IQGAP1/TGFB1/ADAM9/CCN1/TNFRSF10A/TCIM/MAP2K1/TXN/NEK1…
BP	GO:0002287	alpha-beta T cell activation involved in immune response	73	-0.644419	-2.06086	8.855623052393642e-7	3.1342713727290606e-5	2.1629927420867366e-5	4082	tags=44%, list=14%, signal=38%	JAK3/RC3H1/IRF4/ZFPM1/ENTPD7/NLRP3/PTGER4/ZBTB7B/HLX/LGALS9/HLA-DRB1/RIPK2/RARA/NFKBIZ/ZC3H12A/FOXP1/BCL6/JAK1/SMAD7/NFKBID/SEMA4A/SHB/BCL3/STAT3/IL6/IL18/ANXA1/SOCS3/RELB/IL4R/JUNB/IL6R
BP	GO:0002293	alpha-beta T cell differentiation involved in immune response	73	-0.644419	-2.06086	8.855623052393642e-7	3.1342713727290606e-5	2.1629927420867366e-5	4082	tags=44%, list=14%, signal=38%	JAK3/RC3H1/IRF4/ZFPM1/ENTPD7/NLRP3/PTGER4/ZBTB7B/HLX/LGALS9/HLA-DRB1/RIPK2/RARA/NFKBIZ/ZC3H12A/FOXP1/BCL6/JAK1/SMAD7/NFKBID/SEMA4A/SHB/BCL3/STAT3/IL6/IL18/ANXA1/SOCS3/RELB/IL4R/JUNB/IL6R
BP	GO:0032612	interleukin-1 production	103	-0.582231	-1.9709	8.898926832600946e-7	3.1342713727290606e-5	2.1629927420867366e-5	5887	tags=46%, list=20%, signal=37%	GHRL/LPL/ARRB2/CARD8/CCL3/GSDMD/TYROBP/CX3CL1/GIT1/INAVA/GAS6/MYD88/CD36/CLEC7A/ARG2/APP/TMED10/CCR7/NLRP3/ELF4/PML/NLRP2/IFI16/TLR4/F2R/LGALS9/SIRPA/RIPK2/S100A13/SPHK1/HSPB1/RELA/NOD1/F2RL1/ZC3H12A/FOXP1/NLRP1/SERPINB1/SMAD3/PANX1/NR1H4/STAT3/IL6/ANXA1/TNFAIP3/HK1/EGR1
BP	GO:0032652	regulation of interleukin-1 production	103	-0.582231	-1.9709	8.898926832600946e-7	3.1342713727290606e-5	2.1629927420867366e-5	5887	tags=46%, list=20%, signal=37%	GHRL/LPL/ARRB2/CARD8/CCL3/GSDMD/TYROBP/CX3CL1/GIT1/INAVA/GAS6/MYD88/CD36/CLEC7A/ARG2/APP/TMED10/CCR7/NLRP3/ELF4/PML/NLRP2/IFI16/TLR4/F2R/LGALS9/SIRPA/RIPK2/S100A13/SPHK1/HSPB1/RELA/NOD1/F2RL1/ZC3H12A/FOXP1/NLRP1/SERPINB1/SMAD3/PANX1/NR1H4/STAT3/IL6/ANXA1/TNFAIP3/HK1/EGR1
BP	GO:0002228	natural killer cell mediated immunity	76	-0.625294	-2.01114	1.0274048781650346e-6	3.6030026244615184e-5	2.4864689746516766e-5	3434	tags=33%, list=12%, signal=29%	MICA/PIK3R6/ARL8B/VAV1/UNC13D/LAMP1/CEBPG/TUBB/KIF5B/PVR/LGALS9/AP1G1/PRDX1/HLA-F/PLEKHM2/SERPINB9/HLA-A/TGFB1/RNF19B/TUBB4B/HLA-E/HLA-B/IL18/CRK/NECTIN2
CC	GO:0031252	cell leading edge	419	-0.410125	-1.61213	1.0352496486225044e-6	3.614931820254376e-5	2.4947014347198726e-5	3612	tags=33%, list=12%, signal=30%	SAMSN1/SORBS2/ITGB3/WWC1/PPP1R9B/FSCN1/PAFAH1B1/ARPC5/CAPG/SNAP25/AAK1/ARHGEF7/APBB2/PLXND1/PRKCI/ADGRE2/FLOT1/RAB13/NME2/PDE4A/ARF4/PLEKHO1/PDE9A/TLN1/DUOXA2/PTPRK/FRMD4B/CFL1/ABI3/MTMR6/TLR4/S100A11/SRGAP2/TESC/FGR/CDH1/DBNL/CTNND1/RAB5A/SH3BGRL3/MYO10/ABL1/INSR/WASF2/BRK1/STX4/SPRY2/DPYSL3/STX2/RAPGEF3/CARMIL1/SH2B2/BMX/KCNC3/SPATA13/EPS8L3/JCAD/ARF6/FAM107A/CLIP1/STX3/APBB1IP/KLHL2/PHLDB2/KCN…
BP	GO:0097191	extrinsic apoptotic signaling pathway	222	-0.4779	-1.77072	1.130690313147755e-6	3.93132324263681e-5	2.7130463924112125e-5	4975	tags=40%, list=17%, signal=33%	BCL2L2/TRADD/FADD/CX3CL1/HSPA1A/MOAP1/GSK3B/ZDHHC3/GABARAP/SPI1/STK4/AKT1/ARHGEF2/PMAIP1/HSPA1B/IL33/GSK3A/NRP1/TIMP3/WWOX/IFI6/ACVR1B/DAPK1/DDX47/IFI27/PML/MAPK7/DEDD2/KRT8/PPP2R1A/PSME3/DAXX/BCL2L11/BOK/TLR4/MKNK2/DEDD/PPP2R1B/HMOX1/DELE1/RIPK1/STX4/GCLC/LTBR/NOS3/PEA15/RELA/NFKBIZ/TNFRSF1A/LGALS3/DDX3X/BMPR1B/TGFBR1/RFFL/HYAL2/PAK2/CASP10/THBS1/CTTN/CFLAR/TNFRSF1B/BCL10/TGFB1/KRT18/CAV1/BCL2L1…
BP	GO:0061077	chaperone-mediated protein folding	72	-0.625751	-1.9989	1.1719855781576427e-6	4.05756368676195e-5	2.8001662145096828e-5	5891	tags=51%, list=20%, signal=41%	HSPA5/CHORDC1/HSPA14/TOR1A/FKBP4/CCT8/HSPA1A/PPIB/SDF2/HSPA1B/HSPA2/DNAJB4/HSPE1/DNAJC5/HSPA8/PDCL3/CCT6A/CCT4/PFDN5/CD74/CCT5/DNAJB12/CCT3/DNAJB1/DNAJC18/HSPH1/GAK/CCT2/TCP1/HSPA9/HSPB1/PFDN1/BAG1/PFDN2/DNAJB6/ERO1A/FKBP5
CC	GO:0035579	specific granule membrane	90	-0.605685	-2.00816	1.2415230431766203e-6	4.262038598854423e-5	2.941276443395111e-5	5044	tags=46%, list=17%, signal=38%	OLR1/FCAR/PTPRJ/LAIR1/CKAP4/ITGAM/RAB44/CD36/CD53/AP1M1/TMEM30A/ADGRG3/DNAJC5/SNAP25/TRPM2/DEGS1/TSPAN14/PLAU/CMTM6/TMC6/PLD1/CYBA/HMOX2/TOM1/RAP1A/AGPAT2/UBR4/ANO6/ATP6V1D/TNFRSF1B/STOM/RAP2B/ITGAV/TMBIM1/ATP11A/STK10/PTPRB/CD93/SLC2A3/PLAUR/CD59
CC	GO:0016607	nuclear speck	410	-0.406998	-1.59642	1.2403851812096283e-6	4.262038598854423e-5	2.941276443395111e-5	4834	tags=35%, list=16%, signal=30%	HSPA1A/SYF2/TCERG1/CD2BP2/GATAD2B/HDAC5/RBM25/PRPF4/HABP4/SRSF8/RBM39/PRCC/CBX4/SLU7/HSPA1B/TCF12/ABHD17A/SRRM1/NXT1/WBP4/RBM14/EFTUD2/ATXN2L/ZNF830/SAP18/ILRUN/ALYREF/RBM15B/PRKAA1/CLK3/BRD1/HECTD1/AP5Z1/SRSF6/STK19/TBXA2R/SETD1A/RREB1/CDC5L/ZBTB18/COP1/NOC3L/U2AF2/SART1/FYTTD1/TARDBP/SFMBT2/SNW1/ADGRD1/DYRK1A/SRSF2/DDX39B/SNRPA1/WAC/KAT6A/SREK1/IFI16/EAF1/DDX39A/DOCK1/SPRTN/SRSF5/RNPS1/CRY2/ZC3…
CC	GO:0014069	postsynaptic density	313	0.44313923153744483	1.6602095547358369	1.3240882258605661e-6	4.526378909916624e-5	3.123700396612234e-5	4172	tags=35%, list=14%, signal=31%	PLEKHA5/GRIK2/PAK3/DCC/GRIP1/NLGN4X/PTPRT/ITGA8/ERBB4/GRID2/CDKL5/PTEN/CADM1/DLG2/PSD3/SLC8A1/SORCS3/AKAP9/NLGN1/ADD3/ARHGEF9/GRID1/DCLK1/TIAM1/PRRT2/GRIA4/GOPC/GRIN2B/DLG5/NECTIN3/GRIA1/PPP1R9A/DLG3/ARHGAP44/DTNB/ARHGAP32/GPHN/ZDHHC15/CACNA1C/CPEB3/LRRC7/LRP4/ANKS1B/PTPRS/CABP1/DRP2/ITPR1/FLRT3/SHISA9/ADD2/DNAJC6/LIN7A/EPHA4/SH3GL3/PRKN/INPP4A/LRRTM3/ADD1/RGS7BP/SORCS2/DROSHA/CAMK2A/SLC8A3/PTPRO…
BP	GO:0051607	defense response to virus	298	-0.435705	-1.66455	1.336873571059528e-6	4.550963754870427e-5	3.1406666496505275e-5	4512	tags=29%, list=15%, signal=25%	RAB7B/OAS2/IFNE/PMAIP1/IRF7/MYD88/IL33/POLR3D/TRIM28/NT5C2/ILRUN/IFI6/SHFL/ARMC5/MICA/TRIM8/UBQLN1/PDE12/BST2/STAT1/HSPA8/POLR3E/CD40/IFI27/PML/TRIM15/UNC13D/ITGAX/CHMP3/ZCCHC3/IFI16/IRF9/SELENOK/ZDHHC11/IFITM3/MX2/NPLOC4/SLFN13/UFD1/TRAF3IP2/TRIM5/ILF3/HSP90AA1/DHX9/MAP3K14/GRAMD4/UBE2W/IFNGR2/IFITM2/TRIM56/BNIP3/RIOK3/ZC3HAV1/RELA/SIN3A/MX1/TBK1/ATG7/F2RL1/BNIP3L/NLRC5/TRAF3/ZC3H12A/IFNAR2/HYAL…
BP	GO:0002292	T cell differentiation involved in immune response	80	-0.615272	-1.99994	1.3609981129889094e-6	4.6137836030324026e-5	3.184019269597738e-5	4082	tags=40%, list=14%, signal=35%	JAK3/RC3H1/IRF4/ZFPM1/ENTPD7/NLRP3/PTGER4/ZBTB7B/HLX/LGALS9/HLA-DRB1/RIPK2/RARA/NFKBIZ/ZC3H12A/FOXP1/BCL6/JAK1/SMAD7/NFKBID/SEMA4A/SHB/BCL3/STAT3/IL6/IL18/ANXA1/SOCS3/RELB/IL4R/JUNB/IL6R
BP	GO:0021510	spinal cord development	93	0.6027451195400078	1.9549705384534939	1.455777078895119e-6	4.884283474973248e-5	3.370693998797716e-5	3518	tags=37%, list=12%, signal=32%	DCC/ZC4H2/GLI3/SMO/DAAM2/SUFU/PBX3/GLI2/GRIA1/PTCH1/IFT172/MDGA2/LMO4/INTU/DYNC2H1/PHGDH/PTPRS/DAB1/TULP3/ISL1/RFX4/PKD1/IFT122/GIGYF2/MED12/SCYL3/VSTM5/ZIC1/SLIT1/TCTN1/SRD5A1/MECP2/SOX13/PLXDC1
BP	GO:0032640	tumor necrosis factor production	156	-0.521761	-1.86469	1.4588014803570542e-6	4.884283474973248e-5	3.370693998797716e-5	4948	tags=38%, list=17%, signal=32%	TYROBP/FADD/CX3CL1/PTPRJ/CD84/OAS2/GAS6/ARHGEF2/MC1R/MYD88/IL33/CD36/CLEC7A/ARG2/APP/TNFRSF8/IFNGR1/PSEN1/ILRUN/PTAFR/IRAK3/ELF4/AKAP8/LY96/SELENOS/SELENOK/TLR4/TSPO/VSIR/LGALS9/AXL/MIF/SIRPA/RIPK1/C5AR2/CYBA/DHX9/UBE2J1/RIPK2/RARA/HSPB1/NOD1/AKAP12/ZC3H12A/FOXP1/PTPN11/THBS1/PLCG2/ARID5A/TGFB1/BCL3/TICAM1/NR1H4/HLA-E/STAT3/FRMD8/IL6/TNFAIP3/MAPKAPK2/ZFP36
BP	GO:0032680	regulation of tumor necrosis factor production	156	-0.521761	-1.86469	1.4588014803570542e-6	4.884283474973248e-5	3.370693998797716e-5	4948	tags=38%, list=17%, signal=32%	TYROBP/FADD/CX3CL1/PTPRJ/CD84/OAS2/GAS6/ARHGEF2/MC1R/MYD88/IL33/CD36/CLEC7A/ARG2/APP/TNFRSF8/IFNGR1/PSEN1/ILRUN/PTAFR/IRAK3/ELF4/AKAP8/LY96/SELENOS/SELENOK/TLR4/TSPO/VSIR/LGALS9/AXL/MIF/SIRPA/RIPK1/C5AR2/CYBA/DHX9/UBE2J1/RIPK2/RARA/HSPB1/NOD1/AKAP12/ZC3H12A/FOXP1/PTPN11/THBS1/PLCG2/ARID5A/TGFB1/BCL3/TICAM1/NR1H4/HLA-E/STAT3/FRMD8/IL6/TNFAIP3/MAPKAPK2/ZFP36
MF	GO:0001618	virus receptor activity	77	-0.618753	-1.99327	1.4821261543129793e-6	4.9420403243813115e-5	3.410552591503637e-5	4834	tags=52%, list=16%, signal=44%	HSPA1A/CD86/DAG1/SLC10A1/HSPA1B/CR1/SLC1A5/ITGB3/MRC1/NECTIN4/RPSA/LAMP1/TNFRSF4/PVR/AXL/ILF3/ITGB5/CD81/ANPEP/ACE2/BSG/EGFR/HYAL2/ITGA2/EFNB2/TNFRSF14/ITGB6/TFRC/ITGAV/EPHA2/F11R/PLSCR1/ITGA5/ICAM1/CD55/NPC1/NECTIN2/ITGB1/SLC7A1/LDLR
BP	GO:0060759	regulation of response to cytokine stimulus	159	-0.509293	-1.82297	1.5257678511644686e-6	5.032973197566779e-5	3.4733062976532105e-5	3561	tags=34%, list=12%, signal=30%	OTULIN/PAFAH1B1/LAPTM5/IRAK3/CASP4/SPPL2A/MAPK7/CD24/ULK1/SIGIRR/TLR4/CD74/AXL/PIAS4/RIPK1/PPP2CB/RABGEF1/DHX9/YTHDF2/IKBKB/RIPK2/NR1H2/PPARG/TRIM56/PALM3/SPHK1/PARP14/YTHDF3/AGPAT2/TNFRSF1A/TBK1/F2RL1/NLRC5/RFFL/IL1RN/PTPN11/PXDN/SH2B3/PTPN1/CAV1/OTUD4/HIPK1/PTPN2/KLF4/SAMHD1/IRAK2/NR1H4/IL1R1/CDC37/IL6/TNFAIP3/ADAM17/MAPKAPK2/HIF1A
BP	GO:0044706	multi-multicellular organism process	198	-0.478934	-1.75689	1.5279552357411434e-6	5.032973197566779e-5	3.4733062976532105e-5	3967	tags=30%, list=13%, signal=26%	VDR/TRIM28/TPPP3/PTGFR/ACSL4/ITGB3/STC2/ACVR1B/PTAFR/ADRA2A/ACE/ACR/EPN1/ITGA3/TAC1/SERPINE2/SLC38A1/VEGFA/KPNA6/DEDD/LGALS9/SPP1/DCAF13/PLA2G4C/DSG2/EMP2/ANGPT2/RGS2/ADM/GJA1/CTSB/RARA/ACE2/PTGS2/YTHDF3/SMURF2/VMP1/CAPN2/BSG/ITGB4/ITGA2/STC1/THBD/PPARD/APOL2/HSPG2/PCSK5/LIF/SLC2A1/IGFBP7/ITGA5/B4GALT1/TEAD4/SLC38A2/JUNB/AGO2/FOS/MAFF/FOSB/FOSL1
CC	GO:0098984	neuron to neuron synapse	358	0.4329257407584377	1.6413272456821577	1.526784865733224e-6	5.032973197566779e-5	3.4733062976532105e-5	4172	tags=35%, list=14%, signal=30%	PTPRD/PLEKHA5/GRIK2/PAK3/DCC/GRM7/GRIP1/NLGN4X/PTPRT/ITGA8/ERBB4/GRID2/CDKL5/PTEN/CADM1/DLG2/PSD3/SLC8A1/SORCS3/AKAP9/NLGN1/ADD3/ARHGEF9/GRID1/DCLK1/TIAM1/PRRT2/GRIA4/GOPC/EPHB2/GRIN2B/AKAP7/DLG5/NECTIN3/GRIA1/CHRM2/SYT1/PPP1R9A/DLG3/STXBP5/ARHGAP44/DTNB/PLXNC1/SYT9/ARHGAP32/GPHN/ZDHHC15/CACNA1C/CPEB3/LRRC7/LRP4/ANKS1B/PTPRS/CABP1/DRP2/ITPR1/FLRT3/SHISA9/ADD2/DNAJC6/LIN7A/EPHA4/SH3GL3/PRKN/INPP4A…
BP	GO:1901653	cellular response to peptide	344	-0.413755	-1.60317	1.6891056187668324e-6	5.5413561751157045e-5	3.824146591894009e-5	4795	tags=37%, list=16%, signal=32%	CYP1B1/MAPK3/GSK3B/ADRB2/SYAP1/HDAC5/TRIB3/ZNF592/AKT1/ECHDC3/SORBS1/ARHGEF2/SIRT1/CD36/TRIM72/GSK3A/ADIPOR1/APP/LGMN/ANO1/JAK3/RAB8A/PSEN1/IRS2/PRKAA1/GOT1/ITGB3/PPP1R9B/GDF15/IGFBP1/ROCK2/SMARCC1/CASP4/ZBTB7B/STAT1/PCSK9/PRKCI/PTK2/PRKAR1A/VCAM1/RAB13/RAB31/SOCS2/EIF4EBP2/RHOQ/SELENOS/PRKCD/TLR4/STAT5A/CTSD/PIK3R3/INSR/AHCYL1/CA2/RANGAP1/GCLC/SH2B2/RIPK2/GJA1/LPIN2/PRKCA/PNPLA3/PPARG/KLF3/LONP1…
BP	GO:0052548	regulation of endopeptidase activity	251	-0.453303	-1.70347	1.7130450323211596e-6	5.5973230453674516e-5	3.862769901670287e-5	4469	tags=36%, list=15%, signal=31%	AKT1/SPOCK1/GAS6/PMAIP1/ACER2/GSN/SIRT1/CR1/CLEC7A/LGMN/SERPINA4/ATP2A3/PSMB8/SERPING1/ANP32B/NLRP3/TIMP3/HSPE1/IFI6/LAPTM5/DAPK1/ROCK2/SERPINB6/FIS1/SERPINA3/HSPD1/PSMB9/PDCD6/PSME3/NLRP2/APH1A/SERPINE2/IFI16/SERPINA5/SERPINA1/BOK/PERP/TBC1D10A/CTSD/LAMTOR5/VEGFA/VSIR/F2R/LGALS9/DELE1/IFT57/DHCR24/MYC/CYCS/RIPK2/GRAMD4/VCP/SERPINH1/ARL6IP1/BIRC2/PPARG/SERPINB8/EGLN3/LYN/FURIN/NOD1/COL4A3/DDX3X/S…
BP	GO:0001885	endothelial cell development	63	-0.661318	-2.07642	1.7326757006479663e-6	5.638819800188741e-5	3.8914072367394745e-5	2356	tags=49%, list=8%, signal=45%	VEGFA/PPP1R16B/VCL/RAPGEF3/FASN/IKBKB/MSN/SOX18/RAPGEF2/RAP1A/TNFRSF1A/F2RL1/RAPGEF1/PDE2A/HEG1/STC1/ROBO4/CLDN5/TJP2/AFDN/TJP1/CLIC4/EZR/MET/RAP1B/F11R/CDH5/ICAM1/PECAM1/MYADM/COL18A1
CC	GO:0099572	postsynaptic specialization	344	0.42921179789778446	1.6214403630648255	1.859947868378075e-6	6.028898747858175e-5	4.1606047095528006e-5	4172	tags=33%, list=14%, signal=29%	PLEKHA5/GRIK2/PAK3/DCC/GRIP1/NLGN4X/PTPRT/ITGA8/ERBB4/GRID2/CDKL5/PTEN/CADM1/DLG2/PSD3/SLC8A1/SORCS3/AKAP9/NLGN1/ADD3/ARHGEF9/GRID1/DCLK1/TIAM1/PRRT2/GRIA4/GOPC/GRIN2B/DLG5/NECTIN3/GRIA1/PPP1R9A/DLG3/ARHGAP44/DTNB/ARHGAP32/GPHN/ZDHHC15/CACNA1C/CPEB3/LRRC7/LRP4/ANKS1B/PTPRS/CABP1/DRP2/ITPR1/FLRT3/SHISA9/ADD2/DNAJC6/ERBIN/LIN7A/EPHA4/SH3GL3/PRKN/INPP4A/LRRTM3/CDH10/ADD1/RGS7BP/SORCS2/DROSHA/CAMK2A/…
CC	GO:0045335	phagocytic vesicle	141	-0.528985	-1.86677	1.910813669812273e-6	6.164045694982089e-5	4.2538710004961e-5	4512	tags=40%, list=15%, signal=34%	RAB7B/TCIRG1/GSN/CD36/VAMP3/RAB8A/TRIM14/ATP6V0E1/FMNL1/RAB43/ZDHHC5/SNX3/SLC11A1/RAB31/LAMP1/NCF2/UVRAG/RAB11B/CDC42EP4/SRGAP2/KIF5B/CDC42EP2/TAP2/RAB5A/ATP6V0C/TAP1/RAB11FIP1/HGS/ATP6V0D1/ACTG1/STX4/CYBA/HLA-F/ITGB5/DNM2/NOD1/ATP6V0A1/CDC42/TAPBP/RAB22A/RAB8B/ZYX/STX12/RAB11FIP5/VIM/HLA-C/HLA-A/RAB11A/MYO1C/RAB10/ANXA11/ITGAV/RAB20/B2M/HLA-E/HLA-B/RAB7A
MF	GO:0140097	catalytic activity, acting on DNA	235	0.4764974705622623	1.7367171900971532	1.916793953823093e-6	6.164045694982089e-5	4.2538710004961e-5	5647	tags=41%, list=19%, signal=33%	HMGA2/CECR2/POLA1/SHPRH/CHD9/SMARCA1/HLTF/HFM1/BPTF/DNASE1/ASCC3/PRIMPOL/MSH2/CHD6/RAD50/RAD17/MLH3/SMARCAD1/RBBP4/DNMT3A/PLD3/ATRX/RSF1/WRN/POLE2/TERF1/APLF/SMARCAL1/PMS1/REV3L/ALKBH3/N4BP2/ERCC6L2/HELLS/RFC1/OGG1/ERCC6/POLI/BRIP1/POLK/DDX1/TOP2B/NIPBL/POLH/RAD51B/NAV2/EXD2/MAU2/APTX/RAD51C/POLL/CHD8/RFC4/ATAD5/MSH3/TATDN1/ERCC3/DSCC1/CHD5/TDP2/FANCM/ZRANB3/FTO/ERCC5/N6AMT1/POLE/LIG1/RAD54B/POLB…
CC	GO:0030139	endocytic vesicle	342	-0.424705	-1.6448	1.9733660645168444e-6	6.320986732641357e-5	4.3621776163003926e-5	4050	tags=33%, list=14%, signal=29%	VAMP3/RABEP1/RIN1/RAB8A/ENTPD7/TRIM14/ATP6V0E1/MSR1/FMNL1/RAB43/AP2A1/UBA52/CD163/ZDHHC5/HLA-DPB1/RALA/RAB13/SNX3/AP2S1/SLC11A1/ECPAS/RAB31/TGOLN2/KIAA0319/LAMP1/CTSL/NCF2/UVRAG/RAB11B/CDC42EP4/SRGAP2/AP2A2/FZD4/KIF5B/CD74/CDC42EP2/TAP2/RAB5A/ATP6V0C/TAP1/HLA-DRB1/RAB11FIP1/HGS/ATP6V0D1/PLD1/ACTG1/STX4/HSPH1/RIN2/CYBA/HSP90AA1/RABGEF1/CFTR/HLA-F/CACNG8/ITGB5/ARF6/DNM2/NOS3/CLTB/ACE2/RAPGEF2/SPHK1…
BP	GO:0006935	chemotaxis	431	-0.399541	-1.57361	2.0203592053889087e-6	6.446134311782024e-5	4.4485432410916154e-5	3484	tags=26%, list=12%, signal=24%	PTAFR/PIK3CG/SEMA7A/PREX1/GREM1/TNFSF14/DEFB1/NOTCH1/PTK2/ADGRE2/RALA/TRPM2/VCAM1/RAB13/TNFSF11/KDR/PLAU/VAV1/NRG3/RHOG/CXCL3/EDNRB/PRKD2/LOX/CMTM7/PRKCD/NRG1/NRP2/CD74/IL17RA/VEGFA/LGALS9/MACO1/FES/NOVA2/MIF/SEMA4B/PLD1/ARHGEF16/ANGPT2/C5AR2/STX4/NBL1/NINJ1/CCL28/PDGFA/STX3/TNFAIP6/MTUS1/SBDS/HSPB1/MAPK1/LYN/TYMP/LGALS3/BSG/F2RL1/MCU/C5AR1/CCL14/PIP5K1C/ANO6/RAC1/PPIA/ITGA2/CXCL8/EFNB2/SEMA3B/CC…
BP	GO:0043410	positive regulation of MAPK cascade	446	-0.398365	-1.57524	2.1393190250533507e-6	6.79902327649768e-5	4.692075526165531e-5	4538	tags=33%, list=15%, signal=28%	CRKL/INAVA/FGF18/SPI1/DKK1/STK25/GAS6/UNC5CL/OPRM1/MYD88/CD36/CAVIN3/PDGFC/KL/APP/SASH1/GADD45G/CCR7/NRP1/ITGB3/AVPI1/WWC1/NOX4/SH3RF2/GDF15/LAPTM5/PIK3CG/DHX33/FGFR4/SEMA7A/ADRA2A/ROCK2/MYDGF/NOTCH1/PIK3R6/CD40/TNFAIP8L3/BANK1/TNFSF11/DOK3/KDR/CD24/PIK3R5/HTR2B/PRKD2/IL11/TLR4/NRG1/TAOK2/CD74/PLA2G2A/VEGFA/F2R/LGALS9/ABL1/HLA-DRB1/INSR/MIF/RIPK1/NDST1/TRIM5/PDCD10/SPRY2/MST1R/MAP3K11/TRAF7/BRAF/…
CC	GO:0032279	asymmetric synapse	328	0.43688919135399185	1.6435618442572197	2.2186418715478696e-6	7.023684928760104e-5	4.847116830979454e-5	4172	tags=35%, list=14%, signal=30%	PLEKHA5/GRIK2/PAK3/DCC/GRM7/GRIP1/NLGN4X/PTPRT/ITGA8/ERBB4/GRID2/CDKL5/PTEN/CADM1/DLG2/PSD3/SLC8A1/SORCS3/AKAP9/NLGN1/ADD3/ARHGEF9/GRID1/DCLK1/TIAM1/PRRT2/GRIA4/GOPC/GRIN2B/DLG5/NECTIN3/GRIA1/CHRM2/PPP1R9A/DLG3/ARHGAP44/DTNB/PLXNC1/ARHGAP32/GPHN/ZDHHC15/CACNA1C/CPEB3/LRRC7/LRP4/ANKS1B/PTPRS/CABP1/DRP2/ITPR1/FLRT3/SHISA9/ADD2/DNAJC6/LIN7A/EPHA4/SH3GL3/PRKN/INPP4A/LRRTM3/ADD1/RGS7BP/SORCS2/DROSHA/C…
BP	GO:0019882	antigen processing and presentation	107	-0.567658	-1.93279	2.2418207259067216e-6	7.042260010029763e-5	4.859935684611442e-5	5721	tags=45%, list=19%, signal=36%	HLA-DQB1/CD209/FCER1G/HLA-DRB5/FGL2/UNC93B1/CTSE/YTHDF1/CCL21/AP3D1/LGMN/PSMB8/RAB27A/RAB3B/CCR7/RAB6A/ERAP1/MICA/CD68/MFSD6/HLA-DPB1/ACE/SLC11A1/ARL8B/CTSL/CD74/CTSD/TAP2/TAP1/HLA-DRB1/RFTN1/HLA-F/IKBKB/EXT1/DNM2/NOD1/TAPBP/RAB8B/THBS1/HLA-C/HLA-A/RAB35/RAB10/B2M/HLA-E/HLA-B/ICAM1/RELB
BP	GO:0002822	regulation of adaptive immune response based on somatic recombination of immune receptors built from immunoglobulin superfamily domains	185	-0.49064	-1.7845	2.2414673676916223e-6	7.042260010029763e-5	4.859935684611442e-5	4308	tags=29%, list=15%, signal=25%	IL33/CR1/ZP3/CLEC7A/JAK3/RC3H1/NLRP3/EXOSC6/MICA/ZBTB7B/CD40/HSPD1/TNFSF13B/HLX/SLC11A1/C3/HMCES/TAP2/PVR/HLA-DRB1/IL20RB/ADA/HLA-F/RIPK2/CD81/NFKBIZ/ZBTB1/ZC3H12A/BCL6/SMAD7/DUSP22/HLA-C/PLA2G4A/TNFRSF1B/HLA-A/NFKBID/TFRC/ARID5A/TGFB1/SUPT6H/CLCF1/B2M/IL1R1/HLA-E/HLA-B/IL6/IL18/ANXA1/TNFAIP3/CD55/IL4R/JUNB/NECTIN2
BP	GO:0031400	negative regulation of protein modification process	405	-0.405624	-1.58956	2.2703370003527673e-6	7.104408398026967e-5	4.9028249230290125e-5	3017	tags=26%, list=10%, signal=24%	TRIB2/TARDBP/OXR1/NCK2/PPP2R1A/PRKCG/ZGPAT/HHEX/PRKCD/PINX1/WWTR1/NCOA7/RPL5/CRY2/CBLC/MASTL/TSPO/HEXIM1/ABL1/SIRPA/PPP1R16B/CD300A/SPRY2/GCLC/PRKAG2/RGS2/RABGEF1/IKBKB/SET/BAG5/NPM1/ZFYVE28/PPARG/MFHAS1/SPRY1/PARP14/ARPP19/UBASH3B/HSPB1/RELA/LRRK1/LYN/PIP5KL1/LGALS3/PRNP/CHP1/RASSF2/GADD45A/YWHAE/ZC3H12A/HYAL2/PPIA/SOCS4/HEG1/MGAT5/DCUN1D3/PAK2/SH3BP5/SMAD7/CDKN1A/DUSP22/YWHAB/ADARB1/DUSP3/SWAP7…
BP	GO:0030595	leukocyte chemotaxis	225	-0.471423	-1.75098	2.3111392098520394e-6	7.204378778297392e-5	4.971815505283637e-5	4867	tags=31%, list=16%, signal=26%	CX3CL1/GPR183/MAPK3/PPIB/CCL21/HSD3B7/SPI1/CSF1/GAS6/CXCL16/LGMN/MMP28/CREB3/CCR7/PIK3CG/PREX1/GREM1/TNFSF14/PTK2/ADGRE2/TRPM2/TNFSF11/VAV1/CXCL3/EDNRB/CD74/IL17RA/VEGFA/LGALS9/MIF/C5AR2/NBL1/NINJ1/TNFAIP6/MTUS1/SBDS/MAPK1/LYN/LGALS3/BSG/F2RL1/MCU/C5AR1/CCL14/PIP5K1C/ANO6/RAC1/PPIA/CXCL8/CCL2/THBS1/AKIRIN1/S1PR1/TNFRSF11A/SWAP70/OXSR1/PDGFB/VEGFC/ALOX5/CXCL2/RIN3/SERPINE1/IL6/ANXA1/FLT1/ADAM17/PL…
CC	GO:0101003	ficolin-1-rich granule membrane	59	-0.674584	-2.09179	2.3365081838139217e-6	7.255660528057278e-5	5.0072055654734664e-5	3223	tags=42%, list=11%, signal=38%	SERPINB6/ATAD3B/TRPM2/DOK3/SLC11A1/ITGAX/LAMP1/AP2A2/ARL8A/ATP6V0C/SIRPA/CD300A/PTPRN2/LGALS3/ATP6V0A1/NBEAL2/UBR4/CD58/RAC1/DSP/RHOA/CD93/SLC2A3/CD55/DIAPH1
BP	GO:0032102	negative regulation of response to external stimulus	416	-0.406409	-1.59516	2.3710808217595766e-6	7.33502416951936e-5	5.061975226442098e-5	4308	tags=31%, list=15%, signal=27%	IL33/CR1/DUSP10/HCK/CERS2/ARG2/MMP28/IL10RA/SERPING1/NT5C2/NR1D1/ILRUN/NRP1/NLRP3/EIF4E2/PTGER4/OTULIN/SEMA3F/EPPK1/MICA/IRAK3/SEMA7A/UBQLN1/ELF4/GREM1/HSPA8/NOTCH1/MAPK7/PLAU/GRN/SIGIRR/NR1D2/KIAA0319/SERPINE2/IFI16/SELENOS/PRKCD/NT5E/PROS1/FGR/F11/LGALS9/HLA-DRB1/SPP1/IL20RB/TFPI/MIF/NPLOC4/SEMA4B/RHBDF2/SIRPA/UFD1/ANGPT2/ADA/C5AR2/NBL1/RABGEF1/YTHDF2/MMRN1/HLA-F/PDGFA/GRAMD4/NR1H2/A2M/NOS3/PPA…
BP	GO:0002833	positive regulation of response to biotic stimulus	339	-0.418902	-1.62054	2.4084607558093387e-6	7.42243814744878e-5	5.1223005069724934e-5	5912	tags=39%, list=20%, signal=31%	FYN/C1QBP/DAB2IP/USP15/LAG3/NLRC3/ANKRD17/ARRB2/CARD8/RNF125/S100A14/CLPB/TXK/CD300LF/IFI35/GPS2/TRIM11/GBP2/ZBP1/TRIM31/GPR108/TNIP3/XRCC6/UNC93B1/CD274/TYROBP/FADD/HSPA1A/CHUK/INAVA/SPI1/RAB7B/IPO5/HSPA1B/IRF7/MYD88/CD36/POLR3D/HCK/CLEC7A/LRCH4/RBM14/IRF4/NR1D1/SASH1/RBM47/NLRP3/OTULIN/PIK3AP1/DHX33/IRAK3/UBQLN1/ZDHHC5/HSPA8/CD40/FLOT1/HSPD1/TRIM15/GRN/VAV1/LY96/LAMP1/ZCCHC3/IFI16/TLR4/HEXIM1/P…
BP	GO:0001936	regulation of endothelial cell proliferation	131	-0.543602	-1.89654	2.4637668090984115e-6	7.564228965594217e-5	5.2201518012833865e-5	3815	tags=39%, list=13%, signal=34%	NRP1/ITGB3/VASH1/LRG1/POLD4/MYDGF/STAT1/PDCL3/KDR/PDCD6/HTR2B/PRKD2/STAT5A/NRP2/VEGFA/HMOX1/ACVRL1/PPP1R16B/PDCD10/BMP6/NRAS/FLT4/JCAD/DLL4/PRKCA/APLNR/PPARG/NRARP/MMRN2/COL4A3/TGFBR1/TEK/CCL2/THBS1/EGR3/CAV2/PDGFB/VEGFC/HSPG2/TIE1/CAV1/ALOX5/EGFL7/STAT3/F3/FLT1/ADAM17/PTPRM/RGCC/NR4A1/HIF1A
MF	GO:0002020	protease binding	136	-0.53558	-1.8778	2.5749091645676293e-6	7.875737204106102e-5	5.435126823824192e-5	3280	tags=36%, list=11%, signal=32%	AMFR/SERPINB6/FLOT1/BANK1/POLG/ACR/ITGA3/CHMP3/PSAP/SELENOS/SERPINA5/SERPINA1/ADRM1/CSTB/MIF/DERL1/ADAMTSL4/RNF139/RIPK2/F2RL3/A2M/VCP/FAM20C/RIOK3/FURIN/SERPINB9/PRNP/COMP/F2RL1/RFFL/BIN1/MBP/THBS1/CFLAR/BCL10/PANX1/ITGAV/TNFRSF10A/IL1R1/SERPINE1/BDKRB2/VWF/F3/ADAMTS4/TNFAIP3/ANXA2/UBC/ITGB1/LDLR
BP	GO:0140546	defense response to symbiont	299	-0.43546	-1.66371	2.6503760816487858e-6	8.076202172394953e-5	5.5734697494636794e-5	4512	tags=29%, list=15%, signal=25%	RAB7B/OAS2/IFNE/PMAIP1/IRF7/MYD88/IL33/POLR3D/TRIM28/NT5C2/ILRUN/IFI6/SHFL/ARMC5/MICA/TRIM8/UBQLN1/PDE12/BST2/STAT1/HSPA8/POLR3E/CD40/IFI27/PML/TRIM15/UNC13D/ITGAX/CHMP3/ZCCHC3/IFI16/IRF9/SELENOK/ZDHHC11/IFITM3/MX2/NPLOC4/SLFN13/UFD1/TRAF3IP2/TRIM5/ILF3/HSP90AA1/DHX9/MAP3K14/GRAMD4/UBE2W/IFNGR2/IFITM2/TRIM56/BNIP3/RIOK3/ZC3HAV1/RELA/SIN3A/MX1/TBK1/ATG7/F2RL1/BNIP3L/NLRC5/TRAF3/ZC3H12A/IFNAR2/HYAL…
BP	GO:0045622	regulation of T-helper cell differentiation	42	-0.722047	-2.11476	2.8149885511407432e-6	8.517700339765996e-5	5.878152151880119e-5	4740	tags=50%, list=16%, signal=42%	CD86/BATF/JAK3/RC3H1/IRF4/NLRP3/ZBTB7B/HLX/HLA-DRB1/RIPK2/RARA/NFKBIZ/ZC3H12A/BCL6/SMAD7/NFKBID/SHB/IL18/ANXA1/IL4R/JUNB
BP	GO:0006735	NADH regeneration	17	-0.868419	-2.07241	2.846277526753857e-6	8.517700339765996e-5	5.878152151880119e-5	2345	tags=59%, list=8%, signal=54%	PFKL/PGK1/PKM/PGAM1/TPI1/FOXK2/HK2/HK1/ENO1/PFKP
BP	GO:0061621	canonical glycolysis	17	-0.868419	-2.07241	2.846277526753857e-6	8.517700339765996e-5	5.878152151880119e-5	2345	tags=59%, list=8%, signal=54%	PFKL/PGK1/PKM/PGAM1/TPI1/FOXK2/HK2/HK1/ENO1/PFKP
BP	GO:0061718	glucose catabolic process to pyruvate	17	-0.868419	-2.07241	2.846277526753857e-6	8.517700339765996e-5	5.878152151880119e-5	2345	tags=59%, list=8%, signal=54%	PFKL/PGK1/PKM/PGAM1/TPI1/FOXK2/HK2/HK1/ENO1/PFKP
BP	GO:0042267	natural killer cell mediated cytotoxicity	73	-0.629124	-2.01195	2.8580779163669086e-6	8.517700339765996e-5	5.878152151880119e-5	3434	tags=34%, list=12%, signal=30%	MICA/PIK3R6/ARL8B/VAV1/UNC13D/LAMP1/CEBPG/TUBB/KIF5B/PVR/LGALS9/AP1G1/PRDX1/HLA-F/PLEKHM2/SERPINB9/HLA-A/TGFB1/RNF19B/TUBB4B/HLA-E/HLA-B/IL18/CRK/NECTIN2
BP	GO:0052547	regulation of peptidase activity	274	-0.439669	-1.6673	2.853751969697015e-6	8.517700339765996e-5	5.878152151880119e-5	4469	tags=35%, list=15%, signal=30%	AKT1/SPOCK1/GAS6/PMAIP1/ACER2/GSN/SIRT1/CR1/CLEC7A/LGMN/SERPINA4/ATP2A3/PSMB8/SERPING1/ANP32B/NLRP3/TIMP3/HSPE1/IFI6/LAPTM5/DAPK1/ROCK2/SERPINB6/MAPK12/FIS1/SERPINA3/HSPD1/PSMB9/GRN/PDCD6/PSME3/NLRP2/APH1A/SERPINE2/IFI16/CTSL/SERPINA5/SERPINA1/BOK/PERP/TBC1D10A/CTSD/LAMTOR5/CSTB/VEGFA/VSIR/F2R/PRSS22/LGALS9/DELE1/IFT57/DHCR24/MYC/CYCS/RIPK2/GRAMD4/VCP/SERPINH1/ARL6IP1/BIRC2/PPARG/SERPINB8/EGLN3/L…
MF	GO:0140297	DNA-binding transcription factor binding	459	-0.392015	-1.55308	3.0043982390136902e-6	8.921089077596855e-5	6.156534847060708e-5	3619	tags=29%, list=12%, signal=26%	SETD1A/KAT8/HIRA/RNF6/BUD31/CREM/DDIT3/DHX33/CHCHD2/ID3/TAF4B/AKAP8/MTA2/STAT1/KEAP1/RAD23B/SOX9/IFI27/CSNK2B/EGR2/TRIB2/TGFB1I1/TACC2/DDX54/KDM3A/HES1/LMO2/SNW1/ZNF516/HCFC1/CTBP1/TLE1/SIK1/WIPI1/GAS2L1/CEBPG/SDR16C5/KAT6A/DAXX/SKI/HHEX/SRF/TAL1/CIITA/GTF2B/STAT5A/NCOA7/CRY2/PURB/HNF4A/DCAF13/GATA6/RBBP8/MEF2A/PTMA/ZFPM2/JUP/CHD4/MYC/DHX9/ZNF366/NPM1/NR1H2/DAZAP2/SOX17/FOXC1/PPARG/TCF3/THRAP3/HS…
BP	GO:0051051	negative regulation of transport	399	-0.402551	-1.57535	3.149760079440012e-6	9.318708365935978e-5	6.430935986117903e-5	3848	tags=28%, list=13%, signal=25%	PKIG/OAZ1/IRS2/ITGB3/DPH3/FABP5/UBE2G2/PTGER3/ADRA2A/CLIC2/UBQLN1/PCSK9/NOTCH1/FIS1/ACE/SNX3/HES1/CNN2/UFM1/IL11/SERPINE2/YRDC/SELENOS/NRG1/CRY2/CD74/TSPO/PFKL/F2R/SVIP/LGALS9/RAB11FIP1/RHBDF2/SIRPA/CD300A/ADA/RANGAP1/RGS2/YOD1/BRAF/RABGEF1/TMBIM6/UBE2J1/HLA-F/GJA1/NR1H2/ARF6/NOS3/PPP3R1/PTGS2/SLC30A1/RAP1A/PEA15/VDAC1/TNFRSF1A/NDFIP2/LGALS3/CHP1/PPP3CA/F2RL1/CAB39/KCNE1/YWHAE/CYFIP1/INHBB/GNAI2/…
BP	GO:0010811	positive regulation of cell-substrate adhesion	121	-0.543586	-1.8795	3.3177786274740165e-6	9.78023438881471e-5	6.749439816531809e-5	5069	tags=51%, list=17%, signal=43%	FERMT2/FUT1/CX3CL1/PTPRJ/GSK3B/PPM1F/DAG1/DOCK5/CCL21/VIT/ABI3BP/CRKL/ARL2/CSF1/STK4/CD36/THY1/P4HB/PLEKHA2/OLFM4/NID1/CCR7/NRP1/ITGB3/RREB1/PREX1/ARHGEF7/HAS2/UTRN/KDR/UNC13D/ITGA3/DOCK1/VEGFA/ABL1/HSD17B12/EMP2/CARMIL1/JUP/BRAF/RIN2/COL8A1/CCL28/DAB2/CDC42/NPNT/LIMS1/LIMS2/RAC1/SDC4/TEK/MAP4K4/PDGFB/SMAD3/CCN1/ITGA5/CRK/S100A10/ARPC2/ITGA6/MYADM/NEDD9
MF	GO:0140272	exogenous protein binding	78	-0.617887	-1.99694	3.375353382688179e-6	9.878372345881664e-5	6.817165824785592e-5	4834	tags=51%, list=16%, signal=43%	HSPA1A/CD86/DAG1/SLC10A1/HSPA1B/CR1/SLC1A5/ITGB3/MRC1/NECTIN4/RPSA/LAMP1/TNFRSF4/PVR/AXL/ILF3/ITGB5/CD81/ANPEP/ACE2/BSG/EGFR/HYAL2/ITGA2/EFNB2/TNFRSF14/ITGB6/TFRC/ITGAV/EPHA2/F11R/PLSCR1/ITGA5/ICAM1/CD55/NPC1/NECTIN2/ITGB1/SLC7A1/LDLR
BP	GO:0006909	phagocytosis	226	-0.462253	-1.71706	3.3632626546188896e-6	9.878372345881664e-5	6.817165824785592e-5	4419	tags=33%, list=15%, signal=28%	ITGAM/GAS6/GSN/MYD88/CD36/HCK/CLEC7A/RAB27A/MSR1/MYO18A/ITGB3/LEPR/IRF8/PTK2/SNX3/SLC11A1/RAB31/CNN2/C3/ARL8B/VAV1/PTX3/UNC13D/PRKCG/NCF2/PRKCD/TLR4/DOCK1/FGR/RAB5A/ABL1/AXL/SIRPA/CD300A/CDC42SE1/MST1R/JMJD6/TGM2/CYBA/CDC42SE2/VAV2/DNM2/RARA/SPHK1/LYN/CDC42/F2RL1/PIP5K1C/ANO6/RAC1/ITGA2/CCL2/THBS1/PLCG2/PLA2G6/IL15RA/DYSF/ANXA11/MET/ITGAV/RAB20/PLSCR1/BCR/ELMO1/CORO1C/CD93/IL15/YES1/ANXA1/PECAM1/…
MF	GO:0019207	kinase regulator activity	248	-0.453509	-1.70175	3.451128885359997e-6	1.0063937136662701e-4	6.945225985478295e-5	3393	tags=28%, list=11%, signal=25%	CCNYL1/GREM1/SPRED2/PRKAR1A/PIK3R6/CSNK2B/TRIB2/GPRC5C/CD24/NRG3/STK11/PIK3R5/SOCS2/DAXX/MOB1A/NRG1/TAOK2/TESC/PIK3R3/VEGFA/MOB3A/HEXIM1/CCNI/CCNL2/CCNY/GMFG/SPRY2/PRKAG2/NPM1/GPRC5B/DAZAP2/CCNK/HSPB1/DDX3X/PARP8/CHP1/ABI1/CAB39/TGFA/EGFR/CCNT1/HYAL2/SOCS4/PAK2/SH3BP5/CDKN1A/YWHAB/TGFBR2/AREG/CCND1/BCL10/SPRY4/IQGAP1/BMP2/RHEB/SOCS6/PDE8A/CDC37/HBEGF/MAP2K1/GPRC5A/SPDYA/HSP90AB1/ITPRIP/TRIB1/SOCS…
MF	GO:0140311	protein sequestering activity	23	-0.817337	-2.10504	3.9097021775085465e-6	1.1360477470074834e-4	7.839981734898716e-5	1321	tags=52%, list=4%, signal=50%	PRNP/YWHAE/INSIG2/CDKN1A/CAV1/SEC14L1/INSIG1/PMEPA1/YWHAZ/YWHAG/NFKBIA/SDCBP
BP	GO:0002824	positive regulation of adaptive immune response based on somatic recombination of immune receptors built from immunoglobulin superfamily domains	119	-0.539562	-1.8601	4.042757453648855e-6	1.1705293467219603e-4	8.077942782454765e-5	3733	tags=29%, list=13%, signal=25%	NLRP3/EXOSC6/MICA/CD40/HSPD1/TNFSF13B/SLC11A1/C3/HMCES/TAP2/PVR/HLA-DRB1/ADA/HLA-F/RIPK2/CD81/NFKBIZ/ZBTB1/HLA-C/PLA2G4A/HLA-A/NFKBID/TFRC/ARID5A/TGFB1/CLCF1/B2M/IL1R1/HLA-E/HLA-B/IL6/IL18/CD55/NECTIN2
BP	GO:0042254	ribosome biogenesis	312	-0.421744	-1.61959	4.08265953091736e-6	1.1778907072178595e-4	8.128744284402089e-5	5720	tags=42%, list=19%, signal=34%	RPL27/DIS3/KRR1/HEATR3/NOC4L/AATF/NHP2/PAK1IP1/RPS19BP1/RRS1/RCL1/EMG1/NOB1/IMP4/TSR3/MRM3/MRPL44/RPS15/RPS15A/DDX52/ABCE1/UTP3/NGRN/RPS21/RPUSD4/RPS7/NOP10/HABP4/RPS11/NOL11/MAK16/BOP1/SURF6/MYBBP1A/NOP58/EBNA1BP2/BMS1/PPAN/RPL35A/NAF1/WDR55/BRIX1/EIF1AX/RPL7/UTP18/DDX27/GLUL/RPS9/EIF6/URB2/ZNF593/UTP11/PES1/EXOSC6/BYSL/RIOK1/KRI1/NOL10/NIP7/RPL38/RPL24/DDX47/ISG20L2/CUL4A/RPLP0/RPS3A/RPS16/RSL2…
BP	GO:0008360	regulation of cell shape	137	-0.522416	-1.83568	4.209011886127542e-6	1.2100537351778686e-4	8.350704631059814e-5	3243	tags=34%, list=11%, signal=31%	PLXND1/PTK2/KDR/PLEKHO1/RHOG/PRAG1/RHOQ/ALDOA/CDC42EP4/TAOK2/FGR/CDC42EP2/VEGFA/MYO10/FES/PEAK3/MYL12A/CDC42SE1/GNA12/CDC42SE2/MSN/ARHGEF18/PALM3/DNMBP/CYFIP1/WDR1/RAC1/CDC42EP3/PLXNA2/CDC42EP1/MYL12B/CCL2/PALMD/GNA13/PDPN/FGD5/SEMA4A/EZR/F11R/PARVB/FGD4/ANXA1/CRK/MYH9/BAIAP2/DIAPH1/ATP10A
BP	GO:0061028	establishment of endothelial barrier	49	-0.689173	-2.07142	4.592865600162256e-6	1.315758962074652e-4	9.080187216925675e-5	2736	tags=55%, list=9%, signal=50%	EDNRB/VEGFA/PPP1R16B/VCL/RAPGEF3/FASN/IKBKB/MSN/SOX18/RAPGEF2/RAP1A/TNFRSF1A/F2RL1/RAPGEF1/PDE2A/ROBO4/CLDN5/TJP2/AFDN/TJP1/EZR/RAP1B/F11R/CDH5/ICAM1/PECAM1/MYADM
BP	GO:0060986	endocrine hormone secretion	54	-0.666134	-2.0344	4.612895541724237e-6	1.3158821705884098e-4	9.08103749148499e-5	2455	tags=35%, list=8%, signal=32%	FZD4/CRY2/TSPO/SPP1/RAB11FIP1/BMP6/GJA1/PPARG/DAB2/RAB8B/C1QTNF1/INHBB/PTPN11/RAB11FIP5/KCNQ1/AQP1/TRPV6/NIBAN2/CRY1
CC	GO:0005903	brush border	103	-0.564981	-1.9125	4.62564283171442e-6	1.3158821705884098e-4	9.08103749148499e-5	1923	tags=28%, list=6%, signal=26%	FLII/GNA12/HSP90AA1/MYO1B/CDHR2/CLIC1/ACE2/PDZK1/MYO7B/SLC15A1/SLC17A4/MYL12B/GNA13/AQP1/MYO1C/CAPZA2/SLC5A1/MYO1D/ACTR3/SLC26A3/EZR/CAPZB/B4GALT1/KCNK1/RALGDS/MYH9/PLEC/SLC38A2/MYO1E
BP	GO:0050856	regulation of T cell receptor signaling pathway	45	-0.706776	-2.09791	4.72376363044029e-6	1.339112923249554e-4	9.241355292414637e-5	4957	tags=53%, list=17%, signal=44%	RPS3/RAB29/PTPRJ/KCNN4/THY1/RC3H1/CCR7/LAPTM5/PRKD2/CD300A/ADA/CD81/RELA/LGALS3/PRNP/CARD11/DUSP22/DUSP3/BCL10/PTPN2/CBLB/EZR/ELF1/NECTIN2
BP	GO:0002821	positive regulation of adaptive immune response	125	-0.534347	-1.8529	4.772104433644789e-6	1.348119502504653e-4	9.30351061734697e-5	3733	tags=29%, list=13%, signal=25%	NLRP3/EXOSC6/MICA/CD40/HSPD1/TNFSF13B/SLC11A1/C3/HMCES/TAP2/PVR/HLA-DRB1/ADA/HLA-F/AKIRIN2/RIPK2/CD81/NFKBIZ/ZBTB1/HLA-C/PLA2G4A/HLA-A/NFKBID/TFRC/ARID5A/TGFB1/CLCF1/B2M/IL1R1/HLA-E/HLA-B/IL6/IL18/CD55/IL6ST/NECTIN2
CC	GO:0045177	apical part of cell	453	-0.392057	-1.55151	4.920112522432287e-6	1.3851223350349164e-4	9.558870950520422e-5	4211	tags=29%, list=14%, signal=25%	THY1/KL/APP/USH1C/MAL2/LGMN/ANO1/IL10RA/ITPR3/PSEN1/RAB27A/SLC9A3/TRPM6/PRKAA1/SORBS2/ITGB3/ATP8B1/TMEM30A/AP2A1/BYSL/VASH1/SLC3A1/JAG1/ATP6V1G1/SLC44A4/BST2/PRKCI/NOTCH1/VCAM1/ADGRF5/CLDND1/DUOXA2/CYP4F12/CTSL/SLC38A1/GPIHBP1/SLC9A8/CEACAM7/ITPK1/SLC5A10/AHCYL1/CA2/ATP6V0D1/PLD1/ACTG1/DSG2/EMP2/UPK1B/C5AR2/SLC6A6/GP2/HOMER1/SLC9B2/HSP90AA1/CFTR/MYO1B/SPTBN5/CDHR2/GJA1/SLC22A18/MSN/CTSB/ARHGEF18/…
MF	GO:0008135	translation factor activity, RNA binding	83	-0.598752	-1.95732	4.978044089285785e-6	1.387033106521546e-4	9.572057380047e-5	4058	tags=46%, list=14%, signal=40%	EFTUD2/EIF1AX/EIF3H/MTRF1L/EEF1G/EIF6/EIF4E2/EIF2S2/EIF2S1/EIF4A2/EEF1B2/CPEB4/GTPBP2/EIF4B/EIF3D/EIF3L/EIF5A/EIF5B/EIF3B/EEF1D/EIF3I/EIF4G2/EEF2/EIF4E/EIF4G3/EIF4G1/ABCF1/CPEB2/EIF4H/EIF3J/GTPBP1/GSPT1/EIF1/EIF3A/EIF5/EIF4A1/ETF1/AGO2
BP	GO:0032611	interleukin-1 beta production	87	-0.588024	-1.937	4.9692605972888096e-6	1.387033106521546e-4	9.572057380047e-5	5887	tags=48%, list=20%, signal=39%	GHRL/LPL/ARRB2/CARD8/CCL3/GSDMD/TYROBP/CX3CL1/GIT1/INAVA/MYD88/CD36/CLEC7A/ARG2/APP/CCR7/NLRP3/ELF4/PML/NLRP2/IFI16/TLR4/F2R/LGALS9/SIRPA/RIPK2/SPHK1/HSPB1/RELA/NOD1/F2RL1/ZC3H12A/FOXP1/NLRP1/SERPINB1/SMAD3/PANX1/STAT3/IL6/TNFAIP3/HK1/EGR1
BP	GO:0032651	regulation of interleukin-1 beta production	87	-0.588024	-1.937	4.9692605972888096e-6	1.387033106521546e-4	9.572057380047e-5	5887	tags=48%, list=20%, signal=39%	GHRL/LPL/ARRB2/CARD8/CCL3/GSDMD/TYROBP/CX3CL1/GIT1/INAVA/MYD88/CD36/CLEC7A/ARG2/APP/CCR7/NLRP3/ELF4/PML/NLRP2/IFI16/TLR4/F2R/LGALS9/SIRPA/RIPK2/SPHK1/HSPB1/RELA/NOD1/F2RL1/ZC3H12A/FOXP1/NLRP1/SERPINB1/SMAD3/PANX1/STAT3/IL6/TNFAIP3/HK1/EGR1
BP	GO:0001935	endothelial cell proliferation	152	-0.511867	-1.82401	5.1194336623738846e-6	1.4215601459752192e-4	9.81033201189233e-5	3815	tags=37%, list=13%, signal=32%	NRP1/ITGB3/VASH1/LRG1/POLD4/MYDGF/STAT1/PDCL3/KDR/PDCD6/HTR2B/PRKD2/STAT5A/NRP2/VEGFA/HMOX1/ACVRL1/PPP1R16B/PDCD10/BMP6/NRAS/COL8A1/FLT4/ERN1/JCAD/DLL4/PRKCA/APLNR/PPARG/NRARP/MMRN2/COL4A3/TGFBR1/CD34/TEK/CCL2/THBS1/EGR3/CAV2/PDGFB/VEGFC/HSPG2/LOXL2/TIE1/CAV1/ALOX5/EGFL7/EPHA2/STAT3/F3/FLT1/ADAM17/PTPRM/RGCC/NR4A1/HIF1A
CC	GO:0001726	ruffle	180	-0.483826	-1.7555	5.188997592839121e-6	1.4359756603856834e-4	9.90981495173787e-5	3789	tags=40%, list=13%, signal=35%	SAMSN1/ITGB3/WWC1/PPP1R9B/FSCN1/CAPG/ARHGEF7/ADGRE2/NME2/PDE4A/ARF4/PLEKHO1/PDE9A/TLN1/FRMD4B/CFL1/MTMR6/TLR4/S100A11/TESC/FGR/DBNL/RAB5A/SH3BGRL3/MYO10/ABL1/WASF2/SPRY2/SH2B2/BMX/SPATA13/EPS8L3/JCAD/ARF6/FAM107A/CLIP1/KLHL2/RAB22A/EGFR/CYFIP1/PIP5K1C/S100A6/RAC1/EPS8L1/COBL/RHOA/CTTN/PODXL/PLCG2/MYO9B/SPRY4/PDPN/MYO1C/FGD5/IQGAP1/PLEKHA1/EZR/BCAR1/ITGAV/EPHA2/CORO1C/ITGA5/FGD4/MYH9/ADAM17/BAIAP2…
BP	GO:0045621	positive regulation of lymphocyte differentiation	127	-0.5255	-1.827	5.238847580634649e-6	1.439975132298767e-4	9.93741571660925e-5	4758	tags=38%, list=16%, signal=32%	SHH/CD86/AP3D1/SPI1/IL2RA/GAS6/CR1/DUSP10/CD83/PHF10/NLRP3/SMARCC1/ZBTB7B/PIK3R6/SART1/HLX/KLHL25/CD74/VSIR/LGALS9/HLA-DRB1/AXL/ITPKB/ADA/RIPK2/CBFB/RUNX1/RARA/NFKBIZ/VNN1/ZBTB1/BCL6/INPP5D/EGR3/TGFBR2/RHOA/TOX/NFKBID/SHB/PNP/FOXO3/IL15RA/IL1RL2/ZBTB16/IL15/IL18/ANXA1/IL4R
BP	GO:0038061	non-canonical NF-kappaB signal transduction	127	-0.525457	-1.82685	5.238847580634649e-6	1.439975132298767e-4	9.93741571660925e-5	5079	tags=46%, list=17%, signal=38%	CCN3/UACA/RPS3/TRADD/MKRN2/CD86/CHUK/SPI1/AKT1/COPS8/ADIPOR1/APP/RC3H1/SASH1/NLRP3/ADGRG3/LAPTM5/GREM1/TNFSF14/AMFR/TRIM15/NLRP2/TLR4/ZFP91/LGALS9/PPP4C/PRDX1/RIPK1/MAP3K14/PPM1A/CHI3L1/BIRC2/TRIM56/SPHK1/RELA/NOD1/DDX3X/LIMS1/RASSF2/EGFR/CARD10/ZC3H12A/RHOA/NFKB2/BCL3/NR3C2/TNFRSF10A/LITAF/TCIM/HDAC7/BIRC3/NFKB1/IL18/ACTN4/REL/TNFRSF10B/RELB/NFKBIA
BP	GO:0050866	negative regulation of cell activation	207	-0.470205	-1.73242	5.2752581475316005e-06	1.4451010198086566e-4	9.972789990761494e-5	4758	tags=37%, list=16%, signal=31%	SHH/CD86/MILR1/CD84/SPI1/MAD1L1/SLC4A2/IL2RA/CR1/ARG2/JAK3/RC3H1/NR1D1/SAMSN1/LAPTM5/FBXO7/MICA/ZBTB7B/PRKAR1A/BANK1/HLX/ADGRF5/GRN/SERPINE2/PRKCD/RASSF5/TNFRSF21/CD74/FGR/PLA2G2A/VSIR/LGALS9/HLA-DRB1/AXL/VTCN1/IL20RB/CD300A/GCLC/RABGEF1/HLA-F/PDGFA/CBFB/NOS3/RUNX1/NRARP/UBASH3B/LRRC32/LYN/LGALS3/PRNP/C1QTNF1/ZC3H12A/PELI1/BCL6/SDC4/SMAD7/INPP5D/TNFRSF14/DUSP22/DUSP3/THBD/SH2B3/PDGFB/LRFN5/SOCS6/…
BP	GO:2001243	negative regulation of intrinsic apoptotic signaling pathway	103	-0.562405	-1.90378	5.6195619875027986e-6	1.5311543450813596e-4	1.0566652792868566e-4	2621	tags=44%, list=9%, signal=40%	PDX1/TAF9/BCL2L2/HSPA1A/HYOU1/AKT1/ARHGEF2/SIRT1/ING2/CCAR2/PPIF/CREB3/FBXO7/MAPK7/SELENOS/CD74/SNAI1/MIF/ZNF385A/TMBIM6/BAG5/PTGS2/HSPB1/TPT1/DDX3X/MUC1/PPIA/VDAC2/ACKR3/PTPN1/ATF4/BCL2L1/SOD2/NFE2L2/BID/PTTG1IP/BDKRB2/DNAJA1/CTNNB1/IVNS1ABP/CD44/ENO1/PLAUR/YBX3/HIF1A
CC	GO:0005774	vacuolar membrane	463	-0.384316	-1.52351	5.627029857169696e-6	1.5311543450813596e-4	1.0566652792868566e-4	4891	tags=32%, list=17%, signal=27%	NDUFC2/RUBCNL/SLC36A4/CUBN/KXD1/BRI3/SLC31A2/GABARAP/CHMP7/AP3D1/CLTA/SLC35F6/CKAP4/GNB2/GABARAPL2/VASN/TCIRG1/CYB561/RAB44/AP1B1/AP1M1/TM9SF1/MTMR2/SPAAR/PSEN1/AP5B1/ATP6V0E1/VPS18/VPS4A/GNB4/TMEM30A/AP2A1/SLC3A1/RRAGA/DNAJC5/UBA52/LAPTM5/STARD3NL/ATP6V1G1/LRRC8E/TFEB/LAPTM4A/CD68/BST2/CHMP1A/PCSK9/HSPA8/SLC17A9/CTNS/HLA-DPB1/TRPM2/FLOT1/SPPL2A/LPCAT1/VPS13A/AP2S1/SLC11A1/RNF183/CMTM6/GRN/ARL8B/…
BP	GO:0001818	negative regulation of cytokine production	271	-0.44138	-1.67145	5.7370453183943656e-6	1.555886690348552e-4	1.0737333238005455e-4	4470	tags=31%, list=15%, signal=26%	NPTN/GAS6/MC1R/IL33/SIGLEC1/CR1/ARG2/JAK3/ZFPM1/ILRUN/CD83/CCR7/NLRP3/PTGER4/LAPTM5/DDIT3/IRAK3/ELF4/AKAP8/BST2/BANK1/PML/TRIB2/SLC11A1/SRGN/HOMER3/PPP1R11/CD24/CUL3/SIGIRR/SELENOS/TLR4/TNFRSF21/LAPTM4B/TSPO/VSIR/LGALS9/HLA-DRB1/AXL/IL20RB/NPLOC4/GATA6/SIRPA/UFD1/C5AR2/RABGEF1/HLA-F/RARA/LRRC32/FURIN/PRNP/F2RL1/INHBB/ZC3H12A/HOMER2/RAC1/BCL6/PTPN11/CD34/SMAD7/INPP5D/THBS1/YY1/TGFB1/SERPINB1/KLF4/…
BP	GO:0034599	cellular response to oxidative stress	236	-0.4515	-1.68547	5.817044329187739e-6	1.5723412844608452e-4	1.0850888075498302e-4	3467	tags=28%, list=12%, signal=25%	DAPK1/CHCHD2/NQO1/KEAP1/TRPM2/EIF2S1/MAPK7/OXR1/PTPRK/SELENOS/PRKCD/NCOA7/HMOX1/ABL1/AXL/PRDX1/SIRPA/RIPK1/STX4/PDCD10/STX2/AGAP3/ECT2/ERN1/GAS5/NOS3/OSER1/BNIP3/SPHK1/LONP1/MAPK1/RELA/SIN3A/EGFR/PXN/ZC3H12A/FOXP1/PPIA/STAU1/GCH1/AQP1/SLC1A1/CPEB2/ATF4/ALOX5/SQSTM1/RHOB/PLEKHA1/SOD2/NFE2L2/FOXO3/ABCC1/HSF1/MET/KLF2/FOXO1/TXN/NR4A2/IL6/ANXA1/TNFAIP3/MSRA/PNPLA8/FOS/KDM6B/EPAS1/HIF1A
BP	GO:0045637	regulation of myeloid cell differentiation	185	-0.480505	-1.74764	5.860549230824083e-6	1.578855249734594e-4	1.0895841616317762e-4	4519	tags=37%, list=15%, signal=31%	SPI1/RAB7B/CSF1/HSPA1B/IRF7/MAFB/SMAP1/ZFPM1/PAF1/BRD1/EIF6/GPR68/JAG1/ACVR1B/LEO1/CUL4A/FSTL3/STAT1/TNFSF11/EVI2B/RCOR1/ZNF16/LOX/TLR4/TAL1/TESC/CD74/PURB/HLA-DRB1/FES/ITPKB/RIPK1/SLC9B2/MYC/HSPA9/PRKCA/RUNX1/RARA/TNFAIP6/UBASH3B/LYN/PPP3CA/RASSF2/CSF3/FOXP1/FBXW7/INPP5D/TOB2/TGFB1/FOXO3/PTPN2/LIF/HSF1/B2M/STAT3/CEBPB/ZBTB16/CTNNB1/RHEX/TRIB1/KLF10/ETS1/KLF13/ZFP36/FOS/NFKBIA/NEDD9/HIF1A
BP	GO:0070374	positive regulation of ERK1 and ERK2 cascade	198	-0.464468	-1.70382	6.013048304856173e-6	1.6145927725514793e-4	1.1142469917701173e-4	5626	tags=41%, list=19%, signal=33%	PTPRC/CCL3/CIB1/CSF1R/MARCO/CCL8/NTRK1/SERPINF2/FERMT2/CX3CL1/GPR183/MAPK3/CCL21/CRKL/FGF18/GAS6/OPRM1/CD36/CAVIN3/PDGFC/APP/CCR7/NRP1/ITGB3/NOX4/FGFR4/SEMA7A/NOTCH1/TNFAIP8L3/TNFSF11/KDR/HTR2B/PRKD2/TLR4/NRG1/CD74/PLA2G2A/F2R/LGALS9/ABL1/HLA-DRB1/MIF/SPRY2/BRAF/RIPK2/PDGFA/CHI3L1/FLT4/PRKCA/MFHAS1/RAPGEF2/FGF19/RAP1A/NOD1/NPNT/F2RL1/EGFR/C5AR1/GNAI2/AKAP12/CCL14/PTPN11/TEK/FBXW7/PRXL2C/CCN2/CCL2…
BP	GO:1990830	cellular response to leukemia inhibitory factor	95	-0.577183	-1.92874	6.076944200454367e-6	1.6263821715426554e-4	1.1223829766351659e-4	3247	tags=38%, list=11%, signal=34%	RPS16/PML/TNFSF11/KDM3A/EIF4A2/FZD4/NRP2/JARID2/BCLAF1/PIGA/RNMT/PDCD10/SPRY2/SOX17/SRSF7/MAT2A/LRAT/B3GNT2/GFPT2/NCL/SMAD7/HNRNPU/SPRY4/VEGFC/TFRC/GCLM/KLF4/SRSF3/ICAM1/HK2/NR5A2/SOCS3/SBNO2/TEX14/PFKP/RFX2
BP	GO:0001959	regulation of cytokine-mediated signaling pathway	149	-0.511677	-1.81781	6.120189368191626e-6	1.6325855967084285e-4	1.1266640238113592e-4	3561	tags=34%, list=12%, signal=30%	OTULIN/PAFAH1B1/LAPTM5/IRAK3/CASP4/SPPL2A/CD24/ULK1/SIGIRR/CD74/AXL/PIAS4/RIPK1/PPP2CB/RABGEF1/YTHDF2/IKBKB/RIPK2/NR1H2/PPARG/TRIM56/PALM3/SPHK1/PARP14/YTHDF3/AGPAT2/TNFRSF1A/TBK1/F2RL1/NLRC5/RFFL/IL1RN/PTPN11/PXDN/SH2B3/PTPN1/CAV1/OTUD4/HIPK1/PTPN2/SAMHD1/IRAK2/NR1H4/IL1R1/CDC37/IL6/TNFAIP3/ADAM17/MAPKAPK2/HIF1A
BP	GO:0033209	tumor necrosis factor-mediated signaling pathway	102	-0.564192	-1.90515	6.23120602139567e-6	1.6567677186299075e-4	1.1433523535646543e-4	3561	tags=40%, list=12%, signal=35%	OTULIN/RRAGA/LAPTM5/CASP4/STAT1/SPPL2A/TNFSF13B/TNFSF11/KRT8/ULK1/TNFRSF4/PIAS4/RIPK1/PPP2CB/TRAF3IP2/EIF5A/IKBKB/EXT1/BIRC2/SPHK1/RELA/TNFRSF1A/LIMS1/F2RL1/RFFL/TRAF3/TNFRSF14/TNFRSF11A/TNFRSF1B/KRT18/HIPK1/PLVAP/FOXO3/PTPN2/NR1H4/BIRC3/TNFAIP3/ACTN4/ADAM17/MAPKAPK2/NFKBIA
BP	GO:0048771	tissue remodeling	163	-0.492444	-1.76814	6.5307283061335915e-6	1.7307493647785962e-4	1.1944078445025399e-4	2340	tags=26%, list=8%, signal=24%	F2R/AXL/SPP1/ACVRL1/GJA1/FLT4/DLL4/PRKCA/EXT1/NOS3/RUNX1/FOXC1/PPARG/EFNA2/UBASH3B/LRRK1/CTHRC1/PPP3CA/RASSF2/INPP5D/S1PR1/TNFRSF11A/TFRC/TGFB1/TIE1/CAV1/PDK4/LIF/PLEKHM1/TMBIM1/EPHA2/BCR/CHD7/IL15/NFKB1/IL6/IL18/CTNNB1/TNFAIP3/RAB7A/EPAS1/FOSL2/HIF1A
BP	GO:0006959	humoral immune response	184	-0.477603	-1.7365	6.804740973513347e-6	1.797512096120279e-4	1.2404814884730073e-4	4432	tags=24%, list=15%, signal=20%	IFNE/CR1/ZP3/C9/SERPING1/CD83/CCR7/C7/TFEB/DEFB1/NOTCH1/CFB/PRSS3/SLC11A1/C3/CXCL3/LGALS4/TNFRSF21/HLA-DRB1/GATA6/TRAF3IP2/YTHDF2/GPI/A2M/CD81/NCR3LG1/CFI/CXCL8/BLNK/CCL2/HLA-A/PLA2G6/ALOX5/CXCL2/BCL3/HLA-E/SPNS2/IL6/C6/GAPDH/CD55/RGCC/CFH/CD59
BP	GO:0033500	carbohydrate homeostasis	226	-0.456031	-1.69395	6.840695873192598e-6	1.801161864863915e-4	1.243000231224981e-4	4469	tags=32%, list=15%, signal=28%	AKT1/CDK16/GAS6/SIRT1/ADIPOR1/ANO1/SELENOT/NR1D1/IRS2/PRKAA1/NOX4/FABP5/GPR68/RRAGA/LEPR/FGFR4/ADRA2A/NADK/ACE/FOXA3/ADGRF5/RPH3AL/STK11/SRF/RAB11B/HKDC1/CRY2/HNF4A/UNC13B/HLA-DRB1/INSR/GCKR/STX4/GCLC/SLC9B2/CFTR/PTPRN2/GPI/ERN1/PPARG/SLC16A1/NCOA5/LRRC8A/SIN3A/SYBU/PPP3CA/MCU/PTPN11/RAB11FIP5/KLF7/SLC12A7/SLC39A14/PLA2G6/TRA2B/ALOX5/GCLM/PDK4/PTPN2/CASR/ADIPOR2/NR1H4/FOXK2/FOXO1/STAT3/ICAM1/IL6/…
BP	GO:0032755	positive regulation of interleukin-6 production	92	-0.581135	-1.9333	7.012983853796918e-6	1.8405689236932813e-4	1.270195445709771e-4	4537	tags=39%, list=15%, signal=33%	INAVA/RAB7B/ARHGEF2/MYD88/IL33/CD36/CLEC7A/APP/PTAFR/HSPD1/SELENOK/TLR4/CD74/IL17RA/F2R/LGALS9/CYBA/DHX9/AKIRIN2/RIPK2/RELA/NOD1/F2RL1/MBP/HYAL2/PTPN11/PLCG2/BCL10/ARID5A/TGFB1/IL1RL2/TICAM1/STAT3/IL6/IL1RAP/IL6R
CC	GO:0016324	apical plasma membrane	390	-0.387128	-1.51372	7.145063118287942e-6	1.8692036504948777e-4	1.2899565636469076e-4	2330	tags=20%, list=8%, signal=18%	SLC9A8/CEACAM7/ITPK1/SLC5A10/AHCYL1/ATP6V0D1/PLD1/DSG2/EMP2/UPK1B/SLC6A6/GP2/SLC9B2/HSP90AA1/CFTR/CDHR2/GJA1/SLC22A18/MSN/CTSB/ARHGEF18/GNAS/STX3/PARD6B/ACE2/RAPGEF2/SLC16A1/PDZK1/MPP3/NOD1/SLC15A1/SLC9A1/KCNE1/SLC17A4/MUC1/ATP1B3/HYAL2/CD34/STC1/TEK/KCNQ1/MTCL1/PODXL/AQP1/SLC6A20/SLC1A1/ANXA13/PDPN/SLC39A14/IQGAP1/SLC5A1/FAT1/SCNN1A/ABCC1/PKHD1/SLC26A3/EZR/ABCB1/SLCO3A1/CASR/NPC1L1/PTPRH/SLC2A1/…
BP	GO:0048872	homeostasis of number of cells	305	-0.419392	-1.60781	7.186733063084324e-6	1.874078852604297e-4	1.293320990502422e-4	4527	tags=32%, list=15%, signal=28%	SLC25A5/SPI1/IL2RA/CSF1/AKT1/PMAIP1/TCIRG1/HSPA1B/MAFB/SMAP1/JAK3/SLC1A5/RC3H1/ZFPM1/MUC2/CCR7/BRD1/BAP1/ACVR1B/PTBP3/TNFSF14/STAT1/NOTCH1/SOX9/TNFSF13B/FOXA3/ADGRF5/RCOR1/PPP2R1A/ZNF16/CEBPG/RPS17/BCL2L11/SRF/TAL1/ADGRG1/CD74/PLA2G2A/VEGFA/F2R/HMOX1/LGALS9/ABL1/AXL/IL20RB/PRDX1/MIF/ITPKB/ADA/MIR17HG/TRAF3IP2/JMJD6/SH2B2/GPI/HSPA9/EXT1/NOS3/MFHAS1/LYN/NFKBIZ/HIPK2/CARD11/RASSF2/FSTL1/BCL6/PTPN11/…
BP	GO:0050777	negative regulation of immune response	191	-0.477625	-1.74378	7.224404677813372e-6	1.87788359292938e-4	1.2959466807283178e-4	5997	tags=42%, list=20%, signal=34%	VSIG4/CD80/ADAR/FYN/USP15/INS/NLRC3/IL4I1/ARRB2/AMBP/PTPRC/SVEP1/LILRB1/FGL2/IL27RA/SMCR8/PLK2/MKRN2/BANF1/PSMB4/CD84/SPI1/AKT1/IL33/CR1/DUSP10/HCK/ARG2/JAK3/RC3H1/SERPING1/SAMSN1/EIF4E2/MICA/IRAK3/ZBTB7B/HLX/GRN/IFI16/SELENOS/FGR/LGALS9/HLA-DRB1/IL20RB/RHBDF2/CD300A/RABGEF1/YTHDF2/HLA-F/NR1H2/A2M/PPARG/PARP14/YTHDF3/LYN/LGALS3/FURIN/SERPINB9/NLRC5/ZC3H12A/BCL6/PCBP2/SMAD7/INPP5D/TNFRSF14/DUSP22/…
BP	GO:0051346	negative regulation of hydrolase activity	179	-0.478436	-1.73502	7.250387867306606e-6	1.8786355314779154e-4	1.2964656012139937e-4	3367	tags=34%, list=11%, signal=30%	ARL2/AKT1/SPOCK1/GAS6/CR1/SERPINA4/SERPING1/TIMP3/IFI6/ROCK2/SERPINB6/SERPINA3/MAPK7/PTX3/SERPINE2/IFI16/PLIN5/SERPINA5/SERPINA1/CRY2/LAMTOR5/CSTB/MASTL/VEGFA/ABL1/DHCR24/RGS2/TMBIM6/IKBKB/SERPINH1/ARL6IP1/RCC2/SERPINB8/LGALS3/DDX3X/SERPINB9/CHP1/RFFL/BIN1/MGAT5/PAK2/THBS1/SH3BP4/AQP1/CPEB2/SLC39A14/SERPINB1/KLF4/ANGPTL4/CAST/DNAJB6/SERPINE1/FKBP1A/ANXA1/GAPDH/PPP1R15A/CD44/PICALM/EGLN1/PLAUR
BP	GO:0046640	regulation of alpha-beta T cell proliferation	44	-0.702295	-2.07064	7.88536842506734e-6	2.031624184536193e-4	1.4020446359669893e-4	6785	tags=57%, list=23%, signal=44%	MAPK8IP1/CLEC4G/EBI3/TYK2/CD28/PTPRC/CD274/RASAL3/SLC4A2/IL2RA/ARG2/ZBTB7B/VSIR/LGALS9/RIPK2/CD81/CARD11/TNFRSF14/TGFBR2/HLA-A/CBLB/IRF1/HLA-E/IL18/CD55
BP	GO:0030316	osteoclast differentiation	100	-0.554041	-1.86593	7.915743196877744e-6	2.031624184536193e-4	1.4020446359669893e-4	1929	tags=27%, list=7%, signal=25%	SLC9B2/CD81/FAM20C/TNFAIP6/EFNA2/UBASH3B/LRRK1/PPP3CA/RASSF2/FOXP1/FBXW7/INPP5D/TNFRSF11A/TOB2/TFRC/BMP2/EPHA2/CEBPB/CTNNB1/CD109/KLF10/ANXA2/SBNO2/JUNB/FOS/FOSL2/NEDD9
BP	GO:0042742	defense response to bacterium	234	-0.450129	-1.67921	7.906124075708197e-6	2.031624184536193e-4	1.4020446359669893e-4	4447	tags=24%, list=15%, signal=21%	OAS2/IFNE/MYD88/CD36/STAB2/ARG2/OPTN/RNF213/IRF8/MICA/CASP4/TFEB/DEFB1/SLC11A1/GRN/PPP1R11/PRKCD/TLR4/LGALS4/FGR/RNASE1/PLA2G2A/SELP/CYBA/AKIRIN2/RIPK2/SLC30A1/MMRN2/NCR3LG1/NFKBIZ/TNFRSF1A/NOD1/TBK1/F2RL1/C5AR1/FOXP1/NLRP1/TNFRSF14/STAB1/AQP1/SEH1L/HLA-A/DHX15/SHC1/PLA2G6/ZNFX1/BCL3/NR1H4/LCN2/EPHA2/HLA-E/CEBPB/SERPINE1/IL6/IL18/ADAM17/IL6R
BP	GO:0042542	response to hydrogen peroxide	96	-0.56755	-1.90012	8.039058883850492e-6	2.0380350925153383e-4	1.4064688691555163e-4	3307	tags=38%, list=11%, signal=33%	NQO1/STAT1/TRPM2/MAPK7/PRKCD/HMOX1/ABL1/AXL/SIRPA/RIPK1/PPP2CB/ECT2/ERN1/OSER1/BNIP3/SPHK1/RELA/CAPN2/AREG/AQP1/ADAM9/RHOB/PLEKHA1/SOD2/NFE2L2/STK24/HSF1/KLF2/PPP1R15B/TXN/IL6/ANXA1/CRK/TNFAIP3/KDM6B/FOSL1
BP	GO:0002262	myeloid cell homeostasis	168	-0.487256	-1.75289	8.040920165897538e-6	2.0380350925153383e-4	1.4064688691555163e-4	4527	tags=33%, list=15%, signal=28%	SLC25A5/SPI1/CSF1/HSPA1B/MAFB/SMAP1/SLC1A5/ZFPM1/BRD1/BAP1/ACVR1B/PTBP3/STAT1/ADGRF5/RCOR1/ZNF16/CEBPG/RPS17/BCL2L11/SRF/TAL1/VEGFA/HMOX1/AXL/PRDX1/ITPKB/TRAF3IP2/JMJD6/GPI/HSPA9/MFHAS1/LYN/HIPK2/BCL6/INPP5D/KCNQ1/SH2B3/CFLAR/FOXO3/PTPN2/DYRK3/B2M/KLF2/STAT3/IL6/ANXA1/RHEX/ZBTB7A/TMOD3/ADAM17/ETS1/KLF13/ZFP36/EPAS1/HIF1A
BP	GO:0000302	response to reactive oxygen species	186	-0.464639	-1.69119	8.009661969255406e-6	2.0380350925153383e-4	1.4064688691555163e-4	2270	tags=25%, list=8%, signal=23%	HMOX1/ABL1/AXL/PRDX1/SIRPA/RIPK1/PPP2CB/HYAL1/PDCD10/AGAP3/ECT2/ERN1/NOS3/OSER1/BNIP3/SPHK1/MAPK1/RELA/CAPN2/EGFR/PXN/FOXP1/HYAL2/AREG/GCH1/AQP1/SQSTM1/ADAM9/RHOB/PLEKHA1/SOD2/NFE2L2/STK24/PLK3/HSF1/MET/KLF2/PPP1R15B/TXN/IL6/ANXA1/CRK/TNFAIP3/FOS/KDM6B/FOSL1/HIF1A
BP	GO:1903320	regulation of protein modification by small protein conjugation or removal	234	-0.449896	-1.67835	7.987211820566299e-6	2.0380350925153383e-4	1.4064688691555163e-4	4834	tags=39%, list=16%, signal=33%	HSPA1A/HDAC3/GSK3B/GABARAP/RPS7/TRIB3/PEF1/HMG20B/INAVA/AKT1/HSPA1B/WBP1L/STUB1/HSPBP1/GSK3A/COPS8/UBE2D1/SASH1/FZR1/CHFR/SH3RF2/COPS2/PHF23/LAPTM5/UBQLN1/TCF25/U2AF2/COPS3/TOLLIP/PDCD6/CUL3/PRKCG/DAXX/RASSF5/SPRTN/PINX1/RPL5/TSPO/UBE2I/ABL1/PIAS4/DERL1/UBE2L3/SPRY2/NOP53/GCLC/HSP90AA1/RIPK2/BAG5/NPM1/FAM107A/VCP/GNL3/BIRC2/TOPORS/SPHK1/RELA/NDFIP2/DDX3X/AXIN1/UBE2V1/CHP1/SKP1/TGFBR1/ZC3H12A/PELI…
CC	GO:0005912	adherens junction	187	-0.474628	-1.72775	8.262941030298466e-6	2.087803982065476e-4	1.4408148890360253e-4	2915	tags=33%, list=10%, signal=30%	TLN1/PTPRK/LAMA3/FRMD4B/S100A11/CDC42EP4/CDH1/VEGFA/CTNND1/PVR/VCL/RND1/JUP/MSN/JCAD/PDLIM3/MPP3/LYN/EIF4G2/CTNND2/TNKS1BP1/ZYX/ADAM15/CCDC85B/PIP5K1C/BAIAP2L1/CCDC85C/CDC42EP1/DSP/EFNB2/SMAD7/ESAM/CCDC85A/TJP2/KRT18/AFDN/STXBP6/TJP1/PDLIM4/RAB10/EZR/CYTH1/NIBAN2/CDH5/CTNNA1/KIFC3/NDRG1/CTNNB1/ANXA1/MYH9/TMOD3/PTPRM/ANXA2/MAGI1/BAIAP2/ITGA6/PDLIM5/NECTIN2/PDLIM1/SDCBP/MYO1E
BP	GO:0007416	synapse assembly	196	0.48325951156973607	1.7265301877869137	8.322987790921284e-6	2.0964652838060548e-4	1.44679214198384e-4	3125	tags=30%, list=11%, signal=27%	PTPRD/PTPN13/EPHA7/NLGN4X/ARMCX5-GPRASP2/IL1RAPL1/ERBB4/GRID2/GPC4/OGT/PTEN/NRXN1/NLGN1/ROBO2/ARHGEF9/EPHB2/DLG5/GRIA1/NTN1/CNTN5/SETD5/SDK2/WNT5A/ADNP/SIX1/LRP4/LRRN1/PTPRS/GNPAT/FLRT3/ADD2/KIRREL3/NRXN2/LRRTM3/RYK/ST8SIA2/ZDHHC2/PCLO/GABRB2/NTRK2/SLC25A46/LZTS1/DSCAM/EPHB3/VSTM5/CDH2/EEF2K/MAP1B/SLIT1/COLQ/SIX4/GAP43/EPHB1/EFNB3/LRRN3/LARGE1/SLITRK5/BSN/NLGN3
BP	GO:0050853	B cell receptor signaling pathway	65	-0.624546	-1.96695	8.6815999612667e-6	2.18004621249586e-4	1.504472196016783e-4	2255	tags=32%, list=8%, signal=30%	ABL1/TEC/CD300A/RFTN1/SH2B2/BMX/CD81/KLHL6/MAPK1/LYN/NFKBIZ/GRB2/FOXP1/BLNK/PLCG2/PLEKHA1/BCAR1/NFKB1/PRKCH/NFATC2/NFKBIA
CC	GO:0009898	cytoplasmic side of plasma membrane	167	-0.484994	-1.74502	8.774380756121457e-6	2.1965649794401283e-4	1.5158719660939872e-4	5139	tags=39%, list=17%, signal=32%	GM2A/AP2M1/FERMT2/TRADD/FADD/PLEKHA4/GNAT3/PTK6/SYAP1/CHMP7/RGS1/CHUK/GNB2/STAC/CDK16/MYD88/HCK/JAK3/GNB4/AP2A1/GNAL/PPP1R9B/GNA15/PKP4/AP2S1/AP2A2/FGR/OSBPL2/CDH1/RASA3/DTNA/FES/TRAF3IP2/RGS2/GNA12/JUP/GNG5/IKBKB/GNAS/GNG12/BIRC2/LYN/GNG7/GNG11/PPP3CA/RAB21/AP2B1/TRAF3/GNAI2/S100A6/GNAI3/JAK1/RHOA/GNA13/GEM/KRAS/IQGAP1/GNB1/CYTH1/LITAF/YES1/CHMP4B/MYH9/SOCS3/ESYT2
BP	GO:0032620	interleukin-17 production	36	-0.733108	-2.0801	8.890366676482419e-6	2.2025297824882064e-4	1.5199883377053374e-4	4337	tags=50%, list=15%, signal=43%	TUSC2/IL27RA/MYD88/ARG2/DDIT3/ZBTB7B/TLR4/VSIR/RFTN1/SPHK1/PRNP/ARID5A/TGFB1/NR1H4/IL15/IL6/IL18/SLC7A5
BP	GO:0032660	regulation of interleukin-17 production	36	-0.733108	-2.0801	8.890366676482419e-6	2.2025297824882064e-4	1.5199883377053374e-4	4337	tags=50%, list=15%, signal=43%	TUSC2/IL27RA/MYD88/ARG2/DDIT3/ZBTB7B/TLR4/VSIR/RFTN1/SPHK1/PRNP/ARID5A/TGFB1/NR1H4/IL15/IL6/IL18/SLC7A5
BP	GO:0070527	platelet aggregation	72	-0.599627	-1.91544	8.906493343640854e-6	2.2025297824882064e-4	1.5199883377053374e-4	2915	tags=36%, list=10%, signal=33%	TLN1/SERPINE2/PRKCD/MYL12A/VCL/ACTG1/MMRN1/F2RL3/CSRP1/PRKCA/GNAS/CLIC1/UBASH3B/HSPB1/LYN/COMP/C1QTNF1/PPIA/SH2B3/PDPN/RAP2B/F11R/IL6/CD9/MYH9/IL6ST
BP	GO:0071260	cellular response to mechanical stimulus	72	-0.598854	-1.91298	8.906493343640854e-6	2.2025297824882064e-4	1.5199883377053374e-4	4906	tags=58%, list=17%, signal=49%	FADD/MAPK3/DAG1/HABP4/MYD88/IL33/TNFRSF8/ITGB3/PTGER4/TNFSF14/CD40/MAP3K2/SOX9/CNN2/KCNJ2/TLR4/GCLC/BMP6/MAP3K14/LTBR/BNIP3/MTPN/PTGS2/TNFRSF1A/SLC9A1/GADD45A/PDE2A/ITGA2/ENG/AQP1/BCL10/BAG3/IRF1/PIEZO2/SLC2A1/F11R/TNFRSF10A/NFKB1/PIEZO1/TNFRSF10B/PLEC/SLC38A2
MF	GO:0019955	cytokine binding	141	-0.509408	-1.79769	8.965504335281961e-6	2.2104043415713346e-4	1.5254226514958206e-4	2455	tags=25%, list=8%, signal=23%	FZD4/NRP2/CD74/IL20RB/ACVRL1/NBL1/ACKR1/A2M/LRRC32/TNFRSF1A/COMP/BMPR1B/TGFBR1/IL1RN/IFNAR2/HYAL2/TNFRSF14/PXDN/THBS1/TNFRSF11A/TGFBR2/ENG/TNFRSF1B/ACKR3/PDPN/IL3RA/ITGAV/IL1R1/CD109/ADAM17/IL6ST/ZFP36/IL6R/ITGB1/OSMR
BP	GO:0032602	chemokine production	91	-0.570709	-1.89588	9.036846795273319e-6	2.2212624026085717e-4	1.5329159105100296e-4	2811	tags=30%, list=9%, signal=27%	SIGIRR/SELENOK/TLR4/CD74/IL17RA/HMOX1/LGALS9/MIF/SIRPA/RIPK2/ACKR1/DDX3X/F2RL1/FOXP1/MBP/TGFB1/KLF4/TICAM1/NR1H4/EPHA2/IL6/IL18/EGR1/ADAM17/IL4R/IL6R/HIF1A
BP	GO:0009988	cell-cell recognition	62	-0.631927	-1.97939	9.10075440039287e-6	2.2302330663131445e-4	1.539106657314381e-4	5062	tags=39%, list=17%, signal=32%	CCT8/IZUMO1/CCL21/ZP3/ATP8B3/CCR7/ST6GALNAC6/ACR/CCT4/NCK2/ALDOA/CCT5/CCT3/CCT2/TCP1/MSN/CD81/LGALS3/VDAC2/FUT3/DOCK8/B4GALT1/CD9/NEDD9
BP	GO:0072594	establishment of protein localization to organelle	443	-0.38204	-1.50923	9.683120097883693e-6	2.3658217752667185e-4	1.6326778126161408e-4	4511	tags=32%, list=15%, signal=28%	IPO5/TIMM10B/STK4/AKT1/TOMM22/RGPD8/IL33/CD36/BRCA2/GSK3A/SRP68/IL10RA/MICALL2/PEX5/PSEN1/TRIM28/VPS4A/TOMM6/PKIG/PRKAA1/RAB3GAP1/ZFAND2A/VPS13D/MON1B/PTPN23/BAP1/LAPTM5/DDIT3/FBXO7/ING1/TOMM5/SEC61G/TOMM40/SEC61B/SRP14/RBM22/CD68/SSR3/HSPA8/NOTCH1/RALA/FIS1/HSPD1/PML/CCT6A/TOMM20/TARDBP/VPS13A/CCT4/POM121C/RANBP6/UFM1/LAMP1/MAN1A1/PITRM1/RANBP2/PRKCD/CSNK2A2/BHLHE40-AS1/SEC61A1/CRY2/KPNA7/CDH1/P…
CC	GO:0070821	tertiary granule membrane	72	-0.597149	-1.90753	9.81995863321066e-6	2.3920713604731115e-4	1.6507929199352555e-4	3484	tags=38%, list=12%, signal=33%	PTAFR/SNAP25/SERPINB6/TRPM2/SLC11A1/TSPAN14/PLAU/TMC6/ITGAX/SVIP/ATP6V0C/SIRPA/PLD1/CD300A/NRAS/CYBA/NBEAL2/UBR4/ANO6/STOM/RAP2B/ATP11A/PTPRB/CD93/SLC2A3/CYSTM1/CD59
BP	GO:0006096	glycolytic process	85	-0.583993	-1.91609	9.98980232717585e-6	2.42618005175829e-4	1.674331676768452e-4	2612	tags=29%, list=9%, signal=27%	ALDOA/HKDC1/PFKL/INSR/PRKAG2/GPI/PGK1/PKM/HDAC4/PRXL2C/IER3/PGAM1/DDIT4/TPI1/FOXK2/STAT3/PPP2CA/HK2/HK1/GAPDH/ZBTB7A/ENO1/LDHA/PFKP/HIF1A
BP	GO:0051223	regulation of protein transport	487	-0.372541	-1.48198	1.0023460973938532e-5	2.427109478689402e-4	1.6749730838028866e-4	4419	tags=31%, list=15%, signal=27%	ITGAM/CDK16/GAS6/TTN/TCIRG1/OPRM1/ORAI1/CD36/EIPR1/GSK3A/GLUD1/ANO1/MICALL2/TMED10/RAB8A/PSEN1/TRIM28/NR1D1/ACHE/MYO18A/PKIG/OAZ1/IRS2/PRKAA1/ANP32B/ACSL4/DPH3/TMEM30A/UBE2G2/GPR68/PTPN23/BAP1/RFX3/SH3TC2/SNAP25/ADRA2A/NADK/RIPOR1/RBM22/HSPA8/PRKAR1A/FIS1/IFI27/SNX3/PFKFB2/TARDBP/RPH3AL/UFM1/SELENOK/PRKCD/TLR4/CSNK2A2/ACSL3/CDH1/PFKL/F2R/SVIP/PCSK1/HNF4A/UNC13B/HLA-DRB1/RAB11FIP1/RHBDF2/STX4/UBE2…
BP	GO:0044703	multi-organism reproductive process	191	-0.474048	-1.73072	1.034867304558125e-5	2.498421480678013e-4	1.724186225991891e-4	3967	tags=30%, list=13%, signal=26%	VDR/TRIM28/TPPP3/PTGFR/ACSL4/ITGB3/STC2/ACVR1B/PTAFR/ADRA2A/ACE/EPN1/ITGA3/TAC1/SERPINE2/SLC38A1/VEGFA/KPNA6/DEDD/LGALS9/SPP1/DCAF13/PLA2G4C/DSG2/EMP2/ANGPT2/RGS2/ADM/GJA1/CTSB/RARA/ACE2/PTGS2/YTHDF3/SMURF2/VMP1/CAPN2/BSG/ITGB4/ITGA2/STC1/THBD/PPARD/APOL2/HSPG2/PCSK5/LIF/SLC2A1/IGFBP7/ITGA5/TEAD4/SLC38A2/JUNB/AGO2/FOS/MAFF/FOSB/FOSL1
BP	GO:0002711	positive regulation of T cell mediated immunity	65	-0.622125	-1.95933	1.0644351567665693e-5	2.562202495696097e-4	1.768202157020517e-4	2361	tags=31%, list=8%, signal=28%	NLRP3/MICA/HSPD1/TAP2/PVR/HLA-DRB1/HLA-F/CD81/ZBTB1/HLA-C/HLA-A/ARID5A/B2M/IL1R1/HLA-E/HLA-B/IL6/IL18/CD55/NECTIN2
BP	GO:0042593	glucose homeostasis	225	-0.457371	-1.69878	1.0797349917752073e-5	2.586171792413216e-4	1.7847436139227984e-4	4469	tags=32%, list=15%, signal=28%	AKT1/CDK16/GAS6/SIRT1/ADIPOR1/ANO1/SELENOT/NR1D1/IRS2/PRKAA1/NOX4/FABP5/GPR68/RRAGA/LEPR/FGFR4/ADRA2A/NADK/ACE/FOXA3/ADGRF5/RPH3AL/STK11/SRF/RAB11B/HKDC1/CRY2/HNF4A/UNC13B/HLA-DRB1/INSR/GCKR/STX4/GCLC/SLC9B2/CFTR/PTPRN2/GPI/ERN1/PPARG/SLC16A1/NCOA5/LRRC8A/SIN3A/SYBU/PPP3CA/MCU/PTPN11/RAB11FIP5/KLF7/SLC12A7/SLC39A14/PLA2G6/TRA2B/ALOX5/GCLM/PDK4/PTPN2/CASR/ADIPOR2/NR1H4/FOXK2/FOXO1/STAT3/ICAM1/IL6/…
MF	GO:0019887	protein kinase regulator activity	220	-0.457836	-1.69478	1.0807502573998197e-5	2.586171792413216e-4	1.7847436139227984e-4	3393	tags=28%, list=11%, signal=25%	CCNYL1/GREM1/SPRED2/PRKAR1A/CSNK2B/TRIB2/GPRC5C/CD24/NRG3/STK11/DAXX/MOB1A/NRG1/TAOK2/TESC/VEGFA/MOB3A/HEXIM1/CCNI/CCNL2/CCNY/GMFG/SPRY2/PRKAG2/NPM1/GPRC5B/DAZAP2/CCNK/HSPB1/DDX3X/PARP8/CHP1/ABI1/CAB39/TGFA/EGFR/CCNT1/HYAL2/PAK2/SH3BP5/CDKN1A/YWHAB/AREG/CCND1/SPRY4/IQGAP1/BMP2/RHEB/PDE8A/CDC37/HBEGF/MAP2K1/GPRC5A/SPDYA/HSP90AB1/ITPRIP/TRIB1/SOCS3/IL6ST/RGCC/YWHAG/CCNL1
BP	GO:0070372	regulation of ERK1 and ERK2 cascade	282	-0.430562	-1.63846	1.0891996197533365e-5	2.598747245253122e-4	1.7934220625912323e-4	3825	tags=30%, list=13%, signal=27%	CCR7/NRP1/TIMP3/ITGB3/NOX4/FGFR4/PTPRR/SEMA7A/NOTCH1/SPRED2/TNFAIP8L3/TNFSF11/KDR/HTR2B/PRKD2/TLR4/NRG1/CD74/PLA2G2A/F2R/LGALS9/ABL1/HLA-DRB1/MIF/SIRPA/SPRY2/TRAF7/BRAF/RIPK2/PDGFA/CHI3L1/FLT4/PRKCA/MFHAS1/ACE2/RAPGEF2/SPRY1/FGF19/RAP1A/DAB2/LYN/NOD1/NPNT/F2RL1/EGFR/C5AR1/GNAI2/AKAP12/CCL14/PTPN11/TEK/FBXW7/PRXL2C/CCN2/CCL2/RAMP3/TNFRSF11A/DUSP3/DUSP6/CFLAR/ACKR3/PTPN1/PDGFB/TNIP1/SHC1/TGFB1/HMGC…
BP	GO:0071453	cellular response to oxygen levels	159	-0.48838	-1.74811	1.0967619971132532e-5	2.609139066816792e-4	1.800593564974482e-4	2356	tags=29%, list=8%, signal=27%	VEGFA/CPEB4/HMOX1/EGLN2/GATA6/ATP6V0D1/NOP53/AK4/TMBIM6/MYC/PPARG/BNIP3/PTGS2/EGLN3/SLC9A1/HIPK2/ATG7/BNIP3L/PGK1/HILPDA/STC1/KCND2/DDAH1/PPARD/CFLAR/AQP1/CPEB2/FAM162A/ATF4/TGFB1/CAV1/PDK1/NFE2L2/PLK3/CASR/FOXO1/ERO1A/NDRG1/EGR1/ENO1/EGLN1/RGCC/FOS/EPAS1/LMNA/HIF1A
CC	GO:0030684	preribosome	105	-0.55167	-1.87196	1.1046218710071703e-5	2.620175959916717e-4	1.8082102378248413e-4	7806	tags=65%, list=26%, signal=48%	NOL7/RRP9/NOP9/LTV1/UTP15/PWP2/RPS27/RPS13/FTSJ3/NOC2L/NGDN/RRP1B/WDR36/RPS6/TBL3/KRR1/NOC4L/AATF/RPS19BP1/RRS1/RCL1/EMG1/NOB1/IMP4/RPS15A/UTP3/RPS7/RPS11/MAK16/BOP1/NOP58/EBNA1BP2/BMS1/PPAN/UTP18/RPS9/EIF6/UTP11/PES1/BYSL/RIOK1/KRI1/NOL10/NIP7/RPS3A/RPS16/RRP1/RPS28/NOP56/UTP4/RPS17/NOP14/FBL/WDR46/DHX37/RRP7A/RPF1/IMP3/DCAF13/RSL1D1/PNO1/RIOK3/SRFBP1/WDR43/WDR74/TSR1/SNU13/DNTTIP2
BP	GO:0045089	positive regulation of innate immune response	319	-0.414804	-1.59768	1.111635496579306e-5	2.629147209351522e-4	1.8144013888476187e-4	5912	tags=39%, list=20%, signal=31%	FYN/C1QBP/DAB2IP/USP15/LAG3/NLRC3/ANKRD17/ARRB2/CARD8/RNF125/S100A14/CLPB/TXK/CD300LF/IFI35/GPS2/TRIM11/GBP2/ZBP1/TRIM31/GPR108/TNIP3/XRCC6/UNC93B1/TYROBP/FADD/HSPA1A/CHUK/INAVA/SPI1/RAB7B/IPO5/HSPA1B/IRF7/MYD88/CD36/POLR3D/HCK/CLEC7A/LRCH4/RBM14/IRF4/NR1D1/RBM47/NLRP3/OTULIN/PIK3AP1/DHX33/IRAK3/UBQLN1/ZDHHC5/HSPA8/CD40/FLOT1/HSPD1/TRIM15/VAV1/LY96/LAMP1/ZCCHC3/IFI16/TLR4/HEXIM1/PVR/AP1G1/NPLOC4/…
BP	GO:1900046	regulation of hemostasis	69	-0.604146	-1.91332	1.1553165524134849e-5	2.716663430761882e-4	1.874797228650298e-4	2960	tags=41%, list=10%, signal=37%	TBXA2R/VKORC1/PLAU/SERPINE2/PRKCD/PROS1/F2R/F11/TFPI/PDGFA/NOS3/PLAT/UBASH3B/COMP/F2RL1/C1QTNF1/ANO6/THBS1/THBD/SH2B3/PDGFB/CAV1/NFE2L2/SERPINE1/F3/CD9/ANXA2/PLAUR
MF	GO:0061629	RNA polymerase II-specific DNA-binding transcription factor binding	331	-0.405861	-1.5671	1.1530871872697775e-5	2.716663430761882e-4	1.874797228650298e-4	3671	tags=30%, list=12%, signal=27%	SETD3/SETD1A/KAT8/HIRA/RNF6/BUD31/DDIT3/TAF4B/AKAP8/MTA2/STAT1/KEAP1/RAD23B/IFI27/CSNK2B/EGR2/TRIB2/TGFB1I1/TACC2/DDX54/KDM3A/HES1/LMO2/SNW1/CTBP1/WIPI1/GAS2L1/SDR16C5/DAXX/SRF/TAL1/GTF2B/NCOA7/CRY2/HNF4A/DCAF13/GATA6/RBBP8/MEF2A/ZFPM2/CHD4/DHX9/ZNF366/NPM1/NR1H2/SOX17/FOXC1/PPARG/TCF3/THRAP3/HSPB1/RELA/HMGA1/SIN3A/HIPK2/KDM4C/MEF2D/BHLHE41/FOXP1/YWHAH/CD34/HDAC4/TRIP12/ASXL1/TOB2/BCL10/DCAF1/ARI…
BP	GO:0001701	in utero embryonic development	386	-0.398895	-1.55834	1.1831850059968389e-5	2.774176717230629e-4	1.9144877360798235e-4	3648	tags=29%, list=12%, signal=26%	HS6ST1/BYSL/VASH1/SLC39A1/COPS2/BAP1/ACVR1B/ARMC5/PSMC4/CUL4A/PTPRR/TFEB/PTPN18/KRT19/NOTCH1/KEAP1/EIF2S2/COPS3/MFNG/HES1/MGAT1/RCN1/KRT8/CUL3/EPN1/BCL2L11/JAG2/SRF/RRP7A/SCO2/KPNA7/SNAI1/VEGFA/MBD3/ACVRL1/GATA6/BRK1/RBBP8/WNT2/ADA/PCDH12/ZFPM2/GNA12/ADM/GPI/PHLDA2/SOX18/LPAR6/SOX17/NOS3/ZPR1/FOXC1/SPECC1/SBDS/SLC30A1/MAPK1/GRB2/FURIN/SIN3A/AXIN1/CAPN2/WDR74/EGFR/KDM4C/TGFBR1/ST14/WNT7B/MAFG/HEG1…
MF	GO:0098960	postsynaptic neurotransmitter receptor activity	68	0.6194820725786477	1.918852348298265	1.2018533625014118e-5	2.8098502750895077e-4	1.939106423346198e-4	5014	tags=35%, list=17%, signal=29%	GRIK2/GRID2/GRID1/GRIA4/GRIN2B/GRIA1/CHRM2/GLRA2/CHRM3/GRM5/CHRNA7/GABRB2/GRIN2A/GRIK5/GRIA3/GRIK4/GRIN2D/GRM1/GABRA1/DRD2/GABBR1/GABRG2/CHRNB4/GRIK3
BP	GO:0043372	positive regulation of CD4-positive, alpha-beta T cell differentiation	32	-0.749663	-2.07219	1.2203869489195192e-5	2.840848608551916e-4	1.9604986904228017e-4	3874	tags=47%, list=13%, signal=41%	CD83/NLRP3/ZBTB7B/HLX/KLHL25/LGALS9/HLA-DRB1/RIPK2/RARA/NFKBIZ/NFKBID/SHB/IL18/ANXA1/IL4R
CC	GO:0030864	cortical actin cytoskeleton	72	-0.593732	-1.89662	1.225587342185008e-5	2.840848608551916e-4	1.9604986904228017e-4	1897	tags=36%, list=6%, signal=34%	KRT19/FLOT1/RTKN/CDH1/RAPGEF3/SPTBN5/ACTR2/MYRIP/CAP1/MISP/SPTAN1/CAPN2/SPTBN1/WDR1/COBL/CLDN5/COTL1/IQGAP1/DSTN/SLC2A1/ACTN4/MYH9/MYADM/MYO1E/SNX9/AKAP13
BP	GO:0007265	Ras protein signal transduction	336	-0.408904	-1.58012	1.224151168211271e-5	2.840848608551916e-4	1.9604986904228017e-4	3669	tags=34%, list=12%, signal=30%	STK19/TAX1BP3/ARFGAP1/GPR4/CYTH4/PIK3CG/ADRA2A/ROCK2/RIPOR1/NOTCH1/RALA/FLOT1/RTKN/ARHGEF1/DOK3/CUL3/RHOG/CFL1/ITGA3/PRAG1/GRAP/CDC42EP4/ADGRG1/KCTD10/ARHGAP29/RASA3/CDC42EP2/DBNL/F2R/MAPRE2/ABL1/SGSM3/WASF2/RASAL1/DHCR24/BRK1/PLD1/CDC42SE1/ITPKB/P2RY8/PPP2CB/RIT1/SPRY2/GNA12/RAPGEF3/SH2B2/NRAS/RABGEF1/CDC42SE2/ARHGEF3/MCF2L/F2RL3/EPS8L3/ARF6/LPAR6/ARHGEF18/RHOD/RAPGEF2/SPRY1/RAP1A/TNFAIP1/GRB2/C…
BP	GO:1901873	regulation of post-translational protein modification	274	-0.427801	-1.6223	1.2509116713427719e-5	2.891311749444543e-4	1.995323820257878e-4	4972	tags=38%, list=17%, signal=32%	GATA2/RPS3/EHMT1/HSPA1A/HDAC3/GSK3B/GABARAP/RPS7/TRIB3/PEF1/HMG20B/INAVA/AKT1/MYBBP1A/HSPA1B/SIRT1/WBP1L/STUB1/HSPBP1/GSK3A/COPS8/UBE2D1/SASH1/DEK/FZR1/CHFR/SH3RF2/KAT8/COPS2/PHF23/LAPTM5/UBQLN1/TCF25/U2AF2/COPS3/TOLLIP/PDCD6/HCFC1/CUL3/PRKCG/DAXX/RASSF5/SPRTN/PINX1/RPL5/TSPO/UBE2I/ABL1/KANSL2/PIAS4/DERL1/UBE2L3/SPRY2/NOP53/GCLC/HSP90AA1/RIPK2/SET/BAG5/NPM1/FAM107A/VCP/GNL3/BIRC2/TOPORS/SPHK1/REL…
BP	GO:0010810	regulation of cell-substrate adhesion	212	-0.45769	-1.68989	1.2736736235198425e-5	2.9272905652422143e-4	2.020153169151008e-4	4783	tags=46%, list=16%, signal=39%	PTPRJ/GSK3B/CDKN2A/PPM1F/PLET1/DAG1/DAPK3/DOCK5/CCL21/VIT/ABI3BP/CRKL/ARL2/CSF1/STK4/SPOCK1/ACER2/CD36/THY1/P4HB/PLEKHA2/OLFM4/NID1/CCR7/NRP1/LIMCH1/ITGB3/JAG1/RREB1/ROCK2/PREX1/GREM1/ARHGEF7/NOTCH1/PTK2/HAS2/UTRN/KDR/PLAU/TLN1/UNC13D/ITGA3/DOCK1/FZD4/VEGFA/ABL1/ACVRL1/HSD17B12/VCL/ACTG1/EMP2/ANGPT2/CARMIL1/JUP/BRAF/RIN2/COL8A1/CCL28/FAM107A/RCC2/DAB2/PHLDB2/CDC42/NPNT/SLC9A1/LIMS1/LIMS2/ADAM15/R…
BP	GO:0042326	negative regulation of phosphorylation	301	-0.41856	-1.60074	1.2701379794517866e-5	2.9272905652422143e-4	2.020153169151008e-4	2654	tags=25%, list=9%, signal=23%	ZGPAT/HHEX/PRKCD/WWTR1/CBLC/HEXIM1/ABL1/SIRPA/CD300A/GCKR/SPRY2/PRKAG2/RGS2/RABGEF1/NPM1/ZFYVE28/PPARG/SPRY1/PARP14/UBASH3B/HSPB1/LRRK1/LYN/PIP5KL1/PRNP/CHP1/RASSF2/GADD45A/ZC3H12A/HYAL2/PPIA/SOCS4/HEG1/PAK2/SH3BP5/SMAD7/CDKN1A/DUSP22/ADARB1/DUSP3/HNRNPU/ANKLE2/DUSP6/ENG/EIF4G1/PTPN1/ERRFI1/SPRY4/TGFB1/CAV1/IGFBP3/BMP2/RASIP1/PTPN2/CBLB/PID1/IPO7/PPP1R15B/PPP2CA/PTPRB/CORO1C/GPRC5A/BDKRB2/DNAJA1/…
BP	GO:0031341	regulation of cell killing	105	-0.549416	-1.86431	1.3054591893639574e-5	2.991891821032439e-4	2.0647351567286431e-4	2829	tags=25%, list=10%, signal=22%	MICA/PIK3R6/VAV1/DNASE1L3/LAMP1/TAP2/PVR/LGALS9/HLA-DRB1/AP1G1/HLA-F/SERPINB9/F2RL1/HLA-C/HLA-A/TGFB1/BCL2L1/B2M/HLA-E/HLA-B/ICAM1/CRK/CD55/CFH/NECTIN2/CD59
BP	GO:0042274	ribosomal small subunit biogenesis	100	-0.549372	-1.8502	1.3141539206426748e-5	3.003358510772136e-4	2.0726484366375005e-4	5827	tags=52%, list=20%, signal=42%	TBL3/KRR1/AATF/RPS19BP1/RRS1/RCL1/EMG1/NOB1/IMP4/TSR3/RPS15/RPS15A/DDX52/UTP3/RPS21/RPS7/RPS11/NOL11/SURF6/NOP58/BMS1/UTP18/RPS9/UTP11/BYSL/RIOK1/KRI1/NOL10/RPL38/RPS3A/RPS16/RPSA/RPS28/NOP56/UTP4/RPS17/NOP14/FBL/WDR46/DHX37/RRP7A/IMP3/NOM1/DCAF13/PNO1/NPM1/RIOK3/SRFBP1/WDR43/TSR1/SNU13/DNTTIP2
MF	GO:0090079	translation regulator activity, nucleic acid binding	103	-0.548198	-1.85569	1.3445950850593202e-5	3.064320899731829e-4	2.1147192049849372e-4	4058	tags=41%, list=14%, signal=35%	EFTUD2/EIF1AX/EIF3H/MTRF1L/CELF1/CTIF/EEF1G/EIF6/EIF4E2/EIF2S2/EIF2S1/EIF4A2/EEF1B2/CPEB4/GTPBP2/EIF4B/EIF3D/EIF3L/EIF5A/EIF5B/EIF3B/RARA/EEF1D/EIF3I/EIF4G2/EEF2/EIF4E/EIF4G3/EIF4G1/ABCF1/CPEB2/EIF4H/EIF3J/GTPBP1/GSPT1/EIF1/EIF3A/EIF5/EIF4A1/PABPC1/ETF1/AGO2
BP	GO:0032740	positive regulation of interleukin-17 production	24	-0.792654	-2.06516	1.3753490091962371e-5	3.108288760783496e-4	2.145061875746412e-4	1952	tags=42%, list=7%, signal=39%	ZBTB7B/RFTN1/SPHK1/ARID5A/TGFB1/NR1H4/IL15/IL6/IL18/SLC7A5
BP	GO:0032642	regulation of chemokine production	90	-0.574569	-1.90499	1.371790567954523e-5	3.108288760783496e-4	2.145061875746412e-4	2811	tags=30%, list=9%, signal=27%	SIGIRR/SELENOK/TLR4/CD74/IL17RA/HMOX1/LGALS9/MIF/SIRPA/RIPK2/ACKR1/DDX3X/F2RL1/FOXP1/MBP/TGFB1/KLF4/TICAM1/NR1H4/EPHA2/IL6/IL18/EGR1/ADAM17/IL4R/IL6R/HIF1A
BP	GO:0061041	regulation of wound healing	122	-0.513659	-1.77734	1.373085228242424e-5	3.108288760783496e-4	2.145061875746412e-4	3700	tags=37%, list=12%, signal=32%	SRSF6/TBXA2R/VKORC1/RREB1/EPPK1/ADRA2A/PTK2/PLAU/SERPINE2/PRKCD/PROS1/F2R/F11/TFPI/ACTG1/MMRN1/PDGFA/NOS3/PLAT/UBASH3B/PHLDB2/F2RL1/C1QTNF1/ANO6/THBS1/THBD/SH2B3/PDGFB/CAV1/ALOX5/SMAD3/TNFRSF12A/NFE2L2/HBEGF/SERPINE1/DUOX2/F3/CD9/CD109/ANXA1/CRK/TNFAIP3/ANXA2/PLAUR/ITGB1
BP	GO:0034504	protein localization to nucleus	307	-0.417088	-1.59884	1.4693726649971761e-5	3.311583380170921e-4	2.2853575725601216e-4	4511	tags=37%, list=15%, signal=32%	IPO5/ARL2/STK4/AKT1/RGPD8/IL33/CD36/TBRG1/LMNB2/SUN2/LZTS2/PSEN1/TRIM28/ILRUN/PKIG/PAF1/GLUL/BYSL/TRIM8/ING1/LIMK2/RBM22/NOTCH1/SOX9/MEPCE/PML/CCT6A/TARDBP/CCT4/POM121C/RANBP6/UFM1/STK11/RPF2/CTDNEP1/HHEX/RANBP2/PRKCD/RASSF5/PINX1/RRP7A/WWTR1/CRY2/LAMTOR5/KPNA7/CDH1/POM121/KPNA6/NUP50/PPP1R10/CCT5/GCKR/CCT3/NUP188/TRAF3IP2/RANGAP1/NOP53/TOR1AIP2/JUP/IPO11/CCT2/HSP90AA1/TCP1/AKIRIN2/ECT2/NPM1/SUMO…
BP	GO:0071347	cellular response to interleukin-1	102	-0.553511	-1.86909	1.4828948587457003e-5	3.332826677004149e-4	2.3000177890519235e-4	3174	tags=33%, list=11%, signal=30%	IRAK3/CD40/SOX9/HAS2/HES1/TOLLIP/SIRPA/HYAL1/MAPK11/IKBKB/TNIP2/UPF1/RELA/IL1RN/INHBB/USP10/AKAP12/CCL14/ZC3H12A/HYAL2/CXCL8/CCL2/YY1/OTUD4/IRAK2/IL1RL2/KLF2/IL1R1/NFKB1/IL6/IL1RAP/EGR1/NFKBIA/HIF1A
BP	GO:0009913	epidermal cell differentiation	181	-0.468535	-1.70076	1.4918394514706472e-5	3.343693051560657e-4	2.30751678531084e-4	3700	tags=28%, list=12%, signal=25%	SRSF6/IRF6/KRT17/PAFAH1B1/JAG1/WHRN/ROCK2/SLC44A4/NOTCH1/KEAP1/NME2/SULT2B1/HES1/KRT86/JAG2/AKR1C3/GATA6/TMC1/FOXC1/NFKBIZ/KRT80/PPP3CA/ST14/MAFG/DSP/SAV1/PPL/CDKN1A/KLF7/KCNQ1/FA2H/CFLAR/UGCG/ERRFI1/ADAM9/KLF4/CLIC4/KRT7/EPHA2/MAP2K1/BCR/PRKCH/SLC4A7/CTNNB1/CD109/ANXA1/PLEC/LATS2/ZFP36/MAFF/FOSL2
BP	GO:0006470	protein dephosphorylation	191	-0.469158	-1.71287	1.5161928239864643e-5	3.388940883503811e-4	2.338742777080336e-4	3417	tags=35%, list=12%, signal=31%	PTPRR/ROCK2/PTPN18/PPP1R2/DUSP18/NUAK1/PPP2R1A/PTPRK/STK11/CTDNEP1/MTMR6/PRKCD/CRY2/MASTL/PPP2R1B/FBXW11/PPM1G/PPP1R16B/CD300A/PPP2CB/GNA12/PPM1A/PTPRN2/IKBKB/CAMTA1/PPP3R1/MFHAS1/ARPP19/UBASH3B/PTPN14/LGALS3/PPP3CA/PPP4R1/YWHAE/PPP2R2A/PPIA/PTPN11/MGAT5/DUSP22/YWHAB/DUSP3/SWAP70/PTBP1/ANKLE2/DUSP6/CTTNBP2NL/PTPN1/TGFB1/SSH1/PTPN12/PPTC7/PTPN2/PPP1CB/PTPRH/CTDP1/PPP1R15B/PPP6R1/DUSP5/PPP2CA/PTPRB…
BP	GO:0032816	positive regulation of natural killer cell activation	26	-0.778739	-2.0628	1.5356581755624634e-5	3.416322350017615e-4	2.3576390072703457e-4	2717	tags=46%, list=9%, signal=42%	LAMP1/AXL/AP1G1/HLA-F/BLOC1S6/ZBTB1/TOX/IL15RA/TICAM1/HLA-E/IL15/IL18
BP	GO:0014823	response to activity	68	-0.617692	-1.95687	1.5368411751554167e-5	3.416322350017615e-4	2.3576390072703457e-4	3054	tags=34%, list=10%, signal=30%	TOMM20/STK11/SCO2/CRY2/ANGPT2/GCLC/BMP6/METRNL/CAB39/ITGA2/GCLM/SOD2/HSF1/COL4A2/SLC25A25/IL6/SLC7A5/SLC38A2/FOS/KDM6B/NFATC1/CRY1/HIF1A
BP	GO:0010634	positive regulation of epithelial cell migration	145	-0.512712	-1.81483	1.657604516077957e-5	3.674733063436038e-4	2.535970884485823e-4	4687	tags=49%, list=16%, signal=41%	PPM1F/DOCK5/ATP5F1B/FGF18/INSL3/AKT1/SIRT1/LGMN/RHOJ/SASH1/IRS2/NRP1/ITGB3/RREB1/PIK3CG/ROCK2/AAMP/PTK2/CD40/SOX9/HAS2/KDR/GRN/PDCD6/PRKD2/ITGA3/DOCK1/STAT5A/NRP2/VEGFA/MAPRE2/HMOX1/ABL1/HYAL1/RIN2/GPI/FLT4/JCAD/ARF6/PRKCA/PFN1/NOS3/PTGS2/HSPB1/WNT7A/ZC3H12A/FOXP1/RAC1/ITGA2/TEK/MAP4K4/THBS1/TGFBR2/PLCG2/RAB11A/PDGFB/VEGFC/TGFB1/ADAM9/RHOB/NFE2L2/BCAR1/MET/HDAC7/HBEGF/RTN4/ANXA1/ADAM17/ETS1/MAP2K…
MF	GO:0045309	protein phosphorylated amino acid binding	59	-0.650685	-2.01768	1.6845716621924374e-5	3.723583188854548e-4	2.5696828558389176e-4	3813	tags=53%, list=13%, signal=46%	SH3BP2/SAMSN1/LEO1/NCK2/VAV1/GRAP/FGR/CBLC/SH2D3A/PIK3R3/SCAF4/ABL1/VAV2/PFN1/SHE/MAPK1/GRB2/YWHAE/PTPN11/FBXW7/YWHAB/PLCG2/SHC1/ABL2/SHB/CBLB/YES1/CRK/SOCS3/YWHAZ/YWHAG
CC	GO:0098862	cluster of actin-based cell projections	157	-0.482031	-1.72346	1.6887932604318196e-5	3.723583188854548e-4	2.5696828558389176e-4	2005	tags=31%, list=7%, signal=29%	MFSD10/CD36/USH1C/ITPR3/SLC28A3/SLC9A3/TRPM6/ATP8B1/SLC3A1/PAFAH1B1/WHRN/PRKCI/ACE/PKHD1L1/TMC1/FLII/GNA12/HSP90AA1/RHOC/MYO1B/CDHR2/CLIC1/ACE2/PDZK1/MYO7B/SLC15A1/SLC17A4/HOMER2/MYL12B/LOXHD1/GNA13/AQP1/MYO1C/CAPZA2/SLC5A1/MYO1D/ACTR3/SLC26A3/EZR/CAPZB/B4GALT1/SLC4A7/KCNK1/RALGDS/MYH9/PLEC/SLC38A2/MYO1E
BP	GO:0072593	reactive oxygen species metabolic process	213	-0.45089	-1.66566	1.709259014821717e-5	3.758521985024187e-4	2.593794476545957e-4	3749	tags=29%, list=13%, signal=26%	EIF6/NOX4/PON3/IFI6/GPX3/PREX1/NQO1/CTNS/ARF4/DUOXA2/VAV1/NCF2/PLIN5/PRKCD/TLR4/TSPO/AKR1C3/PRDX1/RIPK1/CYBA/TPO/NOS3/BIRC2/ACE2/BNIP3/AKR1C1/VDAC1/GRB2/SLC25A33/F2RL1/GADD45A/GNAI2/ZC3H12A/RAC1/PXDN/CDKN1A/CCN2/THBS1/TGFBR2/RHOA/IER3/BCO2/GCH1/PLCG2/CFLAR/SLC1A1/PDGFB/TGFB1/ALOX5/DDIT4/SOD2/NFE2L2/PDK4/PID1/STK17A/CCN1/FOXO1/TXN/BCR/DUOX2/HK2/HIF1A
BP	GO:0002369	T cell cytokine production	35	-0.7127	-2.01047	1.7818474418070764e-5	3.8970727920812834e-4	2.689409806055163e-4	1801	tags=31%, list=6%, signal=30%	HLA-F/CD81/SMAD7/TNFRSF1B/HLA-A/ARID5A/B2M/IL1R1/IL6/IL18/CD55
BP	GO:0002724	regulation of T cell cytokine production	35	-0.7127	-2.01047	1.7818474418070764e-5	3.8970727920812834e-4	2.689409806055163e-4	1801	tags=31%, list=6%, signal=30%	HLA-F/CD81/SMAD7/TNFRSF1B/HLA-A/ARID5A/B2M/IL1R1/IL6/IL18/CD55
BP	GO:0010543	regulation of platelet activation	47	-0.657141	-1.96109	1.8351283649770045e-5	3.993267678810129e-4	2.755794881588421e-4	2666	tags=45%, list=9%, signal=41%	SERPINE2/PRKCD/TLR4/TEC/SELP/MMRN1/PDGFA/PRKCA/NOS3/UBASH3B/LYN/C1QTNF1/THBD/PLA2G4A/SH2B3/PDGFB/PDPN/F11R/IL6/CD9/IL6ST
BP	GO:0032609	type II interferon production	111	-0.526247	-1.80204	1.8405547929618955e-5	3.993267678810129e-4	2.755794881588421e-4	6672	tags=46%, list=23%, signal=36%	CD160/EBI3/ISG15/CD14/IL10/IL1RL1/LILRB4/TYK2/C1QBP/IL12RB2/IL18R1/TXK/LILRB1/IL27RA/CD274/FADD/GAS6/IL33/CR1/ZP3/CLEC7A/ZFPM1/CCR7/LAPTM5/IRF8/DDIT3/HLA-DPB1/HSPD1/SLC11A1/CEBPG/TLR4/VSIR/LGALS9/ABL1/HLA-DRB1/AXL/IL20RB/SIRPA/RIPK2/CD276/RARA/PRNP/F2RL1/ZC3H12A/HLA-A/ARID5A/BCL3/NR1H4/IL1R1/IL18/SLC7A5
BP	GO:0032649	regulation of type II interferon production	111	-0.526247	-1.80204	1.8405547929618955e-5	3.993267678810129e-4	2.755794881588421e-4	6672	tags=46%, list=23%, signal=36%	CD160/EBI3/ISG15/CD14/IL10/IL1RL1/LILRB4/TYK2/C1QBP/IL12RB2/IL18R1/TXK/LILRB1/IL27RA/CD274/FADD/GAS6/IL33/CR1/ZP3/CLEC7A/ZFPM1/CCR7/LAPTM5/IRF8/DDIT3/HLA-DPB1/HSPD1/SLC11A1/CEBPG/TLR4/VSIR/LGALS9/ABL1/HLA-DRB1/AXL/IL20RB/SIRPA/RIPK2/CD276/RARA/PRNP/F2RL1/ZC3H12A/HLA-A/ARID5A/BCL3/NR1H4/IL1R1/IL18/SLC7A5
BP	GO:0033627	cell adhesion mediated by integrin	87	-0.568666	-1.87324	1.8541515306483584e-5	4.0014262210490836e-4	2.7614251750602664e-4	3192	tags=48%, list=11%, signal=43%	CCN3/FERMT3/CYP1B1/CCL21/CRKL/ITGAM/ACER2/ITGA10/ITGB3/PIK3CG/PTK2/PLAU/ITGAX/ITGA3/TESC/ITGBL1/ADA/MMRN1/ITGB5/EXT1/LYN/NPNT/MUC1/ITGB4/PTPN11/ITGA2/SWAP70/PODXL/ITGB6/EFNA1/ADAM9/LIF/ITGAV/EPHA2/SERPINE1/ITGA5/ICAM1/CRK/PIEZO1/ADAM17/ITGA6/ITGB1
MF	GO:0046982	protein heterodimerization activity	234	-0.441717	-1.64783	1.850759014985174e-5	4.0014262210490836e-4	2.7614251750602664e-4	3588	tags=29%, list=12%, signal=26%	SUPT3H/SLC3A1/RRAGA/PAFAH1B1/DDIT3/FBXO7/IRAK3/SUPT5H/ADRA2A/TAF4B/SRGAP2C/CHRAC1/PPP2R1A/RRAGC/ITGA3/BOK/TLR4/FZD4/RCC1/ZHX3/MEF2A/AOC3/BMP6/CYBA/DGKD/IKBKB/PDGFA/EXT1/TCF3/JDP2/RAN/BUD23/TAF13/ZBTB1/ZHX2/GADD45A/MEF2D/BHLHE41/YWHAE/YWHAH/RALGAPA2/ABCG1/CAV2/PAFAH1B2/PDGFB/ATF4/CAV1/BCL2L1/NOLC1/IRAK2/HSF1/ATF6/TPM4/SDCBP2/PPP2CA/ATF3/BDKRB2/NR4A2/MAPK6/BHLHE40/ATP1A1/VAPA/NR4A1/EPAS1/SDCBP/ITGB…
BP	GO:0030193	regulation of blood coagulation	67	-0.60632	-1.91732	1.867498689297557e-5	4.019568607440456e-4	2.7739454215297045e-4	2960	tags=40%, list=10%, signal=36%	TBXA2R/VKORC1/PLAU/SERPINE2/PRKCD/PROS1/F2R/F11/TFPI/PDGFA/NOS3/PLAT/UBASH3B/F2RL1/C1QTNF1/ANO6/THBS1/THBD/SH2B3/PDGFB/CAV1/NFE2L2/SERPINE1/F3/CD9/ANXA2/PLAUR
CC	GO:0055038	recycling endosome membrane	103	-0.542422	-1.83614	1.8994607695544833e-5	4.066845479235599e-4	2.8065716744608344e-4	4050	tags=42%, list=14%, signal=36%	VAMP3/OPTN/RAB8A/ATP9A/ATG9A/SLC9A3/ABHD17C/MICALL1/RAB13/CMTM6/SCAMP4/BOK/RAB11B/ABHD17B/SLC9B2/CFTR/HLA-F/ARF6/ATP11C/RAB8B/RFFL/RAC1/STX12/EHD2/RAB11FIP5/HLA-C/SLC1A1/HLA-A/RAB11A/TFRC/RAB35/EHD1/PDLIM4/RAB10/RAP2B/B2M/ATP13A3/HLA-E/PLEKHB2/HLA-B/NDRG1/EHD4/PACSIN2
BP	GO:0007264	small GTPase mediated signal transduction	484	-0.372012	-1.47952	1.8970487137280607e-5	4.066845479235599e-4	2.8065716744608344e-4	3669	tags=32%, list=12%, signal=29%	STK19/TAX1BP3/ARFGAP1/SIPA1L1/GPR4/SIPA1/CYTH4/PIK3CG/ADRA2A/ROCK2/PREX1/RIPOR1/NOTCH1/RALA/FLOT1/RTKN/ARHGEF1/DOK3/RABIF/VAV1/CUL3/RHOG/ARHGAP21/RRAD/CFL1/ARHGAP22/RRAGC/ITGA3/PRAG1/RHOQ/RAP1GAP/GRAP/DOCK1/CDC42EP4/SRGAP2/ADGRG1/KCTD10/ARHGAP29/SH2D3A/RASA3/CDC42EP2/DBNL/F2R/MAPRE2/ABL1/SGSM3/WASF2/RASAL1/DHCR24/BRK1/PLD1/CDC42SE1/ITPKB/P2RY8/PPP2CB/RIT1/SPRY2/RND1/GNA12/RAPGEF3/SH2B2/RIN2/ARHGA…
BP	GO:0001764	neuron migration	170	0.47977676950965154	1.6889648522745895	1.9288853094763348e-5	4.1082227429056176e-4	2.8351265474639765e-4	3026	tags=32%, list=10%, signal=29%	DCC/NEO1/COL3A1/AUTS2/SEMA3A/GPR173/UNC5D/CDKL5/PRKG1/UNC5C/CTNNA2/FAT3/ASTN1/PCM1/ASTN2/DCLK1/KIAA0319L/MARK1/DCX/NTN1/BBS4/NR2F2/FZD3/NKX2-1/USP9X/LRIG2/TWIST1/DAB1/KIRREL3/TNN/CAMK2A/CHL1/UNK/PLXNA3/PHACTR1/TOP2B/CELSR1/NTRK2/NIPBL/SDCCAG8/MDK/SATB2/NDNF/MAP1B/DNAAF4/CAMK2B/SEMA3E/BBS1/SHTN1/ELP3/PEX7/CNTN2/ZNF609/LARGE1
BP	GO:0050808	synapse organization	472	0.3919177316627981	1.5197165519752784	1.9276631665770643e-5	4.1082227429056176e-4	2.8351265474639765e-4	4366	tags=31%, list=15%, signal=27%	OPHN1/COL4A5/PTPRD/PTPN13/EPHA7/PAK3/ZC4H2/NLGN4X/PTPRT/ARMCX5-GPRASP2/IL1RAPL1/IGF1R/ERBB4/GRID2/PDZRN3/GPC4/CDH8/OGT/CDKL5/PTEN/NRXN1/CTNNA2/NLGN1/ERC2/ROBO2/ARHGEF9/GRID1/TIAM1/ANK3/EPHB2/GRIN2B/DLG5/NOS1AP/GRIA1/PPFIBP2/FRRS1L/CAPRIN2/NTN1/ARHGAP44/CNTN5/SETD5/NFIA/SDK2/GRIPAP1/PTK7/PLXNC1/HDAC6/WNT5A/ADNP/SIX1/WASF1/GPHN/ZDHHC15/ERBB2/LRP4/LRRN1/PTPRS/GNPAT/DRP2/FLRT3/ADD2/POTEF/EPHA4/APOE/K…
BP	GO:1900026	positive regulation of substrate adhesion-dependent cell spreading	42	-0.69242	-2.02799	1.9568863311777534e-5	4.1569783787107577e-4	2.8687733105681293e-4	4622	tags=60%, list=16%, signal=50%	DOCK5/CRKL/P4HB/OLFM4/NRP1/ITGB3/RREB1/PREX1/ARHGEF7/HAS2/UNC13D/DOCK1/ABL1/CARMIL1/BRAF/DAB2/CDC42/LIMS1/LIMS2/RAC1/CRK/S100A10/ARPC2/MYADM/NEDD9
BP	GO:1903557	positive regulation of tumor necrosis factor superfamily cytokine production	100	-0.543399	-1.83009	1.992558287784034e-5	4.221732872242422e-4	2.913461049078958e-4	4948	tags=40%, list=17%, signal=33%	TYROBP/FADD/PTPRJ/CD86/CD84/OAS2/ARHGEF2/MYD88/IL33/CD36/CLEC7A/APP/TNFRSF8/IFNGR1/PSEN1/PTAFR/LY96/SELENOK/TLR4/LGALS9/MIF/RIPK1/CYBA/DHX9/RIPK2/HSPB1/NOD1/AKAP12/PTPN11/THBS1/PLCG2/BCL10/ARID5A/TGFB1/TICAM1/HLA-E/STAT3/FRMD8/IL6/MAPKAPK2
CC	GO:0030027	lamellipodium	200	-0.458081	-1.68293	2.1039016010882412e-5	4.4460632276503714e-4	3.0682737225439996e-4	3778	tags=38%, list=13%, signal=33%	SORBS2/ITGB3/PPP1R9B/FSCN1/ARPC5/CAPG/SNAP25/ARHGEF7/APBB2/PLXND1/FLOT1/RAB13/NME2/CFL1/ABI3/SRGAP2/TESC/CDH1/DBNL/CTNND1/MYO10/WASF2/BRK1/STX4/DPYSL3/STX2/RAPGEF3/CARMIL1/SPATA13/STX3/APBB1IP/KLHL2/DDX3X/SYNE2/SLC9A1/ABI1/CYFIP1/PXN/RAC1/DUSP22/ABLIM3/RHOA/CTTN/SWAP70/PODXL/CTTNBP2NL/MYO9B/PDPN/FGD5/SSH1/FAT1/ACTR3/PDLIM4/BCAR1/ITGAV/EPHA2/DOCK8/CAPZB/CORO1C/CTNNA1/PARVB/RAPH1/CTNNB1/FGD4/VASP/C…
BP	GO:0034101	erythrocyte homeostasis	135	-0.504822	-1.76866	2.1119974653923215e-5	4.4516091653968724e-4	3.072101030925182e-4	4527	tags=36%, list=15%, signal=30%	SLC25A5/SPI1/HSPA1B/MAFB/SMAP1/SLC1A5/ZFPM1/BRD1/BAP1/ACVR1B/PTBP3/STAT1/ADGRF5/RCOR1/ZNF16/CEBPG/RPS17/SRF/TAL1/VEGFA/HMOX1/AXL/PRDX1/JMJD6/GPI/HSPA9/MFHAS1/LYN/HIPK2/BCL6/INPP5D/KCNQ1/SH2B3/CFLAR/FOXO3/PTPN2/DYRK3/B2M/KLF2/STAT3/RHEX/ZBTB7A/TMOD3/ETS1/KLF13/ZFP36/EPAS1/HIF1A
BP	GO:0051348	negative regulation of transferase activity	204	-0.45802	-1.68411	2.121062299302664e-5	4.4591635315572285e-4	3.077314376303661e-4	2654	tags=27%, list=9%, signal=25%	ZGPAT/HHEX/PRKCD/PINX1/WWTR1/RPL5/CBLC/HEXIM1/ABL1/CD300A/GCKR/SPRY2/PRKAG2/RGS2/BAG5/NPM1/ZFYVE28/PPARG/SPRY1/UBASH3B/HSPB1/LYN/CHP1/GADD45A/HYAL2/PPIA/SOCS4/HEG1/PAK2/SH3BP5/SMAD7/CDKN1A/DUSP22/ADARB1/DUSP3/HNRNPU/PTPN1/ERRFI1/SPRY4/CAV1/BMP2/RASIP1/CBLB/IPO7/PTPRB/CORO1C/GPRC5A/DNAJA1/TRIB1/HIPK3/LATS2/YWHAG/MIDN/ZFP36/DUSP1
BP	GO:0002675	positive regulation of acute inflammatory response	26	-0.773461	-2.04882	2.132014167011974e-5	4.4706358924766546e-4	0.000308523	4231	tags=50%, list=14%, signal=43%	ZP3/CCR7/PTGER3/PIK3CG/TNFSF11/C3/PTGS2/C2CD4B/TNFRSF11A/HLA-E/IL6/IL6ST/OSMR
BP	GO:0002709	regulation of T cell mediated immunity	92	-0.566096	-1.88327	2.1591877118405387e-5	4.5159771782865354e-4	3.1165220551907544e-4	2361	tags=23%, list=8%, signal=21%	TAP2/PVR/HLA-DRB1/IL20RB/HLA-F/CD81/ZBTB1/SMAD7/DUSP22/HLA-C/TNFRSF1B/HLA-A/ARID5A/B2M/IL1R1/HLA-E/HLA-B/IL6/IL18/CD55/NECTIN2
CC	GO:0005938	cell cortex	300	-0.411356	-1.57276	2.1810396180943523e-5	4.549984187901449e-4	3.1399906404629623e-4	3988	tags=32%, list=13%, signal=28%	EXOC8/PSEN1/GIPC1/EXOC3L4/EXOC3L2/FMNL1/EXOC4/NSMF/CTSZ/PPP1R9B/FSCN1/EXOC3L1/PAFAH1B1/SNAP25/ARHGEF7/KRT19/PTK2/FLOT1/RTKN/ITPR2/CTBP1/CLIP2/UNC13C/EXOC6/PHLDB1/CDH1/DBNL/CTNND1/MYO10/UNC13B/SEPTIN10/PLA2G4C/SPIRE1/GYPC/RAPGEF3/LAMC2/ACTR1A/KCNC3/SPTBN5/ACTR2/MYRIP/ECT2/ARF6/CAP1/CLIP1/SEPTIN9/MISP/PFN1/CLTB/PARD6B/SPTAN1/PHLDB2/GRB2/AXIN1/CAPN2/SPTBN1/PXN/AKAP12/WDR1/RAC1/RAI14/TRAK1/NCL/MYL12B…
BP	GO:0071214	cellular response to abiotic stimulus	321	-0.406108	-1.56458	2.2074604671212846e-5	4.5816067246170334e-4	3.1618136765910126e-4	3733	tags=28%, list=13%, signal=24%	NLRP3/ITGB3/NSMF/PTGER4/GPR68/SIPA1/RDH11/PTAFR/CUL4A/RP1/LRRC8E/TNFSF14/SERPINB6/CD40/MAP3K2/EIF2S1/SOX9/CNN2/CRIP1/PTPRK/STK11/IFI16/KCNJ2/PRKCD/TLR4/RAB11B/CRY2/TSPO/LETM1/HYAL1/MAPK11/GCLC/BMP6/MYC/MAP3K14/ECT2/NPM1/LTBR/EEF1D/BNIP3/MTPN/PTGS2/TNFRSF1A/GRB2/DDX3X/SLC9A1/ZBTB1/CHP1/CAB39/TNKS1BP1/KCNE1/GADD45A/NLK/PDE2A/HYAL2/NLRP1/ITGA2/SDE2/RAB11FIP5/CDKN1A/YY1/OXSR1/ITGB6/ENG/AQP1/BCL10/ATF…
BP	GO:0104004	cellular response to environmental stimulus	321	-0.406108	-1.56458	2.2074604671212846e-5	4.5816067246170334e-4	3.1618136765910126e-4	3733	tags=28%, list=13%, signal=24%	NLRP3/ITGB3/NSMF/PTGER4/GPR68/SIPA1/RDH11/PTAFR/CUL4A/RP1/LRRC8E/TNFSF14/SERPINB6/CD40/MAP3K2/EIF2S1/SOX9/CNN2/CRIP1/PTPRK/STK11/IFI16/KCNJ2/PRKCD/TLR4/RAB11B/CRY2/TSPO/LETM1/HYAL1/MAPK11/GCLC/BMP6/MYC/MAP3K14/ECT2/NPM1/LTBR/EEF1D/BNIP3/MTPN/PTGS2/TNFRSF1A/GRB2/DDX3X/SLC9A1/ZBTB1/CHP1/CAB39/TNKS1BP1/KCNE1/GADD45A/NLK/PDE2A/HYAL2/NLRP1/ITGA2/SDE2/RAB11FIP5/CDKN1A/YY1/OXSR1/ITGB6/ENG/AQP1/BCL10/ATF…
BP	GO:0034248	regulation of amide metabolic process	458	-0.374605	-1.48352	2.234486955485561e-5	4.6258997124250695e-4	3.1923807206535375e-4	4796	tags=33%, list=16%, signal=28%	NGRN/CYP1B1/RPUSD4/EIF1B/YTHDF1/DAPK3/DND1/LIMD1/HABP4/PLXNB2/WTIP/AKT1/PIWIL1/CNOT9/CNOT11/PUS7/GSK3A/PNPT1/PUM3/APP/IFNGR1/RC3H1/TMED10/EIF3H/SELENOT/CNOT8/CELF1/PRKAA1/CTIF/RPS9/EIF6/EIF4E2/DUS3L/KRT17/SHFL/RPL38/PTAFR/DAPK1/KHSRP/GRB7/ROCK2/PDE12/HNRNPD/MEX3D/EIF2S1/BANK1/RBM3/TENT5B/TARDBP/NCK2/ZNF598/EIF4A2/SAMD8/QKI/EIF4EBP2/PRKCD/CNBP/KLHL25/MKNK2/CSNK1E/RPL5/PA2G4/KHDRBS1/IFRD2/SAMD4B/CP…
BP	GO:0046638	positive regulation of alpha-beta T cell differentiation	50	-0.659022	-1.99022	2.331939120518424e-5	4.803204223933645e-4	3.314740378106668e-4	4758	tags=52%, list=16%, signal=44%	SHH/CD86/AP3D1/CD83/NLRP3/ZBTB7B/HLX/KLHL25/LGALS9/HLA-DRB1/ITPKB/ADA/RIPK2/CBFB/RUNX1/RARA/NFKBIZ/TGFBR2/RHOA/NFKBID/SHB/PNP/ZBTB16/IL18/ANXA1/IL4R
MF	GO:0035591	signaling adaptor activity	97	-0.549266	-1.84311	2.3266781550459215e-5	4.803204223933645e-4	3.314740378106668e-4	3094	tags=42%, list=10%, signal=38%	GRAPL/G3BP2/CRKL/GNB2/SORBS1/IRS2/GNB4/NLRP3/BANK1/DEDD2/NCK2/SOCS2/KHDRBS1/ZDHHC11/HOMER1/SH2B2/CDC42SE2/RIPK2/GRB2/DDX3X/AXIN1/ABI1/CARD10/IFNAR2/HOMER2/PTPN11/NLRP1/BLNK/SH2B3/SHC1/IQGAP1/GNB1/SQSTM1/SHB/SHANK3/STAT3/MAP2K1/CRK/SPAG9/AKAP13/GRB10
BP	GO:0050854	regulation of antigen receptor-mediated signaling pathway	63	-0.629775	-1.97738	2.3436115034938153e-5	4.8150563617236573e-4	3.322919659658695e-4	5628	tags=49%, list=19%, signal=40%	PRKCB/PTPRC/GPS2/RPS3/RAB29/PTPRJ/KCNN4/THY1/CMTM3/RC3H1/CCR7/LAPTM5/PRKD2/CD300A/ADA/CD81/RELA/LYN/LGALS3/PRNP/CARD11/FOXP1/DUSP22/DUSP3/BCL10/PTPN2/CBLB/EZR/PRKCH/ELF1/NECTIN2
BP	GO:0002456	T cell mediated immunity	118	-0.5242	-1.8064	2.3716964116233227e-5	4.8604841322335906e-4	3.3542698288741355e-4	2361	tags=22%, list=8%, signal=20%	TAP2/PVR/HLA-DRB1/IL20RB/EMP2/RFTN1/HLA-F/CD81/NFKBIZ/GNL1/ZBTB1/SMAD7/DUSP22/HLA-C/TNFRSF1B/HLA-A/ARID5A/B2M/IL1R1/HLA-E/HLA-B/ICAM1/IL6/IL18/CD55/NECTIN2
BP	GO:0048469	cell maturation	182	-0.462047	-1.67867	2.42174325971885e-5	4.950578683686574e-4	3.4164450006189754e-4	3521	tags=26%, list=12%, signal=23%	BAP1/RFX3/PTBP3/DEFB1/KDR/HES1/C3/PPP2R1A/LHX6/EDNRB/ANKS1A/TAL1/CATSPERD/VEGFA/AXL/ADGRB3/FUT6/RND1/GPAT4/CFTR/YTHDF2/AGRN/SOX18/NTN4/CBFB/FAM20C/TUT7/PPARG/REC8/SCARF1/KCNE1/MTCH1/CDKN1A/RPS6KA2/SHB/SLC26A3/TDRD7/KLF2/IL15/ABHD2/NR4A2/CTNNB1/TFCP2L1/RHEX/ZBTB7A/B4GALT5/EPAS1/HIF1A
BP	GO:0031639	plasminogen activation	26	-0.771287	-2.04306	2.4301934044622744e-5	4.955401889399766e-4	3.419773544229461e-4	3621	tags=54%, list=12%, signal=47%	CTSZ/PLAU/SERPINE2/F11/DHCR24/RUNX1/PLAT/PGK1/THBS1/SERPINE1/S100A10/ENO1/ANXA2/PLAUR
BP	GO:0031638	zymogen activation	57	-0.632493	-1.94922	2.5217571396712344e-5	5.121886042183287e-4	3.534665961419766e-4	3001	tags=39%, list=10%, signal=35%	PRSS3/PLAU/SERPINE2/IFI16/CTSL/PERP/TBC1D10A/VSIR/F11/DHCR24/RIPK2/RUNX1/PLAT/FURIN/PGK1/THBS1/THBD/SERPINE1/S100A10/ENO1/ANXA2/PLAUR
BP	GO:0030218	erythrocyte differentiation	126	-0.501469	-1.74143	2.524430067496925e-5	5.121886042183287e-4	3.534665961419766e-4	4527	tags=34%, list=15%, signal=29%	SLC25A5/SPI1/HSPA1B/MAFB/SMAP1/SLC1A5/ZFPM1/BRD1/BAP1/ACVR1B/PTBP3/STAT1/ADGRF5/RCOR1/ZNF16/CEBPG/SRF/TAL1/VEGFA/JMJD6/HSPA9/MFHAS1/LYN/HIPK2/BCL6/INPP5D/KCNQ1/SH2B3/CFLAR/FOXO3/PTPN2/DYRK3/B2M/KLF2/STAT3/RHEX/ZBTB7A/TMOD3/ETS1/KLF13/ZFP36/EPAS1/HIF1A
BP	GO:0043434	response to peptide hormone	400	-0.384053	-1.50312	2.5954952501489505e-5	5.252972476420862e-4	3.625130050875753e-4	4795	tags=34%, list=16%, signal=29%	CYP1B1/MAPK3/GSK3B/SYAP1/HDAC5/TRIB3/DAG1/CHUK/ZNF592/AKT1/ECHDC3/SORBS1/SIRT1/TCF12/NUDC/TRIM72/GSK3A/PNPT1/KL/ADIPOR1/JAK3/RAB8A/IRS2/PRKAA1/GOT1/EIF6/ITGB3/SRSF6/STC2/GDF15/IGFBP1/ROCK2/SMARCC1/ZBTB7B/STAT1/PCSK9/PRKCI/PTK2/PRKAR1A/RAB13/EGR2/RAB31/STK11/EDNRB/SOCS2/EIF4EBP2/RHOQ/SELENOS/PRKCD/STAT5A/CRY2/CTSD/PIK3R3/PCSK1/INSR/AHCYL1/CA2/RANGAP1/GCLC/SH2B2/BRAF/ADM/TFF1/LPIN2/PRKCA/PNPLA3/PPA…
BP	GO:0050818	regulation of coagulation	71	-0.595962	-1.90075	2.6410590528212873e-5	5.331924678350867e-4	3.679615773213725e-4	3985	tags=42%, list=13%, signal=37%	PSEN1/SERPING1/TBXA2R/VKORC1/PLAU/SERPINE2/PRKCD/PROS1/F2R/F11/TFPI/PDGFA/NOS3/PLAT/UBASH3B/F2RL1/C1QTNF1/ANO6/THBS1/THBD/SH2B3/PDGFB/CAV1/NFE2L2/SERPINE1/F3/CD9/ANXA2/ANXA5/PLAUR
CC	GO:0005782	peroxisomal matrix	49	0.6571932338316803	1.9311475001767457	2.665494908709004e-5	5.354683105495421e-4	3.6953215966351727e-4	5771	tags=59%, list=19%, signal=48%	EPHX2/SCP2/HSD17B4/CAT/ATM/CRYM/GNPAT/LONP2/CROT/ACOX2/HACL1/ACOXL/IDE/FABP1/ACOT8/PEX7/IDH1/EHHADH/PIPOX/TYSND1/HMGCL/PHYH/NUDT12/NUDT19/ECI2/AMACR/DHRS4/NUDT7/AGPS
CC	GO:0031907	microbody lumen	49	0.6571932338316803	1.9311475001767457	2.665494908709004e-5	5.354683105495421e-4	3.6953215966351727e-4	5771	tags=59%, list=19%, signal=48%	EPHX2/SCP2/HSD17B4/CAT/ATM/CRYM/GNPAT/LONP2/CROT/ACOX2/HACL1/ACOXL/IDE/FABP1/ACOT8/PEX7/IDH1/EHHADH/PIPOX/TYSND1/HMGCL/PHYH/NUDT12/NUDT19/ECI2/AMACR/DHRS4/NUDT7/AGPS
BP	GO:0033673	negative regulation of kinase activity	174	-0.468481	-1.68888	2.6821836504211103e-5	5.374937482715801e-4	3.709299349584185e-4	2654	tags=29%, list=9%, signal=26%	ZGPAT/HHEX/PRKCD/WWTR1/CBLC/HEXIM1/ABL1/CD300A/GCKR/SPRY2/PRKAG2/RGS2/NPM1/ZFYVE28/PPARG/SPRY1/UBASH3B/HSPB1/LYN/CHP1/GADD45A/HYAL2/PPIA/SOCS4/HEG1/PAK2/SH3BP5/CDKN1A/DUSP22/ADARB1/DUSP3/HNRNPU/PTPN1/ERRFI1/SPRY4/CAV1/BMP2/RASIP1/CBLB/IPO7/PTPRB/CORO1C/GPRC5A/DNAJA1/TRIB1/HIPK3/LATS2/YWHAG/MIDN/DUSP1
BP	GO:0071456	cellular response to hypoxia	134	-0.504302	-1.76462	2.715034955814248e-5	5.427401572605583e-4	3.7455053547945686e-4	2356	tags=30%, list=8%, signal=28%	VEGFA/HMOX1/EGLN2/GATA6/NOP53/AK4/TMBIM6/MYC/PPARG/BNIP3/PTGS2/EGLN3/SLC9A1/HIPK2/BNIP3L/PGK1/HILPDA/STC1/KCND2/DDAH1/PPARD/CFLAR/AQP1/CPEB2/FAM162A/TGFB1/PDK1/NFE2L2/PLK3/CASR/ERO1A/NDRG1/EGR1/ENO1/EGLN1/RGCC/FOS/EPAS1/LMNA/HIF1A
BP	GO:0010595	positive regulation of endothelial cell migration	101	-0.536662	-1.80964	2.7382238417119732e-5	5.460340484355052e-4	3.768236834801771e-4	4989	tags=51%, list=17%, signal=43%	FUT1/GATA2/PLK2/ATP5F1B/FGF18/AKT1/SIRT1/LGMN/RHOJ/SASH1/NRP1/ITGB3/PIK3CG/ROCK2/AAMP/CD40/KDR/GRN/PDCD6/PRKD2/STAT5A/NRP2/VEGFA/HMOX1/ABL1/RIN2/GPI/FLT4/JCAD/PRKCA/NOS3/PTGS2/HSPB1/WNT7A/ZC3H12A/FOXP1/RAC1/TEK/THBS1/PDGFB/VEGFC/TGFB1/RHOB/NFE2L2/BCAR1/MET/HDAC7/ANXA1/ADAM17/ETS1/MAP2K3/HIF1A
BP	GO:0007565	female pregnancy	174	-0.467412	-1.68503	2.747205497717521e-5	5.464856706462042e-4	3.771353525884766e-4	3967	tags=30%, list=13%, signal=26%	VDR/TRIM28/TPPP3/ACSL4/ITGB3/STC2/ACVR1B/ADRA2A/ACE/EPN1/ITGA3/SLC38A1/VEGFA/KPNA6/DEDD/LGALS9/SPP1/DCAF13/DSG2/EMP2/ANGPT2/RGS2/ADM/GJA1/CTSB/RARA/ACE2/PTGS2/YTHDF3/SMURF2/VMP1/CAPN2/BSG/ITGB4/ITGA2/STC1/THBD/PPARD/APOL2/HSPG2/PCSK5/LIF/SLC2A1/IGFBP7/ITGA5/TEAD4/SLC38A2/JUNB/AGO2/FOS/FOSB/FOSL1
MF	GO:0001784	phosphotyrosine residue binding	47	-0.651033	-1.94286	2.775424292230129e-5	5.5075248881913e-4	3.8007992746483976e-4	4785	tags=57%, list=16%, signal=48%	MAPK3/CRKL/HCK/SH3BP2/SAMSN1/NCK2/VAV1/GRAP/FGR/CBLC/SH2D3A/PIK3R3/ABL1/VAV2/PFN1/SHE/MAPK1/GRB2/PTPN11/PLCG2/SHC1/ABL2/SHB/CBLB/YES1/CRK/SOCS3
BP	GO:0048665	neuron fate specification	28	0.7479942862965685	1.963079677496716	2.8101479825591526e-5	5.562862283722936e-4	3.838988177479964e-4	2949	tags=39%, list=10%, signal=35%	EYA1/GLI3/SUFU/GLI2/NFIA/LMO4/SIX1/ISL1/EHMT2/FOXA1/MYT1L
BP	GO:2000630	positive regulation of miRNA metabolic process	62	-0.612939	-1.91992	2.857065759019711e-5	5.642011411501061e-4	3.8936098003605356e-4	1840	tags=42%, list=6%, signal=39%	MYC/GAS5/NR1H2/GNL3/PPARG/RELA/EGFR/ZC3H12A/SREBF1/PDGFB/TGFB1/BMP2/SMAD3/FOXO3/SREBF2/KLF4/STAT3/NFKB1/MRTFA/EGR1/ETS1/FOS/FOSL1/NEAT1/HIF1A/XIST
BP	GO:0001824	blastocyst development	114	-0.520518	-1.78644	2.9297354369599715e-5	5.771507872907102e-4	3.9829766332979456e-4	4231	tags=33%, list=14%, signal=29%	ZP3/BRCA2/HORMAD1/CMTM3/ZNF830/CCNB1IP1/BYSL/COPS2/PSMC4/PTPN18/MFNG/CUL3/SRF/RRP7A/KPNA7/RBBP8/ADA/LPAR6/SOX17/ZPR1/SPECC1/SBDS/FURIN/CAPN2/WDR74/KDM4C/TGFBR1/HNF1B/SUPT6H/NDEL1/KLF4/TEAD4/RTN4/SKIL/TM4SF1/POU5F1/LATS2/JUNB
BP	GO:0006364	rRNA processing	217	-0.43869	-1.62389	2.9706118417537898e-5	5.837898054229186e-4	4.0287931766882064e-4	5720	tags=41%, list=19%, signal=34%	RPL27/DIS3/KRR1/NOC4L/NHP2/RRS1/RCL1/EMG1/NOB1/IMP4/TSR3/MRM3/MRPL44/RPS15/DDX52/UTP3/RPS21/RPUSD4/RPS7/NOP10/NOL11/MAK16/BOP1/NOP58/EBNA1BP2/BMS1/PPAN/RPL35A/NAF1/WDR55/BRIX1/RPL7/UTP18/DDX27/EIF6/UTP11/PES1/EXOSC6/BYSL/RIOK1/KRI1/NOL10/DDX47/RPS16/SART1/RRP1/RPS28/NOP56/DDX54/RPL14/NUDT16/UTP4/RPF2/RPS17/NOP14/FBL/WDR46/DDX10/DHX37/NSUN4/RRP7A/RPL5/PA2G4/RPF1/WBP11/IMP3/DDX18/DCAF13/RSL1D1/NOP5…
BP	GO:0022411	cellular component disassembly	480	-0.368825	-1.465	2.9888070475607496e-5	5.859502202157652e-4	4.0437024202128185e-4	4042	tags=28%, list=14%, signal=24%	OPTN/PEX5/EXOC8/MTRF1L/VPS4A/ATG9A/MMP15/PRKAA1/VPS13D/PPP1R9B/FSCN1/SHFL/PAFAH1B1/PHF23/CAPG/FBXO7/FGFR4/IRAK3/UBQLN1/SMARCC1/RETREG1/CHMP1A/HSPA8/FIS1/STX5/FLOT1/PLIN3/DEDD2/CFL2/C3/ULK1/UFM1/DNASE1L3/TECPR1/HDGFL3/WIPI1/CFL1/CHMP3/CTDNEP1/LMOD3/BOK/UVRAG/CSNK2A2/RRP7A/KIF5B/NSF/TSPO/MAPRE2/SCAF4/GRWD1/INSR/PLAAT3/ADGRB3/CLEC16A/FLII/CARMIL1/GAK/PNPLA2/MYC/EIF5A/PLIN2/SPTBN5/CHMP2B/KIF9/UPF1/SE…
BP	GO:0007162	negative regulation of cell adhesion	281	-0.414071	-1.57516	3.044332192518512e-5	5.954011230367936e-4	4.1089240675338417e-4	4795	tags=38%, list=16%, signal=32%	CYP1B1/SHH/CDKN2A/CD86/PPM1F/PLET1/ATP5F1B/CCL21/SPI1/MAD1L1/PLXNB2/SLC4A2/IL2RA/AKT1/SPOCK1/ACER2/CR1/SPINT2/ARG2/JAK3/RC3H1/SIPA1/JAG1/LAPTM5/ZBTB7B/PLXND1/NOTCH1/PTK2/PRKAR1A/MAPK7/HLX/CLDN7/CD164/SERPINE2/PRKCD/TNFRSF21/FZD4/CD74/CDH1/PLA2G2A/VEGFA/VSIR/LGALS9/ABL1/HLA-DRB1/VTCN1/IL20RB/ACVRL1/CD300A/ANGPT2/RND1/BMP6/YTHDF2/CCL28/FXYD5/FAM107A/CBFB/RCC2/RUNX1/NRARP/UBASH3B/LRRC32/PHLDB2/LGALS…
BP	GO:1900047	negative regulation of hemostasis	48	-0.651418	-1.95023	3.08278418147902e-5	6.01475589940367e-4	4.1508445851341894e-4	2960	tags=42%, list=10%, signal=38%	PLAU/SERPINE2/PRKCD/PROS1/F11/TFPI/PDGFA/NOS3/PLAT/UBASH3B/COMP/C1QTNF1/THBS1/THBD/SH2B3/PDGFB/SERPINE1/CD9/ANXA2/PLAUR
MF	GO:0001217	DNA-binding transcription repressor activity	312	-0.405478	-1.55712	3.1148699030330304e-5	6.062818548104482e-4	4.1840131107474647e-4	2790	tags=21%, list=9%, signal=19%	BATF3/NR1D2/ZNF440/SKI/ZGPAT/HHEX/ZNF487/E2F6/TGIF2/SNAI1/PURB/FOXQ1/HIC1/ZBTB10/AEBP1/MYC/RARA/PPARG/TCF3/JDP2/ZNF281/NACC1/RELA/KLF16/PCBP3/ZBTB2/ZBTB1/HDGF/BHLHE41/FOXP1/BCL6/YY1/BCL6B/PPARD/ZBTB17/NACC2/GLIS3/SMAD3/FOXO3/ERF/SREBF2/PRDM16/ETV6/HSF1/BACH1/ZBTB21/ETV3/FOXK2/FOXO1/CEBPB/ZBTB16/MNT/ATF3/NFKB1/ETS2/MAFK/BHLHE40/SKIL/ZBTB7A/ELK3/ENO1/NFIL3/POU5F1/NFATC2/LRRFIP1/HIF1A
BP	GO:0006913	nucleocytoplasmic transport	326	-0.404347	-1.55906	3.1376521453893885e-5	6.078080441640015e-4	4.1945454996258143e-4	3103	tags=28%, list=10%, signal=25%	IFI27/PML/EGR2/FYTTD1/TARDBP/POM121C/RANBP6/UFM1/HNRNPA1/DDX39B/HHEX/RANBP2/PRKCD/DDX39A/CRY2/KPNA7/CDH1/POM121/KHDRBS1/KPNA6/UBE2I/NUP50/PPP1R10/AHCYL1/MX2/GCKR/NUP188/TRAF3IP2/RANGAP1/RAPGEF3/JUP/IPO11/HSP90AA1/DHX9/AKIRIN2/PPM1A/THOC6/UPF1/HSPA9/ECT2/ALKBH5/RBM8A/NPM1/NXF1/NUP98/ZPR1/PPP3R1/PTGS2/SMG1/RAN/LSG1/NUTF2/AGFG1/PTPN14/HNRNPA2B1/AXIN1/CHP1/PPP3CA/YWHAE/ZC3H12A/HYAL2/PTPN11/EIF4E/KPNA…
BP	GO:0051169	nuclear transport	326	-0.404347	-1.55906	3.1376521453893885e-5	6.078080441640015e-4	4.1945454996258143e-4	3103	tags=28%, list=10%, signal=25%	IFI27/PML/EGR2/FYTTD1/TARDBP/POM121C/RANBP6/UFM1/HNRNPA1/DDX39B/HHEX/RANBP2/PRKCD/DDX39A/CRY2/KPNA7/CDH1/POM121/KHDRBS1/KPNA6/UBE2I/NUP50/PPP1R10/AHCYL1/MX2/GCKR/NUP188/TRAF3IP2/RANGAP1/RAPGEF3/JUP/IPO11/HSP90AA1/DHX9/AKIRIN2/PPM1A/THOC6/UPF1/HSPA9/ECT2/ALKBH5/RBM8A/NPM1/NXF1/NUP98/ZPR1/PPP3R1/PTGS2/SMG1/RAN/LSG1/NUTF2/AGFG1/PTPN14/HNRNPA2B1/AXIN1/CHP1/PPP3CA/YWHAE/ZC3H12A/HYAL2/PTPN11/EIF4E/KPNA…
CC	GO:0042734	presynaptic membrane	162	0.48604619218942763	1.7002884577725133	3.15894126852549e-5	6.10478531133572e-4	4.21297480342917e-4	4522	tags=39%, list=15%, signal=33%	CASK/PTPRD/GRIK2/ERBB4/NRXN1/APBA1/ERC2/NRXN3/PRRT2/EPHB2/GRIA1/CHRM2/SCN2A/SYT1/CNTN5/RIMS1/RIMS2/GRIPAP1/CNTNAP4/FXYD6/ADAM23/ERBB2/PTPRS/CNTN6/ZDHHC17/DNAJC6/KCNQ5/EPHA4/NRXN2/CDH10/RGS7BP/SLC1A2/LPAR1/DENND1A/ADGRL1/DNM1/SNAP91/CHRNA7/SNCAIP/ADCY8/GRIN2A/SYP/GRIK5/SLC4A8/HCN1/CNTN1/GRIK4/GRM3/KCNC2/EFNB3/GRIN2D/SLC6A2/ITSN1/SLC6A1/RIMS4/ADAM11/GPR158/KCNC1/DRD2/KCNJ8/SCN8A/GABBR1/SLC6A9
MF	GO:0051082	unfolded protein binding	107	-0.535476	-1.82322	3.2830908183859065e-5	6.329674620471027e-4	4.3681732165803006e-4	5344	tags=44%, list=18%, signal=36%	TOR1A/RP2/CCT8/HSPA1A/HYOU1/PET100/PPIB/TIMM10B/AFG3L2/HSPA1B/NUDC/HSPA2/CCAR2/DNAJB4/DNAJB11/HSPE1/HSPA8/HSPD1/CCT6A/TOMM20/CCT4/PFDN5/DNAJA2/CCT5/SRSF10/CCT3/DNAJB1/CCT2/HSP90AA1/TCP1/GRPEL2/GRPEL1/HSPA9/ERN1/NPM1/SERPINH1/HSPB1/TAPBP/ERN2/PFDN1/PPIA/TUBB4B/CDC37/PFDN2/DNAJB6/DNAJA1/HSP90AB1
BP	GO:0032757	positive regulation of interleukin-8 production	58	-0.617584	-1.90951	3.29740688986329e-5	6.342246443481732e-4	4.3768491602664644e-4	4906	tags=41%, list=17%, signal=35%	FADD/HSPA1A/HSPA1B/MYD88/CLEC7A/DDIT3/PRKD2/TLR4/CD74/LAMTOR5/F2R/LGALS9/RIPK1/CHI3L1/RELA/NOD1/F2RL1/CD58/HYAL2/BCL10/STAT3/SERPINE1/F3/IL6
BP	GO:0002695	negative regulation of leukocyte activation	187	-0.457901	-1.66686	3.337899867113898e-5	6.40498899029214e-4	4.4201484337600625e-4	4948	tags=36%, list=17%, signal=30%	TYROBP/CX3CL1/SHH/CD86/MILR1/CD84/SPI1/MAD1L1/SLC4A2/IL2RA/CR1/ARG2/JAK3/RC3H1/NR1D1/SAMSN1/LAPTM5/FBXO7/MICA/ZBTB7B/PRKAR1A/BANK1/HLX/ADGRF5/GRN/RASSF5/TNFRSF21/CD74/FGR/PLA2G2A/VSIR/LGALS9/HLA-DRB1/AXL/VTCN1/IL20RB/CD300A/RABGEF1/HLA-F/CBFB/RUNX1/NRARP/LRRC32/LYN/LGALS3/PRNP/ZC3H12A/PELI1/BCL6/SDC4/SMAD7/INPP5D/TNFRSF14/DUSP22/DUSP3/LRFN5/SOCS6/PTPN2/CBLB/IRF1/CD200/CEBPB/BCR/ANXA1/TNFAIP3/IL4R…
CC	GO:0031528	microvillus membrane	31	-0.734862	-2.01604	3.3484777981688017e-5	6.410168321388558e-4	4.4237227431411484e-4	1966	tags=39%, list=7%, signal=36%	SLC6A6/CDHR2/MSN/PDZK1/PODXL/CA9/PDPN/EZR/ITGAV/PTPRH/CTNNB1/SLC7A5
BP	GO:0062012	regulation of small molecule metabolic process	308	-0.402851	-1.54379	3.460782128824299e-5	6.594127259979977e-4	4.550674688807792e-4	4486	tags=31%, list=15%, signal=26%	ARL2/AKT1/SORBS1/PMAIP1/SIRT1/NCOR2/GSK3A/ADIPOR1/APP/PLEK/PSEN1/NR1D1/IRS2/PRKAA1/EIF6/PANK2/CBFA2T3/FABP5/LEPR/PTAFR/FGFR4/MFSD2A/FIS1/SOX9/ACADVL/STK11/SIK1/USP7/PLIN5/SELENOS/RANBP2/KLHL25/CD74/TSPO/SNAI1/AKR1C3/INSR/GCKR/PRKAG2/CES1/BMP6/SEC14L2/ADM/ME1/STARD4/NR1H2/PHKG2/VCP/NOS3/PPARG/PTGS2/FGF19/ARPP19/DAB2/UBR4/C1QTNF1/INSIG2/ABCG1/HDAC4/PRXL2C/IER3/PPARD/PGAM1/SREBF1/CAV1/IGFBP3/BMP2/DD…
BP	GO:0051347	positive regulation of transferase activity	398	-0.380798	-1.49019	3.453211097845918e-5	6.594127259979977e-4	4.550674688807792e-4	3462	tags=27%, list=12%, signal=24%	PIK3CG/FGFR4/ADRA2A/GREM1/HNRNPD/PTK2/PIK3R6/CD40/ACE/TNFSF11/SLC11A1/KDR/NAB2/CCT4/CD24/ZNF16/STK11/PIK3R5/HTR2B/DAXX/PRKCD/TLR4/ZFP91/NRG1/TAOK2/CD74/FGR/VEGFA/UBE2I/ABL1/HLA-DRB1/AXL/INSR/CD300A/CCNY/EMP2/UBE2L3/PDCD10/PRKAG2/MST1R/MAP3K11/CCT2/HSP90AA1/MYC/TCP1/PDGFA/CHI3L1/ECT2/FLT4/ERN1/GPRC5B/RAPGEF2/TOPORS/RAP1A/MAPK1/HNRNPA2B1/DDX3X/PRNP/RALB/LCP2/AXIN1/ABI1/CAB39/RASSF2/EGFR/SKP1/CARD10…
BP	GO:0071375	cellular response to peptide hormone stimulus	286	-0.41407	-1.57726	3.482727694753316e-5	6.620437505727332e-4	4.568831658586864e-4	3367	tags=29%, list=11%, signal=26%	ROCK2/SMARCC1/ZBTB7B/STAT1/PCSK9/PRKCI/PTK2/PRKAR1A/RAB13/RAB31/SOCS2/EIF4EBP2/RHOQ/SELENOS/PRKCD/STAT5A/CTSD/PIK3R3/INSR/AHCYL1/CA2/RANGAP1/GCLC/SH2B2/LPIN2/PRKCA/PNPLA3/PPARG/LONP1/MAPK1/RELA/LYN/LPIN1/GRB2/NCOA5/SLC25A33/SLC9A1/PPP3CA/CYFIP1/PXN/INHBB/GNAI2/PTPN11/PKM/INSIG2/NCL/SHOC2/JAK1/CFLAR/CAV2/SREBF1/PTPN1/CPEB2/SLC39A14/SHC1/PIP4K2A/MYO1C/CAV1/NDEL1/NFE2L2/PDK4/PTPN2/SCNN1A/RAB10/PID1/…
BP	GO:0008630	intrinsic apoptotic signaling pathway in response to DNA damage	101	-0.533376	-1.79856	3.513555419278097e-5	6.648827709756308e-4	4.588424028856822e-4	3077	tags=47%, list=10%, signal=42%	TAF9/BCL2L2/RPS3/BAG6/MOAP1/SIRT1/ING2/CCAR2/BRCA2/TMEM109/AEN/PML/SNW1/CRIP1/IFI16/BCL2L11/BOK/CD74/SNAI1/HIC1/ABL1/PIAS4/MIF/ZNF385A/SHISA5/TOPORS/TPT1/TNFRSF1A/HIPK2/MUC1/CDKN1A/IER3/TNFRSF1B/ACKR3/NACC2/FNIP2/BCL2L1/HIPK1/HNRNPK/DDIT4/SOD2/BCL3/EPHA2/BID/SKIL/CD44/MCL1
BP	GO:0006898	receptor-mediated endocytosis	244	-0.423092	-1.5859	3.5140067787551775e-5	6.648827709756308e-4	4.588424028856822e-4	4614	tags=36%, list=16%, signal=31%	CCL21/LDLRAD3/CLTA/DKK1/ITGAM/CXCL16/CD36/SIGLEC1/STAB2/CLEC9A/SMAP1/MTMR2/APLN/MSR1/ACHE/ITGB3/MRC1/AP2A1/SNAP25/AAK1/GREM1/PCSK9/MICALL1/RALA/FLOT1/CALCRL/AP2S1/RAB31/C3/HTR2B/GRK2/LYVE1/CTSL/AP2A2/VEGFA/RAB5A/RNASEK/INSR/HGS/SLC9B2/GAK/RABGEF1/ADM/DGKD/RAMP2/CACNG8/ARF6/CAP1/CD81/DNM2/CLTB/PPP3R1/ACE2/DAB2/SCARF1/GRB2/RALB/CD63/RAB21/AP2B1/PIP5K1C/RAC1/CXCL8/EFNB2/STAB1/RAMP3/CTTN/PLCG2/SELE/A…
BP	GO:0034250	positive regulation of amide metabolic process	160	-0.473342	-1.69437	3.548558545724218e-5	6.698624670072444e-4	4.6227894206601487e-4	3811	tags=34%, list=13%, signal=30%	CTIF/EIF6/KRT17/PTAFR/ROCK2/HNRNPD/RBM3/TENT5B/NCK2/PRKCD/CNBP/CSNK1E/RPL5/KHDRBS1/TRMT10C/PLD1/EIF3D/DHX9/YTHDF2/EIF5A/CSDE1/NPM1/TENT4A/YTHDF3/RELA/EIF4G2/DDX3X/EEF2/PKM/ITGA2/ABCG1/EIF4G3/VIM/TOB1/THBS1/HNRNPU/EFNA1/EIF4G1/SYNCRIP/PLA2G6/EIF4A3/NFE2L2/BCL3/CCN1/NR1H4/LARP4B/YBX1/IL6/SAMD4A/PPP1R15A/PABPC1/PICALM/AGO2/YBX3
BP	GO:0044060	regulation of endocrine process	38	-0.697703	-1.9983	3.621882981027218e-5	6.808096374745312e-4	4.698336964096089e-4	2416	tags=34%, list=8%, signal=31%	CRY2/TSPO/F2R/SPP1/BMP6/GJA1/DAB2/RAB8B/F2RL1/C1QTNF1/INHBB/PTPN11/CRY1
BP	GO:0042073	intraciliary transport	41	0.6776152139249035	1.9252276183523591	3.6232862958022615e-5	6.808096374745312e-4	4.698336964096089e-4	3316	tags=49%, list=11%, signal=43%	PCM1/IFT172/INTU/IFT52/DYNC2H1/IFT88/DYNC2LI1/IFT81/CLUAP1/TTC21B/IFT74/SSX2IP/IFT122/TUB/ARL3/IFT80/WDR35/WDR19/WDPCP/LCA5
BP	GO:0006997	nucleus organization	132	-0.511153	-1.78428	3.701387650427386e-5	6.938822563105348e-4	4.788552444186193e-4	3272	tags=31%, list=11%, signal=28%	PHF2/CHMP1A/DMPK/PML/TARDBP/KDM3A/GOLM1/CHMP3/CTDNEP1/RCC1/UBE2I/MFSD14A/CHMP2B/SERBP1/SF1/PRKCA/NUP98/ZPR1/PSME4/AGFG1/LPIN1/HIPK2/NEK6/TMEM43/BIN1/CHMP1B/REEP3/NUP153/ANKLE2/SEH1L/NOLC1/DYRK3/ATXN7/USP36/RTN4/CHMP4B/PITPNB/PLEC/ETS1/NECTIN2/LMNA
CC	GO:0005777	peroxisome	137	0.5017337346199813	1.7217793014207474	3.7502379783235216e-5	6.998150502669765e-4	4.8294952622833563e-4	5920	tags=50%, list=20%, signal=40%	EPHX2/SCP2/PEX3/HSD17B4/CAT/ATM/MARF1/CRYM/USP30/HSDL2/PEX1/XDH/GNPAT/SZT2/ACAD11/LONP2/NBR1/CROT/VWA8/ACOX2/FNDC5/HACL1/ACOXL/PEX2/ISOC1/IDE/FABP1/ACOT8/PEX7/PECR/CCDC33/IDH1/MFF/EHHADH/FAR1/PEX11A/PIPOX/TYSND1/PEX6/SLC27A2/ALDH3A2/PXMP4/ACSL6/TMEM135/TTC1/HMGCL/PEX5L/PHYH/KCNIP4/NUDT12/RIDA/ACBD5/PJVK/TMEM35A/NUDT19/SLC25A17/ATAD1/ECI2/IDH2/SYT7/PIK3C3/AMACR/DHRS4/NUDT7/DHRS7B/PEX11B/AGPS/DHRS4…
CC	GO:0042579	microbody	137	0.5017337346199813	1.7217793014207474	3.7502379783235216e-5	6.998150502669765e-4	4.8294952622833563e-4	5920	tags=50%, list=20%, signal=40%	EPHX2/SCP2/PEX3/HSD17B4/CAT/ATM/MARF1/CRYM/USP30/HSDL2/PEX1/XDH/GNPAT/SZT2/ACAD11/LONP2/NBR1/CROT/VWA8/ACOX2/FNDC5/HACL1/ACOXL/PEX2/ISOC1/IDE/FABP1/ACOT8/PEX7/PECR/CCDC33/IDH1/MFF/EHHADH/FAR1/PEX11A/PIPOX/TYSND1/PEX6/SLC27A2/ALDH3A2/PXMP4/ACSL6/TMEM135/TTC1/HMGCL/PEX5L/PHYH/KCNIP4/NUDT12/RIDA/ACBD5/PJVK/TMEM35A/NUDT19/SLC25A17/ATAD1/ECI2/IDH2/SYT7/PIK3C3/AMACR/DHRS4/NUDT7/DHRS7B/PEX11B/AGPS/DHRS4…
BP	GO:0033674	positive regulation of kinase activity	326	-0.401153	-1.54674	3.770460546709183e-5	7.019786500692429e-4	4.844426485883845e-4	3192	tags=28%, list=11%, signal=25%	PTK2/PIK3R6/CD40/ACE/TNFSF11/SLC11A1/KDR/NAB2/CD24/ZNF16/STK11/PIK3R5/HTR2B/DAXX/PRKCD/TLR4/ZFP91/NRG1/TAOK2/CD74/FGR/VEGFA/ABL1/HLA-DRB1/AXL/INSR/CD300A/CCNY/EMP2/PDCD10/PRKAG2/MST1R/MAP3K11/HSP90AA1/PDGFA/CHI3L1/ECT2/FLT4/ERN1/GPRC5B/RAPGEF2/RAP1A/DDX3X/PRNP/RALB/LCP2/AXIN1/ABI1/CAB39/RASSF2/EGFR/CARD10/PPIA/TEK/FBXW7/RELN/CDKN1A/THBS1/TNFRSF11A/TGFBR2/RHOA/CCND1/EFNA1/PTPN1/PDGFB/IQGAP1/TGFB1/…
BP	GO:0001909	leukocyte mediated cytotoxicity	131	-0.510684	-1.78169	3.83053122997203e-5	7.115342942249415e-4	4.910370963871859e-4	3434	tags=35%, list=12%, signal=31%	LAG3/ARRB2/PTPRC/LILRB1/TUSC2/TREM1/TYROBP/FADD/CTSC/SPI1/ITGAM/MYD88/RAB27A/MICA/PIK3R6/ARL8B/VAV1/DNASE1L3/UNC13D/LAMP1/CEBPG/TUBB/KIF5B/TAP2/PVR/LGALS9/HLA-DRB1/AP1G1/PRDX1/EMP2/HLA-F/PLEKHM2/SERPINB9/F2RL1/HLA-C/HLA-A/TGFB1/RNF19B/TUBB4B/B2M/HLA-E/HLA-B/ICAM1/IL18/CRK/NECTIN2
BP	GO:0034109	homotypic cell-cell adhesion	96	-0.542564	-1.81647	3.9278618563681286e-5	7.251480059642097e-4	5.004320581448396e-4	3462	tags=38%, list=12%, signal=33%	PIK3CG/CD99/TNFSF11/TLN1/SERPINE2/PRKCD/MYL12A/VCL/ACTG1/DSG2/JUP/MMRN1/CDHR2/F2RL3/CSRP1/PRKCA/GNAS/CLIC1/UBASH3B/HSPB1/LYN/COMP/C1QTNF1/PPIA/DSP/JAK1/SH2B3/PDPN/TJP2/RAP2B/F11R/IL6/CD9/MYH9/IL6ST/PLAUR
BP	GO:0002832	negative regulation of response to biotic stimulus	139	-0.487773	-1.71781	3.92071469958813e-5	7.251480059642097e-4	5.004320581448396e-4	6048	tags=43%, list=20%, signal=35%	PPM1B/VSIG4/ADAR/C1QBP/USP15/INS/NLRC3/IL4I1/ARRB2/CARD8/RNF125/TRIM11/LILRB1/TRIM31/FGL2/BANF1/RAB7B/AKT1/CR1/DUSP10/ARG2/SERPING1/NT5C2/ILRUN/EIF4E2/MICA/IRAK3/UBQLN1/HSPA8/GRN/SIGIRR/IFI16/LGALS9/NPLOC4/UFD1/YTHDF2/HLA-F/GRAMD4/NR1H2/A2M/PPARG/PARP14/RIOK3/YTHDF3/SERPINB9/F2RL1/NLRC5/PCBP2/HLA-A/TGFB1/PTPN2/SAMHD1/SEC14L1/HLA-E/HLA-B/CSNK1A1/CRK/TNFAIP3/TRIB1/YWHAZ
CC	GO:0005759	mitochondrial matrix	478	0.37902114248679536	1.4702671571718717	3.93055888188565e-5	7.251480059642097e-4	5.004320581448396e-4	4590	tags=27%, list=15%, signal=24%	ERBB4/HIBCH/HIBADH/ACSS3/ALDH7A1/ACADM/NMNAT3/TMLHE/ACOT11/AK3/CPS1/PIN4/PRIMPOL/BCKDHB/MCEE/NARS2/DECR1/CBR4/RARS2/PDK3/TRMT2B/NADK2/CA5B/MRPS6/AADAT/AUH/ACADSB/MRPS31/ETFDH/PPM1K/PRODH/ALDH2/ACP6/PDHX/PPA2/ME2/NDUFS1/CYP27A1/NUDT9/PCCA/PDSS2/ACSF2/ETFA/PCCB/PHYKPL/PTCD3/OGG1/PYROXD2/ACAD10/TRMT61B/TEFM/HADH/ALDH5A1/LACTB2/MALSU1/HMGCS2/ABAT/METTL15/BDH1/IVD/GFM2/EXD2/NT5M/TTC5/DGLUCY/DNAJC15/MT…
BP	GO:0009991	response to extracellular stimulus	491	-0.371928	-1.48077	3.9846912595903866e-5	7.334716761997146e-4	5.06176308136583e-4	3643	tags=25%, list=12%, signal=23%	STC2/TBXA2R/PENK/PPP1R9B/RRAGA/GDF15/SIPA1/DDIT3/MFSD2A/RIPOR1/TFEB/NQO1/CD68/STAT1/PCSK9/HSPA8/CD40/EIF2S1/VCAM1/ACE/FOXA3/KIF26A/PLIN3/NUAK1/SNW1/MTHFR/ULK1/HNRNPA1/PRKCG/WIPI1/RRAGC/GAS2L1/IFI16/SRF/MBD2/TSPO/PCSK1/AKR1C3/CPEB4/MBD3/AXL/FES/SPP1/F5/PLD1/CLEC16A/ASL/GCLC/PRKAG2/ADM/PLIN2/CCL28/A2M/FAM107A/RARA/PPARG/PRR5/BNIP3/SLC16A1/PTGS2/MAPK1/RELA/LYN/NFKBIZ/RALB/KYNU/ATG7/LRAT/INHBB/GNAI2/…
BP	GO:0035966	response to topologically incorrect protein	155	-0.477928	-1.70527	4.10331909141985e-5	7.519054983736914e-4	5.188976774213722e-4	4297	tags=35%, list=15%, signal=30%	HSPA2/STUB1/DNAJB4/OPTN/CREB3/AUP1/HSPE1/STC2/DDIT3/AMFR/HSPA8/EIF2S1/HSPD1/NCK2/CUL3/DAXX/SELENOS/BCL2L11/BOK/TMEM33/HSPB8/DERL1/DNAJB12/UFD1/DNAJB1/DNAJC18/RNF126/HSPH1/YOD1/HSP90AA1/TMBIM6/AKIRIN2/UBE2W/ERN1/VCP/SERPINH1/HSPB1/COMP/PARP8/ERN2/THBS1/CCND1/PTPN1/ATF4/BAG3/NFE2L2/PTPN2/HSF1/ATF6/PPP1R15B/ATF3/ERO1A/DNAJA1/HSP90AB1/PPP1R15A
CC	GO:0005667	transcription regulator complex	473	-0.366896	-1.45647	4.096771587007643e-5	7.519054983736914e-4	5.188976774213722e-4	3140	tags=23%, list=11%, signal=21%	CDK2AP1/SOX9/SMAD1/GTF2E2/GTF3C4/LMO2/E2F4/SUB1/RCOR1/CTBP1/TLE1/BATF3/CEBPG/SDR16C5/ATF5/SKI/IRF9/E2F6/TAL1/GTF2B/BCL9L/STAT5A/WWTR1/MBD2/MBD3/GATA6/RBBP8/MEF2A/CHD4/MYC/AKIRIN2/SOX18/NR1H2/MED26/CBFB/SOX17/RUNX1/RARA/PPARG/TCF3/JDP2/RELA/HMGA1/SIN3A/TAF13/HIPK2/MED27/NAA15/HDGF/BIN1/HYAL2/MAFG/JAZF1/HNF1B/HDAC4/TAF5L/SMAD7/YY1/CCND1/CEBPD/GATAD2A/SNAPC1/RLIM/ARID5A/ATF4/MED15/SMAD3/HNRNPAB/E2F3…
BP	GO:0007260	tyrosine phosphorylation of STAT protein	67	-0.59465	-1.88042	4.119623012632391e-5	7.525996448037175e-4	5.193767149747749e-4	1485	tags=24%, list=5%, signal=23%	PARP14/LYN/TNFRSF1A/JAK1/CAV1/CLCF1/PTPN2/LIF/HSF1/PPP2CA/IL15/IL6/IL18/SOCS3/IL6ST/IL6R
BP	GO:0001938	positive regulation of endothelial cell proliferation	91	-0.54598	-1.81373	4.141343344860682e-5	7.525996448037175e-4	5.193767149747749e-4	3815	tags=43%, list=13%, signal=37%	AKT1/SIRT1/APLN/NRP1/ITGB3/LRG1/POLD4/MYDGF/PDCL3/KDR/PDCD6/HTR2B/PRKD2/STAT5A/NRP2/VEGFA/HMOX1/ACVRL1/PPP1R16B/BMP6/NRAS/FLT4/JCAD/PRKCA/APLNR/NRARP/TGFBR1/TEK/EGR3/CAV2/PDGFB/VEGFC/HSPG2/EGFL7/STAT3/F3/ADAM17/NR4A1/HIF1A
BP	GO:0016054	organic acid catabolic process	248	0.4408954271454568	1.6153291253957982	4.144108171977206e-5	7.525996448037175e-4	5.193767149747749e-4	5650	tags=40%, list=19%, signal=32%	HIBCH/HIBADH/HNMT/ACADM/SCP2/HSD17B4/BCKDHB/MCEE/DECR1/CRYM/IDS/HAAO/XYLB/AADAT/AUH/ACADSB/ETFDH/PRODH/SLC25A21/TWIST1/ACAD11/LONP2/IRS1/CSAD/CROT/PCCA/ACOX2/ETFA/PCCB/ACAD10/CRYL1/HADH/GLYATL2/ALDH5A1/QPRT/HACL1/ABAT/ACOXL/PEX2/GAD1/IVD/HMGCLL1/KYAT1/DBT/FABP1/AKR1A1/AASDHPPT/GPT2/ACOT8/PEX7/MCCC2/AIG1/ALDH1L2/EHHADH/QDPR/HYKK/PIPOX/TYSND1/SARDH/SCLY/BDH2/FMO1/SLC27A2/ALDH6A1/HEXA/NAGK/CYP2W1/AA…
BP	GO:0046395	carboxylic acid catabolic process	248	0.4408954271454568	1.6153291253957982	4.144108171977206e-5	7.525996448037175e-4	5.193767149747749e-4	5650	tags=40%, list=19%, signal=32%	HIBCH/HIBADH/HNMT/ACADM/SCP2/HSD17B4/BCKDHB/MCEE/DECR1/CRYM/IDS/HAAO/XYLB/AADAT/AUH/ACADSB/ETFDH/PRODH/SLC25A21/TWIST1/ACAD11/LONP2/IRS1/CSAD/CROT/PCCA/ACOX2/ETFA/PCCB/ACAD10/CRYL1/HADH/GLYATL2/ALDH5A1/QPRT/HACL1/ABAT/ACOXL/PEX2/GAD1/IVD/HMGCLL1/KYAT1/DBT/FABP1/AKR1A1/AASDHPPT/GPT2/ACOT8/PEX7/MCCC2/AIG1/ALDH1L2/EHHADH/QDPR/HYKK/PIPOX/TYSND1/SARDH/SCLY/BDH2/FMO1/SLC27A2/ALDH6A1/HEXA/NAGK/CYP2W1/AA…
BP	GO:0043620	regulation of DNA-templated transcription in response to stress	39	-0.686576	-1.9781	4.209487028109459e-5	7.627572283882378e-4	5.263865673320473e-4	3461	tags=54%, list=12%, signal=48%	DDIT3/MAPK7/NCK2/VEGFA/HMOX1/BCLAF1/TMBIM6/RELA/SIN3A/MUC1/ATF4/BAG3/NFE2L2/KLF2/TCIM/ATF6/CEBPB/ATF3/EGR1/EPAS1/HIF1A
BP	GO:0021953	central nervous system neuron differentiation	168	0.47773837118220813	1.6799801900108264	4.218789980023439e-5	7.627572283882378e-4	5.263865673320473e-4	3325	tags=33%, list=11%, signal=30%	OPHN1/BMPR1A/DCC/ZC4H2/FGFR2/GRID2/CDH11/PTEN/GLI3/SLIT2/SMO/SUFU/DCLK1/GLI2/EPHB2/PTCH1/IFT172/BRINP3/MDGA2/LMO4/MAP2/BRINP1/DYNC2H1/NKX2-1/SZT2/TULP3/ISL1/EPHA4/TTC21B/LHX8/BCL11B/PLXNA3/GIGYF2/NTRK2/LDB1/SPG11/SLC25A46/SCYL3/EPHB3/SLC4A10/ELAVL4/B4GALT6/DCLK2/NDNF/ATP7A/SEMA3E/MAPT/LMX1A/EPHB1/CNTN2/ID4/FAIM2/TAOK1/TCTN1/CHD5/BRINP2
BP	GO:0098781	ncRNA transcription	130	-0.51072	-1.78169	4.258277593360249e-5	7.681895010993123e-4	5.301354343093376e-4	3212	tags=33%, list=11%, signal=30%	POLR3E/SOX9/SMAD1/MEPCE/GTF3C4/WDR82/IPPK/SRF/DEDD/GATA6/NOP53/MYC/NR1H2/GNL3/RARA/PPARG/RELA/EGFR/NCL/YY1/PPARD/SREBF1/PDGFB/SNAPC1/TGFB1/BMP2/SMAD3/FOXO3/SREBF2/KLF4/CAVIN1/STAT3/MRTFA/DDX5/ELL2/EGR1/ETS1/POU5F1/NFATC2/FOS/ELL/FOSL1/HIF1A
BP	GO:0009953	dorsal/ventral pattern formation	91	0.5589304161895065	1.805145618470653	4.278862349600677e-5	7.701952229281218e-4	5.31519603464602e-4	3606	tags=38%, list=12%, signal=34%	BMPR1A/GLI3/PRKACB/SMO/SUFU/GLI2/PTCH1/IFT172/TBC1D32/DISP1/INTU/SMAD6/IFT52/DYNC2H1/HHIP/LRP4/NKX2-1/TULP3/TTC21B/RFX4/VAX2/IFT122/CXXC4/AXIN2/GLI1/FOXA1/GREM2/WNT3/WDR19/BMP4/HOXA11/TCTN1/SFRP1/GORAB/OVOL2
BP	GO:0051047	positive regulation of secretion	302	-0.403254	-1.54377	4.370006074509534e-5	7.848646671569442e-4	5.416431370148451e-4	4419	tags=28%, list=15%, signal=24%	ITGAM/TTN/ORAI1/ZP3/GLUD1/ANO1/TMED10/RAB27A/SELENOT/VPS4A/ACHE/MYO18A/IRS2/RAB3GAP1/ACSL4/GPR68/PTPN23/PTAFR/SNAP25/NADK/PRKAR1A/PFKFB2/TNFSF11/TARDBP/RPH3AL/UNC13D/LAMP1/GRK2/TLR4/ACSL3/FGR/NPR1/RAB5A/PCSK1/UNC13B/HLA-DRB1/SPP1/AP1G1/HGS/MIF/STX4/BMP6/CYBA/CFTR/HLA-F/MYRIP/NR1H2/ARF6/PPARG/DAB2/MYOM1/LRRC8A/SYBU/PPP3CA/RAB8B/F2RL1/MCU/C1QTNF1/GOLPH3/INHBB/PPIA/PTPN11/SDC4/ABCG1/RAPGEF4/DOC2B/TN…
BP	GO:0072676	lymphocyte migration	114	-0.513702	-1.76304	4.392953967547549e-5	7.87248314536715e-4	5.432881164595091e-4	4906	tags=32%, list=17%, signal=26%	FADD/CX3CL1/GPR183/CCL21/CRKL/HSD3B7/AKT1/GAS6/CXCL16/APP/CCR7/ITGB3/PIK3CG/TNFSF14/CD99/SELENOK/ABL1/MSN/EXT1/CCL14/TNFRSF14/CCL2/S1PR1/RHOA/OXSR1/ABL2/CD200/STK10/F11R/DOCK8/SPNS2/ICAM1/CRK/ADAM17/PLEC/NEDD9
MF	GO:0008094	ATP-dependent activity, acting on DNA	115	0.5348200857422102	1.791301126886604	4.413383225130198e-5	7.89171119113391e-4	5.446150635707223e-4	5883	tags=49%, list=20%, signal=39%	CECR2/SHPRH/CHD9/SMARCA1/HLTF/HFM1/BPTF/ASCC3/MSH2/CHD6/RAD50/RAD17/MLH3/SMARCAD1/RBBP4/ATRX/RSF1/WRN/SMARCAL1/PMS1/ERCC6L2/HELLS/RFC1/ERCC6/BRIP1/DDX1/TOP2B/RAD51B/NAV2/RAD51C/CHD8/RFC4/ATAD5/MSH3/ERCC3/DSCC1/CHD5/FANCM/ZRANB3/RAD54B/XRCC5/RFC3/DHX30/RFC5/FBH1/MRE11/ERCC2/MCM5/SMARCA2/PMS2/DHX36/VPS72/RAD51D/HELQ/SMARCA5/ERCC6L
BP	GO:0016525	negative regulation of angiogenesis	94	-0.536893	-1.79141	4.487537648698686e-5	7.989191752694204e-4	5.513422968595828e-4	3606	tags=40%, list=12%, signal=36%	VASH1/GPR4/FOXJ2/ROCK2/STAT1/PML/EPN1/HHEX/NPR1/HGS/ANGPT2/ADGRB3/SPRY2/ADAMTS9/FOXC1/PPARG/COL4A3/GADD45A/PGK1/TEK/STAB1/THBS1/CLDN5/ECSCR/HSPG2/TIE1/ALOX5/SEMA4A/KLF4/EPHA2/KLF2/COL4A2/ADAMTS1/NIBAN2/SERPINE1/CTNNB1/PTPRM/RGCC
BP	GO:0045639	positive regulation of myeloid cell differentiation	94	-0.536602	-1.79044	4.487537648698686e-5	7.989191752694204e-4	5.513422968595828e-4	4972	tags=44%, list=17%, signal=36%	GATA2/TYROBP/FADD/HSPA1A/RAB7B/CSF1/HSPA1B/SMAP1/BRD1/GPR68/JAG1/ACVR1B/STAT1/TNFSF11/EVI2B/RCOR1/ZNF16/TAL1/TESC/CD74/HLA-DRB1/FES/RIPK1/SLC9B2/PRKCA/RUNX1/PPP3CA/CSF3/INPP5D/TGFB1/FOXO3/LIF/HSF1/STAT3/RHEX/TRIB1/KLF10/ETS1/FOS/NEDD9/HIF1A
BP	GO:0062013	positive regulation of small molecule metabolic process	134	-0.49843	-1.74407	4.573699993433131e-5	8.124808547286453e-4	5.607013506084192e-4	2797	tags=33%, list=9%, signal=30%	AKT1/SORBS1/PMAIP1/SIRT1/APP/PSEN1/NR1D1/IRS2/PRKAA1/PTAFR/STK11/PLIN5/KLHL25/CD74/INSR/CES1/BMP6/ADM/STARD4/NR1H2/PHKG2/VCP/NOS3/PPARG/PTGS2/ARPP19/DAB2/ABCG1/PRXL2C/PPARD/SREBF1/PTPN2/SREBF2/PID1/HRH1/NR1H4/NR4A3/FOXO1/NNMT/ANXA1/ENO1/ELOVL5/CRY1/HIF1A
BP	GO:0030195	negative regulation of blood coagulation	47	-0.643018	-1.91895	4.602836849101895e-5	8.158753944290418e-4	5.630439571863205e-4	2960	tags=40%, list=10%, signal=36%	PLAU/SERPINE2/PRKCD/PROS1/F11/TFPI/PDGFA/NOS3/PLAT/UBASH3B/C1QTNF1/THBS1/THBD/SH2B3/PDGFB/SERPINE1/CD9/ANXA2/PLAUR
MF	GO:0030295	protein kinase activator activity	122	-0.497028	-1.71979	4.669281935309447e-5	8.258538657756014e-4	5.6993020235562e-4	2883	tags=30%, list=10%, signal=27%	GPRC5C/CD24/NRG3/STK11/DAXX/MOB1A/NRG1/TAOK2/VEGFA/MOB3A/CCNY/SPRY2/PRKAG2/GPRC5B/DAZAP2/CCNK/DDX3X/PARP8/ABI1/CAB39/TGFA/EGFR/CCNT1/PAK2/CDKN1A/AREG/CCND1/IQGAP1/BMP2/RHEB/PDE8A/HBEGF/MAP2K1/GPRC5A/SPDYA/IL6ST/RGCC
BP	GO:0097320	plasma membrane tubulation	19	-0.800258	-1.9655	4.769644969730832e-5	8.417750861980487e-4	5.809175994644196e-4	1592	tags=47%, list=5%, signal=45%	DNM2/CAVIN2/SNX33/EHD2/ASAP1/BIN3/ATP10A/SNX9/PACSIN2
BP	GO:0002221	pattern recognition receptor signaling pathway	218	-0.437642	-1.61982	4.8005250369567044e-5	8.453911623523755e-4	5.834130906157909e-4	5896	tags=41%, list=20%, signal=33%	C1QBP/DAB2IP/USP15/NLRC3/ANKRD17/ARRB2/CARD8/RNF125/S100A14/CLPB/CD300LF/IFI35/GPS2/TRIM11/GBP2/TRIM31/GPR108/TNIP3/UNC93B1/HSPA1A/CHUK/INAVA/RAB7B/IPO5/HSPA1B/IRF7/MYD88/CD36/LRCH4/IRF4/NR1D1/NLRP3/OTULIN/PIK3AP1/DHX33/IRAK3/UBQLN1/ZDHHC5/HSPA8/CD40/FLOT1/HSPD1/TRIM15/LY96/ZCCHC3/TLR4/NPLOC4/CD300A/UFD1/NOP53/RFTN1/CYBA/NINJ1/IKBKB/RIPK2/TNIP2/GRAMD4/BIRC2/WDFY1/MFHAS1/ZNRF1/RIOK3/RELA/LYN/NFKBI…
BP	GO:0035304	regulation of protein dephosphorylation	73	-0.584983	-1.87079	4.849241722611726e-5	8.521259320770844e-4	5.880608241084675e-4	3635	tags=40%, list=12%, signal=35%	NSMF/ROCK2/PPP1R2/NUAK1/PRKCD/CRY2/MASTL/PPP1R16B/CD300A/GNA12/IKBKB/CAMTA1/MFHAS1/ARPP19/LGALS3/YWHAE/PPIA/MGAT5/YWHAB/SWAP70/PTBP1/ANKLE2/TGFB1/PPP1R15B/PPP6R1/CDH5/FKBP1A/HSP90AB1/PPP1R15A
MF	GO:0140313	molecular sequestering activity	38	-0.693186	-1.98536	4.900168458279293e-5	8.573714102486091e-4	5.916807822628579e-4	1321	tags=45%, list=4%, signal=43%	TRIM15/EPN1/TSSC4/PRNP/YWHAE/INSIG2/CDKN1A/CAV1/SEC14L1/LCN2/STAT3/INSIG1/PMEPA1/YWHAZ/YWHAG/NFKBIA/SDCBP
CC	GO:1905369	endopeptidase complex	81	-0.568267	-1.8506	4.891539399448562e-5	8.573714102486091e-4	5.916807822628579e-4	4858	tags=52%, list=16%, signal=43%	PSMB5/PSMB4/PSMA6/GPAA1/PSMA2/TXNL1/PSMB8/PSMC3/PSMA7/RAD23A/PSMD8/PSMD14/PSMD6/ZFAND2A/USP14/PIGT/PSMC4/UBQLN1/PSMC1/PSMD7/PSMB7/RAD23B/PSMB9/ECPAS/PLAU/PSMB3/PSME3/PSMB1/ADRM1/PSMD1/PSMC6/PSMD2/PSMD11/VCP/PSME4/HSPB1/CAPNS1/CAPN2/THBD/PSMD12/CFH/PLAUR
MF	GO:0001221	transcription coregulator binding	110	-0.515551	-1.76231	4.962605573110644e-5	8.627298919407734e-4	5.953787253030179e-4	3246	tags=35%, list=11%, signal=31%	STAT1/WIZ/HES1/LMO2/CTBP1/CDK9/UBE2I/GATA6/CHD4/MYC/RARA/PPARG/ELOC/RELA/HMGA1/HDGF/NEK6/BCL6/PPARD/SREBF1/ZBTB17/SMAD3/NFE2L2/NR1H4/ZBTB16/JUND/CTNNB1/PER2/NR5A2/ZBTB7A/ENO1/ETS1/BAIAP2/FOS/NFATC1/EPAS1/PER1/HIF1A
BP	GO:0006469	negative regulation of protein kinase activity	160	-0.469909	-1.68209	4.9551617147138176e-5	8.627298919407734e-4	5.953787253030179e-4	2654	tags=29%, list=9%, signal=27%	ZGPAT/HHEX/PRKCD/WWTR1/CBLC/HEXIM1/ABL1/CD300A/SPRY2/PRKAG2/RGS2/NPM1/ZFYVE28/PPARG/SPRY1/UBASH3B/HSPB1/LYN/CHP1/GADD45A/HYAL2/PPIA/SOCS4/HEG1/PAK2/SH3BP5/CDKN1A/DUSP22/ADARB1/DUSP3/PTPN1/ERRFI1/SPRY4/CAV1/BMP2/RASIP1/CBLB/IPO7/PTPRB/CORO1C/GPRC5A/DNAJA1/TRIB1/HIPK3/LATS2/YWHAG/DUSP1
BP	GO:0003002	regionalization	396	0.39556740505102483	1.5131501595412644	4.9503403412410895e-5	8.627298919407734e-4	5.953787253030179e-4	3973	tags=28%, list=13%, signal=25%	PBX1/BMPR1A/GPC3/ROBO1/FGFR2/GLI3/MLLT3/LRP6/TBX3/OFD1/PRKACB/NKD1/SMO/DAAM2/ROBO2/PRICKLE1/SUFU/PBX3/WLS/GLI2/BPTF/PGAP1/PTCH1/IFT172/CDON/TBC1D32/DISP1/WIF1/ATM/KMT2A/WNT5A/INTU/HOXA9/FGF10/KDM2B/SMAD6/EPB41L5/SIX1/NPHP3/MIB1/NOTCH2/IFT52/HOXA10/NR2F2/DYNC2H1/CC2D2A/HHIP/LRP4/NKX2-1/OTX2/ACVR2A/SEMA3C/TULP3/LRP5/ALX4/ISL1/DYNC2LI1/SETDB2/AR/AHI1/CLUAP1/TTC21B/LRP2/FGF1/RFX4/ALG5/TBX18/MTF2/VANG…
BP	GO:1903829	positive regulation of protein localization	467	-0.365862	-1.45138	4.985891322073083e-5	8.649298890487549e-4	5.968969658161334e-4	5155	tags=36%, list=17%, signal=30%	KAT7/AACS/RHOU/TMEM30B/FERMT2/CCT8/EDEM1/PDX1/ZDHHC8/GIPR/TYROBP/RAB29/UBL5/HDAC3/GSK3B/SHH/NPEPPS/KCNN4/IPO5/AKT1/SORBS1/STAC/ITGAM/GAS6/TTN/ORAI1/ABHD17A/GSK3A/RER1/GLUD1/ANO1/MICALL2/TMED10/PSEN1/TRIM28/ACHE/MYO18A/OAZ1/IRS2/PRKAA1/ANP32B/ACSL4/TMEM30A/PPP1R9B/GPR68/PTPN23/BAP1/ABHD17C/SNAP25/TRIM8/NADK/ROCK2/LIMK2/RIPOR1/RBM22/ZDHHC5/PRKCI/PRKAR1A/FIS1/MEPCE/CCT6A/PFKFB2/TARDBP/RPH3AL/CCT4/ST…
BP	GO:2001235	positive regulation of apoptotic signaling pathway	135	-0.494409	-1.73218	4.9994814983330384e-5	8.654421589454809e-4	5.972504885130666e-4	3729	tags=33%, list=13%, signal=29%	TIMP3/WWOX/DDIT3/TRIM39/FIS1/PML/DEDD2/RNF183/NCK2/PPP2R1A/CTSL/PRKCD/BCL2L11/BOK/TLR4/PPP2R1B/BCLAF1/PIAS4/RIPK1/TRAF7/MYC/EIF5A/LTBR/PEA15/VNN1/BMPR1B/TGFBR1/INHBB/HYAL2/FBXW7/PAK2/THBS1/SIAH1/NACC2/BCL10/CAV1/TNFRSF12A/PTPN2/SFPQ/BID/CTNNA1/ATF3/SKIL/MCL1
BP	GO:0032722	positive regulation of chemokine production	67	-0.590555	-1.86747	5.157140630865699e-5	8.836717386149873e-4	6.098309079558482e-4	2617	tags=30%, list=9%, signal=27%	SELENOK/TLR4/CD74/IL17RA/HMOX1/LGALS9/MIF/RIPK2/DDX3X/F2RL1/MBP/TGFB1/TICAM1/IL6/IL18/EGR1/ADAM17/IL4R/IL6R/HIF1A
BP	GO:0140747	regulation of ncRNA transcription	87	-0.552869	-1.8212	5.143317116304298e-5	8.836717386149873e-4	6.098309079558482e-4	3124	tags=40%, list=11%, signal=36%	SOX9/SMAD1/MEPCE/WDR82/IPPK/SRF/DEDD/GATA6/NOP53/MYC/NR1H2/GNL3/RARA/PPARG/RELA/EGFR/NCL/YY1/PPARD/SREBF1/PDGFB/TGFB1/BMP2/SMAD3/FOXO3/SREBF2/KLF4/STAT3/MRTFA/EGR1/ETS1/POU5F1/FOS/FOSL1/HIF1A
BP	GO:0002444	myeloid leukocyte mediated immunity	107	-0.530124	-1.80499	5.159096310743841e-5	8.836717386149873e-4	6.098309079558482e-4	5271	tags=36%, list=18%, signal=30%	TUSC2/CBL/TREM1/GATA2/TYROBP/MILR1/CD84/SPI1/ITGAM/RAB44/MYD88/LAT2/PTAFR/PIK3CG/ADGRE2/ACE/C3/DNASE1L3/UNC13D/FGR/LGALS9/FES/CD300A/STX4/TRAF3IP2/RABGEF1/S100A13/LYN/SERPINB9/F2RL1/WDR1/TICAM1/NR4A3/HLA-E/BCR/IL6/ADAM17/IL4R/DDX21
BP	GO:0002705	positive regulation of leukocyte mediated immunity	144	-0.488358	-1.727	5.151934921613346e-5	8.836717386149873e-4	6.098309079558482e-4	3733	tags=25%, list=13%, signal=22%	NLRP3/EXOSC6/PTAFR/MICA/CD40/HSPD1/C3/VAV1/LAMP1/HMCES/TAP2/PVR/HLA-DRB1/AP1G1/STX4/HLA-F/CD81/ZBTB1/F2RL1/HLA-C/PLCG2/HLA-A/TFRC/ARID5A/TGFB1/CLCF1/TICAM1/B2M/IL1R1/HLA-E/HLA-B/IL6/IL18/CD55/DDX21/NECTIN2
BP	GO:0016311	dephosphorylation	282	-0.416884	-1.58641	5.127729535624249e-5	8.836717386149873e-4	6.098309079558482e-4	2849	tags=27%, list=10%, signal=25%	PPP2R1A/PTPRK/STK11/DUSP23/CTDNEP1/MTMR6/PLPP2/PRKCD/CRY2/MASTL/PPP2R1B/FBXW11/PPM1G/PPP1R16B/CD300A/SGPP2/PPP2CB/RNGTT/GNA12/INPP4B/INPP5A/PPM1A/PTPRN2/IKBKB/CAMTA1/DUSP14/PPP3R1/MFHAS1/ARPP19/UBASH3B/PTPN14/LGALS3/CHP1/PPP3CA/PPP4R1/DUSP8/YWHAE/PPP2R2A/PPIA/PTPN11/MGAT5/INPP5D/DUSP22/YWHAB/DUSP3/SWAP70/PTBP1/ANKLE2/DUSP6/CTTNBP2NL/PTPN1/IQGAP1/TGFB1/SSH1/PTPN12/BMP2/PPTC7/PTPN2/DUSP4/PPP1CB/PTP…
BP	GO:0050673	epithelial cell proliferation	409	-0.382413	-1.49949	5.186022009905009e-5	8.864175435417469e-4	6.117258160290429e-4	3514	tags=29%, list=12%, signal=26%	JAG1/RREB1/EPPK1/LRG1/POLD4/MYDGF/STAT1/NOTCH1/SOX9/PDCL3/HAS2/NME2/HLX/TNFSF11/KDR/HES1/GRN/PDCD6/PTPRK/STK11/EDNRB/HTR2B/PRKD2/SDR16C5/RAP1GAP/STAT5A/NRP2/VEGFA/HMOX1/LAMA5/IFT57/ACVRL1/PPP1R16B/WNT2/SGPP2/HYAL1/PDCD10/TBX1/BMP6/NRAS/MYC/COL8A1/FLT4/ERN1/JCAD/DLL4/PRKCA/APLNR/PPARG/NRARP/MMRN2/DAB2/MAPK1/WNT7A/NFKBIZ/CDC42/COL4A3/LIMS2/TGFA/EGFR/TGFBR1/C5AR1/HNF1B/CD34/SAV1/TEK/FBXW7/EFNB2/CDKN…
BP	GO:0046641	positive regulation of alpha-beta T cell proliferation	25	-0.770194	-2.02232	5.4052032979557104e-5	9.206254578948431e-4	6.353330477165933e-4	2259	tags=36%, list=8%, signal=33%	LGALS9/RIPK2/CD81/CARD11/TGFBR2/HLA-A/HLA-E/IL18/CD55
MF	GO:0003823	antigen binding	69	-0.58049	-1.8384	5.4087877196870086e-5	9.206254578948431e-4	6.353330477165933e-4	3434	tags=32%, list=12%, signal=28%	MICA/HLA-DPB1/CD40/TSPAN4/PPP2R1A/TAP2/TAP1/HLA-DRB1/DHCR24/SIRPA/GP2/HLA-F/TOPORS/NCR3LG1/TAPBP/HLA-C/HLA-A/TGFB1/B2M/HLA-E/HLA-B/SLC7A5
BP	GO:0097581	lamellipodium organization	88	-0.55401	-1.83008	5.439299908796776e-5	9.238860972436445e-4	6.375832482918802e-4	3592	tags=43%, list=12%, signal=38%	FSCN1/RREB1/ARHGEF7/PLEKHO1/NCK2/ABI3/SRGAP2/WASF2/BRK1/VCL/CARMIL1/HSP90AA1/SPATA13/VAV2/ACTR2/RHOD/CDC42/ABI1/CYFIP1/GOLPH3/RAC1/AKIRIN1/S1PR1/ABLIM3/CTTN/ABLIM2/MYO9B/PDPN/ACTR3/EPHA2/CAPZB/CORO1C/PARVB/BIN3/ARPC2/CD44/ABLIM1/ITGB1
BP	GO:0072001	renal system development	318	0.41397774009259464	1.5526150722653227	5.5523657556310275e-5	9.411259955794592e-4	6.494806785205241e-4	3422	tags=31%, list=12%, signal=28%	PBX1/GPC3/MAGED1/EPHA7/EYA1/EDNRA/FGFR2/RARB/ITGA8/ERBB4/LGR4/PDGFRB/GLI3/SLIT2/SMO/SULF1/ROBO2/PRICKLE1/BCL2/ADAMTS6/GLI2/KIF26B/GREB1L/ANGPT1/TTC8/DLG5/LGR5/CEP290/CAT/PDGFRA/FREM2/PLCE1/PTCH1/NUP160/TBC1D32/RGN/STRA6/GFRA1/NFIA/ARID5B/PTK7/WNT5A/ACTA2/FGF10/SMAD6/PYGO1/SIX1/NPHP3/NOTCH2/DYNC2H1/IFT88/CC2D2A/LRP4/HPGD/SIM1/HS2ST1/NOTCH3/EPHA4/OSR2/AHI1/KIRREL3/LRP2/HELLS/HS3ST3A1/FGF1/TBX18/PTP…
BP	GO:0006986	response to unfolded protein	133	-0.481968	-1.68385	5.718264846434593e-5	9.672308272472318e-4	6.674958899416155e-4	4297	tags=35%, list=15%, signal=30%	HSPA2/STUB1/DNAJB4/OPTN/CREB3/HSPE1/STC2/DDIT3/AMFR/HSPA8/EIF2S1/HSPD1/NCK2/DAXX/SELENOS/BCL2L11/BOK/TMEM33/HSPB8/DERL1/DNAJB1/HSPH1/YOD1/HSP90AA1/TMBIM6/ERN1/VCP/SERPINH1/HSPB1/COMP/PARP8/ERN2/THBS1/CCND1/PTPN1/ATF4/BAG3/NFE2L2/PTPN2/HSF1/ATF6/PPP1R15B/ATF3/ERO1A/DNAJA1/HSP90AB1/PPP1R15A
BP	GO:0019076	viral release from host cell	28	-0.741119	-1.99551	5.8120945538458375e-5	9.770082911175564e-4	6.742434177949911e-4	5663	tags=64%, list=19%, signal=52%	DDB1/CHMP6/TRIM31/CHMP7/VPS4A/CHMP1A/ARL8B/CHMP3/CHMP2B/IST1/PC/PPIA/CHMP1B/CAV2/CHMP4B/RAB7A/VAPA/VPS37B
BP	GO:0035891	exit from host cell	28	-0.741119	-1.99551	5.8120945538458375e-5	9.770082911175564e-4	6.742434177949911e-4	5663	tags=64%, list=19%, signal=52%	DDB1/CHMP6/TRIM31/CHMP7/VPS4A/CHMP1A/ARL8B/CHMP3/CHMP2B/IST1/PC/PPIA/CHMP1B/CAV2/CHMP4B/RAB7A/VAPA/VPS37B
BP	GO:0032677	regulation of interleukin-8 production	77	-0.567579	-1.82841	5.789924303281852e-5	9.770082911175564e-4	6.742434177949911e-4	2729	tags=29%, list=9%, signal=26%	PRKD2/TLR4/CD74/LAMTOR5/F2R/LGALS9/RIPK1/C5AR2/CHI3L1/RELA/NOD1/F2RL1/CD58/HYAL2/BCL10/KLF4/BCL3/STAT3/SERPINE1/F3/IL6/ANXA1
BP	GO:0002687	positive regulation of leukocyte migration	147	-0.489043	-1.73627	5.890493708053497e-5	9.881455012107888e-4	6.819293204288086e-4	4906	tags=35%, list=17%, signal=30%	FADD/CX3CL1/MAPK3/CCL21/SPI1/CSF1/GAS6/ZP3/THY1/APP/LGMN/CREB3/CCR7/ITGB3/PTAFR/TNFSF14/CD99/PTK2/LYVE1/SELENOK/CD74/VEGFA/LGALS9/ABL1/SELP/MAPK1/LGALS3/F2RL1/MCU/C5AR1/ANO6/RAC1/ITGA2/CXCL8/TNFRSF14/THBS1/AKIRIN1/RHOA/SWAP70/OXSR1/SELE/VEGFC/ABL2/PLVAP/DOCK8/IL1R1/SERPINE1/ICAM1/IL6/ADAM17/IL6R/NEDD9
BP	GO:0002218	activation of innate immune response	256	-0.414983	-1.56322	5.9582108960963936e-5	9.97448638902063e-4	6.883495109330336e-4	5912	tags=41%, list=20%, signal=33%	FYN/C1QBP/DAB2IP/USP15/NLRC3/ANKRD17/ARRB2/CARD8/RNF125/S100A14/CLPB/CD300LF/IFI35/GPS2/TRIM11/GBP2/ZBP1/TRIM31/GPR108/TNIP3/XRCC6/UNC93B1/TYROBP/HSPA1A/CHUK/INAVA/RAB7B/IPO5/HSPA1B/IRF7/MYD88/CD36/HCK/CLEC7A/LRCH4/RBM14/IRF4/NR1D1/NLRP3/OTULIN/PIK3AP1/DHX33/IRAK3/UBQLN1/ZDHHC5/HSPA8/CD40/FLOT1/HSPD1/TRIM15/LY96/ZCCHC3/IFI16/TLR4/HEXIM1/NPLOC4/CD300A/UFD1/TRIM5/NOP53/RFTN1/CYBA/HSP90AA1/NINJ1/IKB…
CC	GO:0005635	nuclear envelope	480	-0.363673	-1.44454	6.0773904614489696e-5	0.00101531	7.006765529313477e-4	4259	tags=30%, list=14%, signal=26%	LMNB2/POLR2M/SUN2/NXT1/APP/CMTM3/CDK2/RGS7/TMEM109/ITPR3/DUSP2/ATP2A3/PSEN1/QSOX2/VPS4A/UTP18/NPIPB3/RBM15B/BICD2/FZR1/NSMF/AEN/GPX4/RNF6/PTGER3/PAFAH1B1/SYNE3/BNIP1/CHMP1A/DHCR7/DPY19L1/SMAD1/DMPK/IFI27/NUP210L/POM121C/TOR4A/TMC6/EDNRB/CHMP3/TUBB/CTDNEP1/DNAJC2/MTMR6/RANBP2/BOK/TOR3A/DHX37/TMEM33/POM121/UBE2I/SURF4/FBXW11/NUP50/ABL1/CCNI/MACO1/INSR/OIT3/MX2/GATA6/PLA2G4C/DNAJB12/PLAAT3/NUP188/RA…
CC	GO:1905368	peptidase complex	114	-0.509134	-1.74737	6.137648180231586e-5	0.00102328	7.061737574062829e-4	4992	tags=45%, list=17%, signal=37%	TAF9/PSMB5/ATXN7L3/PSMB4/PSMA6/GPAA1/AFG3L2/TAF10/PSMA2/TXNL1/PSMB8/PSMC3/PSMA7/RAD23A/PSMD8/PSMD14/PSMD6/ZFAND2A/USP14/SUPT3H/PIGT/PSMC4/UBQLN1/PSMC1/PSMD7/PSMB7/RAD23B/PSMB9/ECPAS/PLAU/PSMB3/PSME3/PSMB1/ADRM1/PSMD1/PSMC6/PSMD2/SPCS3/PSMD11/VCP/PSME4/HSPB1/CAPNS1/CAPN2/TAF5L/THBD/ATXN7/PSMD12/F3/CFH/PLAUR
BP	GO:0034446	substrate adhesion-dependent cell spreading	100	-0.526801	-1.77419	6.302082650984162e-5	0.00104854	7.236101358378974e-4	4092	tags=46%, list=14%, signal=40%	LAMB1/P4HB/VAMP3/MICALL2/OLFM4/NRP1/ITGB3/RREB1/PREX1/ARHGEF7/PTK2/HAS2/UNC13D/DOCK1/SRGAP2/FZD4/ABL1/AXL/PARVG/LAMA5/CARMIL1/BRAF/NTN4/RCC2/DAB2/CDC42/LIMS1/LIMS2/PXN/RAC1/TEK/RHOA/LAMC1/EFNA1/SPRY4/PDPN/ITGAV/CORO1C/PARVB/CRK/PEAK1/ACTN4/S100A10/ARPC2/MYADM/NEDD9
BP	GO:1903311	regulation of mRNA metabolic process	280	-0.40826	-1.55344	6.35472455808708e-5	0.00105514	7.281654305657677e-4	4673	tags=38%, list=16%, signal=32%	FASTKD5/RBM25/YTHDF1/DND1/RBM39/AKT1/CNOT9/CNOT11/MYD88/RBFOX3/SRRM1/PNPT1/RC3H1/FUS/PKP3/RBM47/CNOT8/CELF1/SAP18/RBM15B/PAF1/HNRNPA0/SRSF6/KHSRP/LEO1/PUF60/ROCK2/PDE12/HNRNPD/MEX3D/U2AF2/HSPA8/RBM3/TENT5B/TARDBP/SLC11A1/SNW1/DYRK1A/HNRNPA1/CDK9/QKI/PRKCD/PRDX6/RNPS1/KHDRBS1/RBM7/SAMD4B/PATL1/SRSF10/AHCYL1/NOVA2/CDK11A/TRAF3IP2/JMJD6/SRSF9/CDK11B/DHX9/YTHDF2/SERBP1/CSDE1/SF1/UPF1/ALKBH5/RBM8A/NPM…
BP	GO:0010720	positive regulation of cell development	424	-0.3786	-1.48992	6.383316674709745e-5	0.00105773	7.299520022060623e-4	3403	tags=26%, list=11%, signal=23%	SEMA7A/SMARCC1/ZBTB7B/PLXND1/PRKCI/NOTCH1/PIK3R6/ACE/SART1/HLX/EGR2/TNFSF11/EVI2B/HES1/SNW1/STK11/SERPINE2/LMOD3/SRF/KLHL25/FZD4/TESC/CD74/TSPO/VEGFA/VSIR/SRRT/LGALS9/GJC2/HLA-DRB1/AXL/FES/WNT2/ITPKB/ADA/RIPK1/SLC9B2/BRAF/HAPLN3/TGM2/RIPK2/PRKCA/CBFB/RUNX1/RARA/IST1/RELA/LYN/NFKBIZ/EIF4G2/VNN1/CUX1/ZBTB1/PPP3CA/RAB21/CYFIP1/BIN1/BCL6/TRAK1/PLXNA2/MYRF/SMAD7/INPP5D/RELN/EGR3/TGFBR2/RHOA/TOX/CLDN5/…
BP	GO:0006953	acute-phase response	41	-0.669983	-1.95044	6.465162688814842e-5	0.00106912	7.378086816888826e-4	3541	tags=39%, list=12%, signal=34%	PTGER3/CD163/SERPINA3/TNFSF11/SIGIRR/EDNRB/SERPINA1/A2M/PTGS2/TNFRSF11A/APOL2/TFRC/PLSCR1/CEBPB/IL6/IL6R
BP	GO:0070262	peptidyl-serine dephosphorylation	14	-0.870863	-1.99166	6.555827202384473e-5	0.00107537	7.421218653972576e-4	2088	tags=71%, list=7%, signal=66%	PPP1R16B/PPP2CB/PPP3CA/YWHAE/SWAP70/PPTC7/PPP1R15B/PPP2CA/PPP1R15A/DUSP1
CC	GO:0008328	ionotropic glutamate receptor complex	41	0.668476	1.8992602969841008	6.54889572892996e-5	0.00107537	7.421218653972576e-4	6237	tags=59%, list=21%, signal=46%	GRIK2/GRID2/GRIA4/GRIN2B/GRIA1/DLG3/CNIH3/SHISA9/VWC2/GRIN2A/GRIK5/GRIA3/GRIK4/OLFM3/GRIN2D/SHISA6/GRIK3/CACNG7/CPT1C/CACNG4/EPS8/PORCN/CACNG5/SHISA7
CC	GO:0005766	primary lysosome	146	-0.486435	-1.72414	6.550662074900436e-5	0.00107537	7.421218653972576e-4	5139	tags=41%, list=17%, signal=34%	GM2A/CCT8/DYNC1H1/NDUFC2/BRI3/ARHGAP45/CTSC/CKAP4/PTGES2/RAB44/PSEN1/TMEM30A/FABP5/DNAJC5/NAPRT/CD68/BST2/SERPINA3/LPCAT1/TOLLIP/C3/CMTM6/GRN/UNC13D/DPP7/LAMP1/VAT1/TUBB/PSAP/PRKCD/PRDX6/ARL8A/PA2G4/PSMD1/SURF4/ATP6V0C/MAGT1/TXNDC5/CCT2/RNASET2/ACTR2/TOM1/CAP1/VCP/STX3/CYB5R3/IST1/MAPK1/VNN1/CD63/RAB5C/STOM/TUBB4B/ANXA11/RAP1B/ACLY/B4GALT1/VAPA/ANXA2/SDCBP
CC	GO:0042582	azurophil granule	146	-0.486435	-1.72414	6.550662074900436e-5	0.00107537	7.421218653972576e-4	5139	tags=41%, list=17%, signal=34%	GM2A/CCT8/DYNC1H1/NDUFC2/BRI3/ARHGAP45/CTSC/CKAP4/PTGES2/RAB44/PSEN1/TMEM30A/FABP5/DNAJC5/NAPRT/CD68/BST2/SERPINA3/LPCAT1/TOLLIP/C3/CMTM6/GRN/UNC13D/DPP7/LAMP1/VAT1/TUBB/PSAP/PRKCD/PRDX6/ARL8A/PA2G4/PSMD1/SURF4/ATP6V0C/MAGT1/TXNDC5/CCT2/RNASET2/ACTR2/TOM1/CAP1/VCP/STX3/CYB5R3/IST1/MAPK1/VNN1/CD63/RAB5C/STOM/TUBB4B/ANXA11/RAP1B/ACLY/B4GALT1/VAPA/ANXA2/SDCBP
BP	GO:0001708	cell fate specification	100	0.5336149061774058	1.753596407565965	6.679933897771819e-5	0.00109352	7.54649315063325e-4	2552	tags=33%, list=9%, signal=30%	BMPR1A/EYA1/TBX5/TENM4/GLI3/TBX3/MTA3/SMO/SUFU/APC/GLI2/PTCH1/CDON/NFIA/LMO4/WNT5A/TBX4/RBBP4/MGA/SIX1/EYA2/TBX15/ISL1/EHMT2/AR/HOXA13/MIAT/TBX18/TBX2/SOX2/FGF2/RBBP7/FOXA1
CC	GO:0140534	endoplasmic reticulum protein-containing complex	122	-0.491836	-1.70183	6.7393807651582e-5	0.00110104	7.598363348415523e-4	6290	tags=44%, list=21%, signal=35%	RYR1/EMC6/PDIA3/PRKCSH/OST4/PIGH/HSPA5/ZW10/RNF125/MAP3K5/UBXN1/PIGQ/ORMDL2/DNAJC10/HYOU1/PPIB/GPAA1/SPTLC2/P4HB/DNAJB11/KRTCAP2/PIGT/SEC61G/SEC61B/AMFR/EMC8/RPN2/SELENOS/SEC61A1/TAP2/TAP1/PIGA/NPLOC4/DERL1/HSD17B12/SPCS3/MAGT1/UFD1/RPN1/RNF139/TMEM258/ERN1/SPTSSA/VCP/ARL6IP1/TAPBP/ERN2/INSIG2/HLA-A/DPM2/SREBF2/B2M/FKBP1A/INSIG1
BP	GO:0001655	urogenital system development	66	0.5974945663890734	1.8413276371601477	6.78721731093522e-5	0.00110663	7.636961741699918e-4	3424	tags=45%, list=12%, signal=40%	PBX1/PLAG1/FGFR2/SULF1/EPHB2/PTCH1/PRLR/WNT5A/HOXA9/FGF10/HOXA10/OSR2/AR/AHI1/HOXA13/HELLS/CYP7B1/EPHB3/GLI1/ESR1/FOXA1/BMP7/TP63/ID4/RARG/BMP4/HOXA11/AMH/SFRP1/SRD5A1
BP	GO:0006413	translational initiation	118	-0.508894	-1.75365	6.825521114046292e-5	0.00111065	7.664700973120614e-4	4968	tags=45%, list=17%, signal=38%	SLBP/RPS3/EIF3G/ABCE1/NCBP2/EIF1B/YTHDF1/HABP4/EIF1AX/EIF3H/CTIF/EIF6/EIF4E2/DHX33/RPS3A/EIF2S2/EIF2S1/BANK1/NCK2/ZNF598/EIF4A2/RPS17/EIF4EBP2/KLHL25/KHDRBS1/BZW2/EIF4B/EIF3D/YTHDF2/EIF3L/CSDE1/EIF5B/NPM1/EIF3B/YTHDF3/EIF3I/HSPB1/EIF4G2/DDX3X/EIF4E/EIF4G3/EIF4G1/EIF4H/ATF4/EIF3J/PPP1R15B/EIF1/EIF3A/EIF5/BZW1/EIF4A1/PPP1R15A/AGO2
CC	GO:0001772	immunological synapse	45	-0.664479	-1.97236	6.858692987009375e-5	0.00111382	7.686578084401304e-4	2243	tags=40%, list=8%, signal=37%	PTPRJ/NPTN/STOML2/CD53/PRKAR1A/HLA-DRB1/CD81/LGALS3/CARD11/ARHGDIA/DUSP3/BCL10/SOCS6/EZR/ATP2B1/ICAM1/MYH9/NEDD9
BP	GO:0043536	positive regulation of blood vessel endothelial cell migration	53	-0.62824	-1.91239	6.920051575808717e-5	0.00111931	7.724506666393994e-4	4972	tags=58%, list=17%, signal=49%	GATA2/PLK2/ATP5F1B/FGF18/AKT1/SIRT1/RHOJ/NRP1/CD40/KDR/PRKD2/STAT5A/VEGFA/HMOX1/ABL1/JCAD/PRKCA/NOS3/PTGS2/HSPB1/THBS1/PDGFB/VEGFC/TGFB1/NFE2L2/HDAC7/ANXA1/ADAM17/ETS1/MAP2K3/HIF1A
BP	GO:0032760	positive regulation of tumor necrosis factor production	97	-0.535791	-1.79789	6.909135255207589e-5	0.00111931	7.724506666393994e-4	4948	tags=39%, list=17%, signal=33%	TYROBP/FADD/PTPRJ/CD84/OAS2/ARHGEF2/MYD88/IL33/CD36/CLEC7A/APP/TNFRSF8/IFNGR1/PSEN1/PTAFR/LY96/SELENOK/TLR4/LGALS9/MIF/RIPK1/CYBA/DHX9/RIPK2/HSPB1/NOD1/AKAP12/PTPN11/THBS1/PLCG2/ARID5A/TGFB1/TICAM1/HLA-E/STAT3/FRMD8/IL6/MAPKAPK2
BP	GO:0002437	inflammatory response to antigenic stimulus	64	-0.603299	-1.89569	7.174395488112042e-5	0.00115586	7.976701518205239e-4	4894	tags=42%, list=17%, signal=35%	PLK2/MKRN2/PSMB4/IL2RA/RAB44/ZP3/HCK/PNMA1/CCR7/CD68/NOTCH1/C3/SELENOS/FGR/HLA-DRB1/IL20RB/RHBDF2/A2M/CD81/EXT1/LYN/FURIN/IL1RN/HLA-E/YES1/KDM6B/FOSL2
CC	GO:0005902	microvillus	95	-0.543226	-1.81526	7.17242269721848e-5	0.00115586	7.976701518205239e-4	4129	tags=38%, list=14%, signal=33%	USH1C/CNP/ITGB3/EXOC4/WWOX/FSCN1/VCAM1/MYO1H/TBC1D10A/ICAM2/SLC6A6/RAPGEF3/AOC3/MYO1B/CDHR2/PDGFA/MSN/PLEKHG6/PDZK1/MYO7B/HYAL2/TEK/PODXL/CA9/PDPN/MYO1C/TGFB1/MYO1D/CLIC4/EZR/ITGAV/PTPRH/CTNNB1/SLC7A5/CD44/MYO1E
BP	GO:0030490	maturation of SSU-rRNA	51	-0.621763	-1.88205	7.263704739961822e-5	0.00116711	8.054339245537804e-4	5322	tags=53%, list=18%, signal=44%	RRS1/RCL1/NOB1/IMP4/TSR3/DDX52/UTP3/RPS21/NOL11/BMS1/BYSL/RIOK1/KRI1/NOL10/RPS16/RPS28/UTP4/NOP14/WDR46/DHX37/IMP3/DCAF13/RIOK3/SRFBP1/WDR43/TSR1/SNU13
BP	GO:1901343	negative regulation of vasculature development	96	-0.532738	-1.78358	7.272914318735064e-5	0.00116711	8.054339245537804e-4	3606	tags=40%, list=12%, signal=35%	VASH1/GPR4/FOXJ2/ROCK2/STAT1/PML/EPN1/HHEX/NPR1/HGS/ANGPT2/ADGRB3/SPRY2/ADAMTS9/FOXC1/PPARG/COL4A3/GADD45A/PGK1/TEK/STAB1/THBS1/CLDN5/ECSCR/HSPG2/TIE1/ALOX5/SEMA4A/KLF4/EPHA2/KLF2/COL4A2/ADAMTS1/NIBAN2/SERPINE1/CTNNB1/PTPRM/RGCC
BP	GO:0072539	T-helper 17 cell differentiation	32	-0.723476	-1.99981	7.355386801313868e-5	0.00117531	8.110921148514519e-4	1371	tags=47%, list=5%, signal=45%	BATF/RC3H1/IRF4/ENTPD7/ZBTB7B/NFKBIZ/ZC3H12A/JAK1/SMAD7/NFKBID/STAT3/IL6/SOCS3/JUNB/IL6R
MF	GO:0004859	phospholipase inhibitor activity	12	-0.86496	-1.90709	7.354808054481718e-5	0.00117531	8.110921148514519e-4	233	tags=33%, list=1%, signal=33%	ANXA9/ANXA1/ANXA2/ANXA5
BP	GO:0031667	response to nutrient levels	462	-0.366922	-1.45421	7.367344012852053e-5	0.00117531	8.110921148514519e-4	3643	tags=25%, list=12%, signal=22%	STC2/TBXA2R/PENK/RRAGA/GDF15/DDIT3/MFSD2A/RIPOR1/TFEB/NQO1/CD68/STAT1/PCSK9/HSPA8/CD40/EIF2S1/VCAM1/ACE/FOXA3/PLIN3/NUAK1/SNW1/MTHFR/ULK1/HNRNPA1/PRKCG/WIPI1/RRAGC/GAS2L1/IFI16/SRF/MBD2/TSPO/PCSK1/AKR1C3/CPEB4/MBD3/FES/SPP1/F5/PLD1/CLEC16A/ASL/GCLC/PRKAG2/ADM/PLIN2/CCL28/A2M/FAM107A/RARA/PPARG/PRR5/BNIP3/SLC16A1/PTGS2/MAPK1/RELA/NFKBIZ/RALB/KYNU/ATG7/LRAT/INHBB/GNAI2/ZC3H12A/ITGA2/STC1/CDKN1A/TNF…
MF	GO:0035259	nuclear glucocorticoid receptor binding	12	-0.863811	-1.90456	7.472482492899578e-5	0.00118975	8.2105719676849e-4	1140	tags=58%, list=4%, signal=56%	YWHAH/SMAD3/NR4A3/NR4A2/ETS2/NR4A1/TACC1
BP	GO:0051963	regulation of synapse assembly	111	0.5219474982788186	1.7385951343165578	7.487626319659973e-5	0.00118983	8.211142843146855e-4	3125	tags=32%, list=11%, signal=29%	PTPRD/PTPN13/EPHA7/ARMCX5-GPRASP2/IL1RAPL1/GRID2/GPC4/OGT/NRXN1/NLGN1/ROBO2/EPHB2/DLG5/NTN1/SETD5/WNT5A/ADNP/SIX1/LRRN1/PTPRS/FLRT3/LRRTM3/ST8SIA2/NTRK2/LZTS1/EPHB3/VSTM5/EEF2K/SLIT1/COLQ/SIX4/EPHB1/EFNB3/LRRN3/SLITRK5/NLGN3
CC	GO:0005765	lysosomal membrane	423	-0.378449	-1.48912	7.561044397715146e-5	0.00119682	8.259391934755803e-4	5025	tags=33%, list=17%, signal=28%	SLC39A8/NEU1/MCOLN3/NDUFC2/SLC36A4/CUBN/KXD1/BRI3/SLC31A2/CHMP7/AP3D1/CLTA/SLC35F6/CKAP4/GNB2/VASN/TCIRG1/CYB561/RAB44/AP1B1/AP1M1/TM9SF1/SPAAR/PSEN1/AP5B1/ATP6V0E1/VPS18/GNB4/TMEM30A/AP2A1/RRAGA/DNAJC5/UBA52/LAPTM5/STARD3NL/ATP6V1G1/LRRC8E/TFEB/LAPTM4A/CD68/BST2/CHMP1A/PCSK9/HSPA8/SLC17A9/CTNS/HLA-DPB1/TRPM2/FLOT1/SPPL2A/LPCAT1/VPS13A/AP2S1/SLC11A1/RNF183/CMTM6/GRN/ARL8B/TMEM45B/TECPR1/CLCN6/CD1…
CC	GO:0098852	lytic vacuole membrane	423	-0.378449	-1.48912	7.561044397715146e-5	0.00119682	8.259391934755803e-4	5025	tags=33%, list=17%, signal=28%	SLC39A8/NEU1/MCOLN3/NDUFC2/SLC36A4/CUBN/KXD1/BRI3/SLC31A2/CHMP7/AP3D1/CLTA/SLC35F6/CKAP4/GNB2/VASN/TCIRG1/CYB561/RAB44/AP1B1/AP1M1/TM9SF1/SPAAR/PSEN1/AP5B1/ATP6V0E1/VPS18/GNB4/TMEM30A/AP2A1/RRAGA/DNAJC5/UBA52/LAPTM5/STARD3NL/ATP6V1G1/LRRC8E/TFEB/LAPTM4A/CD68/BST2/CHMP1A/PCSK9/HSPA8/SLC17A9/CTNS/HLA-DPB1/TRPM2/FLOT1/SPPL2A/LPCAT1/VPS13A/AP2S1/SLC11A1/RNF183/CMTM6/GRN/ARL8B/TMEM45B/TECPR1/CLCN6/CD1…
BP	GO:0072577	endothelial cell apoptotic process	55	-0.62413	-1.91242	7.618335378909402e-5	0.00120122	8.289718668115616e-4	3230	tags=44%, list=11%, signal=39%	PRKCI/CD40/MAPK7/KDR/AKR1C3/ABL1/BRAF/RAMP2/TNIP2/COL4A3/ANO6/TEK/CCL2/THBS1/ECSCR/TGFB1/HIPK1/NFE2L2/ANGPTL4/CDH5/SERPINE1/ICAM1/TNFAIP3/RGCC
MF	GO:1904315	transmitter-gated monoatomic ion channel activity involved in regulation of postsynaptic membrane potential	54	0.6186832703067842	1.846072822476951	7.61758142934388e-5	0.00120122	8.289718668115616e-4	5014	tags=33%, list=17%, signal=28%	GRIK2/GRID2/GRID1/GRIA4/GRIN2B/GRIA1/GLRA2/CHRNA7/GABRB2/GRIN2A/GRIK5/GRIA3/GRIK4/GRIN2D/GABRA1/GABRG2/CHRNB4/GRIK3
BP	GO:0001933	negative regulation of protein phosphorylation	278	-0.406783	-1.547	7.724584368169564e-5	0.00121561	8.389073199596143e-4	3017	tags=27%, list=10%, signal=24%	TRIB2/TARDBP/NCK2/PPP2R1A/ZGPAT/HHEX/PRKCD/WWTR1/CBLC/HEXIM1/ABL1/SIRPA/CD300A/SPRY2/PRKAG2/RGS2/RABGEF1/NPM1/ZFYVE28/PPARG/SPRY1/PARP14/UBASH3B/HSPB1/LRRK1/LYN/PIP5KL1/PRNP/CHP1/RASSF2/GADD45A/ZC3H12A/HYAL2/PPIA/SOCS4/HEG1/PAK2/SH3BP5/SMAD7/CDKN1A/DUSP22/ADARB1/DUSP3/DUSP6/ENG/EIF4G1/PTPN1/ERRFI1/SPRY4/TGFB1/CAV1/IGFBP3/BMP2/RASIP1/PTPN2/CBLB/PID1/IPO7/PPP1R15B/PPP2CA/PTPRB/CORO1C/GPRC5A/BDKRB2/…
BP	GO:0032623	interleukin-2 production	61	-0.604133	-1.88682	7.772294263220887e-5	0.00121841	8.408359720113622e-4	4313	tags=54%, list=15%, signal=46%	VSIG4/CD80/CD28/LAG3/PTPRC/RPS3/CD86/STOML2/CR1/CLEC7A/IRF4/CD83/LAPTM5/HOMER3/PRKD2/ABL1/VTCN1/IL20RB/RIPK2/RUNX1/PRNP/CARD11/SPTBN1/HOMER2/CD34/PLCG2/PNP/EZR/NR1H4/HDAC7/ANXA1/TNFAIP3/ZFP36
BP	GO:0032663	regulation of interleukin-2 production	61	-0.604133	-1.88682	7.772294263220887e-5	0.00121841	8.408359720113622e-4	4313	tags=54%, list=15%, signal=46%	VSIG4/CD80/CD28/LAG3/PTPRC/RPS3/CD86/STOML2/CR1/CLEC7A/IRF4/CD83/LAPTM5/HOMER3/PRKD2/ABL1/VTCN1/IL20RB/RIPK2/RUNX1/PRNP/CARD11/SPTBN1/HOMER2/CD34/PLCG2/PNP/EZR/NR1H4/HDAC7/ANXA1/TNFAIP3/ZFP36
BP	GO:0010755	regulation of plasminogen activation	18	-0.795376	-1.92008	8.039557132900886e-5	0.00125788	8.680768774674762e-4	3621	tags=67%, list=12%, signal=59%	CLEC3B/CTSZ/PLAU/SERPINE2/RUNX1/PLAT/THBS1/SERPINE1/S100A10/ENO1/ANXA2/PLAUR
CC	GO:0005657	replication fork	65	0.6036460542954045	1.8552895442801862	8.125274861372437e-5	0.00126885	8.756483707558455e-4	6100	tags=51%, list=21%, signal=40%	POLA1/PRIMPOL/MMS22L/SMARCAD1/WRN/SMARCAL1/RFC1/RPA1/PRIM1/POLH/RAD51B/RAD51C/RPA2/RFC4/WDHD1/ZRANB3/TIPIN/NBN/RFC3/TP53/RFC5/ETAA1/PARP1/MRE11/RADX/PRIM2/POLA2/TP53BP1/ZMIZ2/RAD51D/RAD18/SMARCA5/BAZ1B
BP	GO:1903532	positive regulation of secretion by cell	283	-0.404274	-1.53901	8.178423961199507e-5	0.00127471	8.7968770738129e-4	4419	tags=28%, list=15%, signal=24%	ITGAM/TTN/ORAI1/ZP3/GLUD1/ANO1/TMED10/RAB27A/SELENOT/VPS4A/ACHE/MYO18A/IRS2/RAB3GAP1/ACSL4/GPR68/PTPN23/PTAFR/SNAP25/NADK/PRKAR1A/PFKFB2/TNFSF11/TARDBP/RPH3AL/UNC13D/LAMP1/GRK2/TLR4/FGR/RAB5A/PCSK1/UNC13B/HLA-DRB1/SPP1/AP1G1/HGS/MIF/STX4/BMP6/CFTR/HLA-F/MYRIP/NR1H2/ARF6/PPARG/DAB2/MYOM1/LRRC8A/SYBU/RAB8B/F2RL1/MCU/C1QTNF1/GOLPH3/INHBB/PPIA/PTPN11/SDC4/ABCG1/RAPGEF4/DOC2B/TNFRSF11A/STX1A/PLA2G4A/V…
BP	GO:0045582	positive regulation of T cell differentiation	113	-0.50448	-1.72972	8.221457104949931e-5	0.00127896	8.826255851424561e-4	4758	tags=36%, list=16%, signal=31%	SHH/CD86/AP3D1/IL2RA/CR1/DUSP10/CD83/PHF10/NLRP3/SMARCC1/ZBTB7B/PIK3R6/SART1/HLX/KLHL25/CD74/VSIR/LGALS9/HLA-DRB1/ITPKB/ADA/RIPK2/CBFB/RUNX1/RARA/NFKBIZ/VNN1/ZBTB1/BCL6/EGR3/TGFBR2/RHOA/NFKBID/SHB/PNP/FOXO3/IL1RL2/ZBTB16/IL18/ANXA1/IL4R
BP	GO:0051090	regulation of DNA-binding transcription factor activity	367	-0.385555	-1.50003	8.317369792227806e-5	0.00129141	8.91218370264024e-4	3561	tags=26%, list=12%, signal=24%	OTULIN/BUD31/ADGRG3/DDIT3/DHX33/TRIM8/IRAK3/ID3/PRKCI/KEAP1/CD40/NFKBIE/FLOT1/TNFSF11/TRIM15/HES1/SIGIRR/SIK1/PRKD2/CEBPG/USP7/TLR4/SRF/TNFRSF4/FZD4/LAMTOR5/ESR2/HMOX1/LGALS9/WNT2/RIPK1/PPP2CB/TRIM5/RNF2/TAX1BP1/JUP/DHX9/IKBKB/RIPK2/NPM1/NFKBIB/PPARG/TCF3/MTPN/SPHK1/RELA/NOD1/PRNP/HIPK2/CARD11/UBE2V1/CHP1/NLRC5/CSF3/TRAF3/RIPK4/ZC3H12A/PPIA/HDAC4/SMAD7/RELN/TNFRSF11A/PLCG2/ID1/UBE2N/CFLAR/BCL10/P…
BP	GO:0140888	interferon-mediated signaling pathway	84	-0.558969	-1.83013	8.382515823416694e-5	0.00129905	8.964880080622486e-4	4447	tags=39%, list=15%, signal=33%	OAS2/IFNE/IRF7/MYD88/HCK/IFNGR1/RBM47/EIF4E2/STAT1/IFI27/IFITM3/YTHDF2/IFNGR2/NR1H2/IFITM2/PPARG/TRIM56/PARP14/YTHDF3/SIN3A/TBK1/NLRC5/TRAF3/IFNAR2/PTPN11/HDAC4/JAK1/PTPN1/PTPN2/IRF1/SAMHD1/CDC37/SP100
BP	GO:0031331	positive regulation of cellular catabolic process	316	-0.391861	-1.50721	8.521095264434852e-5	0.00131802	9.095761885230238e-4	4787	tags=36%, list=16%, signal=31%	MOAP1/MAPK3/GSK3B/ADRB2/YTHDF1/DND1/GPSM1/SLC25A5/CDK16/CNOT9/SIRT1/CNOT11/CAMKK2/GSK3A/PNPT1/APP/SPTLC2/RC3H1/OPTN/PSEN1/ABHD5/CNOT8/CELF1/IRS2/PRKAA1/RAB3GAP1/VPS13D/LAPTM5/DAPK1/KHSRP/FBXO7/TRIM8/SUPT5H/ADRA2A/ROCK2/TFEB/PDE12/HNRNPD/MEX3D/PCSK9/TARDBP/KDR/ULK1/STK11/WIPI1/WAC/PLIN5/PRKCD/UVRAG/ZC3H18/SAMD4B/SVIP/ATG101/DAGLB/HMOX1/HSPB8/PATL1/INSR/CCNY/TRIM5/PNPLA2/DHX9/YTHDF2/CSDE1/RIPK2/UPF…
BP	GO:0030856	regulation of epithelial cell differentiation	141	-0.482469	-1.70262	8.671691345900943e-5	0.00133876	9.238949693205959e-4	3514	tags=33%, list=12%, signal=29%	JAG1/RFX3/FOXJ2/VEZF1/ROCK2/STAT1/NOTCH1/KEAP1/SPRED2/SOX9/NME2/SULT2B1/HES1/CD24/WWTR1/VEGFA/ACVRL1/VCL/SPRY2/BMP6/BTG1/IKBKB/FOXC1/SPRY1/TNFRSF1A/APOLD1/MAFG/KLF7/CLDN5/CCND1/ERRFI1/KRAS/CAV1/BMP2/NOTCH4/LIF/IPO7/F11R/CEBPB/CDH5/SERPINE1/PRKCH/CTNNB1/CD109/ZFP36/MAFF
BP	GO:0046883	regulation of hormone secretion	243	-0.417232	-1.56341	8.925552773108e-5	0.00137535	9.491407195326569e-4	4413	tags=27%, list=15%, signal=23%	CDK16/TCIRG1/ORAI1/EIPR1/GLUD1/ANO1/SELENOT/NR1D1/IRS2/ACSL4/GPR68/RFX3/SNAP25/ADRA2A/NADK/PRKAR1A/PFKFB2/TNFSF11/TARDBP/RPH3AL/IL11/CRY2/TSPO/PFKL/HNF4A/HLA-DRB1/SPP1/RAB11FIP1/STX4/SLC9B2/BMP6/CFTR/GJA1/MYRIP/PPARG/SLC16A1/DAB2/LRRC8A/SYBU/PPP3CA/RAB8B/F2RL1/MCU/C1QTNF1/INHBB/PTPN11/RAB11FIP5/RAPGEF4/DOC2B/KLF7/STX1A/SREBF1/PLA2G6/ALOX5/LIF/CASR/NR1H4/FOXO1/CHD7/IL6/ANXA1/PER2/PIM3/MIDN/CRY1/HI…
MF	GO:0003925	G protein activity	44	-0.662787	-1.95415	9.328861054657519e-5	0.00143478	9.901531164171367e-4	3177	tags=48%, list=11%, signal=43%	RALA/ARL8B/RAB11B/RAB1B/RAB5A/RIT1/NRAS/ARF6/RAN/RAP1A/CDC42/RALB/RAC1/RAB5C/RHOA/RAB11A/KRAS/RAB10/RAP2B/RAP1B/RAB7A
BP	GO:2000377	regulation of reactive oxygen species metabolic process	138	-0.48459	-1.70436	9.412138130564972e-5	0.00144485	9.971071457484323e-4	2966	tags=30%, list=10%, signal=27%	ARF4/DUOXA2/PLIN5/PRKCD/TLR4/TSPO/AKR1C3/RIPK1/CYBA/BIRC2/ACE2/BNIP3/AKR1C1/VDAC1/GRB2/SLC25A33/F2RL1/GADD45A/GNAI2/ZC3H12A/RAC1/CDKN1A/THBS1/TGFBR2/RHOA/IER3/BCO2/GCH1/PLCG2/CFLAR/PDGFB/TGFB1/ALOX5/SOD2/NFE2L2/PID1/STK17A/FOXO1/BCR/HK2/HIF1A
BP	GO:0010977	negative regulation of neuron projection development	138	0.4960497818956984	1.7034813531076256	9.542061980559665e-5	0.00146204	0.00100897	2991	tags=37%, list=10%, signal=33%	EPHA7/DCC/NEO1/SEMA3A/CBFA2T2/PTEN/BCL11A/FAT3/SLIT2/NLGN1/SEMA5B/ULK2/EPHB2/KREMEN1/NTN1/SEMA5A/SEMA6D/HDAC6/WNT5A/MAP2/LRP4/PTPRS/LRIG2/DAB1/SEMA3C/SPART/EPHA4/SEMA3D/APOE/RUFY3/LPAR1/PTPRO/RYK/FSTL4/STMN2/PLXNA3/KANK1/MDM2/RGMA/RIT2/INPP5F/GDI1/CDKL3/SLIT1/RTN4RL1/SEMA3E/SEMA4G/SEMA4F/ADCY6/EFNB3/WNT3
BP	GO:0010586	miRNA metabolic process	103	-0.516238	-1.7475	9.66927238356533e-5	0.00147874	0.0010205	1840	tags=35%, list=6%, signal=33%	SND1/GATA6/MYC/GAS5/NR1H2/GNL3/RARA/TUT7/PPARG/ELOC/RELA/EGFR/ZC3H12A/YY1/PPARD/SREBF1/PDGFB/TGFB1/BMP2/SMAD3/FOXO3/SREBF2/KLF4/STAT3/NFKB1/MRTFA/DDX5/EGR1/ETS1/POU5F1/AGO2/FOS/FOSL1/NEAT1/HIF1A/XIST
BP	GO:0042088	T-helper 1 type immune response	48	-0.632214	-1.89273	9.754027276389847e-5	0.00148891	0.00102751	3039	tags=31%, list=10%, signal=28%	HLX/SLC11A1/TLR4/HLA-DRB1/RIPK2/NFKBIZ/PLA2G4A/ARID5A/SEMA4A/BCL3/IL1R1/IL18/ANXA1/RELB/IL4R
BP	GO:0002673	regulation of acute inflammatory response	44	-0.661826	-1.95132	9.816637866356637e-5	0.00149286	0.00103024	4231	tags=41%, list=14%, signal=35%	ZP3/CCR7/NLRP3/PTGER3/PIK3CG/TNFSF11/C3/DNASE1L3/EDNRB/SELENOS/IL20RB/PTGS2/C2CD4B/TNFRSF11A/HLA-E/IL6/IL6ST/OSMR
BP	GO:0048010	vascular endothelial growth factor receptor signaling pathway	56	-0.604954	-1.85982	9.81237439714215e-5	0.00149286	0.00103024	3815	tags=52%, list=13%, signal=45%	NRP1/TMEM204/ITGB3/PTK2/KDR/PDCD6/VAV1/PRKD2/HHEX/FZD4/VEGFA/AXL/HGS/VAV2/FLT4/FOXC1/MMRN2/HSPB1/CLEC14A/PAK2/PTPN1/VEGFC/BCAR1/NIBAN2/ITGA5/FLT1/MAPKAPK2/GRB10/HIF1A
BP	GO:0032506	cytokinetic process	42	-0.665561	-1.94933	9.836012362473537e-5	0.00149302	0.00103035	3245	tags=40%, list=11%, signal=36%	CHMP1A/RTKN/CHMP3/SPIRE1/CHMP2B/ECT2/SNX33/CHMP1B/RHOA/IQGAP1/ANXA11/ARF1/BIN3/CHMP4B/MYH9/PLEC/SNX9
BP	GO:0030900	forebrain development	385	0.3915938194747338	1.4949606595740021	9.971346801225346e-5	0.00151074	0.00104258	3044	tags=27%, list=10%, signal=24%	OPHN1/BMPR1A/ROBO1/IGF1R/FGFR2/NCOA1/RARB/ERBB4/COL3A1/SEMA3A/PTEN/GLI3/PRKG1/TBX3/IGF2BP1/SLIT2/TMEM14B/SMO/PCM1/ROBO2/SRD5A2/DOCK7/DCLK1/GLI2/TTC8/FAT4/EPHB2/GRIA1/PGAP1/FOXP2/SCN2A/PCDH9/SEMA5A/CDON/WNT5A/FGF10/KDM2B/DIXDC1/CEP120/BBS4/CNTNAP2/FUT10/NR2F2/DYNC2H1/ATRX/NKX2-1/PTPRS/OTX2/SZT2/DAB1/NOTCH3/ISL1/KDM1A/KIRREL3/TTC21B/LRP2/LHX8/SLC1A2/ATP1A2/RFX4/LPAR1/RYK/VAX2/FEZ1/ATIC/BCL11B/PLXNA…
CC	GO:0030863	cortical cytoskeleton	104	-0.525352	-1.78135	1.0068178275142514e-4	0.00152258	0.00105075	2006	tags=29%, list=7%, signal=27%	GYPC/RAPGEF3/SPTBN5/ACTR2/MYRIP/CAP1/MISP/SPTAN1/CAPN2/SPTBN1/WDR1/COBL/CTTN/CLDN5/COTL1/SELE/MAPRE1/IQGAP1/CAPZA2/EZR/DSTN/SLC2A1/TPM4/CAPZB/ACTN4/MYH9/MYADM/MYO1E/SNX9/AKAP13
BP	GO:0035308	negative regulation of protein dephosphorylation	28	-0.729986	-1.96554	1.0124060235030828e-4	0.00152819	0.00105462	2416	tags=50%, list=8%, signal=46%	ROCK2/CRY2/MASTL/PPP1R16B/IKBKB/MFHAS1/ARPP19/LGALS3/YWHAE/MGAT5/YWHAB/SWAP70/FKBP1A/PPP1R15A
CC	GO:0098878	neurotransmitter receptor complex	45	0.6587776892145112	1.9033054171014674	1.0176320904798821e-4	0.0015304	0.00105614	6237	tags=53%, list=21%, signal=42%	GRIK2/GRID2/GRIA4/GRIN2B/GRIA1/DLG3/CNIH3/SHISA9/VWC2/GRIN2A/GRIK5/GRIA3/GRIK4/OLFM3/GRIN2D/SHISA6/GRIK3/CACNG7/CPT1C/CACNG4/EPS8/PORCN/CACNG5/SHISA7
BP	GO:0050678	regulation of epithelial cell proliferation	340	-0.387434	-1.49996	1.0158062924256807e-4	0.0015304	0.00105614	3718	tags=31%, list=13%, signal=27%	ITGB3/SRSF6/IRF6/VASH1/JAG1/RREB1/EPPK1/LRG1/POLD4/MYDGF/STAT1/NOTCH1/SOX9/PDCL3/HAS2/NME2/HLX/KDR/HES1/GRN/PDCD6/PTPRK/STK11/EDNRB/HTR2B/PRKD2/RAP1GAP/STAT5A/NRP2/VEGFA/HMOX1/LAMA5/IFT57/ACVRL1/PPP1R16B/WNT2/SGPP2/HYAL1/PDCD10/TBX1/BMP6/NRAS/MYC/FLT4/JCAD/DLL4/PRKCA/APLNR/PPARG/NRARP/MMRN2/DAB2/WNT7A/CDC42/COL4A3/LIMS2/TGFA/EGFR/TGFBR1/C5AR1/SAV1/TEK/FBXW7/EFNB2/CCL2/THBS1/EGR3/PPARD/AREG/LAMC1/…
BP	GO:0032956	regulation of actin cytoskeleton organization	316	-0.390874	-1.50341	1.0265538473485191e-4	0.00154097	0.00106344	3825	tags=33%, list=13%, signal=29%	CCR7/NRP1/LIMCH1/ITGB3/RHPN1/PTGER4/FSCN1/ARPC5/CAPG/ROCK2/PREX1/BST2/RALA/TRPM2/CFL2/NCK2/RHOG/FHOD1/RHOQ/LMOD3/PRKCD/CDC42EP4/TAOK2/CDC42EP2/ABL1/PEAK3/WASF2/BRK1/ACTG1/GMFG/FLII/RAPGEF3/CARMIL1/BRAF/RHOC/SPTBN5/PDGFA/ECT2/ARF6/FAM107A/ARHGEF18/PFN1/PLEKHG2/MTPN/SPTAN1/PHLDB2/GRB2/CDC42/TMSB10/SLC9A1/F2RL1/ARHGAP17/SPTBN1/TGFBR1/CSF3/CYFIP1/PXN/ARPC5L/BIN1/WDR1/RAC1/CDC42EP3/BAIAP2L1/RHPN2/BAIA…
MF	GO:0001227	DNA-binding transcription repressor activity, RNA polymerase II-specific	304	-0.395425	-1.51587	1.0503782019838552e-4	0.00157383	0.00108611	2790	tags=21%, list=9%, signal=19%	BATF3/NR1D2/ZNF440/SKI/ZGPAT/HHEX/ZNF487/E2F6/TGIF2/SNAI1/PURB/FOXQ1/HIC1/ZBTB10/AEBP1/MYC/PPARG/TCF3/JDP2/ZNF281/NACC1/RELA/KLF16/PCBP3/ZBTB2/ZBTB1/HDGF/BHLHE41/FOXP1/BCL6/YY1/BCL6B/PPARD/ZBTB17/NACC2/GLIS3/FOXO3/ERF/SREBF2/PRDM16/ETV6/HSF1/BACH1/ZBTB21/ETV3/FOXK2/FOXO1/CEBPB/ZBTB16/MNT/ATF3/NFKB1/ETS2/MAFK/BHLHE40/SKIL/ZBTB7A/ELK3/ENO1/NFIL3/POU5F1/NFATC2/LRRFIP1
BP	GO:0030183	B cell differentiation	135	-0.481943	-1.68851	1.0553909604151129e-4	0.00157843	0.00108929	5726	tags=43%, list=19%, signal=35%	IL4I1/LFNG/DNAJB9/KIT/PTPRC/GPS2/SLC39A7/NTRK1/IRF2BP2/LYL1/GPR183/RABL3/PTPRJ/HDAC5/SLC25A5/SPI1/IFNE/TCIRG1/CR1/JAK3/ADGRG3/IRF8/VCAM1/TNFSF13B/MFNG/CEBPG/IL11/HHEX/CMTM7/PIK3R3/ABL1/ADA/MIR17HG/TRAF3IP2/ITM2A/TCF3/NFKBIZ/LRRC8A/CARD11/ZBTB1/BCL6/HDAC4/INPP5D/BLNK/YY1/PLCG2/DCAF1/ONECUT1/CLCF1/PTPN2/BCL3/IL6/ZBTB7A/ADAM17/ST3GAL1/KLF6/FOSL2/ITGB1
BP	GO:0090330	regulation of platelet aggregation	27	-0.738578	-1.97212	1.072082192861508e-4	0.0016	0.00110418	2666	tags=48%, list=9%, signal=44%	SERPINE2/PRKCD/MMRN1/PRKCA/UBASH3B/LYN/C1QTNF1/SH2B3/PDPN/F11R/IL6/CD9/IL6ST
BP	GO:0050819	negative regulation of coagulation	50	-0.628001	-1.89653	1.0757137623745694e-4	0.0016	0.00110418	2960	tags=40%, list=10%, signal=36%	PLAU/SERPINE2/PRKCD/PROS1/F11/TFPI/PDGFA/NOS3/PLAT/UBASH3B/C1QTNF1/THBS1/THBD/SH2B3/PDGFB/SERPINE1/CD9/ANXA2/ANXA5/PLAUR
BP	GO:0034103	regulation of tissue remodeling	68	-0.581442	-1.84203	1.0756713009835416e-4	0.0016	0.00110418	3718	tags=37%, list=13%, signal=32%	ITGB3/LEPR/ROCK2/GREM1/TNFSF11/SPP1/FLT4/PRKCA/RUNX1/PPARG/UBASH3B/PPP3CA/INPP5D/S1PR1/TNFRSF11A/TFRC/TGFB1/PDK4/PLEKHM1/TMBIM1/BCR/IL15/IL6/IL18/TNFAIP3
BP	GO:0030032	lamellipodium assembly	69	-0.56801	-1.79887	1.0870994157350268e-4	0.00161399	0.00111383	2934	tags=41%, list=10%, signal=37%	NCK2/ABI3/SRGAP2/WASF2/BRK1/VCL/CARMIL1/HSP90AA1/SPATA13/VAV2/ACTR2/RHOD/CDC42/CYFIP1/GOLPH3/RAC1/AKIRIN1/S1PR1/ABLIM3/ABLIM2/ACTR3/EPHA2/CAPZB/PARVB/BIN3/ARPC2/ABLIM1/ITGB1
BP	GO:0006949	syncytium formation	62	-0.593104	-1.85779	1.0930759694841224e-4	0.0016199	0.00111791	3552	tags=39%, list=12%, signal=34%	GDF15/TNFSF14/FLOT1/PLEKHO1/TANC1/DOCK1/ADAM12/ADGRB3/RAPGEF3/CD81/CAPN2/EHD2/CFLAR/CACNA1H/EHD1/ADAM9/CD9/CD109/ERCC1/MYH9/SBNO2/IL4R/NFATC2/ITGB1
BP	GO:0072538	T-helper 17 type immune response	45	-0.656304	-1.9481	1.0985960560936347e-4	0.00162512	0.00112151	4437	tags=44%, list=15%, signal=38%	BATF/CLEC7A/RC3H1/IRF4/ENTPD7/ZBTB7B/NOTCH1/IL17RA/TRAF3IP2/NFKBIZ/ZC3H12A/JAK1/SMAD7/NFKBID/ARID5A/STAT3/IL6/SOCS3/JUNB/IL6R
BP	GO:0050770	regulation of axonogenesis	156	0.48543338751720744	1.6899049244767694	1.1191109999482898e-4	0.00165247	0.00114038	3001	tags=38%, list=10%, signal=34%	EPHA7/PAK3/DCC/ROBO1/SEMA3A/CDKL5/PTEN/SLIT2/SEMA5B/ROBO2/ULK2/TIAM1/EPHB2/UST/NTN1/SEMA5A/MAP6/SHOX2/SEMA6D/PLXNC1/NRDC/HDAC6/WNT5A/MAP2/ADNP/PAK1/CHN1/LRP4/TRPC5/PTPRS/DAB1/SEMA3C/SPART/EPHA4/SEMA3D/RUFY3/RYK/FSTL4/PLXNA3/MAP3K13/NTRK2/DSCAM/EPHB3/RGMA/CDH2/BRSK1/MAP1B/GDI1/CDKL3/SLIT1/SEMA3E/SHTN1/MAPT/SEMA4G/SEMA4F/EFNB3/CNTN2/WNT3/LRRC4C
BP	GO:0061614	miRNA transcription	70	-0.575859	-1.83073	1.1287998191902602e-4	0.00166375	0.00114817	2124	tags=39%, list=7%, signal=36%	GATA6/MYC/NR1H2/GNL3/RARA/PPARG/RELA/EGFR/YY1/PPARD/SREBF1/PDGFB/TGFB1/BMP2/SMAD3/FOXO3/SREBF2/KLF4/STAT3/MRTFA/DDX5/EGR1/ETS1/POU5F1/FOS/FOSL1/HIF1A
BP	GO:0042730	fibrinolysis	26	-0.741928	-1.9653	1.1382901834749179e-4	0.00167168	0.00115365	2960	tags=38%, list=10%, signal=35%	SERPING1/PLAU/PROS1/F11/PLAT/THBS1/THBD/SERPINE1/ANXA2/PLAUR
CC	GO:0055037	recycling endosome	195	-0.442077	-1.61902	1.1371880435959369e-4	0.00167168	0.00115365	4050	tags=31%, list=14%, signal=27%	VAMP3/OPTN/MICALL2/RABEP1/RAB8A/ATP9A/ATG9A/SLC9A3/ABHD17C/REP15/MICALL1/RAB13/CMTM6/ULK1/UNC13D/SCAMP4/AMOTL2/BOK/RAB11B/AP1G1/ABHD17B/RAB11FIP1/SLC9B2/RABGEF1/CFTR/HLA-F/ACKR1/ARF6/ATP11C/RAN/RAB8B/RFFL/RAC1/ABCG1/STX12/EHD2/RAB11FIP5/HLA-C/RNF11/SLC1A1/ACKR3/HLA-A/RAB11A/TFRC/RAB35/EHD1/PDLIM4/RAB10/RAP2B/ATP11A/B2M/ATP13A3/HLA-E/PLEKHB2/HLA-B/MCTP1/NDRG1/KCNK1/EHD4/ITGB1/PACSIN2
BP	GO:0016072	rRNA metabolic process	252	-0.417493	-1.56959	1.1443281105157508e-4	0.00167752	0.00115768	5720	tags=41%, list=19%, signal=34%	RPL27/DIS3/KRR1/NOC4L/TCOF1/NHP2/GTF3C6/RRS1/RCL1/EMG1/NOB1/IMP4/TAF1B/TSR3/MRM3/MRPL44/RPS15/DDX52/UTP3/RPS21/RPUSD4/RPS7/NOP10/NOL11/MAK16/BOP1/NOP58/EBNA1BP2/BMS1/PPAN/RPL35A/NAF1/POLR1E/WDR55/BRIX1/RPL7/UTP18/DDX27/EIF6/UTP11/PES1/EXOSC6/BYSL/RIOK1/KRI1/NOL10/DDX47/RPS16/SART1/RRP1/DEDD2/RPS28/NOP56/GTF3C4/DDX54/RPL14/NUDT16/UTP4/RPF2/RPS17/NOP14/FBL/WDR46/DDX10/DHX37/IPPK/SLFN12/NSUN4/RRP7A/…
MF	GO:0004970	ionotropic glutamate receptor activity	19	0.7931924707401856	1.9300165252648984	1.1499178300477529e-4	0.00168269	0.00116124	3177	tags=58%, list=11%, signal=52%	GRIK2/GRID2/GRID1/GRIA4/GRIN2B/GRIA1/GRIN2A/GRIK5/GRIA3/GRIK4/GRIN2D
BP	GO:0036294	cellular response to decreased oxygen levels	145	-0.490197	-1.73513	1.1542622502560708e-4	0.00168601	0.00116353	2356	tags=29%, list=8%, signal=27%	VEGFA/CPEB4/HMOX1/EGLN2/GATA6/NOP53/AK4/TMBIM6/MYC/PPARG/BNIP3/PTGS2/EGLN3/SLC9A1/HIPK2/BNIP3L/PGK1/HILPDA/STC1/KCND2/DDAH1/PPARD/CFLAR/AQP1/CPEB2/FAM162A/ATF4/TGFB1/PDK1/NFE2L2/PLK3/CASR/ERO1A/NDRG1/EGR1/ENO1/EGLN1/RGCC/FOS/EPAS1/LMNA/HIF1A
BP	GO:0002706	regulation of lymphocyte mediated immunity	179	-0.445553	-1.61578	1.1702161168802044e-4	0.00170625	0.0011775	3179	tags=22%, list=11%, signal=20%	NLRP3/EXOSC6/MICA/PIK3R6/CD40/HSPD1/C3/VAV1/LAMP1/HMCES/TAP2/PVR/LGALS9/HLA-DRB1/IL20RB/AP1G1/HLA-F/CD81/SERPINB9/ZBTB1/BCL6/SMAD7/DUSP22/HLA-C/TNFRSF1B/HLA-A/TFRC/ARID5A/TGFB1/SUPT6H/CLCF1/B2M/IL1R1/HLA-E/HLA-B/IL6/IL18/CRK/CD55/NECTIN2
BP	GO:0045624	positive regulation of T-helper cell differentiation	21	-0.773794	-1.95071	1.1845360536970312e-4	0.00172404	0.00118978	3733	tags=48%, list=13%, signal=42%	NLRP3/HLX/RIPK2/RARA/NFKBIZ/NFKBID/SHB/IL18/ANXA1/IL4R
BP	GO:0045216	cell-cell junction organization	206	-0.440332	-1.6215	1.2016937710144323e-4	0.00174589	0.00120486	3592	tags=34%, list=12%, signal=30%	FSCN1/PTPN23/WHRN/PKP4/ROCK2/PRKCI/RAB13/ACE/CLDN7/TLN1/PERP/SRF/CDH1/SNAI1/VEGFA/CTNND1/F2R/NPHP4/VCL/ACTG1/DSG2/JUP/BMP6/RHOC/RAMP2/IKBKB/GJA1/ECT2/PRKCA/APLNR/LSR/EXT1/PARD6B/ACE2/CDC42/LIMS1/LIMS2/F2RL1/CTNND2/TGFBR1/PIP5K1C/WDR1/HEG1/DSP/EFNB2/PAK2/SMAD7/ESAM/RHOA/CLDN5/TJP2/MYO1C/TGFB1/CAV1/HIPK1/SMAD3/AFDN/TJP1/PKHD1/NR1H4/EPHA2/F11R/HDAC7/CDH5/CTNNA1/KIFC3/PRKCH/CD9/CTNNB1/PECAM1/PLEC
BP	GO:1902893	regulation of miRNA transcription	69	-0.565416	-1.79066	1.2113380660913694e-4	0.00175676	0.00121236	2124	tags=38%, list=7%, signal=35%	GATA6/MYC/NR1H2/GNL3/RARA/PPARG/RELA/EGFR/YY1/PPARD/SREBF1/PDGFB/TGFB1/BMP2/SMAD3/FOXO3/SREBF2/KLF4/STAT3/MRTFA/EGR1/ETS1/POU5F1/FOS/FOSL1/HIF1A
BP	GO:0060740	prostate gland epithelium morphogenesis	26	0.7356699835067266	1.9024346077981786	1.2143498730284934e-4	0.001758	0.00121321	3372	tags=58%, list=11%, signal=51%	FGFR2/SULF1/WNT5A/FGF10/AR/HOXA13/CYP7B1/ESR1/FOXA1/BMP7/TP63/ID4/RARG/BMP4/SFRP1
BP	GO:0001823	mesonephros development	103	0.5200334291772196	1.7150165469007292	1.2198234048192793e-4	0.00175966	0.00121436	3422	tags=35%, list=12%, signal=31%	PBX1/GPC3/MAGED1/EYA1/FGFR2/RARB/LGR4/GLI3/SLIT2/SMO/ROBO2/BCL2/KIF26B/GREB1L/CAT/PTCH1/FGF10/SMAD6/SIX1/SIM1/HS2ST1/OSR2/HS3ST3A1/FGF1/ILK/PKD1/BMPER/FGF2/SALL1/BMP7/SIX4/ADAMTS16/BMP4/HOXA11/SFRP1/EPCAM
BP	GO:0032970	regulation of actin filament-based process	357	-0.379299	-1.47322	1.219363387317725e-4	0.00175966	0.00121436	2638	tags=26%, list=9%, signal=24%	RHOQ/LMOD3/KCNJ2/PRKCD/CDC42EP4/TAOK2/CDC42EP2/ABL1/PEAK3/WASF2/BRK1/ACTG1/DSG2/GMFG/FLII/RAPGEF3/CARMIL1/JUP/BRAF/RHOC/SPTBN5/PDGFA/ECT2/ARF6/FAM107A/ARHGEF18/PFN1/PLEKHG2/MTPN/SPTAN1/PHLDB2/GRB2/CDC42/TMSB10/SLC9A1/F2RL1/ARHGAP17/SPTBN1/TGFBR1/CSF3/CYFIP1/PXN/ARPC5L/BIN1/WDR1/RAC1/CDC42EP3/BAIAP2L1/RHPN2/BAIAP2L2/SDC4/CDC42EP1/DSP/STC1/SYNPO/PAK2/ESAM/CCN2/S1PR1/RHOA/CTTN/SWAP70/CAPZA1/COTL1/PD…
BP	GO:0043618	regulation of transcription from RNA polymerase II promoter in response to stress	33	-0.68804	-1.91769	1.2255000264061117e-4	0.00176472	0.00121785	3461	tags=55%, list=12%, signal=48%	DDIT3/MAPK7/NCK2/VEGFA/HMOX1/TMBIM6/SIN3A/MUC1/ATF4/BAG3/NFE2L2/KLF2/ATF6/CEBPB/ATF3/EGR1/EPAS1/HIF1A
BP	GO:0006007	glucose catabolic process	25	-0.752186	-1.97503	1.2425502089241782e-4	0.00178296	0.00123044	3030	tags=44%, list=10%, signal=40%	PFKFB2/PFKL/PGK1/PKM/PGAM1/TPI1/FOXK2/HK2/HK1/ENO1/PFKP
BP	GO:0032637	interleukin-8 production	78	-0.56382	-1.8222	1.2431067773617613e-4	0.00178296	0.00123044	2729	tags=28%, list=9%, signal=26%	PRKD2/TLR4/CD74/LAMTOR5/F2R/LGALS9/RIPK1/C5AR2/CHI3L1/RELA/NOD1/F2RL1/CD58/HYAL2/BCL10/KLF4/BCL3/STAT3/SERPINE1/F3/IL6/ANXA1
BP	GO:0001822	kidney development	308	0.40313527236440055	1.5093323314729945	1.2447428805343545e-4	0.00178296	0.00123044	3422	tags=30%, list=12%, signal=27%	PBX1/GPC3/MAGED1/EPHA7/EYA1/EDNRA/FGFR2/RARB/ITGA8/ERBB4/LGR4/PDGFRB/GLI3/SLIT2/SMO/SULF1/ROBO2/BCL2/ADAMTS6/GLI2/KIF26B/GREB1L/ANGPT1/DLG5/CEP290/CAT/PDGFRA/FREM2/PLCE1/PTCH1/NUP160/TBC1D32/RGN/STRA6/GFRA1/ARID5B/PTK7/WNT5A/ACTA2/FGF10/SMAD6/PYGO1/SIX1/NPHP3/NOTCH2/DYNC2H1/IFT88/CC2D2A/LRP4/HPGD/SIM1/HS2ST1/NOTCH3/EPHA4/OSR2/AHI1/KIRREL3/LRP2/HELLS/HS3ST3A1/FGF1/PTPRO/VANGL2/ILK/PKD1/BMPER/APAF1…
BP	GO:2000181	negative regulation of blood vessel morphogenesis	95	-0.53415	-1.78494	1.2536041234817048e-4	0.0017925	0.00123702	3606	tags=40%, list=12%, signal=35%	VASH1/GPR4/FOXJ2/ROCK2/STAT1/PML/EPN1/HHEX/NPR1/HGS/ANGPT2/ADGRB3/SPRY2/ADAMTS9/FOXC1/PPARG/COL4A3/GADD45A/PGK1/TEK/STAB1/THBS1/CLDN5/ECSCR/HSPG2/TIE1/ALOX5/SEMA4A/KLF4/EPHA2/KLF2/COL4A2/ADAMTS1/NIBAN2/SERPINE1/CTNNB1/PTPRM/RGCC
BP	GO:0055088	lipid homeostasis	153	-0.458814	-1.63502	1.2568666595689598e-4	0.00179401	0.00123807	3950	tags=31%, list=13%, signal=27%	ABHD5/NR1D1/IRS2/PRKAA1/GOT1/TLCD3A/TLCD2/FGFR4/SOAT1/PCSK9/CD24/NR1D2/FABP4/CNBP/GPIHBP1/TSPO/SURF4/HNF4A/ACOX3/GCKR/CES1/PNPLA2/NR1H2/PNPLA3/PPARG/AKR1C1/DDX3X/ABCG1/FBXW7/RALY/CLN8/ITGB6/LIPG/CAV1/EHD1/SREBF2/MALL/NPC1L1/ANGPTL4/NR1H4/IL18/RTN4/INSIG1/NPC1/NR5A2/PNPLA8/LDLR
BP	GO:0072540	T-helper 17 cell lineage commitment	16	-0.821478	-1.93414	1.288598481617926e-4	0.00183287	0.00126488	1014	tags=44%, list=3%, signal=42%	BATF/IRF4/JAK1/STAT3/IL6/SOCS3/IL6R
BP	GO:1902895	positive regulation of miRNA transcription	51	-0.613841	-1.85807	1.2881644192970542e-4	0.00183287	0.00126488	1840	tags=41%, list=6%, signal=39%	MYC/NR1H2/GNL3/PPARG/RELA/EGFR/SREBF1/PDGFB/TGFB1/BMP2/SMAD3/FOXO3/SREBF2/KLF4/STAT3/MRTFA/EGR1/ETS1/FOS/FOSL1/HIF1A
BP	GO:0022613	ribonucleoprotein complex biogenesis	459	-0.360953	-1.43002	1.3068479141721884e-4	0.00185559	0.00128056	5720	tags=37%, list=19%, signal=31%	RPL27/DIS3/KRR1/HEATR3/SF3B5/NOC4L/AATF/SETX/SF3A1/NHP2/PHF5A/SNRPG/PAK1IP1/RPS19BP1/RRS1/RCL1/EMG1/NOB1/SF3A3/IMP4/SNRPD3/TSR3/MRM3/MRPL44/TAF9/RPS15/RPS15A/EIF3G/DDX52/ABCE1/UTP3/RAMACL/NGRN/RPS21/RPUSD4/CD2BP2/SNRPD2/RPS7/NOP10/SNRPD1/LUC7L/HABP4/RPS11/NOL11/MAK16/SNRPF/BOP1/SURF6/SLU7/MYBBP1A/NOP58/EBNA1BP2/BMS1/PPAN/RPL35A/NAF1/WDR55/BRIX1/EIF1AX/RPL7/EIF3H/CELF1/UTP18/DDX27/GLUL/RPS9/EIF6/U…
BP	GO:0042509	regulation of tyrosine phosphorylation of STAT protein	64	-0.593367	-1.86448	1.3187230255403903e-4	0.00186919	0.00128994	1485	tags=23%, list=5%, signal=22%	PARP14/LYN/TNFRSF1A/CAV1/CLCF1/PTPN2/LIF/HSF1/PPP2CA/IL15/IL6/IL18/SOCS3/IL6ST/IL6R
MF	GO:0016741	transferase activity, transferring one-carbon groups	212	0.4389731374339123	1.581536823617365	1.326461335087999e-4	0.00187689	0.00129526	6000	tags=41%, list=20%, signal=33%	SETBP1/HNMT/PRMT7/PRDM6/NSD1/METTL24/NSD3/SETD5/KMT2A/TRMT2B/LCMT1/DNMT3A/AS3MT/TRMT13/KMT5B/MTFMT/EEF1AKMT2/EHMT2/SETDB2/METTL25/METTL16/SETDB1/BMT2/EEF1AKMT1/TRMT10B/TRMT61B/TRMT1L/ATIC/THUMPD2/PRMT8/SMYD3/TARBP1/EZH2/METTL15/METTL6/NSUN7/CAD/NSD2/PRDM11/METTL14/COMT/DPH5/PRMT9/PRMT2/GATM/ATPSCKMT/NSUN3/N6AMT1/COQ5/METTL8/PCMTD1/SMYD4/METTL5/TRMT11/BHMT2/MTR/METTL17/TFB1M/HEMK1/PRDM5/NDUFAF5/AM…
MF	GO:0140678	molecular function inhibitor activity	449	-0.359184	-1.42077	1.329834604865679e-4	0.00187839	0.0012963	4248	tags=28%, list=14%, signal=24%	HSPBP1/CCAR2/SPINT2/APP/LYPD6/SERPINA4/INKA2/SCN1B/SERPING1/PKIG/OAZ1/USP14/TIMP3/LY6E/OTUB1/SH3RF2/PPP1R9B/DDIT3/PPME1/MTRNR2L1/UBE2Z/TEN1/ID3/BST2/PPP1R2/PCSK9/U2AF2/SERPINB6/NOTCH1/SPRED2/PRKAR1A/RTKN/SERPINA3/TRIB2/APLP2/C3/PPP1R11/CHMP3/DAXX/SKI/SERPINE2/SPINK4/SERPINA5/SERPINA1/PPP1R14B/GPIHBP1/PINX1/ADRM1/PROS1/TESC/RPL5/CSTB/ESR2/HEXIM1/PPP1R10/TFPI/PPP1R16B/MTRNR2L12/GCKR/CDC42SE1/GMFG/D…
BP	GO:0002040	sprouting angiogenesis	124	-0.491087	-1.70163	1.336412454857368e-4	0.00188115	0.0012982	3815	tags=43%, list=13%, signal=37%	NRP1/RNF213/GLUL/TBXA2R/OTULIN/GREM1/NOTCH1/SMAD1/KDR/EPN1/SRF/PIK3R3/VEGFA/HMOX1/ABL1/ACVRL1/PPP1R16B/PDCD10/JMJD6/RAMP2/FLT4/JCAD/DLL4/APLNR/ADAMTS9/NRARP/PTGS2/MMRN2/CLEC14A/CARD10/PKM/TEK/FBXW7/JAK1/EFNB2/THBS1/EGR3/RHOA/VEGFC/TGFB1/LOXL2/ALOX5/TJP1/KLF4/STARD13/EPHA2/KLF2/HDAC7/ITGA5/ANXA1/CEMIP2/NR4A1/ITGB1
CC	GO:0005769	early endosome	409	-0.373378	-1.46406	1.3361324257760596e-4	0.00188115	0.0012982	4050	tags=30%, list=14%, signal=26%	VAMP3/RABEP1/ATP9A/PSEN1/PLEKHF2/VPS18/VPS4A/RUSC1/SLC9A3/NRP1/TMEM30A/PTPN23/SNX8/VPS26A/APBB2/REP15/CHMP1A/PCSK9/FLOT1/VCAM1/HSPD1/PML/SNX3/KDR/ECPAS/RAB31/TOLLIP/CMTM6/TBC1D16/APH1A/KIAA0319/CHMP3/SNX19/PLPP2/RAP1GAP/BOK/TLR4/UVRAG/TMEM127/TMEM165/LAPTM4B/DBNL/F2R/RAB5A/AP1G1/IFITM3/WASF2/HGS/ATP6V0D1/DERL1/PI4K2A/RFTN1/AP1S3/AOC3/TMEM184A/RABGEF1/CFTR/HLA-F/MYO1B/NIPA1/ACKR1/TOM1/ARF6/RCC2/RH…
BP	GO:0042116	macrophage activation	102	-0.519888	-1.75555	1.341585971971186e-4	0.00188517	0.00130098	4574	tags=44%, list=15%, signal=37%	TLR1/VSIG4/ITGB2/IL31RA/PTPRC/CCL3/IFI35/GPR137B/TYROBP/CX3CL1/CD84/CTSC/ITGAM/IL33/APP/IFNGR1/NR1D1/MYO18A/HSPD1/ADGRF5/SLC11A1/GRN/TLR4/CD74/MIF/JMJD6/TNIP2/IFNGR2/MFHAS1/SPHK1/C5AR1/ZC3H12A/FOXP1/THBS1/PLCG2/PLA2G4A/LRFN5/DYSF/CD200/TICAM1/CD93/IL6/SBNO2/IL4R/LDLR
BP	GO:0007044	cell-substrate junction assembly	94	-0.520563	-1.73692	1.3627239887556149e-4	0.00191157	0.0013192	3815	tags=49%, list=13%, signal=43%	NRP1/LIMCH1/ITGB3/ROCK2/GREM1/ARHGEF7/PTK2/KDR/TLN1/PTPRK/LAMA3/THSD1/TAOK2/VEGFA/ABL1/ACVRL1/VCL/ACTG1/FAM107A/RCC2/RHOD/PHLDB2/SLC9A1/LIMS1/RAC1/ITGB4/ITGA2/SDC4/TEK/MAP4K4/DUSP22/THBS1/DUSP3/RHOA/CTTN/LAMC1/SLK/SMAD3/BCR/CORO1C/ITGA5/PEAK1/S100A10/PLEC/ITGA6/MACF1
CC	GO:0031253	cell projection membrane	339	-0.383022	-1.48174	1.370543570546551e-4	0.00191594	0.00132221	2983	tags=25%, list=10%, signal=23%	UTRN/PDE4A/ARF4/PLEKHO1/PDE9A/TLN1/CYS1/CFL1/ITGA3/MTMR6/TESC/FGR/SH3BGRL3/MYO10/INSR/STX4/SPRY2/SLC6A6/GNA12/HSP90AA1/BMX/ARL13B/KCNC3/CDHR2/GPI/SPATA13/EPS8L3/MSN/JCAD/ARF6/FAM107A/CLTB/ACE2/PDZK1/KCNC4/SYNE2/EGFR/SPTBN1/SLC17A4/PIP5K1C/RAC1/EPS8L1/RHOA/PKD1L1/PODXL/PLCG2/GNA13/AQP1/CA9/MAPRE1/SPRY4/PDPN/RAB35/MYO1C/FGD5/ATF4/EHD1/SLC5A1/PLEKHA1/MYO1D/SCNN1A/SLC26A3/EZR/ITGAV/PTPRH/SHANK3/EPHA2…
BP	GO:0090066	regulation of anatomical structure size	488	-0.355079	-1.4125	1.3685432882275226e-4	0.00191594	0.00132221	3545	tags=27%, list=12%, signal=25%	RNF6/SEMA3F/PAFAH1B1/ARPC5/CAPG/SEMA7A/ADRA2A/ROCK2/PREX1/LRRC8E/OLFM1/ACE/CFL2/NCK2/TBXAS1/E2F4/VAV1/ULK1/CLCN6/EDNRB/HTR2B/KIAA0319/CHMP3/LMOD3/PRKCD/SRF/CDC42EP4/LAMTOR5/CDH1/NPR1/CDC42EP2/VEGFA/F2R/RAB5A/ABL1/SPP1/TRIM46/ECE1/SEMA4B/BRK1/GCLC/RGS2/FLII/CARMIL1/HSP90AA1/ADM/SPTBN5/CDHR2/VAV2/MSN/NPM1/ARF6/PFN1/EXT1/DNM2/NOS3/FOXC1/PLEKHG2/ACE2/MTPN/PTGS2/IST1/SPTAN1/WNT7A/EIF4G2/GRB2/TMSB10/LR…
BP	GO:0002761	regulation of myeloid leukocyte differentiation	113	-0.497544	-1.70594	1.3749129331988672e-4	0.00191875	0.00132415	3590	tags=32%, list=12%, signal=28%	GPR68/CUL4A/FSTL3/TNFSF11/EVI2B/TLR4/TAL1/TESC/CD74/HLA-DRB1/FES/RIPK1/SLC9B2/MYC/PRKCA/RUNX1/RARA/TNFAIP6/UBASH3B/LYN/PPP3CA/RASSF2/FOXP1/FBXW7/INPP5D/TOB2/TGFB1/PTPN2/LIF/HSF1/CEBPB/CTNNB1/TRIB1/KLF10/FOS/NEDD9
BP	GO:0061082	myeloid leukocyte cytokine production	49	-0.633628	-1.90448	1.3838995890471618e-4	0.00192798	0.00133052	4349	tags=51%, list=15%, signal=44%	SIRT1/MYD88/CD36/LAPTM5/IRAK3/SEMA7A/TLR4/CD74/AXL/MIF/RABGEF1/UBE2J1/RIPK2/GPRC5B/NOD1/BCL6/PLCG2/BCL10/TGFB1/PANX1/TICAM1/NR4A3/LITAF/MAPKAPK2/DDX21
BP	GO:1904019	epithelial cell apoptotic process	125	-0.489332	-1.69681	1.412457939253481e-4	0.0019644	0.00135565	3819	tags=38%, list=13%, signal=34%	PRKAA1/ITGB3/SRSF6/PIK3CG/PRKCI/CD40/EIF2S1/MAPK7/KDR/KRT8/JAG2/BOK/AKR1C3/HMOX1/ABL1/PIAS4/BRAF/RAMP2/TMEM258/TNIP2/ARF6/NFKBIZ/COL4A3/ANO6/SAV1/TEK/CCL2/THBS1/TGFBR2/CFLAR/ECSCR/TGFB1/KRT18/BCL2L1/HIPK1/NFE2L2/PKHD1/ANGPTL4/CAST/BID/CDH5/SERPINE1/ICAM1/IL6/TNFAIP3/NPC1/RGCC/ZFP36
CC	GO:0090575	RNA polymerase II transcription regulator complex	233	-0.420157	-1.56672	1.4221949311730365e-4	0.00197457	0.00136267	4555	tags=33%, list=15%, signal=29%	TCF7/MED19/TAF10/BATF/TCF12/ING2/MAFB/DRAP1/CREB3/VDR/TRIM28/TLE3/WWOX/SUPT3H/GTF2F1/CREM/DDIT3/TAF4B/STAT1/SMAD1/GTF2E2/E2F4/TLE1/BATF3/CEBPG/ATF5/IRF9/E2F6/GTF2B/BCL9L/STAT5A/CHD4/MYC/NR1H2/MED26/CBFB/RUNX1/RARA/PPARG/TCF3/JDP2/HMGA1/TAF13/HIPK2/MED27/HYAL2/MAFG/TAF5L/SMAD7/CEBPD/ATF4/MED15/SMAD3/HNRNPAB/E2F3/NFE2L2/SFPQ/ATXN7/BACH1/ATF6/STAT3/CEBPB/ATF3/JUND/CTNNB1/S100A10/MAFK/NR5A2/NFIL3/ANX…
BP	GO:0006006	glucose metabolic process	184	-0.445263	-1.61891	1.4748360729179146e-4	0.00204417	0.0014107	2797	tags=23%, list=9%, signal=21%	STK11/SIK1/USP7/SELENOS/RANBP2/PGM2/HKDC1/PFKL/INSR/GCKR/SLC25A13/GPI/PHKG2/ARPP19/C1QTNF1/PGK1/PC/PKM/KCNQ1/KBTBD2/PPARD/PGAM1/SLC39A14/ATF4/ONECUT1/IGFBP3/PDK1/PDK4/TPI1/PTPN2/IGFBP4/FOXK2/FOXO1/ATF3/NNMT/PER2/HK2/HK1/GAPDH/ENO1/MIDN/PFKP/CRY1
BP	GO:0002688	regulation of leukocyte chemotaxis	121	-0.48738	-1.68516	1.4791287731373765e-4	0.00204663	0.0014124	2410	tags=33%, list=8%, signal=30%	CCL21/SPI1/CSF1/GAS6/LGMN/MMP28/CREB3/CCR7/GREM1/TNFSF14/PTK2/CD74/VEGFA/LGALS9/MIF/C5AR2/NBL1/TNFAIP6/MTUS1/MAPK1/LYN/F2RL1/MCU/C5AR1/ANO6/RAC1/CXCL8/CCL2/THBS1/AKIRIN1/SWAP70/OXSR1/VEGFC/RIN3/SERPINE1/IL6/ADAM17/IL6R/DUSP1/NEDD9
MF	GO:0043621	protein self-association	67	-0.571348	-1.80673	1.4915873803178573e-4	0.00206037	0.00142188	3340	tags=43%, list=11%, signal=38%	CTSC/TTN/MYD88/ACHE/RETREG1/PCSK9/DYRK1A/FHOD1/EML3/SVIP/ABL1/PEAK3/TEC/KCTD9/SPTBN5/FAM20C/PPARG/AXIN1/CARD11/TMEM43/FOXP1/NLRP1/BCL10/HSF1/SHANK3/SLC2A1/CRK/TNFAIP3/PLEC
BP	GO:0034340	response to type I interferon	71	-0.56349	-1.79718	1.4997811145538376e-4	0.00206561	0.0014255	4447	tags=39%, list=15%, signal=34%	OAS2/IFNE/IRF7/MYD88/RBM47/EIF4E2/SHFL/STAT1/IFI27/IFITM3/YTHDF2/IFITM2/TRIM56/YTHDF3/SIN3A/MX1/TBK1/NLRC5/TRAF3/IFNAR2/PTPN11/HDAC4/JAK1/PTPN1/PTPN2/SAMHD1/CDC37/SP100
BP	GO:0009306	protein secretion	349	-0.378889	-1.47034	1.5004615491758162e-4	0.00206561	0.0014255	4413	tags=29%, list=15%, signal=25%	CDK16/TTN/TCIRG1/OPRM1/ORAI1/TANGO6/AP1B1/EIPR1/GLUD1/ANO1/PLEK/TMED10/RAB8A/RAB3B/SELENOT/NR1D1/ACHE/MYO18A/IRS2/ACSL4/SNCG/DPH3/GPR68/PTPN23/PAFAH1B1/RFX3/SNAP25/ADRA2A/NADK/TANGO2/PRKAR1A/RAB13/PFKFB2/TARDBP/RPH3AL/FAM3B/EDNRB/SNX19/TLR4/RAB11B/PFKL/F2R/PCSK1/HNF4A/UNC13B/HLA-DRB1/AP1G1/RAB11FIP1/RHBDF2/STX4/SLC9B2/BMP6/CFTR/PTPRN2/MYRIP/NR1H2/ARF6/PPARG/SLC16A1/CPLX1/BLOC1S6/MYOM1/LRRC8A/COMP…
BP	GO:0021513	spinal cord dorsal/ventral patterning	17	0.7945488024126135	1.8856451084272752	1.5100109461474413e-4	0.00207524	0.00143215	1961	tags=47%, list=7%, signal=44%	GLI3/SMO/SUFU/GLI2/INTU/TULP3/RFX4/IFT122
MF	GO:0008066	glutamate receptor activity	27	0.7217590232343938	1.8790749553006567	1.5173962517531285e-4	0.00208188	0.00143673	3739	tags=56%, list=13%, signal=49%	GRIK2/GRM7/GRID2/GRID1/GRIA4/GRIN2B/GRIA1/GRM5/GRIN2A/GRIK5/GRIA3/GRIK4/GRM3/GRIN2D/GRM1
BP	GO:0006399	tRNA metabolic process	175	0.44686398367783065	1.5793124633341187	1.530702932879672e-4	0.0020966	0.00144688	6585	tags=40%, list=22%, signal=31%	ZCCHC7/DTWD1/NARS2/RARS2/TRMT2B/ANKRD16/TRMT13/MTFMT/DTD2/TRMT10B/TSEN2/TRMT61B/TRMT1L/TRUB1/THUMPD2/DDX1/TARBP1/ELP1/METTL6/ZBTB8OS/ELP2/DTWD2/ELP3/TYW5/TRMU/EXOSC3/OSGEPL1/EXOSC8/TARS2/NSUN3/RPP38/QRSL1/METTL8/EARS2/TRMT11/ELP6/DUS4L/ELP4/TSEN15/FARS2/GTF3C5/OSGEP/CARS2/SEPSECS/ALKBH8/TRMT5/NSUN6/RPP30/POP5/METTL2B/GTF3C3/MTO1/PUS10/METTL2A/GON7/POLR2F/IARS2/AARSD1/CDK5RAP1/TYW1/ELAC1/TYW1B/GTF…
BP	GO:0051965	positive regulation of synapse assembly	62	0.5950548169254977	1.8130951370031232	1.5338717366071596e-4	0.00209741	0.00144744	3125	tags=34%, list=11%, signal=30%	PTPRD/ARMCX5-GPRASP2/IL1RAPL1/GRID2/NRXN1/NLGN1/EPHB2/DLG5/ADNP/LRRN1/FLRT3/LRRTM3/ST8SIA2/NTRK2/EPHB3/VSTM5/EEF2K/EPHB1/LRRN3/SLITRK5/NLGN3
BP	GO:0031295	T cell costimulation	47	-0.622784	-1.85856	1.539213116981474e-4	0.00210118	0.00145005	6672	tags=55%, list=23%, signal=43%	CD160/CSK/LILRB4/MTOR/CD80/FYN/CD28/CD274/CD86/CCL21/AKT1/CCR7/TNFSF14/TNFSF13B/CD24/VAV1/CD81/LYN/CARD11/PTPN11/EFNB2/TNFRSF14/HHLA2/CAV1/MAP3K8/YES1
BP	GO:0150115	cell-substrate junction organization	101	-0.510951	-1.72294	1.5449386663113438e-4	0.00210546	0.001453	3815	tags=49%, list=13%, signal=42%	NRP1/LIMCH1/ITGB3/ROCK2/GREM1/ARHGEF7/PTK2/KDR/TLN1/PTPRK/LAMA3/THSD1/TAOK2/VEGFA/MAPRE2/ABL1/ACVRL1/VCL/ACTG1/ARF6/FAM107A/RCC2/RHOD/PHLDB2/SLC9A1/LIMS1/RAB8B/RAC1/ITGB4/ITGA2/SDC4/TEK/MAP4K4/DUSP22/THBS1/DUSP3/RHOA/CTTN/LAMC1/SLK/SMAD3/BCR/CORO1C/ITGA5/PEAK1/S100A10/PLEC/ITGA6/MACF1
BP	GO:2001259	positive regulation of cation channel activity	48	0.6340648897485568	1.8588418726462046	1.5487242880045472e-4	0.00210709	0.00145413	4904	tags=38%, list=17%, signal=31%	EDNRA/ANK2/ANK3/NOS1AP/CACNA2D1/NIPSNAP2/AKAP6/GSTM2/CACNB2/HTT/TMSB4X/STIMATE/TRDN/ATPSCKMT/STIM1/STAC2/JPH2/CACNB3
BP	GO:0061097	regulation of protein tyrosine kinase activity	55	-0.610944	-1.87202	1.5556896994329948e-4	0.00211304	0.00145823	3672	tags=44%, list=12%, signal=38%	NOX4/ADRA2A/ACE/ZGPAT/CBLC/GPRC5B/ZFYVE28/PRNP/ABI1/HYAL2/SOCS4/FBXW7/SH3BP5/RELN/DUSP22/EFNA1/PTPN1/ERRFI1/CAV1/CBLB/RAP2B/GPRC5A/ADAM17/NEDD9
CC	GO:0005882	intermediate filament	86	-0.532251	-1.75016	1.6077699689800786e-4	0.00218014	0.00150453	4259	tags=29%, list=14%, signal=25%	DLGAP2/LMNB2/IFFO2/FAM83H/NRP1/EIF6/KRT17/EPPK1/KRT19/KRT8/KRT86/HLA-DRB1/KRT23/JUP/CLIP1/KRT80/DSP/PPL/VIM/KRT18/KRT7/CSNK1A1/PLEC/MACF1/LMNA
BP	GO:0035929	steroid hormone secretion	27	-0.731984	-1.95451	1.6491742359127056e-4	0.00222818	0.00153769	2455	tags=37%, list=8%, signal=34%	FZD4/CRY2/TSPO/SPP1/BMP6/DAB2/C1QTNF1/PTPN11/KCNQ1/CRY1
BP	GO:0021904	dorsal/ventral neural tube patterning	24	0.7392400060631907	1.8811878582443984	1.6490711340265348e-4	0.00222818	0.00153769	3425	tags=50%, list=12%, signal=44%	GLI3/PRKACB/SMO/SUFU/PTCH1/TBC1D32/TULP3/FOXA1/WDR19/BMP4/TCTN1/GORAB
BP	GO:0031346	positive regulation of cell projection organization	345	0.3899112562076916	1.4731790009885573	1.6514133141692263e-4	0.00222818	0.00153769	3054	tags=28%, list=10%, signal=26%	PTPRD/EPHA3/GRIP1/ARMCX5-GPRASP2/IL1RAPL1/ROBO1/IGF1R/AUTS2/BMP5/PTN/TENM1/CBFA2T2/CDKL5/TENM2/SLIT2/NLGN1/NTRK3/DZIP1/ROBO2/APC/TIAM1/EPHB2/ROR1/CAPRIN2/NTN1/CCDC88A/SEMA5A/PLCE1/DDR2/KIDINS220/MAP6/SHOX2/PTK7/PLXNC1/NRDC/HDAC6/WNT5A/ADNP/CEP120/SERPINI1/BBS4/ZDHHC15/IFT88/FUT9/LRRC7/TRPC5/MYO3B/RIPOR2/EPHA4/KDM1A/TENM3/ENPP2/APOE/TNN/PRKD1/TMEM106B/RUFY3/DOCK11/FNBP1L/KAT2B/FEZ1/FBXW8/STMN2/PLX…
BP	GO:0019318	hexose metabolic process	224	-0.417783	-1.5502	1.655196077204726e-4	0.00222958	0.00153866	2797	tags=22%, list=9%, signal=20%	STK11/SIK1/USP7/SELENOS/ALDOA/RANBP2/PGM2/HKDC1/PFKL/INSR/GCKR/POFUT2/FUT6/SLC25A13/GPI/PHKG2/CHST15/ARPP19/C1QTNF1/PGK1/PC/PKM/KCNQ1/KBTBD2/PPARD/PGAM1/SLC39A14/ATF4/ONECUT1/IGFBP3/PDK1/PDK4/TPI1/PTPN2/IGFBP4/FOXK2/FOXO1/ATF3/B4GALT1/NNMT/PER2/HK2/HK1/GAPDH/ENO1/MIDN/PFKP/PFKFB3/CRY1
CC	GO:0031234	extrinsic component of cytoplasmic side of plasma membrane	66	-0.579591	-1.82848	1.6855028286776313e-4	0.00226665	0.00156424	5069	tags=44%, list=17%, signal=36%	FERMT2/PLEKHA4/GNAT3/PTK6/GNB2/STAC/MYD88/HCK/JAK3/GNB4/GNAL/GNA15/FGR/DTNA/TRAF3IP2/GNA12/GNG5/GNAS/GNG12/LYN/GNG7/GNG11/GNAI2/GNAI3/JAK1/GNA13/GNB1/YES1/ESYT2
BP	GO:0034655	nucleobase-containing compound catabolic process	416	-0.366704	-1.43932	1.703820232734527e-4	0.00228751	0.00157863	4469	tags=31%, list=15%, signal=26%	AKT1/OAS2/CNOT9/HSPA1B/CNOT11/MYD88/ENTPD8/DPYD/METTL1/GSK3A/PNPT1/LSM7/ZC3H4/NAF1/RC3H1/CNP/SMG5/ACOT7/FUS/ENTPD7/NT5C2/PKP3/RBM47/CNOT8/CELF1/AMPD3/CTIF/NUDT3/HNRNPA0/EXOSC6/KHSRP/ROCK2/PDE12/HNRNPD/MEX3D/DEDD2/TENT5B/TARDBP/PDE4A/SLC11A1/PDE9A/MGAT1/DNASE1L3/NUDT16/WDR82/PRKCD/SLFN12/NT5E/RNPS1/HINT1/EDC4/ENTPD4/ZC3H18/RBM7/SAMD4B/SND1/PATL1/SLFN13/PNRC2/ADA/TRAF3IP2/DHX9/YTHDF2/RNASET2/SERBP1…
BP	GO:0035592	establishment of protein localization to extracellular region	350	-0.378269	-1.46823	1.7183859596759272e-4	0.00230326	0.0015895	4413	tags=29%, list=15%, signal=25%	CDK16/TTN/TCIRG1/OPRM1/ORAI1/TANGO6/AP1B1/EIPR1/GLUD1/ANO1/PLEK/TMED10/RAB8A/RAB3B/SELENOT/NR1D1/ACHE/MYO18A/IRS2/ACSL4/SNCG/DPH3/GPR68/PTPN23/PAFAH1B1/RFX3/SNAP25/ADRA2A/NADK/TANGO2/PRKAR1A/RAB13/PFKFB2/TARDBP/RPH3AL/FAM3B/EDNRB/SNX19/TLR4/RAB11B/PFKL/F2R/PCSK1/HNF4A/UNC13B/HLA-DRB1/AP1G1/RAB11FIP1/RHBDF2/STX4/SLC9B2/BMP6/CFTR/PTPRN2/MYRIP/NR1H2/ARF6/PPARG/SLC16A1/CPLX1/BLOC1S6/MYOM1/LRRC8A/COMP…
BP	GO:0140467	integrated stress response signaling	41	-0.649915	-1.89202	1.7608814916842867e-4	0.00235634	0.00162613	4437	tags=51%, list=15%, signal=44%	BATF/MAFB/CREB3/DDIT3/EIF2S1/NCK2/BATF3/CEBPG/BOK/TMEM33/CEBPD/PTPN1/ATF4/NFE2L2/PTPN2/PPP1R15B/CEBPB/PPP1R15A/JUNB/FOS/FOSL1
BP	GO:0097696	receptor signaling pathway via STAT	146	-0.470195	-1.66658	1.7767610341001236e-4	0.00237368	0.0016381	3246	tags=27%, list=11%, signal=25%	STAT1/NOTCH1/CD40/CSF2RB/HES1/PPP2R1A/SOCS2/STAT5A/F2R/HGS/CD300A/PPARG/PARP14/LYN/TNFRSF1A/GADD45A/NLK/IFNAR2/MGAT5/JAK1/CCL2/SH2B3/TGFB1/CAV1/SOCS6/CLCF1/PTPN2/LIF/IL15RA/HSF1/BCL3/STAT3/PPP2CA/IL15/IL6/IL18/SOCS3/DOT1L/IL6ST/IL6R
BP	GO:0002715	regulation of natural killer cell mediated immunity	51	-0.605972	-1.83425	1.8034168351670953e-4	0.00237421	0.00163846	3434	tags=29%, list=12%, signal=26%	MICA/PIK3R6/VAV1/LAMP1/PVR/LGALS9/AP1G1/HLA-F/SERPINB9/HLA-A/TGFB1/HLA-E/HLA-B/CRK/NECTIN2
BP	GO:0000768	syncytium formation by plasma membrane fusion	58	-0.588974	-1.82105	1.7963844471616776e-4	0.00237421	0.00163846	3552	tags=40%, list=12%, signal=35%	GDF15/TNFSF14/FLOT1/PLEKHO1/TANC1/DOCK1/ADAM12/ADGRB3/RAPGEF3/CD81/CAPN2/EHD2/CFLAR/CACNA1H/EHD1/ADAM9/CD9/CD109/MYH9/SBNO2/IL4R/NFATC2/ITGB1
BP	GO:0140253	cell-cell fusion	58	-0.588974	-1.82105	1.7963844471616776e-4	0.00237421	0.00163846	3552	tags=40%, list=12%, signal=35%	GDF15/TNFSF14/FLOT1/PLEKHO1/TANC1/DOCK1/ADAM12/ADGRB3/RAPGEF3/CD81/CAPN2/EHD2/CFLAR/CACNA1H/EHD1/ADAM9/CD9/CD109/MYH9/SBNO2/IL4R/NFATC2/ITGB1
BP	GO:2000628	regulation of miRNA metabolic process	84	-0.547068	-1.79117	1.7846191314866441e-4	0.00237421	0.00163846	1840	tags=37%, list=6%, signal=35%	GATA6/MYC/GAS5/NR1H2/GNL3/RARA/PPARG/RELA/EGFR/ZC3H12A/YY1/PPARD/SREBF1/PDGFB/TGFB1/BMP2/SMAD3/FOXO3/SREBF2/KLF4/STAT3/NFKB1/MRTFA/EGR1/ETS1/POU5F1/FOS/FOSL1/NEAT1/HIF1A/XIST
MF	GO:0019209	kinase activator activity	131	-0.49038	-1.71085	1.803142699044748e-4	0.00237421	0.00163846	2883	tags=30%, list=10%, signal=27%	GPRC5C/CD24/NRG3/STK11/DAXX/MOB1A/NRG1/TAOK2/VEGFA/MOB3A/CCNY/SPRY2/PRKAG2/GPRC5B/DAZAP2/CCNK/DDX3X/PARP8/ABI1/CAB39/TGFA/EGFR/CCNT1/PAK2/CDKN1A/TGFBR2/AREG/CCND1/BCL10/IQGAP1/BMP2/RHEB/PDE8A/HBEGF/MAP2K1/GPRC5A/SPDYA/IL6ST/RGCC
BP	GO:0030216	keratinocyte differentiation	118	-0.494959	-1.70563	1.799749771155652e-4	0.00237421	0.00163846	1576	tags=29%, list=5%, signal=27%	SRSF6/IRF6/KRT17/JAG1/ROCK2/NOTCH1/NME2/KRT86/AKR1C3/FOXC1/NFKBIZ/KRT80/PPP3CA/ST14/DSP/SAV1/PPL/CDKN1A/CFLAR/UGCG/ERRFI1/ADAM9/CLIC4/KRT7/EPHA2/MAP2K1/BCR/PRKCH/CD109/ANXA1/PLEC/LATS2/ZFP36/FOSL2
BP	GO:0045580	regulation of T cell differentiation	174	-0.445461	-1.60589	1.7817535153814233e-4	0.00237421	0.00163846	4816	tags=34%, list=16%, signal=29%	PRELID1/SHH/CD86/AP3D1/ZEB1/TCF7/SLC4A2/IL2RA/BATF/CR1/DUSP10/JAK3/RC3H1/IRF4/CD83/PHF10/NLRP3/SMARCC1/ZBTB7B/PIK3R6/SART1/HLX/KLHL25/CD74/VSIR/LGALS9/ABL1/HLA-DRB1/ITPKB/ADA/BRAF/RIPK2/CBFB/RUNX1/RARA/NRARP/NFKBIZ/VNN1/CARD11/ZBTB1/ZC3H12A/BCL6/SMAD7/EGR3/TGFBR2/RHOA/TOX/NFKBID/SHB/PNP/FOXO3/PTPN2/IRF1/IL1RL2/ZBTB16/IL15/IL18/ANXA1/IL4R/JUNB
BP	GO:0045619	regulation of lymphocyte differentiation	204	-0.43342	-1.59365	1.8009858936114982e-4	0.00237421	0.00163846	4816	tags=33%, list=16%, signal=28%	PRELID1/SHH/CD86/AP3D1/ZEB1/TCF7/SPI1/SLC4A2/IL2RA/BATF/GAS6/CR1/DUSP10/JAK3/RC3H1/IRF4/CD83/PHF10/NLRP3/FBXO7/SMARCC1/ZBTB7B/PIK3R6/SART1/HLX/KLHL25/CD74/VSIR/LGALS9/ABL1/HLA-DRB1/AXL/ITPKB/ADA/MIR17HG/BRAF/RIPK2/CBFB/RUNX1/RARA/NRARP/NFKBIZ/VNN1/CARD11/ZBTB1/ZC3H12A/BCL6/SMAD7/INPP5D/EGR3/TGFBR2/RHOA/TOX/NFKBID/SHB/PNP/FOXO3/PTPN2/IRF1/IL15RA/IL1RL2/ZBTB16/IL15/IL18/ANXA1/IL4R/JUNB
BP	GO:0048545	response to steroid hormone	309	-0.392528	-1.50548	1.8012961850091274e-4	0.00237421	0.00163846	3072	tags=24%, list=10%, signal=22%	ACE/ACR/KMT2D/DDX54/KDM3A/UFM1/LOX/DAXX/BCL2L11/CRY2/ESR2/TSPO/LBH/PCSK1/AKR1C3/EGLN2/SPP1/TFPI/DSG2/UBE2L3/ESRRA/BMP6/ADM/GPI/ZNF366/A2M/FAM107A/PTGS2/RAN/DAB2/MAPK1/RELA/KDM4C/WNT7B/IL1RN/FOXP1/YWHAH/EIF4E/STC1/CDKN1A/THBS1/RHOA/HNRNPU/PPARD/AREG/CFLAR/AQP1/SREBF1/TGFB1/CAV1/ADAM9/DDIT4/SCNN1A/NR3C2/NR4A3/IGFBP7/ABHD2/DDX5/DNAJA1/SGK1/IL6/ANXA1/NPC1/ATP1A1/ZBTB7A/PMEPA1/ZFP36/FOS/FOSB/FOSL2/PER…
BP	GO:2000351	regulation of endothelial cell apoptotic process	49	-0.626645	-1.88349	1.8247778356493002e-4	0.00239467	0.00165259	3230	tags=45%, list=11%, signal=40%	PRKCI/CD40/MAPK7/KDR/AKR1C3/ABL1/BRAF/RAMP2/TNIP2/ANO6/TEK/CCL2/THBS1/ECSCR/TGFB1/NFE2L2/ANGPTL4/CDH5/SERPINE1/ICAM1/TNFAIP3/RGCC
BP	GO:0019915	lipid storage	88	-0.532921	-1.76042	1.8248482852329013e-4	0.00239467	0.00165259	3950	tags=42%, list=13%, signal=37%	SIRT1/CD36/ABHD5/MSR1/AUP1/RNF213/ITGB3/SOAT1/PLIN3/C3/PLIN5/CRY2/PLA2G4C/CES1/PNPLA2/PLIN2/STARD4/NR1H2/PPARG/PISD/ZC3H12A/HILPDA/ABCG1/FBXW7/PPARD/SQLE/SREBF1/CAV1/EHD1/PTPN2/SREBF2/ITGAV/NFKB1/IL6/NPC1/NFKBIA/CRY1
CC	GO:0009925	basal plasma membrane	276	-0.398445	-1.51231	1.828254191977038e-4	0.00239528	0.00165301	2219	tags=22%, list=7%, signal=20%	SLC41A1/WASF2/C5AR2/STX4/SLC6A6/SLC9B2/STX2/HSP90AA1/MSN/CD81/SLC16A1/SLCO2A1/SLC30A1/NOD1/SLC9A1/BSG/TGFA/EGFR/ST14/C5AR1/ATP1B3/ITGB4/CD34/DSP/TEK/KCNQ1/AQP1/CA9/PDGFB/SLC16A7/PDPN/SLC39A14/TFRC/MYO1C/IQGAP1/ADAM9/TJP1/MYO1D/ABCC1/EZR/KCNJ16/SLCO3A1/CASR/MET/SLC2A1/ABCC4/ATP2B1/B4GALT1/SLC16A3/SLC4A7/CTNNB1/ANXA1/SLC22A4/SLC7A5/ATP1A1/CD44/ANXA2/SLC7A1/NEDD9/LDLR
BP	GO:0006401	RNA catabolic process	290	-0.399257	-1.52253	1.843518718866159e-4	0.00241139	0.00166413	4838	tags=36%, list=16%, signal=30%	NCBP2/HSPA1A/SMG9/FASTKD5/YTHDF1/DND1/SLIRP/AKT1/OAS2/CNOT9/HSPA1B/CNOT11/MYD88/METTL1/PNPT1/LSM7/ZC3H4/NAF1/RC3H1/SMG5/FUS/PKP3/RBM47/CNOT8/CELF1/CTIF/HNRNPA0/EXOSC6/KHSRP/ROCK2/PDE12/HNRNPD/MEX3D/DEDD2/TENT5B/TARDBP/SLC11A1/NUDT16/WDR82/PRKCD/SLFN12/RNPS1/EDC4/ZC3H18/RBM7/SAMD4B/SND1/PATL1/SLFN13/PNRC2/TRAF3IP2/DHX9/YTHDF2/RNASET2/SERBP1/CSDE1/UPF1/ALKBH5/RBM8A/ERN1/NPM1/GAS5/PRKCA/ZPR1/TUT7/TH…
BP	GO:0016358	dendrite development	229	0.4281863736096791	1.5579925978900988	1.850269452250086e-4	0.00241247	0.00166487	4117	tags=36%, list=14%, signal=31%	PTPRD/PAK3/DCC/ARMCX5-GPRASP2/IL1RAPL1/BMP5/SEMA3A/PTN/CDKL5/PTEN/BCL11A/PRKG1/CTNNA2/FAT3/IGF2BP1/NLGN1/CSMD3/PRICKLE1/DCLK1/TIAM1/EPHB2/DLG5/MARK1/CAPRIN2/KIDINS220/ARHGAP44/MAP6/HDAC6/MAP2/RERE/BBS4/ZDHHC15/CPEB3/LRP4/TRPC5/PTPRS/DAB1/SLC11A2/EPHA4/HECW1/DPYSL5/APOE/TMEM106B/CAMK2A/LPAR1/FBXW8/FSTL4/CHRNA7/PHACTR1/EZH2/SLC25A46/PARP6/LZTS1/DSCAM/EPHB3/ELAVL4/KIF1A/EEF2K/BMP7/SRCIN1/MAP1B/CDKL3…
BP	GO:0110053	regulation of actin filament organization	257	-0.413395	-1.55761	1.8496924848982886e-4	0.00241247	0.00166487	2731	tags=29%, list=9%, signal=26%	FHOD1/LMOD3/PRKCD/CDC42EP4/CDC42EP2/ABL1/WASF2/BRK1/ACTG1/GMFG/FLII/RAPGEF3/CARMIL1/BRAF/RHOC/SPTBN5/ARF6/ARHGEF18/PFN1/PLEKHG2/MTPN/SPTAN1/PHLDB2/GRB2/CDC42/TMSB10/SLC9A1/F2RL1/SPTBN1/TGFBR1/CSF3/CYFIP1/PXN/ARPC5L/BIN1/WDR1/RAC1/CDC42EP3/BAIAP2L1/RHPN2/BAIAP2L2/SDC4/CDC42EP1/SYNPO/PAK2/ESAM/CCN2/S1PR1/RHOA/CTTN/SWAP70/CAPZA1/COTL1/KANK3/SSH1/CAPZA2/SMAD3/ARHGEF15/TJP1/PPFIA1/DSTN/MET/SHANK3/F11R…
BP	GO:0070301	cellular response to hydrogen peroxide	65	-0.575527	-1.81258	1.860175330124458e-4	0.0024215	0.0016711	3307	tags=52%, list=11%, signal=47%	SETX/NET1/TRPA1/MAP3K5/RPS3/CYP1B1/SIRT1/PPIF/PRKAA1/NQO1/TRPM2/MAPK7/PRKCD/ABL1/AXL/SIRPA/RIPK1/ECT2/ERN1/OSER1/BNIP3/SPHK1/RELA/AQP1/RHOB/PLEKHA1/NFE2L2/HSF1/KLF2/TXN/IL6/ANXA1/TNFAIP3/KDM6B
BP	GO:0042100	B cell proliferation	86	-0.528623	-1.73823	1.8819582051789424e-4	0.00244341	0.00168622	3174	tags=31%, list=11%, signal=28%	CD40/HSPD1/TNFSF13B/PRKCD/TLR4/TNFRSF21/TNFRSF4/CD74/ABL1/MIF/CD300A/ADA/CTPS1/CD81/LYN/NFKBIZ/CARD11/PELI1/BCL6/INPP5D/CDKN1A/TFRC/SHB/CLCF1/TICAM1/NFATC2/FOSL2
BP	GO:0009914	hormone transport	307	-0.390872	-1.49834	1.8830082717300302e-4	0.00244341	0.00168622	4413	tags=27%, list=15%, signal=24%	CDK16/TCIRG1/ORAI1/RAB44/EIPR1/GLUD1/ANO1/SELENOT/NR1D1/IRS2/ACSL4/GPR68/EXOC3L1/RFX3/SNAP25/ADRA2A/NADK/PRKAR1A/PFKFB2/TNFSF11/TARDBP/RPH3AL/FAM3B/IL11/SNX19/RAB11B/FZD4/CRY2/TSPO/PFKL/HNF4A/HLA-DRB1/SPP1/RAB11FIP1/STX4/SLC9B2/BMP6/CFTR/PTPRN2/GJA1/MYRIP/PPARG/SLC16A1/CPLX1/DAB2/LYN/LRRC8A/SYBU/PPP3CA/RAB8B/F2RL1/MCU/C1QTNF1/SLC17A4/IL1RN/INHBB/SLCO4A1/PTPN11/HNF1B/RAB11FIP5/RAPGEF4/DOC2B/KLF7/K…
BP	GO:0016050	vesicle organization	354	-0.375411	-1.45796	1.8930097642404263e-4	0.00245247	0.00169248	4052	tags=28%, list=14%, signal=24%	TRAPPC9/VAMP3/TMED10/RAB8A/EXOC8/SAMD9/PLEKHF2/RAB27A/VPS18/VPS4A/MYO18A/TMED9/PAFAH1B1/SNAP25/ATP6V1G1/CHMP1A/PRKCI/STX5/RAB13/SNX3/SRGN/ARL8B/PDCD6/CUL3/CHMP3/SERPINE2/SNX19/UNC13C/UVRAG/TMEM127/LAPTM4B/F2R/SLC9A8/RNASEK/ATP6V0C/UNC13B/STX11/AP1G1/HGS/ATP6V0D1/ZNF385A/MFSD14A/STX4/PI4K2A/AP1S3/STX2/CHMP2B/F2RL3/TOM1/VTI1A/STX3/CPLX1/SPHK1/IST1/AGFG1/BLOC1S6/SEC16A/ATP6V0A1/RAB22A/RAB8B/KCNE1/TR…
MF	GO:0099529	neurotransmitter receptor activity involved in regulation of postsynaptic membrane potential	56	0.6194997650796911	1.8603079168056877	1.933596393691527e-4	0.00250107	0.00172602	5014	tags=34%, list=17%, signal=28%	GRIK2/GRID2/GRID1/GRIA4/GRIN2B/GRIA1/GLRA2/CHRNA7/GABRB2/GRIN2A/GRIK5/GRIA3/GRIK4/GRIN2D/GABRA1/GABBR1/GABRG2/CHRNB4/GRIK3
MF	GO:0000030	mannosyltransferase activity	24	0.7329895807814583	1.865282030566758	1.9682421231145174e-4	0.00254184	0.00175415	3449	tags=54%, list=12%, signal=48%	DPY19L2/TMTC2/TMTC1/TMTC3/DPY19L4/TMEM260/ALG9/PIGB/PIGZ/TMTC4/POMT1/ALG8/DPY19L3
BP	GO:0071695	anatomical structure maturation	246	-0.401701	-1.50687	1.9794928664627122e-4	0.00255232	0.00176138	3521	tags=24%, list=12%, signal=22%	BAP1/RFX3/DDIT3/PTBP3/GREM1/DEFB1/KDR/HES1/C3/PPP2R1A/LHX6/EDNRB/SNX19/ANKS1A/TAL1/CATSPERD/VEGFA/AXL/NOM1/ACVRL1/ADGRB3/FUT6/RND1/GPAT4/CFTR/YTHDF2/AGRN/SOX18/NTN4/CBFB/EXT1/FAM20C/RFLNB/TUT7/PPARG/REC8/SCARF1/KCNE1/MTCH1/CDKN1A/S1PR1/RHOA/RPS6KA2/BMP2/SHB/SLC26A3/TDRD7/KLF2/CDH5/ZBTB16/IL15/ABHD2/NR4A2/CTNNB1/TFCP2L1/RHEX/ZBTB7A/B4GALT5/EPAS1/HIF1A
MF	GO:0019003	GDP binding	73	-0.557652	-1.78338	1.9838547996918956e-4	0.0025539	0.00176247	4001	tags=42%, list=14%, signal=37%	RAB8A/RAB27A/RAB3B/RALA/NME2/RAB31/ARL8B/RRAGC/RAB11B/RAB5A/RIT1/NRAS/ARF6/RAN/RAP1A/RALB/RAB22A/RAB8B/RAB21/GNAI3/RAB5C/GEM/RASEF/KRAS/RAB35/RHEB/RHOB/RAB10/RAP2B/RAP1B/RAB7A
BP	GO:0043583	ear development	209	0.43983171487243483	1.5822434234781422	1.9959853377210694e-4	0.00256546	0.00177045	3238	tags=25%, list=11%, signal=23%	EYA1/EDNRA/FGFR2/ITGA8/CECR2/BMP5/ADGRV1/GLI3/TBX3/EYA4/BCL2/SOBP/TTC8/EPHB2/LRIG3/LGR5/CEP290/PRRX1/ROR1/NTN1/FREM2/STRA6/PTK7/WNT5A/FGF10/SIX1/IFT88/FZD3/TWIST1/LRIG1/TRIP11/MYO3B/LIN7A/EPHA4/OSR2/SLC25A27/AHI1/HOXA13/TBX18/TBX2/BMPER/SOX2/FGF2/GABRB2/NIPBL/RPGRIP1L/ZIC1/STOX1/SIX4/PLPPR4/WDR19/BMP4/WDPCP
[truncated: 1,051 more rows]

## Sheet: (C) Autosomal Genes GSEA
ONTOLOGY	ID	Description	setSize	enrichmentScore	NES	pvalue	p.adjust	qvalue	rank	leading_edge	core_enrichment
[truncated: 1,803 more rows]
